# Supplementary material for: Co-regulation of transcription by BRG1 and BRM, two mutually exclusive SWI/SNF ATPase subunits
Source: Epigenetics Chromatin. 2017 Dec 22;10:62. doi: 10.1186/s13072-017-0167-8 (PMC5740901; doi:10.1186/s13072-017-0167-8)
Supplement: Supplementary file 2 — Additional file 2. Expression changes following shBRG1. Table showing output of differential expression analysis between shBRG1 and non-targeting control. [file 13072_2017_167_MOESM2_ESM.csv]

rowname	baseMean	log2FoldChange	lfcSE	stat	pvalue	padj
A1BG	108.08055150339065	-1.6191631928542503	0.4481337490777467	-3.6131248677129686	3.025289221925266e-4	0.0022544316188029753
A1CF	2027.7230262700134	-1.0363858132496897	0.2660375508662273	-3.895637325915767	9.79408504868974e-5	8.594614535417612e-4
A2M	47785.00990040161	-2.238037183933289	0.4014427836101475	-5.574984220183941	2.4755230403797126e-8	5.699329181601475e-7
A2ML1	2.01682694980038	0.6810827779861512	1.0656914843605296	0.6390993903782917	0.522758276484981	NA
A2MP1	0.09828255818333517	-0.5162822717499276	4.206012473188945	-0.12274863069021974	0.9023061532933951	NA
A3GALT2	0	NA	NA	NA	NA	NA
A4GALT	75.14569450671148	3.1570074474238603	0.4785497067255404	6.597031411899869	4.1947191530845486e-11	1.6187620960284372e-9
A4GNT	0	NA	NA	NA	NA	NA
AAAS	1268.9410567193736	-0.27666494137369696	0.4084354663923166	-0.6773773683697453	0.4981665537889605	0.7113213822403534
AACS	696.0357424123719	-0.8683871504438019	0.33968902164119835	-2.5564180621681936	0.010575597469944409	0.04446414624976887
AACSP1	0.5499573297085348	-0.5162726908874674	2.104060898916922	-0.24536965215846268	0.806170224940385	NA
AADAC	5.968295118467648	-1.4277863222047824	0.7373212573010635	-1.9364507778212448	0.052812515543039854	0.15533542194200659
AADACL2	0.058261078352246164	-1.237589381620766	4.206012473188945	-0.29424291761133115	0.7685722878833781	NA
AADACL3	0.061119522406919306	-0.5162822717499277	4.206012473188945	-0.12274863069021977	0.9023061532933951	NA
AADACL4	0	NA	NA	NA	NA	NA
AADACP1	7.547914074479242	-0.5405877725812357	0.6501782936564925	-0.8314454325152286	0.40572204237203774	0.6327149344981109
AADAT	196.15695626930415	0.8728892748528841	0.3002101626625176	2.907594023837714	0.003642208347003801	0.01878832364361477
AAED1	359.9098812246051	0.6655030325248685	0.21555943118788898	3.087329693057101	0.002019634619253625	0.011481668856142671
AAGAB	699.3923876394547	0.13514793539443104	0.14646800744968844	0.9227130057111904	0.3561567863564089	0.5859306935916235
AAK1	1454.8058154285568	0.3963453000742497	0.12064377132303308	3.2852529038818283	0.0010189086968918966	0.006430869220881565
AAMDC	191.5192138830635	0.10390504670892933	0.22903009824369694	0.453674200490323	0.650063338798796	0.8187928656551823
AAMP	4282.301161764683	0.09146260369282294	0.2898878217862856	0.31551033475373813	0.7523742054887546	0.8803344340841323
AANAT	1.304445735225359	1.1207351506946395	1.6856047526240934	0.6648860884794708	0.506123354258388	NA
AAR2	1409.8448935192446	0.04795927486115289	0.4211635001206805	0.1138732935010052	0.9093382365294406	0.9591300647312181
AARD	17.78982717209782	-2.4111668360830945	0.9237681088109272	-2.6101429710392843	0.009050438899668967	0.03926378845980584
AARS	4131.980524849261	-0.291705871727924	0.39447896645693753	-0.7394712938636931	0.4596208646316203	0.6803849642843457
AARS2	614.9475354069574	-0.15477837433046474	0.2591888306577925	-0.5971645226287505	0.5503975429806705	0.7498397391469032
AARSD1	258.74149700281566	-0.47313267133760767	0.1830398408077257	-2.5848616850285078	0.009741806891459287	0.04157325068372094
AARSP1	0	NA	NA	NA	NA	NA
AASDH	154.50296623996863	0.10124017216227993	0.2625342463762256	0.3856265365745746	0.6997732772028193	0.8495824177455652
AASDHPPT	723.0523278737505	-0.20838662122118465	0.18480362664957684	-1.127611102656149	0.25948419570570547	0.47822969991072367
AASS	206.0548303001637	-1.3902228351283767	0.35326866901279835	-3.93531314003397	8.30882898788159e-5	7.452656349506631e-4
AATF	1860.5220082828196	0.42542764745786044	0.14548761390809062	2.9241502835190993	0.00345397946876525	0.01798910643629408
AATK	98.2144702668861	-3.2876319788518162	0.39123166209935273	-8.403287099030667	4.341515440325757e-17	4.163744512236679e-15
ABAT	2043.449888807981	-0.7148243642385171	0.17941070762285785	-3.984290423407509	6.768205825877535e-5	6.225827470251027e-4
ABBA01006766.1	1.2234172026503947	-0.5558256934999747	2.6683274669395423	-0.20830490274774371	0.8349909037717851	NA
ABBA01006766.2	0	NA	NA	NA	NA	NA
ABCA1	2221.7373643230444	0.5548714581320687	0.29088633061656805	1.907519878833608	0.056453299337905403	0.1633336443535828
ABCA10	24.846603819274055	0.16569799965941653	0.7157995990060939	0.23148657793255606	0.8169368115580345	0.9151228033542488
ABCA11P	85.77329796474453	-0.00841675480047404	0.32574726084300665	-0.02583829800653483	0.9793863146453543	0.9916371695383284
ABCA12	4.811256662171209	-2.248401117618162	1.0639351224166627	-2.1132878032177924	0.0345761420223195	0.11246440094275625
ABCA13	3.6372053102706525	-0.6985640991849154	0.949321175848187	-0.7358564382183632	0.4618180701459832	0.6824186494418325
ABCA17P	2.909808532915473	0.9543103221449816	1.35840938324789	0.7025204138852991	0.4823546755075678	0.6986118459995204
ABCA2	141.35313153946817	-0.3584645508429612	0.329436614923087	-1.0881138726083963	0.2765448402196573	0.4989134873419641
ABCA3	147.4992267394001	2.0304792770238653	0.3860908171024368	5.259071666770937	1.4478445891424033e-7	2.703532845716598e-6
ABCA4	41.48727604791368	0.20633283493863006	0.41505092261849913	0.49712655410305945	0.6190998101456803	0.7998062906776012
ABCA5	386.33442937756405	-0.5098252806730599	0.5223767481187871	-0.9759723848909273	0.32907814929037044	0.5571008922721989
ABCA6	4.967732427243566	-0.9831339756953796	0.9639128127149001	-1.019940769255201	0.3077565525983019	0.5333174601211673
ABCA7	151.45878702382427	-0.6135837936356751	0.2941221921186974	-2.0861526606195504	0.03696479681542146	0.11840423454236187
ABCA8	4.911658523373833	-0.5996605830523758	0.9581638402795138	-0.6258434704418024	0.5314176159003916	0.7367390914817848
ABCA9	21.01661113016216	-1.0741305084353998	0.6226090060283297	-1.7252087554713675	0.08448985839005149	0.21914092251335487
ABCB1	742.9989755246947	-0.5725058776151292	0.2786179796384223	-2.0548059330489052	0.039897752931132506	0.12558997465678687
ABCB10	501.7796806384632	-0.6248028530924746	0.19207637074596756	-3.2528876439404075	0.0011423865800585398	0.007088744904130481
ABCB10P1	0	NA	NA	NA	NA	NA
ABCB10P3	0	NA	NA	NA	NA	NA
ABCB10P4	0.11559733623421378	-1.237589381620766	4.206012473188945	-0.29424291761133115	0.7685722878833781	NA
ABCB11	0.1209521562946411	-1.2375978890228163	4.206012473188945	-0.29424494028770326	0.7685707423942103	NA
ABCB4	212.0553891816745	-1.0198763699926265	0.19704980930654725	-5.175728784421309	2.2702304515202983e-7	4.047953262732783e-6
ABCB5	4.145911523095562	-0.9112403060685594	0.8713306556196678	-1.045803106078609	0.29565194681988244	0.5202683112785444
ABCB6	1420.0403221404429	-1.4045570698555037	0.420128242812845	-3.3431626982554308	8.282932143066131e-4	0.005398060481496415
ABCB7	391.15738534585046	0.07413566559924557	0.14690498088620152	0.5046504560432435	0.6138043646452145	0.7966756391113047
ABCB8	681.1474044460634	-0.02757174775184453	0.5033652302198383	-0.05477483563932878	0.9563178485475625	0.9815717617160975
ABCB9	193.21647745663668	-0.3017931283258339	0.3974537185704487	-0.7593164039609835	0.447663306992008	0.6698954670260693
ABCC1	5930.783062430513	1.2491477729362819	0.1588705020709426	7.8626790792068055	3.760034545062553e-15	2.7451639597465704e-13
ABCC10	1005.9077564089287	0.3993886661858863	0.3059125832782187	1.3055646874867315	0.1917006355600118	0.3914378471468077
ABCC11	26.492327572961756	-0.8793515321278823	0.3837423883228622	-2.291515242741541	0.02193363130709682	0.07970858659762897
ABCC12	0	NA	NA	NA	NA	NA
ABCC13	1.2258512723597264	0.5426201528130206	1.387216433404997	0.39115752938503645	0.6956807989739617	NA
ABCC2	2849.9550027726773	-0.36057636194123815	0.19503110558781533	-1.8488146332067215	0.06448458363337367	0.17970531835105236
ABCC3	1115.9870051459077	-0.3165410808369755	0.2966775913264659	-1.0669531170915154	0.28599300715344417	0.5096406376065613
ABCC4	492.4066394259342	0.38726273053553634	0.14577153523153236	2.656641640773268	0.007892328898277493	0.03529770054726314
ABCC5	857.3967184973079	0.7977112893594049	0.12441531145906674	6.411681006174677	1.4392374297140372e-10	5.051703079408871e-9
ABCC6	1865.397708852	-0.9933716357772405	0.22549430287463001	-4.4053070215682295	1.056341561462752e-5	1.2478997105093504e-4
ABCC6P1	932.2118642823193	-1.290837931750791	0.3500942058355099	-3.687115954033484	2.2681002369876683e-4	0.0017716322236672832
ABCC6P2	10.872480015217569	-2.2996951237747387	0.9072231053850819	-2.5348727453304942	0.011248818119718782	0.04659362230626169
ABCC8	0.1697024213523346	1.53584457929798	4.163557069916699	0.36887799386612175	0.7122186667765005	NA
ABCC9	25.882969961970854	0.24356221516775609	0.8154996502484634	0.2986662411118735	0.76519471766160585	0.8867636196095601
ABCD1	1801.7873740003552	-0.2338979411243	0.4540778037789917	-0.5151054272587668	0.6064793504048839	0.7910140566750572
ABCD1P2	0.2346158689444603	-2.5577762893346243	4.166953608616217	-0.6138240377924494	0.5393316110225977	NA
ABCD1P3	0	NA	NA	NA	NA	NA
ABCD1P4	0.05351412971656735	0.20506099467369415	4.206012473188945	0.04875425262783862	0.9611151399019814	NA
ABCD1P5	0.16054238914970206	1.4638347461597319	4.167763292064641	0.3512278993739523	0.7254173810950658	NA
ABCD2	0.2722545898631823	-1.2376105296715425	4.206012473181664	-0.2942479456641612	0.768568446043994	NA
ABCD3	2648.771768066753	-0.20775494058110508	0.17280995328245488	-1.2022162880950105	0.2292797402435375	0.44103560762725563
ABCD4	488.33836225294857	-0.48034565041167726	0.23808973174676437	-2.0174983897355965	0.043643528902333965	0.1343796193862137
ABCE1	2592.536413536792	0.21647380891101356	0.16541787037530567	1.3086482640592	0.19065352407497813	0.39016569674333906
ABCF1	4662.824829055382	-0.10249975870387018	0.11029167477906529	-0.9293517294863483	0.3527068349173928	0.5825128700765558
ABCF2	1967.1980507134156	0.31134275233426634	0.3148427407277078	0.988883375918556	0.32272020499230014	0.550073517984562
ABCF2P1	0.45960802781392746	-0.9868845348769684	2.4158910232754582	-0.40849712398821414	0.6829087415781152	NA
ABCF2P2	0	NA	NA	NA	NA	NA
ABCF3	1271.6597741232868	0.18668416987692027	0.3677360539887772	0.5076580548792684	0.6116931692325196	0.795328767917907
ABCG1	16.40305283068367	-0.11179460186767612	0.7320395046605924	-0.15271662411102976	0.8786217504037568	0.946424097567913
ABCG2	331.1908407389492	0.46847363339546794	0.3157211587490572	1.4838208349786974	0.13785645818611345	0.30976872183462695
ABCG4	0.19258804644330912	-0.516261003169545	4.206012473188945	-0.1227435739813968	0.9023101576831014	NA
ABCG5	227.14828530708374	-0.2329380548081602	0.503653873213945	-0.46249630390355695	0.6437254522583677	0.8147677895203747
ABCG8	227.0538011110779	-0.7806023338447071	0.3065177083953541	-2.5466794004536504	0.010875329530730806	0.045347913824050665
ABHD1	14.545266537419238	-0.35812248519688517	0.524860440323654	-0.6823194466248014	0.4950369790987692	0.7092928827227881
ABHD10	406.6612131360562	-1.3569747504621734	0.12600688200394752	-10.769052680945334	4.8193424492963906e-27	1.562238048363918e-24
ABHD11	168.59622412197612	0.26958531419166426	0.27426020812128155	0.9829545308025509	0.32562981762485094	0.5534367343920613
ABHD12	2997.8986803484067	0.01642749945962945	0.23914636585806678	0.06869223958594112	0.9452345955270097	0.9767524593115571
ABHD12B	48.93483750240495	2.1296650125508334	0.4094431320660406	5.201369483973496	1.978253723744321e-7	3.5785196824160666e-6
ABHD13	298.2048966104162	0.404998092599221	0.26226152846993117	1.544252773031691	0.12252710873067343	0.2859495145150115
ABHD14A	315.88947796581505	-0.7148609938843445	0.3304111689797524	-2.163549725306505	0.030498923532433914	0.10230268059058131
ABHD14A-ACY1	17.368794555437486	-0.413983077929344	1.062731342542477	-0.38954631463012235	0.6968720566799849	0.8473295044763086
ABHD14B	1460.627253115945	0.19927663553873723	0.32964582515887775	0.6045173951245791	0.545499707682567	0.7469201978757327
ABHD15	242.09296243208178	0.03902422767749035	0.17749519408164152	0.21986075667795593	0.8259796001102376	0.9189213679823903
ABHD16A	689.733165595464	0.07595013585153776	0.38004332681607667	0.1998459925288837	0.8416010299691059	0.9270881980551726
ABHD16B	520.9356523934044	0.13236280109515722	0.2862141845008916	0.4624606615006703	0.6437510064534747	0.8147677895203747
ABHD17A	1466.05992638699	-0.14630604419154214	0.21631671622578177	-0.6763510779205542	0.49881777026136964	0.7116935229222077
ABHD17AP1	2.7778393850120615	-1.2131032674137823	1.1444455337467032	-1.0599921373648131	0.28914817636419754	0.5136181045738059
ABHD17AP3	0.6706069429834854	-0.5162775395426055	2.341793908051147	-0.22046241463334162	0.8255110410413904	NA
ABHD17AP4	0.2565145813217327	-0.5163029365253567	4.2060124731777835	-0.12275354384179288	0.9023022625885444	NA
ABHD17AP5	0.19697267597545356	-2.2887061147964323	4.179696996316341	-0.5475770413055107	0.5839823573632368	NA
ABHD17AP6	0.6128043834947474	2.0542062491380766	3.3473296794785847	0.6136850701416603	0.5394234560340698	NA
ABHD17AP7	0	NA	NA	NA	NA	NA
ABHD17AP8	0	NA	NA	NA	NA	NA
ABHD17AP9	0	NA	NA	NA	NA	NA
ABHD17B	254.40211435723867	-0.3447661411365673	0.1584043193761712	-2.176494570945586	0.02951829919344632	0.10011144451294789
ABHD17C	244.16305587690564	0.27113775102963156	0.2799184115936071	0.9686313575659913	0.3327291520394768	0.5607063938714743
ABHD18	223.35341626318598	-0.5334159934838121	0.21099920219433677	-2.5280474425326003	0.011469885164695518	0.04730379103037785
ABHD2	349.51732182145196	1.4099559154769545	1.1631530999412396	1.2121842907422788	0.22544184347912127	0.4362418098268383
ABHD3	416.4052164569225	-0.14704793965769508	0.17593501607455705	-0.8358082599962914	0.4032627789135036	0.6305917144843286
ABHD4	2642.436568582227	0.45292725495651837	0.3280088726389859	1.380838424620972	0.1673286460767196	0.3554006939603553
ABHD5	156.74919464044285	0.603989307783337	0.19727551001084767	3.0616537640689674	0.002201179033701611	0.012344882276206129
ABHD6	219.4474317620082	0.17339806166040114	0.1533033638291343	1.1310779967859257	0.2580222644215232	0.47659741157889524
ABHD8	357.65506667145274	0.16266564033361489	0.4941551905369673	0.3291792607841605	0.742020197700797	0.8744120520819046
ABI1	614.4837122376371	0.43554983713100137	0.2007870283300596	2.169213025131443	0.030066514722242553	0.1013405191109387
ABI1P1	0.2194948625860522	-0.5162631300012442	4.206012473188945	-0.12274407964601686	0.902309757248978	NA
ABI2	1031.9839122762712	0.1661258581028485	0.15343993673190853	1.0826767896359661	0.27895190976910517	0.5014142789772271
ABI3	0.2696298867923799	0.9655684878917018	3.782716879290345	0.2552579319848137	0.7985238893047755	NA
ABI3BP	5.245626927915808	-1.236026857727019	0.7072527898605452	-1.747645078884364	0.08052550437430067	0.21218009471655347
ABL1	1496.0706384279626	0.01641719587396755	0.2909958216806836	0.05641729073341306	0.9550093828792537	0.9809742111481681
ABL2	882.5382858719177	0.7743413427364695	0.1342015496514611	5.769988086929955	7.927713677942934e-9	2.0298954706492745e-7
ABLIM1	3605.178274627708	0.4792249131179573	0.12519785734537395	3.8277405322996496	1.2932498054355978e-4	0.001088317385591909
ABLIM2	4.6777785143531805	0.817074028299433	0.8117202326716639	1.006595616829887	0.3141291416702432	0.5409482711635467
ABLIM3	262.3341581840121	2.5397177740397927	0.18915714968407463	13.426496319497113	4.2295404759919877e-41	4.0324936491104786e-38
ABO	3.6767518617512134	-1.6765641787751289	1.1315002853550054	-1.481717857675229	0.13841538345898857	0.3106822510875622
ABR	1318.5609432851084	1.7227832465617006	0.3519549966296959	4.894896401696211	9.835752879182564e-7	1.5082108104615987e-5
ABRA	0.3877853870788955	-1.2484562413408855	2.865413382912614	-0.4356984750562811	0.6630555122948097	NA
ABRACL	164.15523570186218	0.9798836566859792	0.3853741342428041	2.542681435045679	0.011000547245741564	0.04575810004374427
ABRAXAS1	265.28537147340626	0.9419220788908328	0.24423244216280052	3.856662409586709	1.1494573676165055e-4	9.878263528275886e-4
ABRAXAS2	425.6325871514651	0.3440280399574544	0.17659415982865567	1.9481280711165936	0.051399640724114105	0.1523100124047421
ABT1	1052.7127881904753	-0.3088833693015114	0.19302752684868368	-1.6002037343805804	0.10955339399004406	0.2640751650491722
ABT1P1	0.1273186883462435	0.2050546141033429	4.206012473188945	0.048752735616086534	0.9611163488645893	NA
ABTB1	138.0494413185231	1.1930000077069334	0.31046841157023863	3.842580962337406	1.2174723331964846e-4	0.001036984754353834
ABTB2	1015.4954254390983	1.342548490063066	0.2854296048943007	4.703606307972972	2.556059072654668e-6	3.531850421959664e-5
AC000041.1	0	NA	NA	NA	NA	NA
AC000041.2	0	NA	NA	NA	NA	NA
AC000077.1	0	NA	NA	NA	NA	NA
AC000078.1	0.48311440177603765	-1.2549977409616542	2.429892537695069	-0.516482816212157	0.6055172375808336	NA
AC000081.1	0.23049113646577635	0.24549231207848954	4.198751732041287	0.0584679275521584	0.9533759088807895	NA
AC000089.1	8.318886612050946	-0.7067705011815486	0.6117864725652136	-1.1552568304069688	0.24798526848672997	0.46428846385964184
AC000095.1	0.058261078352246164	-1.237589381620766	4.206012473188945	-0.29424291761133115	0.7685722878833781	NA
AC000111.2	0	NA	NA	NA	NA	NA
AC000111.3	0	NA	NA	NA	NA	NA
AC000362.1	0	NA	NA	NA	NA	NA
AC000367.1	9.19010936815244	-0.9858878362544304	0.45459295129269084	-2.168726623347189	0.03010344488490881	0.10143550643883628
AC000374.1	0	NA	NA	NA	NA	NA
AC001226.2	2.519914001761806	-0.26428289306028	0.9888656440525172	-0.26725864595437837	0.7892700247410981	0.8996124163856342
AC002056.1	0.7576280265648704	-0.36860719512069706	2.59088848026442	-0.14227057549118358	0.8868662874353376	NA
AC002069.1	0	NA	NA	NA	NA	NA
AC002069.2	0	NA	NA	NA	NA	NA
AC002075.1	0	NA	NA	NA	NA	NA
AC002075.2	0.27760208892283667	0.16601246216201201	3.7142719677905354	0.044695828308115484	0.9643497589048488	NA
AC002076.2	0	NA	NA	NA	NA	NA
AC002094.3	0.4418236503185753	1.6458435592000096	4.157514520337179	0.39587199302590287	0.6921994631251458	NA
AC002127.1	0	NA	NA	NA	NA	NA
AC002310.3	0.7918530126038846	-0.7375239162789429	1.7031449430135648	-0.4330364948117448	0.6649882570595069	NA
AC002310.4	1.363567615015443	-0.10894398373537541	3.0933854091362303	-0.035218367363346416	0.9719056162778681	NA
AC002310.5	43.74604422340626	-0.34908333914898526	1.2998615565405818	-0.26855424517517595	0.7882727261282277	0.8993983395893101
AC002350.1	0.36874802482729035	-0.7963702897685291	3.577972426058772	-0.22257585999502832	0.8238656261024656	NA
AC002366.1	0.05351412971656735	0.20506099467369415	4.206012473188945	0.04875425262783862	0.9611151399019814	NA
AC002367.1	0	NA	NA	NA	NA	NA
AC002381.1	0	NA	NA	NA	NA	NA
AC002400.1	0.5978029483322816	0.8990986264264518	2.493263698988642	0.3606111246039313	0.718390171919968	NA
AC002429.1	0	NA	NA	NA	NA	NA
AC002456.2	0.2037031343533874	0.20504658999576852	4.206012473185063	0.04875082784538061	0.9611178692375444	NA
AC002472.2	1.3610321071142673	-1.0355165987705433	1.2701573241314048	-0.8152664076307868	0.4149198328702633	NA
AC002486.1	0.12275934102999043	1.0391396250024478	4.196031023594684	0.24764822260828537	0.8044065963835964	NA
AC002486.2	0	NA	NA	NA	NA	NA
AC002487.1	0	NA	NA	NA	NA	NA
AC002504.1	0	NA	NA	NA	NA	NA
AC002519.2	0.06095165027220317	0.20506099467369407	4.206012473188945	0.0487542526278386	0.9611151399019814	NA
AC002524.1	0.4578260141353626	1.4842948430895653	2.1037984698238508	0.7055309072517026	0.48047990479378316	NA
AC002542.1	0	NA	NA	NA	NA	NA
AC002543.1	0.4758444930569969	-0.5163096032497226	4.206012473160994	-0.12275512888854902	0.9023010073969323	NA
AC002545.1	0	NA	NA	NA	NA	NA
AC002553.2	0	NA	NA	NA	NA	NA
AC002553.3	0.5052515107609507	0.8994028627774324	2.4587693689690586	0.3657939106157584	0.7145188640796425	NA
AC002558.1	2.24663937248696	-2.315604116397662	1.5024089808663978	-1.541260832361583	0.12325331739893138	NA
AC002984.1	0	NA	NA	NA	NA	NA
AC002985.1	2.719752451586055	0.2915102659780295	1.963036100619267	0.14849969691645942	0.8819484251290637	0.9481706072228617
AC002996.1	334.39692098736873	0.16851787137283386	0.5498396778956889	0.306485468669294	0.7592350421755418	0.8843465011556724
AC003001.2	1.9003092310398606	-0.9878171149468952	1.6430453567247896	-0.6012111052831725	0.5476993887317554	NA
AC003002.1	95.73335872971302	0.4749449240419126	0.1867256815699007	2.5435436628148933	0.010973434130511614	0.045686468119016756
AC003002.2	0.12223904481383861	-0.5162891677583598	4.206012473180742	-0.12275027025013142	0.9023048549322743	NA
AC003002.3	7.3127568857199075	-1.6710068663293354	1.5075701860393553	-1.1084106609453164	0.2676845028086886	0.48830955785292346
AC003002.4	2.418338868511512	-1.7693272372474476	1.1851799924009534	-1.4928763973336412	0.13546954448854312	0.3061048901533956
AC003005.1	0.23119467246842756	-2.339860983414467	4.177327360977248	-0.5601334971427946	0.5753883838251993	NA
AC003006.1	2.0389070016328685	-1.3928396791468374	1.4664085055027436	-0.9498306058101567	0.3421983317985759	NA
AC003029.1	0.2683484180160457	-2.2887111720809963	4.179696758154363	-0.5475782824712927	0.5839815049304502	NA
AC003045.1	0	NA	NA	NA	NA	NA
AC003071.1	3.6899394320319394	0.8193721324198491	0.8844456982658186	0.9264244645278247	0.3542254350775534	0.5839387562791889
AC003071.2	0	NA	NA	NA	NA	NA
AC003072.1	4.949043507919268	2.4501720600660137	0.8372816808325654	2.926341416701776	0.0034297431413292286	0.017943151978772377
AC003080.1	0.554682688239035	-1.2488740694960618	2.1653714883474264	-0.5767481821094729	0.5641095787350617	NA
AC003102.2	2.0825481570071	0.07084007770277896	1.0161659988069378	0.06971309587798748	0.9444220181396661	NA
AC003669.1	0	NA	NA	NA	NA	NA
AC003685.2	0	NA	NA	NA	NA	NA
AC003686.1	0	NA	NA	NA	NA	NA
AC003688.1	0.2102615460565403	-1.2558673466845023	4.189302982955613	-0.2997795460949138	0.764345318048022	NA
AC003958.1	0	NA	NA	NA	NA	NA
AC003958.3	0.15300327948251857	0.11696666565341039	4.20312360854058	0.027828509591233237	0.9777989273984207	NA
AC003958.4	0	NA	NA	NA	NA	NA
AC003976.1	0	NA	NA	NA	NA	NA
AC003982.1	0.061119522406919306	-0.5162822717499277	4.206012473188945	-0.12274863069021977	0.9023061532933951	NA
AC003989.1	0	NA	NA	NA	NA	NA
AC003989.2	0	NA	NA	NA	NA	NA
AC004004.1	0	NA	NA	NA	NA	NA
AC004006.1	0	NA	NA	NA	NA	NA
AC004022.1	0.12577165171897006	-1.237595762191117	4.206012473188945	-0.2942444346230832	0.7685711287629983	NA
AC004022.2	0	NA	NA	NA	NA	NA
AC004024.1	0	NA	NA	NA	NA	NA
AC004057.1	481.533875888523	0.04211877426489774	0.3243362458374544	0.1298614472031786	0.8966760466106313	0.9543944581654425
AC004062.1	0	NA	NA	NA	NA	NA
AC004066.1	0	NA	NA	NA	NA	NA
AC004069.2	0	NA	NA	NA	NA	NA
AC004074.1	0	NA	NA	NA	NA	NA
AC004076.1	1.3815203587019942	-1.1196017093611017	1.968526758148747	-0.5687510747448533	0.5695250812961082	NA
AC004080.3	0.1810204193822366	0.31782876662542237	4.1960306137844805	0.07574510194976068	0.9396218928685904	NA
AC004129.1	0.22208584807788784	0.8921739019930982	4.201687880609113	0.21233702439214996	0.8318441126374718	NA
AC004129.2	0	NA	NA	NA	NA	NA
AC004134.1	0.06593901783124827	-0.5162801449182282	4.206012473188945	-0.12274812502559963	0.902306553727295	NA
AC004217.1	2.2789621851792266	-0.8838853031642239	1.0132071946733423	-0.8723638243105728	0.3830099291562592	NA
AC004217.3	0.14254689421137795	-1.2375957621911167	4.206012473188945	-0.2942444346230831	0.7685711287629984	NA
AC004223.1	0.3352342516206486	-0.5162719518243282	2.9388029864852507	-0.17567423001763688	0.8605498818867754	NA
AC004223.3	5.856591476260909	1.7814430544518012	3.9887682745720867	0.44661482739127373	0.6551531879882756	0.8216282010920746
AC004224.1	0.11671418250799602	-1.2375978890228163	4.206012473188945	-0.29424494028770326	0.7685707423942103	NA
AC004232.1	0	NA	NA	NA	NA	NA
AC004263.1	0.09828255818333517	-0.5162822717499276	4.206012473188945	-0.12274863069021974	0.9023061532933951	NA
AC004383.1	0.1668608933208565	0.21695048830194455	4.199858977035735	0.051656612635852944	0.9588023091537786	NA
AC004386.1	3.1606622344484876	0.09849755155377564	0.8120729892478478	0.12129150071227626	0.903460151765998	0.9569454882174762
AC004386.2	0	NA	NA	NA	NA	NA
AC004448.1	20.080392194007985	0.0687445222125166	0.8345942218583386	0.08236879720955591	0.9343534479315602	0.9716412603666578
AC004448.2	0.0947422011302724	0.8382843163688937	4.203123694556101	0.19944317067200332	0.84191609343045	NA
AC004453.1	10.548053814108217	0.27088433228052616	0.48413721598489096	0.5595197463377407	0.5758070587169963	0.7681480982393117
AC004461.1	0.05351412971656735	0.20506099467369415	4.206012473188945	0.04875425262783862	0.9611151399019814	NA
AC004467.1	0	NA	NA	NA	NA	NA
AC004486.1	0	NA	NA	NA	NA	NA
AC004522.1	0	NA	NA	NA	NA	NA
AC004534.1	0.10427382690341529	0.20505461410334247	4.206012473188945	0.04875273561608643	0.9611163488645894	NA
AC004552.1	38.748746584936384	2.473656957776428	1.1376777232753696	2.17430376561719	0.02968232981188011	0.10054152593332347
AC004554.1	0	NA	NA	NA	NA	NA
AC004556.1	45.336605432333755	-1.187846576225981	0.8223448072041244	-1.4444629136341478	0.14860880460902348	0.3266230747983362
AC004584.2	0.403186557337306	-2.4259050672457447	3.441303037945083	-0.7049379378964352	0.48084885938033967	NA
AC004674.1	0	NA	NA	NA	NA	NA
AC004678.1	1.9770502970196526	-0.8225887572552814	1.0329487203487238	-0.7963500424082768	0.42582860669368083	NA
AC004686.1	0.47566714760839984	-0.5162748534762567	2.4510099335575726	-0.21063760142615912	0.8331700688278851	NA
AC004690.1	0	NA	NA	NA	NA	NA
AC004691.2	0	NA	NA	NA	NA	NA
AC004692.1	0	NA	NA	NA	NA	NA
AC004696.1	0	NA	NA	NA	NA	NA
AC004706.2	0	NA	NA	NA	NA	NA
AC004706.3	9.38370831495856	-0.507987261950095	0.5365269597832362	-0.9468065913320152	0.34373734244539195	0.5724129093141799
AC004754.1	0.522895241629477	0.8292497012000342	4.063115907770588	0.20409206136948216	0.8382815578863738	NA
AC004790.1	0	NA	NA	NA	NA	NA
AC004801.1	0.05351412971656735	0.20506099467369415	4.206012473188945	0.04875425262783862	0.9611151399019814	NA
AC004801.2	5.024943180824226	-0.5866534109842684	1.2728906629183165	-0.4608827985580996	0.6448826935624508	0.815436003843049
AC004805.1	0.6328849560803219	-0.9843318530533637	4.068834263112727	-0.2419198692797905	0.8088422538939974	NA
AC004805.2	0	NA	NA	NA	NA	NA
AC004805.3	0	NA	NA	NA	NA	NA
AC004812.1	0	NA	NA	NA	NA	NA
AC004815.1	0	NA	NA	NA	NA	NA
AC004825.1	0	NA	NA	NA	NA	NA
AC004832.2	0.06137967051499522	0.20506099467369415	4.206012473188945	0.04875425262783862	0.9611151399019814	NA
AC004832.3	96.93632967688073	2.928789962778595	0.545760472705987	5.3664384088812485	8.030660597494816e-8	1.6149000864044164e-6
AC004835.2	0	NA	NA	NA	NA	NA
AC004837.1	0.3558895440020163	-1.2376198789002284	3.5938691462532586	-0.3443697665482598	0.730568222765154	NA
AC004840.2	0.08271426032365616	-0.5162801449182286	4.206012473188945	-0.12274812502559973	0.9023065537272948	NA
AC004852.1	0	NA	NA	NA	NA	NA
AC004852.3	0	NA	NA	NA	NA	NA
AC004853.1	0	NA	NA	NA	NA	NA
AC004853.2	0	NA	NA	NA	NA	NA
AC004854.1	0	NA	NA	NA	NA	NA
AC004858.1	0	NA	NA	NA	NA	NA
AC004865.1	0.04289415638842007	-0.5162801449182284	4.206012473188945	-0.12274812502559969	0.9023065537272948	NA
AC004866.1	0	NA	NA	NA	NA	NA
AC004866.2	0	NA	NA	NA	NA	NA
AC004870.1	0	NA	NA	NA	NA	NA
AC004884.1	0.06095165027220317	0.20506099467369407	4.206012473188945	0.0487542526278386	0.9611151399019814	NA
AC004890.1	0.061119522406919306	-0.5162822717499277	4.206012473188945	-0.12274863069021977	0.9023061532933951	NA
AC004890.2	35.716875628055305	0.5139257856691013	0.8243747999753323	0.6234127798235457	0.5330133019547634	0.7380044078321207
AC004890.3	0.9906011289997766	2.08241167994971	1.725784838016301	1.2066461786414422	0.2275684346327219	NA
AC004893.1	1.0967782775972956	0.9200260070788079	1.3694105902521503	0.6718408734588528	0.5016850047728492	NA
AC004898.1	1.0121149611285818	-2.069741486966206	2.203265909240992	-0.9393970461237773	0.34752692904383464	NA
AC004899.1	0	NA	NA	NA	NA	NA
AC004910.1	2.2115093671528974	-2.0997313752013405	1.1802669273114308	-1.7790309349634903	0.07523469040557801	NA
AC004911.1	0	NA	NA	NA	NA	NA
AC004922.1	8.531190960365768	-0.8623818646777045	1.2011352838589142	-0.7179723019268163	0.47277436530018585	0.6911452072504205
AC004923.2	0	NA	NA	NA	NA	NA
AC004923.3	0	NA	NA	NA	NA	NA
AC004924.1	0.14117671457175524	-0.5162886523202791	4.206012473188945	-0.12275014770197189	0.9023049519776765	NA
AC004938.1	0.05351412971656735	0.20506099467369415	4.206012473188945	0.04875425262783862	0.9611151399019814	NA
AC004941.2	0.09848633798772678	-1.2375893816207653	4.206012473188945	-0.294242917611331	0.7685722878833782	NA
AC004945.1	0.0473711005651362	0.20506099467369426	4.206012473188945	0.04875425262783865	0.9611151399019814	NA
AC004951.2	9.841142561991166	-0.888758642231266	0.5501748290716324	-1.6154113115842859	0.10622165225969694	0.258788758062487
AC004951.3	4.978355781563732	0.3345467311757432	0.7715444816243532	0.4336065374628991	0.6645741866408232	0.8277735663041648
AC004965.1	0	NA	NA	NA	NA	NA
AC004967.1	34.469115022235535	-0.5540320647563822	0.25969630205354427	-2.133384497104436	0.032893197749204406	0.10825034499880305
AC004975.1	0	NA	NA	NA	NA	NA
AC004980.1	85.3588219589964	0.09868830642694118	0.2058703375425075	0.4793711789905834	0.6316745931366088	0.8080606748756317
AC004980.2	0.8273171744457468	-2.110596032612166	1.8077700260010954	-1.1675135676858972	0.2430030323773936	NA
AC004980.3	9.644759837651744	-0.2758982722138795	0.5470657062812857	-0.5043238299276988	0.6140338343796088	0.796882087246753
AC004980.4	0	NA	NA	NA	NA	NA
AC004986.1	0.05688154862027423	-0.5162822717499277	4.206012473188945	-0.12274863069021977	0.9023061532933951	NA
AC004987.1	0	NA	NA	NA	NA	NA
AC004987.2	0.5073343978523434	-1.071350880952413	4.103348719951442	-0.2610918432896659	0.7940216816984935	NA
AC004987.3	0.06593901783124827	-0.5162801449182282	4.206012473188945	-0.12274812502559963	0.902306553727295	NA
AC004987.4	0.24414234535824494	1.0391237881384987	4.196031039527895	0.24764444741939107	0.8044095175842467	NA
AC004997.1	12.963232147150944	0.992282719332215	1.2172007737276809	0.8152169639962898	0.41494812921027047	0.6403998550980826
AC005000.1	0.18413901154498563	1.6458677278648797	4.157514515126335	0.3958778067705354	0.6921951740331374	NA
AC005000.2	0.08271426032365616	-0.5162801449182286	4.206012473188945	-0.12274812502559973	0.9023065537272948	NA
AC005002.1	0	NA	NA	NA	NA	NA
AC005002.2	0	NA	NA	NA	NA	NA
AC005005.1	0.06593901783124827	-0.5162801449182282	4.206012473188945	-0.12274812502559963	0.902306553727295	NA
AC005005.2	0	NA	NA	NA	NA	NA
AC005008.1	0	NA	NA	NA	NA	NA
AC005011.1	0	NA	NA	NA	NA	NA
AC005014.1	1.329287571846034	-1.1185775516028598	1.2633781798382835	-0.8853861570935484	0.3759483958890509	NA
AC005017.1	0.16563231970040565	0.8921804194281876	4.201687870261992	0.21233857606194737	0.8318429021821155	NA
AC005019.1	0.061119522406919306	-0.5162822717499277	4.206012473188945	-0.12274863069021977	0.9023061532933951	NA
AC005020.1	0.05688154862027423	-0.5162822717499277	4.206012473188945	-0.12274863069021977	0.9023061532933951	NA
AC005020.2	2.80253026625822	-1.0032834904406072	1.0497641446830963	-0.9557227645105741	0.33921231823588566	0.5674642580667104
AC005033.1	0	NA	NA	NA	NA	NA
AC005034.1	0	NA	NA	NA	NA	NA
AC005040.1	0	NA	NA	NA	NA	NA
AC005041.1	2.637864122520305	-0.20428575730898796	1.7408901311121903	-0.11734557721829197	0.9065862090915067	0.9580719356428988
AC005041.2	0	NA	NA	NA	NA	NA
AC005042.1	1.1649075280010268	0.9073645906050407	1.978058224019948	0.45871480403697673	0.6464389816899008	NA
AC005042.3	0	NA	NA	NA	NA	NA
AC005066.1	0	NA	NA	NA	NA	NA
AC005070.1	0	NA	NA	NA	NA	NA
AC005070.2	0	NA	NA	NA	NA	NA
AC005077.1	0.18789789874508445	-1.8335055662814237	4.194207466017048	-0.43715185315393534	0.6620012242674466	NA
AC005077.2	0.7662854705793464	0.1271077686275135	2.1687109191931606	0.05860982554318591	0.953262884486635	NA
AC005077.3	0	NA	NA	NA	NA	NA
AC005077.4	455.8497646792845	-0.2142161725339044	0.3259977012959608	-0.6571094571597171	0.5111105384126728	0.7218190648278077
AC005084.1	0	NA	NA	NA	NA	NA
AC005086.2	0.04289415638842007	-0.5162801449182284	4.206012473188945	-0.12274812502559969	0.9023065537272948	NA
AC005086.3	0.061119522406919306	-0.5162822717499277	4.206012473188945	-0.12274863069021977	0.9023061532933951	NA
AC005086.4	0.061119522406919306	-0.5162822717499277	4.206012473188945	-0.12274863069021977	0.9023061532933951	NA
AC005088.1	0	NA	NA	NA	NA	NA
AC005094.1	0	NA	NA	NA	NA	NA
AC005099.1	0.4398669897195354	1.4597321314174336	2.67793046307019	0.5450971007454323	0.5856867366029805	NA
AC005102.1	0.19785688729617654	-1.237604269593168	4.206012473188945	-0.2942464572994554	0.7685695832745203	NA
AC005104.2	0.5651313764512317	-0.5162808573253125	2.8067776534855167	-0.18394077517475738	0.854059916556009	NA
AC005105.1	0.12223904481383861	-0.5162891677583598	4.206012473180742	-0.12275027025013142	0.9023048549322743	NA
AC005154.2	0.22061387897053356	1.0391306840957477	4.196031039540185	0.24764609086629139	0.8044082459023374	NA
AC005154.3	5.3440618194534775	-0.15466810763227082	0.9619747872613952	-0.16078187254012014	0.8722652030906417	0.9434550825287367
AC005154.6	11.051707086828591	0.4860026899409373	3.585329670008016	0.13555313867130403	0.8921745533257901	0.9520287813749692
AC005156.1	0	NA	NA	NA	NA	NA
AC005165.2	0.6192297625127456	-1.5152561748073123	2.0396322441870693	-0.7429065603006506	0.4575382536191076	NA
AC005176.1	4.033555583224649	-0.08973818056159169	0.830046741889062	-0.10811220143742874	0.9139066895386605	0.9612565392274766
AC005176.2	0	NA	NA	NA	NA	NA
AC005178.1	0	NA	NA	NA	NA	NA
AC005181.1	0	NA	NA	NA	NA	NA
AC005183.1	0.4725843403764415	-0.22265344564454229	2.6847167322428787	-0.08293368271241491	0.9339042713529762	NA
AC005185.1	0	NA	NA	NA	NA	NA
AC005189.1	0.1853921653790639	0.20504724504914687	4.206012473185772	0.04875098358751118	0.9611177451208816	NA
AC005191.1	0	NA	NA	NA	NA	NA
AC005225.4	0	NA	NA	NA	NA	NA
AC005229.1	0	NA	NA	NA	NA	NA
AC005229.2	0.19831159655786995	-1.2375957621911167	4.206012473188945	-0.2942444346230831	0.7685711287629984	NA
AC005229.3	0	NA	NA	NA	NA	NA
AC005230.1	0.061119522406919306	-0.5162822717499277	4.206012473188945	-0.12274863069021977	0.9023061532933951	NA
AC005237.2	0	NA	NA	NA	NA	NA
AC005242.1	0.2462712688626169	-0.5162692399352932	3.836791962899985	-0.13455752746757693	0.8929617242890722	NA
AC005244.1	0.2666058150431125	-0.5162716553906405	3.7970023011340968	-0.13596822294167146	0.8918464020463618	NA
AC005252.1	0	NA	NA	NA	NA	NA
AC005255.1	0	NA	NA	NA	NA	NA
AC005258.1	0	NA	NA	NA	NA	NA
AC005261.5	0.4350605255240845	1.6458383405513488	4.157514520382795	0.395870737788743	0.6922003891780677	NA
AC005262.1	0.22653984884420153	-0.5162977401909853	4.206012473177409	-0.12275230838793758	0.9023032409392325	NA
AC005294.1	0	NA	NA	NA	NA	NA
AC005296.1	0	NA	NA	NA	NA	NA
AC005297.1	0	NA	NA	NA	NA	NA
AC005297.2	0	NA	NA	NA	NA	NA
AC005297.3	0	NA	NA	NA	NA	NA
AC005300.1	0.15940208059025449	-0.5162916925736878	4.2060124731767115	-0.1227508705374199	0.9023043795671694	NA
AC005324.3	0.46197963178794005	1.8978708363790924	4.145263704248521	0.45784079657801896	0.6470668235131776	NA
AC005324.4	0	NA	NA	NA	NA	NA
AC005324.6	0	NA	NA	NA	NA	NA
AC005326.1	0	NA	NA	NA	NA	NA
AC005332.2	14.091508071276099	0.15120635250099648	0.49480258555953177	0.30558925299472633	0.7599174041532494	0.8844217610387307
AC005332.3	3.4560908968231114	2.4195311048735983	1.2540318951518525	1.9294015680363648	0.05368102920826867	0.15736337880405474
AC005332.4	0.04289415638842007	-0.5162801449182284	4.206012473188945	-0.12274812502559969	0.9023065537272948	NA
AC005336.1	9.088134897738163	-1.2883814413889778	0.5272239567826369	-2.4437080766421806	0.014537184007465283	0.05746797033975544
AC005336.2	1.6077836792390094	2.517193534623483	1.4312938296081499	1.7586839840653987	0.07863119920503768	NA
AC005341.1	0	NA	NA	NA	NA	NA
AC005345.1	0	NA	NA	NA	NA	NA
AC005351.1	0.11652215670449233	-1.8335002480822695	4.194207655729697	-0.4371505653940451	0.6620021581190345	NA
AC005357.1	0	NA	NA	NA	NA	NA
AC005357.2	0	NA	NA	NA	NA	NA
AC005363.1	2.246767637074018	-0.31519022865150825	1.5422572525548126	-0.20436942548292944	0.8380648208774756	NA
AC005377.1	0	NA	NA	NA	NA	NA
AC005410.1	0.9040636475836901	-0.3759965706375113	1.597885830768002	-0.23530878326694574	0.81396907843886	NA
AC005412.1	0.6976569866943235	2.7726403398394583	3.9213855051105986	0.7070563034993569	0.4795314892343025	NA
AC005412.2	0	NA	NA	NA	NA	NA
AC005412.3	0	NA	NA	NA	NA	NA
AC005476.1	0	NA	NA	NA	NA	NA
AC005479.1	0.5815168932410701	-1.2376227225082046	2.7884277997336335	-0.4438424845091665	0.6571564700793919	NA
AC005480.2	0.5042476271734925	-0.9870140901834377	2.411490087063802	-0.4092963497872856	0.6823221939557182	NA
AC005495.1	0	NA	NA	NA	NA	NA
AC005517.1	29.23220156605564	-0.47454238353829303	0.5628596093641375	-0.8430919107419763	0.3991770425018294	0.6270460849844592
AC005517.2	0.911576299495313	0.09323830351299543	1.5587321123270745	0.05981675925941975	0.9523015775188532	NA
AC005518.2	0.06593901783124827	-0.5162801449182282	4.206012473188945	-0.12274812502559963	0.902306553727295	NA
AC005519.1	0.06095165027220317	0.20506099467369407	4.206012473188945	0.0487542526278386	0.9611151399019814	NA
AC005520.1	10.761443680778413	0.5663362769819238	2.952053525385625	0.19184485379815178	0.8478637352186174	0.9306940571093354
AC005520.4	0	NA	NA	NA	NA	NA
AC005521.1	0.058261078352246164	-1.237589381620766	4.206012473188945	-0.29424291761133115	0.7685722878833781	NA
AC005522.1	0.12420009618349444	-1.2375957621911169	4.206012473188945	-0.29424443462308314	0.7685711287629984	NA
AC005531.1	4.970986700495006	-0.9624169478978558	0.8456495846215664	-1.1380800811586085	0.25508704471285026	0.4733742638774762
AC005532.2	0.20700061717955714	-0.5162655202115544	4.206012473187293	-0.12274464793023573	0.9023093072266332	NA
AC005534.2	0.25448683296813973	0.20504740448254466	3.813352467169015	0.053770902702516055	0.9571176922489684	NA
AC005539.1	0	NA	NA	NA	NA	NA
AC005550.2	0	NA	NA	NA	NA	NA
AC005559.1	0.06137967051499522	0.20506099467369415	4.206012473188945	0.04875425262783862	0.9611151399019814	NA
AC005562.2	0	NA	NA	NA	NA	NA
AC005587.1	0.1672772269571158	0.2050462271705564	4.206012473181667	0.048750741581954415	0.9611179379840589	NA
AC005588.1	0	NA	NA	NA	NA	NA
AC005618.2	0.26793108973375546	0.1740383967854455	3.0925868978342455	0.05627599240859666	0.9551219438017793	NA
AC005632.1	0.15200046770429412	-0.5162546225991943	4.206012473188945	-0.12274205696964484	0.9023113589997893	NA
AC005632.3	0	NA	NA	NA	NA	NA
AC005668.1	0	NA	NA	NA	NA	NA
AC005670.2	10.09699676481429	-2.1194434185231263	1.097971898018388	-1.9303257418047612	0.053566489450056994	0.15711285939314582
AC005682.1	5.255758008387973	1.5955744667067677	0.7954955467307087	2.0057616579554556	0.04488168326018472	0.13727439363076377
AC005697.1	0.09828255818333517	-0.5162822717499276	4.206012473188945	-0.12274863069021974	0.9023061532933951	NA
AC005702.2	2.537538410562326	-0.2046664616875752	0.991860392201569	-0.206346037503615	0.8365206194969105	0.9240690712598398
AC005702.3	0.39246213985043515	0.8037442094358465	2.876338439494527	0.2794331148239608	0.7799124608249217	NA
AC005702.4	0.298853618274714	0.9184327846306538	3.688556228887999	0.24899519693848798	0.8033644967245049	NA
AC005702.5	0	NA	NA	NA	NA	NA
AC005722.1	0	NA	NA	NA	NA	NA
AC005726.1	0.8033886189806758	-1.4824567367469703	2.168247444191508	-0.6837119724126994	0.49415706185199587	NA
AC005726.2	243.13713092519455	-0.046602846785489996	0.2570008690742823	-0.18133342098551475	0.856105874690756	0.9351505605194618
AC005730.1	0	NA	NA	NA	NA	NA
AC005740.1	1.4520506535297735	2.2892316255725977	1.4269249595072337	1.6043111519775701	0.10864548414865749	NA
AC005740.2	0	NA	NA	NA	NA	NA
AC005741.1	0	NA	NA	NA	NA	NA
AC005758.1	0	NA	NA	NA	NA	NA
AC005771.1	0	NA	NA	NA	NA	NA
AC005776.1	0.44781644759351336	-2.90012510450516	4.148929522206551	-0.6990056324125672	0.48454851089713413	NA
AC005777.1	0	NA	NA	NA	NA	NA
AC005779.2	0.08578831277684014	-0.5162846619819107	4.2060124731872905	-0.12274919897959155	0.902305703267221	NA
AC005786.1	0	NA	NA	NA	NA	NA
AC005798.1	0	NA	NA	NA	NA	NA
AC005822.1	0.1070282594331347	0.9382679507782321	4.199859154516099	0.22340462293106064	0.8232206066683634	NA
AC005828.6	0.16226490079669878	1.4767304874049367	4.166994855314974	0.35438740355567677	0.7230485733332268	NA
AC005828.7	0	NA	NA	NA	NA	NA
AC005829.1	5.99536314549381	0.31937784999843016	0.7557593997327137	0.4225919652622028	0.6725929897771148	0.8330572503673755
AC005829.2	0.825234869794686	-1.414456922401338	3.079165281006358	-0.459363753912896	0.6459729723928795	NA
AC005832.2	0	NA	NA	NA	NA	NA
AC005832.3	0.16927440110954256	1.5325342212332722	4.16374596262234	0.3680662160926066	0.7128238609789577	NA
AC005832.4	403.36492927980294	0.1229969487305549	0.3265482534897915	0.376657806054994	0.7064279231286597	0.8537606276988529
AC005833.1	0	NA	NA	NA	NA	NA
AC005833.3	54.39132693554765	0.09891129726491589	0.2733956824503554	0.3617880735292033	0.7175104052414119	0.8594005799699086
AC005837.2	2.0986118882412623	0.1227733373084556	1.7018627353915723	0.07214056383942584	0.9424900450278905	NA
AC005838.1	0	NA	NA	NA	NA	NA
AC005840.1	1.1635656338256564	-2.4132099500425985	1.590570450029931	-1.517197776431209	0.12921675755871068	NA
AC005840.2	0	NA	NA	NA	NA	NA
AC005840.4	0.0997757050086943	-0.5162886523202795	4.206012473188945	-0.122750147701972	0.9023049519776764	NA
AC005868.1	0	NA	NA	NA	NA	NA
AC005899.2	0	NA	NA	NA	NA	NA
AC005906.1	0.06593901783124827	-0.5162801449182282	4.206012473188945	-0.12274812502559963	0.902306553727295	NA
AC005906.2	0	NA	NA	NA	NA	NA
AC005908.1	0	NA	NA	NA	NA	NA
AC005912.1	0.19697267597545356	-2.2887061147964323	4.179696996316341	-0.5475770413055107	0.5839823573632368	NA
AC005921.1	0	NA	NA	NA	NA	NA
AC005943.1	3.050694186253635	-0.5163604786745186	4.206012473128904	-0.12276722477011384	0.9022914287291282	0.9563203348617212
AC005951.1	0	NA	NA	NA	NA	NA
AC005951.2	0	NA	NA	NA	NA	NA
AC005962.1	0	NA	NA	NA	NA	NA
AC005972.2	0.05351412971656735	0.20506099467369415	4.206012473188945	0.04875425262783862	0.9611151399019814	NA
AC005972.3	0.1698620800283189	-1.2375957621911167	4.206012473188945	-0.2942444346230831	0.7685711287629984	NA
AC005996.1	1.0267590571102072	0.08146730829730875	1.8872875684506714	0.043166346061500105	0.965568932023175	NA
AC006001.1	0.19656511636667034	-0.5162942189909744	4.206012473171977	-0.1227514712056024	0.902303903900471	NA
AC006001.3	27.242934158410517	0.2723453559569676	0.3325804915063903	0.8188855417327889	0.41285171967727596	0.6385986963222211
AC006001.4	15.685986814388796	-0.4824330298155448	0.4678958268203928	-1.0310693153515393	0.30250831594031347	0.5282894930245233
AC006006.1	0	NA	NA	NA	NA	NA
AC006011.1	47.847478672840246	0.11393387574499272	0.5157355346452144	0.2209153104475733	0.8251583759134675	0.9184923395924374
AC006011.2	0.6018475837297971	-2.81716021173662	3.115901016487936	-0.9041237821193565	0.3659297691115188	NA
AC006015.1	0	NA	NA	NA	NA	NA
AC006020.1	0.2177357057311508	0.20504610670129178	4.206012473188945	0.04875071293971423	0.9611179608101195	NA
AC006022.1	0	NA	NA	NA	NA	NA
AC006023.1	0	NA	NA	NA	NA	NA
AC006023.2	0	NA	NA	NA	NA	NA
AC006026.1	0.3327493572131221	0.9614057791803465	2.964507203835901	0.32430542855026395	0.7457068102104618	NA
AC006026.2	0	NA	NA	NA	NA	NA
AC006028.1	0.17317939749201092	-1.1342517336934181	4.193424914867442	-0.2704833773634583	0.7867884034382847	NA
AC006030.1	0.8550852773361797	0.7485351827157043	2.7798757181787987	0.26926929783972425	0.7877224566856534	NA
AC006033.1	0.11938060075916547	-1.2375978890228163	4.206012473188945	-0.29424494028770326	0.7685707423942103	NA
AC006042.3	1.477356385341632	-0.37503468880877683	1.867614997852154	-0.20080942230603446	0.8408475950693695	NA
AC006065.1	0	NA	NA	NA	NA	NA
AC006065.2	0	NA	NA	NA	NA	NA
AC006070.1	0	NA	NA	NA	NA	NA
AC006077.1	0.09828255818333517	-0.5162822717499276	4.206012473188945	-0.12274863069021974	0.9023061532933951	NA
AC006115.2	0	NA	NA	NA	NA	NA
AC006116.1	0.14383378273057545	-0.5162886523202795	4.206012473188945	-0.122750147701972	0.9023049519776764	NA
AC006116.2	0.5851265466868558	-0.7698436998162059	2.4432085494628106	-0.3150953691552331	0.7526892444501965	NA
AC006116.3	0.09828255818333517	-0.5162822717499276	4.206012473188945	-0.12274863069021974	0.9023061532933951	NA
AC006116.7	7.973536663678804	0.37466065688656774	1.1878830405251863	0.31540197486187105	0.7524564675790588	0.8803344340841323
AC006120.1	0.443208037168395	-1.9693608896531882	2.8204443736073315	-0.6982448964715399	0.4850240534235535	NA
AC006122.1	1.4659847216297706	2.150214118822004	1.503949043816476	1.4297120821098712	0.15279967114086088	NA
AC006130.2	0.21104954111348123	0.17129001104511624	3.9835622940232978	0.042999204832847644	0.9657021677203494	NA
AC006133.1	0	NA	NA	NA	NA	NA
AC006144.1	2.133567198050305	-2.770200837863934	1.4191393915153616	-1.9520287115037407	0.05093479592777579	NA
AC006158.1	0	NA	NA	NA	NA	NA
AC006195.1	0.19154743454332449	-0.5162916478000041	4.206012473179809	-0.12275085989216761	0.9023043879971018	NA
AC006197.1	0	NA	NA	NA	NA	NA
AC006199.1	0	NA	NA	NA	NA	NA
AC006210.1	0	NA	NA	NA	NA	NA
AC006210.2	0.12577165171897006	-1.237595762191117	4.206012473188945	-0.2942444346230832	0.7685711287629983	NA
AC006236.1	0	NA	NA	NA	NA	NA
AC006254.1	6.42588454800472	-1.4529408372617538	1.374327071848026	-1.0572016421884332	0.2904195705235381	0.5147206559918541
AC006254.2	0.08271426032365616	-0.5162801449182286	4.206012473188945	-0.12274812502559973	0.9023065537272948	NA
AC006254.3	0.1767168586411331	-1.2375978890228163	4.206012473188945	-0.29424494028770326	0.7685707423942103	NA
AC006262.4	0	NA	NA	NA	NA	NA
AC006270.2	0	NA	NA	NA	NA	NA
AC006270.3	0	NA	NA	NA	NA	NA
AC006326.1	0	NA	NA	NA	NA	NA
AC006328.1	0	NA	NA	NA	NA	NA
AC006328.2	0	NA	NA	NA	NA	NA
AC006329.2	0	NA	NA	NA	NA	NA
AC006335.1	0	NA	NA	NA	NA	NA
AC006335.2	0.09828255818333517	-0.5162822717499276	4.206012473188945	-0.12274863069021974	0.9023061532933951	NA
AC006335.3	0	NA	NA	NA	NA	NA
AC006338.1	0	NA	NA	NA	NA	NA
AC006338.2	0	NA	NA	NA	NA	NA
AC006349.1	0	NA	NA	NA	NA	NA
AC006355.1	0.3283535726509528	-2.28268672936705	3.6149820830706125	-0.6314517408141913	0.5277451941967889	NA
AC006362.1	0	NA	NA	NA	NA	NA
AC006363.1	0	NA	NA	NA	NA	NA
AC006366.1	0	NA	NA	NA	NA	NA
AC006380.1	0	NA	NA	NA	NA	NA
AC006386.1	0	NA	NA	NA	NA	NA
AC006386.2	1.9551121013505595	0.7739270352157748	1.062588695447876	0.7283411149876465	0.4664047998147552	NA
AC006390.1	0	NA	NA	NA	NA	NA
AC006427.1	0	NA	NA	NA	NA	NA
AC006441.2	0	NA	NA	NA	NA	NA
AC006441.5	0	NA	NA	NA	NA	NA
AC006445.1	0.327393792618325	-1.561764884597608	3.626381253196468	-0.4306675927195997	0.6667100858200062	NA
AC006445.2	0.45620001513585123	-2.2328114782283164	2.853225527802087	-0.7825569540408215	0.43388732779434247	NA
AC006449.4	14.232143252484812	-0.1271518194208912	0.3784346933925492	-0.33599408733119773	0.7368753251802873	0.8713043766638632
AC006449.7	14.232143252484812	-0.1271518194208912	0.3784346933925492	-0.33599408733119773	0.7368753251802873	0.8713043766638632
AC006455.2	0.2690501061182368	1.531898438395422	3.769267470891674	0.4064180773122555	0.6844354393880541	NA
AC006455.3	0	NA	NA	NA	NA	NA
AC006455.6	0	NA	NA	NA	NA	NA
AC006455.7	0	NA	NA	NA	NA	NA
AC006457.1	0	NA	NA	NA	NA	NA
AC006461.1	0.05351412971656735	0.20506099467369415	4.206012473188945	0.04875425262783862	0.9611151399019814	NA
AC006463.1	0	NA	NA	NA	NA	NA
AC006463.2	0.9440021489364866	0.8463097517233557	2.3612150458999586	0.35842129381349563	0.7200280585936224	NA
AC006466.1	0	NA	NA	NA	NA	NA
AC006480.1	0	NA	NA	NA	NA	NA
AC006483.1	0.6968401550423109	-0.51627551402354	2.5151064498471714	-0.20526984615498525	0.837361301696748	NA
AC006484.1	0	NA	NA	NA	NA	NA
AC006486.1	23.427477730348784	-0.3735667918049248	2.594487794580772	-0.14398479444968337	0.8855124767858601	0.9492931468617182
AC006499.1	0	NA	NA	NA	NA	NA
AC006499.2	0	NA	NA	NA	NA	NA
AC006499.3	0	NA	NA	NA	NA	NA
AC006499.4	0	NA	NA	NA	NA	NA
AC006499.5	0	NA	NA	NA	NA	NA
AC006499.6	0	NA	NA	NA	NA	NA
AC006499.7	0	NA	NA	NA	NA	NA
AC006499.8	0	NA	NA	NA	NA	NA
AC006504.3	0.9825706208503558	1.5268372061805062	1.6605888258508033	0.9194553054987773	0.3578574729695033	NA
AC006504.4	0	NA	NA	NA	NA	NA
AC006504.6	0	NA	NA	NA	NA	NA
AC006509.1	53.60688383794436	-0.572701206556789	0.3926715799390235	-1.458473787804357	0.14470999504014212	0.3206808312292348
AC006509.2	0	NA	NA	NA	NA	NA
AC006511.1	0.10849062297205551	0.20505248727164335	4.206012473188945	0.0487522299514664	0.9611167518473923	NA
AC006511.2	0.7338952707787015	-2.5664530190670227	1.9040491501666956	-1.347892211103025	0.17769305361770807	NA
AC006511.5	0	NA	NA	NA	NA	NA
AC006512.1	0.06593901783124827	-0.5162801449182282	4.206012473188945	-0.12274812502559963	0.902306553727295	NA
AC006512.2	0	NA	NA	NA	NA	NA
AC006517.1	0	NA	NA	NA	NA	NA
AC006518.1	0	NA	NA	NA	NA	NA
AC006518.2	0.2686780050043855	-0.5162691816672329	3.7525497744124725	-0.1375782368531178	0.8905737564216202	NA
AC006518.3	0	NA	NA	NA	NA	NA
AC006518.4	0.2686780050043855	-0.5162691816672329	3.7525497744124725	-0.1375782368531178	0.8905737564216202	NA
AC006529.1	0.06593901783124827	-0.5162801449182282	4.206012473188945	-0.12274812502559963	0.902306553727295	NA
AC006530.1	0	NA	NA	NA	NA	NA
AC006534.1	0.7802263420488782	-0.2180860479178841	1.5538056129995979	-0.14035606905607217	0.8883786660052363	NA
AC006538.2	2.6523296019470037	0.12116802444910395	1.7998682397421093	0.06732049700841729	0.9463265596498471	0.9771865199179869
AC006539.1	0.6945882312781629	-0.4345529890151005	2.300043492181978	-0.18893250953391927	0.8501457134854553	NA
AC006539.2	0.41220543229630824	0.8940183324814233	3.443124277812586	0.2596532278089574	0.7951312741839328	NA
AC006539.3	0	NA	NA	NA	NA	NA
AC006548.1	0	NA	NA	NA	NA	NA
AC006548.2	0	NA	NA	NA	NA	NA
AC006557.2	0	NA	NA	NA	NA	NA
AC006557.4	0	NA	NA	NA	NA	NA
AC006557.5	0.11559733623421378	-1.237589381620766	4.206012473188945	-0.29424291761133115	0.7685722878833781	NA
AC006600.1	0	NA	NA	NA	NA	NA
AC006924.1	0	NA	NA	NA	NA	NA
AC006927.1	0.08271426032365616	-0.5162801449182286	4.206012473188945	-0.12274812502559973	0.9023065537272948	NA
AC006946.1	0.20349297221040383	1.8083594457886387	4.1493773806126155	0.43581464878030735	0.6629712146903313	NA
AC006960.1	0	NA	NA	NA	NA	NA
AC006965.1	0.15923420845553835	0.2050524872716437	4.206012473188945	0.04875222995146648	0.9611167518473922	NA
AC006967.1	0	NA	NA	NA	NA	NA
AC006970.1	0.05351412971656735	0.20506099467369415	4.206012473188945	0.04875425262783862	0.9611151399019814	NA
AC006970.2	0.08271426032365616	-0.5162801449182286	4.206012473188945	-0.12274812502559973	0.9023065537272948	NA
AC006971.1	1.0976014629117046	1.9546268039102699	2.057860263828232	0.9498345627579605	0.3421963208819524	NA
AC006978.1	36.0447156715219	-0.1989819434472325	0.42501884142507634	-0.4681720527495948	0.6396615561059675	0.8123195566375869
AC006978.2	4.423587412030464	-1.7311231026128802	1.7147063695503428	-1.0095740783110536	0.3126993939502597	0.5394605404093464
AC006986.1	0	NA	NA	NA	NA	NA
AC006987.1	0.9837742499855613	2.0043171513146287	1.644786852816549	1.218587774994928	0.2230006913428571	NA
AC006987.2	1.5320659478473662	0.3424514679950667	1.3741731018206116	0.24920548040225815	0.8032018403889459	NA
AC006987.3	0.07137574204059212	-0.5162801449182286	4.206012473188945	-0.12274812502559973	0.9023065537272948	NA
AC006987.4	0	NA	NA	NA	NA	NA
AC006989.1	0	NA	NA	NA	NA	NA
AC006994.1	0.11652215670449233	-1.8335002480822695	4.194207655729697	-0.4371505653940451	0.6620021581190345	NA
AC006994.2	0.061119522406919306	-0.5162822717499277	4.206012473188945	-0.12274863069021977	0.9023061532933951	NA
AC007000.1	4.913464021628869	-0.6070804421894407	1.538485420612616	-0.39459616194978614	0.6931409464830364	0.8447518752138147
AC007000.2	0.2891555689001502	1.9324028403279956	2.920306562305542	0.6617123233810048	0.5081556053795635	NA
AC007012.1	0	NA	NA	NA	NA	NA
AC007016.1	0.1948946240927142	-0.5162610031695457	4.206012473188945	-0.12274357398139696	0.9023101576831013	NA
AC007040.2	34.545624060697754	1.1467653614433084	0.2982518440513304	3.844956483306589	1.2057383400112402e-4	0.00102855826394222
AC007041.1	0.3904786757755326	0.7624009812367629	2.1610796882601786	0.352787074617572	0.7242480745054956	NA
AC007064.1	0	NA	NA	NA	NA	NA
AC007064.3	0	NA	NA	NA	NA	NA
AC007066.1	4.297863826851174	-1.4110705601685951	0.7715965711086089	-1.828767276844177	0.06743447907077016	0.18553353196045538
AC007068.1	5.875916117894855	-0.8741685442212415	1.141151056287938	-0.766041041985128	0.44365188198895267	0.6666706567102675
AC007068.2	0	NA	NA	NA	NA	NA
AC007098.1	0.37111940315331177	0.20504546161659293	3.5882225333212108	0.05714402039240459	0.9544304704889499	NA
AC007115.1	0	NA	NA	NA	NA	NA
AC007136.1	0	NA	NA	NA	NA	NA
AC007151.1	0.159866008502722	-0.5162546225991943	4.206012473188945	-0.12274205696964484	0.9023113589997893	NA
AC007160.1	0	NA	NA	NA	NA	NA
AC007161.1	0.058261078352246164	-1.237589381620766	4.206012473188945	-0.29424291761133115	0.7685722878833781	NA
AC007161.2	0	NA	NA	NA	NA	NA
AC007163.2	0	NA	NA	NA	NA	NA
AC007179.3	0	NA	NA	NA	NA	NA
AC007182.2	1.7592219735375483	-0.13307079391381801	1.4887863436300957	-0.08938206243170702	0.9287782785132512	NA
AC007192.1	5.362079517641	-5.266397582225007	4.0938807450355705	-1.2864071794497887	0.1983009941059619	0.4009058890444593
AC007204.1	0.061119522406919306	-0.5162822717499277	4.206012473188945	-0.12274863069021977	0.9023061532933951	NA
AC007204.2	0	NA	NA	NA	NA	NA
AC007207.1	0	NA	NA	NA	NA	NA
AC007215.1	0.08271426032365616	-0.5162801449182286	4.206012473188945	-0.12274812502559973	0.9023065537272948	NA
AC007216.5	0	NA	NA	NA	NA	NA
AC007224.1	0	NA	NA	NA	NA	NA
AC007225.1	5.210047525954548	-0.2977929623431888	0.7150209173622026	-0.4164814694397788	0.6770577243037974	0.8350529586196015
AC007225.2	0	NA	NA	NA	NA	NA
AC007228.1	0	NA	NA	NA	NA	NA
AC007229.1	2.17594976792321	0.025932216288900054	1.0627103361254062	0.02440196110583411	0.9805319840563766	NA
AC007237.1	0	NA	NA	NA	NA	NA
AC007238.1	1.5173504834060814	-2.4048594051627927	1.8389105686212968	-1.3077631105061351	0.19095366999206775	NA
AC007253.1	0	NA	NA	NA	NA	NA
AC007255.2	0	NA	NA	NA	NA	NA
AC007256.1	3.7963124401840838	0.4654364188218134	0.8525287791160988	0.5459480433075556	0.5851016523730842	0.7749508037591407
AC007262.1	0	NA	NA	NA	NA	NA
AC007274.1	0	NA	NA	NA	NA	NA
AC007274.2	0	NA	NA	NA	NA	NA
AC007274.3	0	NA	NA	NA	NA	NA
AC007275.1	0	NA	NA	NA	NA	NA
AC007279.1	0.9338853381727991	-1.4983250422882979	1.5372635616117516	-0.9746702385356559	0.32972386029205025	NA
AC007283.2	0.10849062297205551	0.20505248727164335	4.206012473188945	0.0487522299514664	0.9611167518473923	NA
AC007312.1	0	NA	NA	NA	NA	NA
AC007318.1	11.696348405212603	0.503134604552388	1.5598662280008577	0.3225498414676309	0.747036185514689	0.8775377707709087
AC007318.2	0.29525523415878874	-2.288712957449068	4.179696674076465	-0.5475787206388072	0.5839812039970947	NA
AC007322.1	0	NA	NA	NA	NA	NA
AC007322.2	0	NA	NA	NA	NA	NA
AC007322.3	0	NA	NA	NA	NA	NA
AC007322.4	0	NA	NA	NA	NA	NA
AC007325.1	2.580980030019873	3.112022841717375	1.6006750483704255	1.9441940104492688	0.051872059801149256	0.15336416367329936
AC007325.2	5.024289888025591	0.7651410722970264	1.7242889026409787	0.4437429662309551	0.6572284274582467	0.8233388740333331
AC007325.3	0	NA	NA	NA	NA	NA
AC007325.4	0.21204565542388362	-0.5162954667393039	4.206012473169955	-0.12275176786391846	0.9023036689779662	NA
AC007326.1	0	NA	NA	NA	NA	NA
AC007326.5	3.130299122067034	-0.9184617472044787	1.0451624196913887	-0.8787741789220458	0.37952372921665706	0.6100719196410995
AC007327.1	0	NA	NA	NA	NA	NA
AC007342.2	0	NA	NA	NA	NA	NA
AC007342.3	6.782111893235983	-0.9913554444996292	0.5882924023421238	-1.6851406554849615	0.09196143740272275	0.2330608595451228
AC007346.1	0.09640828610498742	0.2050546141033424	4.206012473188945	0.04875273561608641	0.9611163488645894	NA
AC007346.2	0	NA	NA	NA	NA	NA
AC007347.2	0	NA	NA	NA	NA	NA
AC007363.1	0	NA	NA	NA	NA	NA
AC007365.2	10.464044403929758	-0.32869451568868807	0.6102554812788861	-0.5386178834475311	0.5901505452421512	0.7786681892937795
AC007375.1	0	NA	NA	NA	NA	NA
AC007375.2	0	NA	NA	NA	NA	NA
AC007376.1	0	NA	NA	NA	NA	NA
AC007383.1	0.061119522406919306	-0.5162822717499277	4.206012473188945	-0.12274863069021977	0.9023061532933951	NA
AC007386.1	0.22686900222830156	-1.5193685641675356	4.181379858583476	-0.3633653520018273	0.7163319805996186	NA
AC007387.1	0	NA	NA	NA	NA	NA
AC007389.2	0	NA	NA	NA	NA	NA
AC007389.4	1.0732994642649987	-1.43466464447098	2.263072131418285	-0.6339456107268948	0.5261163179293589	NA
AC007390.1	0.15831897187544858	-1.9920414079939917	4.188821277547517	-0.47556132763923925	0.6343869320813589	NA
AC007394.1	0	NA	NA	NA	NA	NA
AC007395.1	0	NA	NA	NA	NA	NA
AC007424.1	2.582424025227451	-0.7548131086787648	0.9159435398514238	-0.8240825726018045	0.4098926416897368	0.6361106794817363
AC007435.1	0	NA	NA	NA	NA	NA
AC007448.1	0	NA	NA	NA	NA	NA
AC007450.2	0	NA	NA	NA	NA	NA
AC007450.3	0	NA	NA	NA	NA	NA
AC007450.4	0	NA	NA	NA	NA	NA
AC007458.1	0.061119522406919306	-0.5162822717499277	4.206012473188945	-0.12274863069021977	0.9023061532933951	NA
AC007494.1	0.19963303270145846	-0.5162966764278524	4.206012473185062	-0.12275205547283588	0.9023034412216513	NA
AC007536.1	1.3341005503097811	-0.7059975204333777	1.9474025794923144	-0.3625329081249499	0.7169538364979551	NA
AC007537.1	0.295630470630478	0.20504643052158789	3.7004133274994566	0.05541176413937181	0.9558104238102284	NA
AC007537.2	0.407687157733797	-1.548015761203599	2.422350300961263	-0.6390552846916067	0.5227869675987356	NA
AC007537.3	0.407687157733797	-1.548015761203599	2.422350300961263	-0.6390552846916067	0.5227869675987356	NA
AC007537.4	0.295630470630478	0.20504643052158789	3.7004133274994566	0.05541176413937181	0.9558104238102284	NA
AC007547.1	0	NA	NA	NA	NA	NA
AC007547.2	0	NA	NA	NA	NA	NA
AC007551.1	0	NA	NA	NA	NA	NA
AC007551.2	0	NA	NA	NA	NA	NA
AC007552.1	0	NA	NA	NA	NA	NA
AC007559.1	0	NA	NA	NA	NA	NA
AC007560.1	0	NA	NA	NA	NA	NA
AC007562.1	0.12078428415992497	-0.516254622599194	4.206012473188945	-0.12274205696964476	0.9023113589997894	NA
AC007563.3	0	NA	NA	NA	NA	NA
AC007566.2	0	NA	NA	NA	NA	NA
AC007568.1	0	NA	NA	NA	NA	NA
AC007599.1	0.06095165027220317	0.20506099467369407	4.206012473188945	0.0487542526278386	0.9611151399019814	NA
AC007610.3	0.09848633798772678	-1.2375893816207653	4.206012473188945	-0.294242917611331	0.7685722878833782	NA
AC007618.1	0.18827033861844666	1.0391328109121356	4.196031039541444	0.24764659773005285	0.8044078536965994	NA
AC007619.2	0	NA	NA	NA	NA	NA
AC007619.3	0	NA	NA	NA	NA	NA
AC007620.1	0	NA	NA	NA	NA	NA
AC007621.1	0	NA	NA	NA	NA	NA
AC007621.2	0	NA	NA	NA	NA	NA
AC007622.1	0.506312559242577	0.17498991892735077	2.163812823633099	0.08087109800631372	0.93554446510858	NA
AC007663.1	0.23263472315068018	0.20504124438387528	4.206012473173204	0.04874955690019221	0.9611188821007965	NA
AC007677.1	0	NA	NA	NA	NA	NA
AC007679.1	0.22758001682539666	0.20504891215221208	3.8939585083079358	0.052658217008407	0.958004230805354	NA
AC007679.3	0	NA	NA	NA	NA	NA
AC007683.1	2.360452884657903	-0.8662247773882493	0.9575831240426952	-0.9045948655937545	0.3656800564111051	0.5959212913328421
AC007685.1	0.19462148699650847	-0.5162921250961141	4.206012473179086	-0.1227509733716691	0.9023042981331418	NA
AC007686.1	0.6534480275446617	2.8724663606190153	2.1427628964114755	1.3405432609597578	0.180068789578229	NA
AC007688.1	1.1565012815537088	-0.61235311555672	1.5295138063331217	-0.4003580177054983	0.6888928412042703	NA
AC007690.1	0.10401367879533938	-0.5162886523202795	4.206012473188945	-0.122750147701972	0.9023049519776764	NA
AC007718.1	0	NA	NA	NA	NA	NA
AC007731.2	3.9153756459327282	-0.08655369594664261	0.9836207067678568	-0.08799499171896759	0.9298806567318809	0.9695137558102295
AC007731.5	0	NA	NA	NA	NA	NA
AC007738.1	0	NA	NA	NA	NA	NA
AC007742.1	0.0473711005651362	0.20506099467369426	4.206012473188945	0.04875425262783865	0.9611151399019814	NA
AC007742.2	0.7138842969957837	3.611635070838108	4.100315127400991	0.8808189026016067	0.3784158469869804	NA
AC007751.1	0	NA	NA	NA	NA	NA
AC007751.2	0	NA	NA	NA	NA	NA
AC007785.2	0	NA	NA	NA	NA	NA
AC007790.1	0.2512976652915094	0.1716837446195258	3.808189112068741	0.04508277807828225	0.9640413285671514	NA
AC007834.2	0.15409000236424827	-0.5162883056359943	4.20601247318487	-0.12275006527620952	0.902305017250312	NA
AC007842.1	3.558557375165638	-0.79834651391491	0.8447108982843492	-0.9451121271625503	0.34460163466237903	0.5732043611050739
AC007842.2	3.558557375165638	-0.79834651391491	0.8447108982843492	-0.9451121271625503	0.34460163466237903	0.5732043611050739
AC007849.2	0.32947723065176276	-2.3398876062771126	4.1773261480377855	-0.5601400329673151	0.5753839261358056	NA
AC007881.1	0	NA	NA	NA	NA	NA
AC007899.1	0.061119522406919306	-0.5162822717499277	4.206012473188945	-0.12274863069021977	0.9023061532933951	NA
AC007908.1	0	NA	NA	NA	NA	NA
AC007919.1	9.377909592162974	0.2752143829842718	0.5606137170746986	0.49091624875029777	0.6234856841636011	0.803235391799297
AC007919.2	0.1070282594331347	0.9382679507782321	4.199859154516099	0.22340462293106064	0.8232206066683634	NA
AC007923.2	0.6581461292303292	-0.33325674042522346	2.330510439544884	-0.14299731714152022	0.8862923000296294	NA
AC007923.3	0	NA	NA	NA	NA	NA
AC007954.1	0.263499050506019	-1.8555994328978935	4.193424684045128	-0.4425021486514253	0.658125875812775	NA
AC007956.1	0.748153978200532	0.9551329395392573	2.371400033314156	0.4027717492288338	0.6871161457262397	NA
AC007967.1	0	NA	NA	NA	NA	NA
AC007967.2	0	NA	NA	NA	NA	NA
AC007967.3	0	NA	NA	NA	NA	NA
AC007967.4	0	NA	NA	NA	NA	NA
AC007969.1	5.189220305165134	-0.3369238762750998	1.0445047751201963	-0.322568057418721	0.7470223880597123	0.8775377707709087
AC007969.2	0.09848633798772678	-1.2375893816207653	4.206012473188945	-0.294242917611331	0.7685722878833782	NA
AC007991.1	0	NA	NA	NA	NA	NA
AC007992.1	0	NA	NA	NA	NA	NA
AC007992.2	0	NA	NA	NA	NA	NA
AC007993.1	0	NA	NA	NA	NA	NA
AC007993.3	0	NA	NA	NA	NA	NA
AC007998.1	0	NA	NA	NA	NA	NA
AC007998.2	2.0294350008475015	0.6259403237566764	1.113683777630126	0.5620449326187116	0.5740854057033888	NA
AC008011.1	0	NA	NA	NA	NA	NA
AC008013.3	0.18120059831138294	-1.2375957621911169	4.206012473188945	-0.29424443462308314	0.7685711287629984	NA
AC008015.1	0	NA	NA	NA	NA	NA
AC008021.1	1.398098406727561	-0.02424617901344209	1.3667028707011033	-0.017740636632309167	0.9858457623971383	NA
AC008026.1	0.1546693644572336	-0.5162610031695462	4.206012473188945	-0.12274357398139707	0.9023101576831012	NA
AC008026.2	0.11559733623421378	-1.237589381620766	4.206012473188945	-0.29424291761133115	0.7685722878833781	NA
AC008033.1	0.09640828610498742	0.2050546141033424	4.206012473188945	0.04875273561608641	0.9611163488645894	NA
AC008033.2	0	NA	NA	NA	NA	NA
AC008040.2	1.01651547919009	-3.574172471107063	3.6118204164119603	-0.9895764625688955	0.3223811793456678	NA
AC008040.3	0	NA	NA	NA	NA	NA
AC008040.4	0	NA	NA	NA	NA	NA
AC008055.1	0	NA	NA	NA	NA	NA
AC008065.1	1.1769983740668086	0.1435975711101555	1.3731578812573788	0.10457469827043157	0.9167132924549248	NA
AC008066.1	0.061119522406919306	-0.5162822717499277	4.206012473188945	-0.12274863069021977	0.9023061532933951	NA
AC008069.1	0.2205216029971738	-0.516295950096475	4.206012473169226	-0.12275188278446701	0.9023035779728571	NA
AC008072.1	4.301728640398627	-0.5194004220651479	0.8113760698974605	-0.6401475731602343	0.5220766629854192	0.7297816777634907
AC008073.3	2.100102356421835	0.6189919274201	1.2493074312226276	0.49546805850208314	0.6202697636169168	NA
AC008074.2	0.19171066955021834	-1.2376031312291937	4.206012473185773	-0.29424618664808483	0.7685697900740226	NA
AC008083.2	0	NA	NA	NA	NA	NA
AC008121.1	0.15831897187544858	-1.9920414079939917	4.188821277547517	-0.47556132763923925	0.6343869320813589	NA
AC008126.1	0.451195919172155	-3.479121379396855	4.013840525079559	-0.8667811682248874	0.3860619221925418	NA
AC008127.2	0	NA	NA	NA	NA	NA
AC008132.1	14.27740454533143	2.104509298788021	0.6764188267860063	3.1112518094559327	0.0018629600368321863	0.010736814984738639
AC008132.2	0	NA	NA	NA	NA	NA
AC008134.1	0	NA	NA	NA	NA	NA
AC008147.3	0.11559733623421378	-1.237589381620766	4.206012473188945	-0.29424291761133115	0.7685722878833781	NA
AC008147.4	0.30595961437846975	0.5875870181863833	3.709981463789973	0.15838004149652196	0.8741573398547531	NA
AC008155.1	0.3797965954437663	0.8959853700704293	2.9625539333446023	0.3024368130435683	0.7623190950992322	NA
AC008155.2	0.22110312463485768	-0.5162977401909851	4.206012473177409	-0.12275230838793752	0.9023032409392326	NA
AC008158.1	76.2302116684433	0.3481507146335459	0.6050270422426965	0.575430006141595	0.5650005155357922	0.7596976503540408
AC008162.1	0	NA	NA	NA	NA	NA
AC008162.2	0	NA	NA	NA	NA	NA
AC008171.1	0	NA	NA	NA	NA	NA
AC008173.1	0	NA	NA	NA	NA	NA
AC008175.2	0	NA	NA	NA	NA	NA
AC008264.1	0.15778795661998263	0.9668013732507988	4.19875198416595	0.23025922390670725	0.8178903439274515	NA
AC008267.1	0.3697816108878044	0.9573060625150835	2.5324025249996938	0.378022866848626	0.705413606938561	NA
AC008267.2	3.1509617294130825	-0.8556707709505545	0.8997057120481897	-0.9510562837292773	0.341575805020923	0.5703781091625632
AC008267.3	1.645394958859208	1.0537532711812174	1.1196466550503994	0.941148054547427	0.34662899237499956	NA
AC008267.4	0.5000642680368126	-0.47695651474703876	2.750904059356763	-0.1733817335885441	0.8623513821446098	NA
AC008267.5	0	NA	NA	NA	NA	NA
AC008267.6	0	NA	NA	NA	NA	NA
AC008277.2	0.07137574204059212	-0.5162801449182286	4.206012473188945	-0.12274812502559973	0.9023065537272948	NA
AC008280.1	0.3136414666984425	0.1683695219903357	2.9798867521706285	0.05650198681801947	0.9549419128036202	NA
AC008280.2	0.09828255818333517	-0.5162822717499276	4.206012473188945	-0.12274863069021974	0.9023061532933951	NA
AC008379.1	0	NA	NA	NA	NA	NA
AC008385.1	0.11463365212348665	0.20505248727164327	4.206012473188945	0.04875222995146638	0.9611167518473923	NA
AC008403.1	9.556713182393588	-1.5204760536002104	1.6795883833525684	-0.9052670694025882	0.3653239177339848	0.5955604058252163
AC008410.1	0	NA	NA	NA	NA	NA
AC008412.1	0.2236332499445759	-0.5162694853600278	3.9177230081213357	-0.13177794455856498	0.8951599320888513	NA
AC008413.1	0	NA	NA	NA	NA	NA
AC008417.1	0.11331011839638447	0.20505461410334277	4.206012473188945	0.04875273561608651	0.9611163488645893	NA
AC008427.1	0.08271426032365616	-0.5162801449182286	4.206012473188945	-0.12274812502559973	0.9023065537272948	NA
AC008429.2	0.05983263388772179	-1.2375893816207648	4.206012473188945	-0.29424291761133087	0.7685722878833782	NA
AC008429.4	0	NA	NA	NA	NA	NA
AC008432.1	0	NA	NA	NA	NA	NA
AC008443.7	2.2346472006784652	-0.22890376488503889	1.2255309404718229	-0.18677926221667823	0.8518337071228188	NA
AC008446.1	0.7266529513293108	-2.800218214873118	2.216316875759812	-1.2634557113648872	0.20642545344059032	NA
AC008463.1	0	NA	NA	NA	NA	NA
AC008481.1	0.1209521562946411	-1.2375978890228163	4.206012473188945	-0.29424494028770326	0.7685707423942103	NA
AC008481.2	1.5316821352257284	-3.138194468397568	1.7235973513636382	-1.82072365446301	0.06864887460124927	NA
AC008481.3	0.1901391140147427	-1.2376031312291949	4.206012473185773	-0.2942461866480851	0.7685697900740224	NA
AC008489.1	0.06095165027220317	0.20506099467369407	4.206012473188945	0.0487542526278386	0.9611151399019814	NA
AC008494.1	1.4302857705306866	1.5049593611761198	1.3480930762835905	1.1163616130460197	0.26426737800645905	NA
AC008496.1	0	NA	NA	NA	NA	NA
AC008498.1	0.6462567813555866	-1.9766543247962298	2.4458955255924493	-0.8081515764322931	0.419003329712413	NA
AC008507.1	5.388434538393827	-1.9853045260558144	0.941912376256913	-2.1077380190557227	0.035053656759457735	0.11365871852533772
AC008507.3	0.061119522406919306	-0.5162822717499277	4.206012473188945	-0.12274863069021977	0.9023061532933951	NA
AC008507.4	0	NA	NA	NA	NA	NA
AC008514.2	0	NA	NA	NA	NA	NA
AC008521.1	0	NA	NA	NA	NA	NA
AC008521.2	0	NA	NA	NA	NA	NA
AC008522.1	11.723803927251721	0.8731046114927034	2.573292048407004	0.3392948002280575	0.7343876593968293	0.8697811606506254
AC008526.1	0.06095165027220317	0.20506099467369407	4.206012473188945	0.0487542526278386	0.9611151399019814	NA
AC008537.1	0.0947422011302724	0.8382843163688937	4.203123694556101	0.19944317067200332	0.84191609343045	NA
AC008537.4	25.8795866918241	-1.0130851528072657	1.163526560624306	-0.870702214364304	0.3839167691086324	0.6137099956496169
AC008543.2	0	NA	NA	NA	NA	NA
AC008549.3	0.1562409199927092	-0.5162610031695454	4.206012473188945	-0.12274357398139689	0.9023101576831014	NA
AC008550.1	0.06095165027220317	0.20506099467369407	4.206012473188945	0.0487542526278386	0.9611151399019814	NA
AC008555.4	0	NA	NA	NA	NA	NA
AC008555.7	0	NA	NA	NA	NA	NA
AC008560.1	57.30610564290028	0.1736202663937237	0.32820818159294585	0.5289943277802045	0.5968093847230482	0.7838170737858493
AC008562.1	0	NA	NA	NA	NA	NA
AC008565.1	2.1105450222855504	-2.0856467594521875	1.5493138163090665	-1.346174504801634	0.17824624523575194	NA
AC008567.1	3.616071782934413	0.07948035680610116	0.7619567525714896	0.10431085037026956	0.9169226675379879	0.9628861948275811
AC008571.1	0	NA	NA	NA	NA	NA
AC008575.1	1.889386945174372	-2.0194938634671913	4.004036892125585	-0.5043644496479955	0.6140052951159352	NA
AC008575.2	81.48705611502106	0.18180261153190644	0.41085285770228613	0.4425005403361341	0.6581270393819492	0.8241461063356743
AC008592.3	4.429778764410682	0.19561923151146438	0.8735574207071815	0.22393402754578215	0.8228086378514506	0.9175193568340655
AC008608.1	0	NA	NA	NA	NA	NA
AC008620.1	0	NA	NA	NA	NA	NA
AC008620.2	0	NA	NA	NA	NA	NA
AC008622.1	0	NA	NA	NA	NA	NA
AC008622.3	0	NA	NA	NA	NA	NA
AC008626.1	0.19656511636667034	-0.5162942189909744	4.206012473171977	-0.1227514712056024	0.902303903900471	NA
AC008626.2	0.47198131145069594	-2.3785844287298716	3.336458777151265	-0.712906883495427	0.4759033793869345	NA
AC008628.1	0	NA	NA	NA	NA	NA
AC008628.2	0	NA	NA	NA	NA	NA
AC008629.2	0	NA	NA	NA	NA	NA
AC008629.3	0	NA	NA	NA	NA	NA
AC008638.1	0	NA	NA	NA	NA	NA
AC008638.2	0	NA	NA	NA	NA	NA
AC008638.3	0	NA	NA	NA	NA	NA
AC008676.3	0	NA	NA	NA	NA	NA
AC008677.1	0.48874551277129596	2.302450965565552	2.3249738869935834	0.9903126131635156	0.3220213433849496	NA
AC008677.2	0.27274884419454365	-0.5162716106747673	3.7754271567945623	-0.1367452182849412	0.8912321862033814	NA
AC008677.3	0	NA	NA	NA	NA	NA
AC008687.1	0.7868018156754399	-0.5280860870604995	2.1271789897845603	-0.24825653581412246	0.8039359258561165	NA
AC008687.5	0	NA	NA	NA	NA	NA
AC008687.6	0.293008611274316	1.4236732259875895	3.704282340099168	0.38433172616898204	0.7007325962246804	NA
AC008687.7	0.8889781372856028	-0.5335876389892273	1.8447354289404683	-0.28924887038988334	0.7723909361791895	NA
AC008687.8	0.2205216029971738	-0.516295950096475	4.206012473169226	-0.12275188278446701	0.9023035779728571	NA
AC008694.2	0.5608485275689107	-0.6574459332745347	4.081412705404903	-0.1610829339566413	0.8720280814384087	NA
AC008695.1	5.899152765748883	-5.955760470640256	4.088785939211972	-1.4566085285912778	NA	NA
AC008696.1	0.7455153882174548	2.5025082675552235	2.0542007998398946	1.2182393599254124	0.22313302644214206	NA
AC008716.1	0.4795220253499343	0.16927052178021318	2.8014329667472944	0.06042283495248179	0.951818872219382	NA
AC008723.1	0	NA	NA	NA	NA	NA
AC008725.1	0.05351412971656735	0.20506099467369415	4.206012473188945	0.04875425262783862	0.9611151399019814	NA
AC008737.2	0	NA	NA	NA	NA	NA
AC008739.2	0	NA	NA	NA	NA	NA
AC008739.3	0	NA	NA	NA	NA	NA
AC008740.1	0.22052597914894492	0.7557697649414755	3.895290790497627	0.1940213980391757	0.8461591270515952	NA
AC008740.2	0	NA	NA	NA	NA	NA
AC008745.1	0.20387100648810355	-0.5162966764278533	4.206012473185062	-0.12275205547283609	0.9023034412216512	NA
AC008746.2	0	NA	NA	NA	NA	NA
AC008746.5	0	NA	NA	NA	NA	NA
AC008749.1	0	NA	NA	NA	NA	NA
AC008750.6	0	NA	NA	NA	NA	NA
AC008750.8	4.010760002886835	-1.3331061439636482	1.407073386207817	-0.9474318518357334	0.3434187669106701	0.5721763336850474
AC008751.1	0.08271426032365616	-0.5162801449182286	4.206012473188945	-0.12274812502559973	0.9023065537272948	NA
AC008751.2	0.3019489748016324	-1.2376140511060123	3.6810462740141223	-0.33621257625659073	0.7367105698956918	NA
AC008752.3	3.5487990200411206	-0.5675595378683859	1.3048249933001026	-0.434969854794811	0.6635843086547071	0.8270184140465584
AC008753.1	0.6258427615441546	-0.7966142291427506	3.4284293646371027	-0.23235544455414842	0.8162619520260755	NA
AC008758.1	21.373779745139966	2.1031329158715018	1.1627128480364881	1.8088154090867168	0.07047968556837142	0.1921828303654381
AC008758.3	1.1291454475679223	0.8395443748365579	3.8441950634073208	0.21839276129042828	0.8271231050814075	NA
AC008758.4	7.25153854230604	-1.035999558245695	0.7090329951062407	-1.4611443549118075	0.1439758300029251	0.31953447250272626
AC008758.5	0.06593901783124827	-0.5162801449182282	4.206012473188945	-0.12274812502559963	0.902306553727295	NA
AC008758.6	2.9835749899970727	-0.5404176526276765	1.2243815001690679	-0.44138011931171234	0.6589378323859415	0.8245461306650352
AC008759.1	0	NA	NA	NA	NA	NA
AC008763.2	118.53274403053433	-0.4025647838288254	0.8449263437595914	-0.4764495589492094	0.6337541347342238	0.8095111526339585
AC008763.3	14.227702545358532	-2.366363981632104	3.959066537179979	-0.597707555407152	NA	NA
AC008764.1	0.6417484891636616	-1.3403213002948784	3.2747816581305806	-0.4092856990838299	0.6823300091905959	NA
AC008764.4	6.120762855271105	-4.093897823081729	1.273213998592625	-3.215404344915316	0.0013026089924784707	0.007931136945939539
AC008770.2	0.5487293916063504	-3.306254860626604	4.032067717807415	-0.819989913865956	0.41222185702524167	NA
AC008770.3	1.0485816266753025	-1.6124620573869677	1.9586454679487604	-0.8232536637044673	0.4103637576708793	NA
AC008782.1	0	NA	NA	NA	NA	NA
AC008798.1	0	NA	NA	NA	NA	NA
AC008799.1	1.3271138845450674	0.636391406543684	1.3778897751954386	0.46185944478281565	0.6441821185508995	NA
AC008802.1	1.9601703838595073	-0.4451872881859469	1.5412834216642557	-0.28884193648514045	0.7727023385256141	NA
AC008805.1	0.12560841671207623	-0.5162858140959611	4.20601247318678	-0.12274947290034675	0.9023054863504367	NA
AC008813.1	0.7356620613474336	-0.31863092976564816	1.7999573546294212	-0.17702137717104333	0.8594915981952558	NA
AC008814.1	0	NA	NA	NA	NA	NA
AC008817.1	0.7248481628147344	1.4564692775678971	1.8347068231295853	0.7938430593959952	0.4272868016381877	NA
AC008825.2	0.061119522406919306	-0.5162822717499277	4.206012473188945	-0.12274863069021977	0.9023061532933951	NA
AC008833.1	0	NA	NA	NA	NA	NA
AC008834.1	0	NA	NA	NA	NA	NA
AC008837.1	0	NA	NA	NA	NA	NA
AC008837.2	0	NA	NA	NA	NA	NA
AC008850.1	0.1932285391179992	0.11696666565341007	4.20312360854058	0.02782850959123316	0.9777989273984208	NA
AC008868.1	0.29416427286670205	1.9306247577554279	3.6163617847891043	0.5338583008690919	0.5934395739641907	NA
AC008878.1	2.856757263284923	-0.8804163823483422	2.031759973758548	-0.43332696466092	0.6647772513440671	0.8278049853860355
AC008878.2	1.5107770413673656	1.5089357750481627	3.102939164119825	0.4862924134950564	0.6267598573516431	NA
AC008878.3	49.45679523968762	-0.5409449651290626	2.0663705056620203	-0.26178507854560945	0.7934871435979443	0.901383474615425
AC008885.1	0.10875077108013141	0.892188926826524	4.201687870265165	0.21234060081912237	0.8318413226725825	NA
AC008897.1	0.5271655342825718	-2.0710106695266286	2.294103637863361	-0.9027537532940262	0.36665660076576473	NA
AC008945.1	3.8548817399827278	0.3468384452069293	0.8405652192940468	0.41262526362704305	0.6798811886919287	0.8366654937941342
AC008953.1	0	NA	NA	NA	NA	NA
AC008958.1	0.39015336516410676	0.862949496118593	3.4600899237260956	0.24940088701200616	0.8030506990871172	NA
AC008962.1	0	NA	NA	NA	NA	NA
AC008967.1	0	NA	NA	NA	NA	NA
AC008982.1	0.06137967051499522	0.20506099467369415	4.206012473188945	0.04875425262783862	0.9611151399019814	NA
AC008984.1	0	NA	NA	NA	NA	NA
AC008984.3	0	NA	NA	NA	NA	NA
AC008984.4	0	NA	NA	NA	NA	NA
AC008984.5	0	NA	NA	NA	NA	NA
AC009022.1	0	NA	NA	NA	NA	NA
AC009027.1	0	NA	NA	NA	NA	NA
AC009053.1	78.10386317398394	-0.03136824730264014	0.23046862348701566	-0.13610636809486298	0.8917371933670776	0.9518400520764673
AC009053.4	0	NA	NA	NA	NA	NA
AC009060.2	0	NA	NA	NA	NA	NA
AC009075.2	0	NA	NA	NA	NA	NA
AC009078.1	0.2163195368802042	-0.5162631300012452	4.206012473188945	-0.12274407964601709	0.9023097572489778	NA
AC009078.2	0.9285775662374761	-1.0136765508241856	1.6128296009166503	-0.6285081512938896	0.529671108514649	NA
AC009086.1	0	NA	NA	NA	NA	NA
AC009086.2	683.606134100659	-0.1708057568889126	1.674087314473409	-0.10202918056436039	0.9187335131997828	0.9636208362092848
AC009088.4	0	NA	NA	NA	NA	NA
AC009091.1	0	NA	NA	NA	NA	NA
AC009093.3	8.39089621652605	-1.0292150840927698	0.5007121477666769	-2.0555025251202133	0.039830492021136324	0.1254331387974268
AC009093.9	0	NA	NA	NA	NA	NA
AC009094.1	0.12420009618349444	-1.2375957621911169	4.206012473188945	-0.29424443462308314	0.7685711287629984	NA
AC009101.1	0	NA	NA	NA	NA	NA
AC009101.2	0	NA	NA	NA	NA	NA
AC009108.1	0.9791117851081311	1.987582175886188	1.8053112621637342	1.1009637050089607	0.27091245396844843	NA
AC009117.1	0.10425264918541043	0.20505248727164344	4.206012473188945	0.048752229951466414	0.9611167518473922	NA
AC009119.2	5.097388890673596	-0.3367742057738128	0.7401921872063487	-0.45498211355739127	0.6491221068312156	0.8181795713135036
AC009120.1	5.503609675757769	-1.0961351550664977	1.1407726669113922	-0.9608708087600405	0.33661712993564374	0.5645581997099456
AC009120.3	0.20586259318777006	-0.5162610031695455	4.206012473188945	-0.12274357398139692	0.9023101576831014	NA
AC009127.1	0	NA	NA	NA	NA	NA
AC009127.3	0	NA	NA	NA	NA	NA
AC009132.1	0	NA	NA	NA	NA	NA
AC009133.6	4.8372121884407155	2.0320487012182604	2.075061458669442	0.9792715742121866	0.3274458117882981	0.5553250724562871
AC009153.1	0	NA	NA	NA	NA	NA
AC009161.1	0	NA	NA	NA	NA	NA
AC009163.2	0.0473711005651362	0.20506099467369426	4.206012473188945	0.04875425262783865	0.9611151399019814	NA
AC009163.4	12.47121054666021	0.26826868151943406	0.9528281108943287	0.2815499232780148	0.7782886427098291	0.8943464800384355
AC009163.5	0.2655108251111747	1.0391247868598088	4.196031039532815	0.24764468543481144	0.8044093334103882	NA
AC009169.1	0	NA	NA	NA	NA	NA
AC009171.1	0	NA	NA	NA	NA	NA
AC009220.1	0.472390051683522	0.843102898978018	2.139156900732576	0.3941285927597405	0.6934861020158533	NA
AC009220.2	1.2417594778934282	0.9916771325864822	1.2099326223218831	0.8196135175555771	0.4124364651788984	NA
AC009220.3	0.6176989399074521	0.18458011904467836	2.0250326446371187	0.09114920667254463	0.9273740340686792	NA
AC009233.1	0	NA	NA	NA	NA	NA
AC009237.1	0	NA	NA	NA	NA	NA
AC009237.10	0	NA	NA	NA	NA	NA
AC009237.11	0	NA	NA	NA	NA	NA
AC009237.12	0	NA	NA	NA	NA	NA
AC009237.13	0	NA	NA	NA	NA	NA
AC009237.16	0	NA	NA	NA	NA	NA
AC009237.17	0	NA	NA	NA	NA	NA
AC009237.2	0	NA	NA	NA	NA	NA
AC009237.3	0	NA	NA	NA	NA	NA
AC009237.4	0	NA	NA	NA	NA	NA
AC009237.5	0	NA	NA	NA	NA	NA
AC009237.6	0	NA	NA	NA	NA	NA
AC009237.7	0	NA	NA	NA	NA	NA
AC009237.8	0	NA	NA	NA	NA	NA
AC009237.9	0	NA	NA	NA	NA	NA
AC009238.1	0	NA	NA	NA	NA	NA
AC009238.2	0	NA	NA	NA	NA	NA
AC009238.3	0	NA	NA	NA	NA	NA
AC009244.1	7.532392894892686	-1.5048452784881314	0.9161372451009736	-1.6425980785469239	0.10046611858961484	0.24913629897498124
AC009245.1	5.83866119449764	-0.12106437040984878	0.7177221983546299	-0.16867859275829492	0.8660494579862974	0.94002112907573
AC009248.1	0	NA	NA	NA	NA	NA
AC009263.1	0	NA	NA	NA	NA	NA
AC009268.1	0.04289415638842007	-0.5162801449182284	4.206012473188945	-0.12274812502559969	0.9023065537272948	NA
AC009269.1	1.009975920071223	1.9691155798065814	1.574078207787026	1.2509642596316308	0.21094751730652433	NA
AC009269.2	0	NA	NA	NA	NA	NA
AC009286.1	0	NA	NA	NA	NA	NA
AC009286.2	0	NA	NA	NA	NA	NA
AC009286.3	0	NA	NA	NA	NA	NA
AC009296.1	0	NA	NA	NA	NA	NA
AC009299.1	8.141645442989871	-1.097017473661798	0.8516057386318174	-1.288175295089318	0.1976849497199153	0.4001095985340144
AC009299.2	0	NA	NA	NA	NA	NA
AC009302.1	4.503163000663798	-1.1389437873016985	1.3451237824453577	-0.8467204298708958	0.39715096859641147	0.6252572024293965
AC009303.1	0.12223904481383861	-0.5162891677583598	4.206012473180742	-0.12275027025013142	0.9023048549322743	NA
AC009310.1	0	NA	NA	NA	NA	NA
AC009313.2	0.05688154862027423	-0.5162822717499277	4.206012473188945	-0.12274863069021977	0.9023061532933951	NA
AC009314.1	0	NA	NA	NA	NA	NA
AC009319.1	0.11652215670449233	-1.8335002480822695	4.194207655729697	-0.4371505653940451	0.6620021581190345	NA
AC009336.2	0	NA	NA	NA	NA	NA
AC009362.1	0.44456196163652495	0.17119755679695836	2.517577641864434	0.06800090450047656	0.945784914265624	NA
AC009413.1	0.3097062297376941	-1.136187632786248	3.7322431029429537	-0.3044248730449363	0.7608042205206297	NA
AC009414.1	0	NA	NA	NA	NA	NA
AC009414.3	0	NA	NA	NA	NA	NA
AC009474.1	0	NA	NA	NA	NA	NA
AC009474.2	0	NA	NA	NA	NA	NA
AC009477.1	0	NA	NA	NA	NA	NA
AC009480.2	0	NA	NA	NA	NA	NA
AC009487.2	32.65119689409873	0.3739890840334937	0.4848270993726717	0.7713865097833975	0.4404778687693366	0.6635621616333681
AC009494.1	0	NA	NA	NA	NA	NA
AC009500.1	0.11809371223996795	-1.8445915293218593	4.193813355692261	-0.43983634293552815	0.6600556434520448	NA
AC009501.2	0	NA	NA	NA	NA	NA
AC009501.3	0.05351412971656735	0.20506099467369415	4.206012473188945	0.04875425262783862	0.9611151399019814	NA
AC009502.2	1.4574001139236517	0.19494674644326787	1.6306999295454043	0.11954789652662451	0.9048412961407205	NA
AC009506.2	0	NA	NA	NA	NA	NA
AC009509.3	0.04289415638842007	-0.5162801449182284	4.206012473188945	-0.12274812502559969	0.9023065537272948	NA
AC009517.1	0	NA	NA	NA	NA	NA
AC009518.2	0.18413901154498563	1.6458677278648797	4.157514515126335	0.3958778067705354	0.6921951740331374	NA
AC009518.3	0	NA	NA	NA	NA	NA
AC009533.1	91.43789120486984	-0.6543474672505002	0.4926136386021713	-1.3283178052220823	0.18407314009465667	0.3806999206518113
AC009533.2	0.9598758647074961	1.344581541961191	2.149808541255827	0.6254424597158516	0.5316807022380452	NA
AC009541.1	0	NA	NA	NA	NA	NA
AC009542.2	0.2827609887522937	-2.288715220957775	4.179696567480168	-0.5475792761524751	0.5839808224705297	NA
AC009567.2	0	NA	NA	NA	NA	NA
AC009597.2	0	NA	NA	NA	NA	NA
AC009643.1	0	NA	NA	NA	NA	NA
AC009643.2	0	NA	NA	NA	NA	NA
AC009646.1	0	NA	NA	NA	NA	NA
AC009660.1	0	NA	NA	NA	NA	NA
AC009690.1	18.679324073408367	0.523060616563902	1.0358043253071576	0.5049801432416239	0.6135727827148347	0.7964750650522218
AC009690.3	0	NA	NA	NA	NA	NA
AC009712.1	0	NA	NA	NA	NA	NA
AC009729.1	0	NA	NA	NA	NA	NA
AC009779.1	0.13930244249340748	0.20505009704260255	4.20601247318729	0.048751661662861615	0.9611172047375723	NA
AC009779.3	65.32939224421067	-0.2689429673679298	0.37797092020625495	-0.7115440712242368	0.47674715089598196	0.694634827555023
AC009779.4	0.15849149262263384	-1.2375957621911169	4.206012473188945	-0.29424443462308314	0.7685711287629984	NA
AC009779.6	0	NA	NA	NA	NA	NA
AC009779.7	0	NA	NA	NA	NA	NA
AC009779.8	0	NA	NA	NA	NA	NA
AC009784.1	0	NA	NA	NA	NA	NA
AC009800.1	0	NA	NA	NA	NA	NA
AC009804.1	0	NA	NA	NA	NA	NA
AC009812.2	0	NA	NA	NA	NA	NA
AC009831.2	1.0351281521646365	-2.421483632314889	1.8770518655915525	-1.2900462031462083	0.1970346166375563	NA
AC009831.3	0	NA	NA	NA	NA	NA
AC009852.2	0.06095165027220317	0.20506099467369407	4.206012473188945	0.0487542526278386	0.9611151399019814	NA
AC009879.1	2.034122205605439	1.305626179633276	1.2877287475132513	1.0138984488422633	0.3106312116201831	NA
AC009884.2	0	NA	NA	NA	NA	NA
AC009892.2	0	NA	NA	NA	NA	NA
AC009892.3	0	NA	NA	NA	NA	NA
AC009901.1	0	NA	NA	NA	NA	NA
AC009901.2	0	NA	NA	NA	NA	NA
AC009902.1	0	NA	NA	NA	NA	NA
AC009927.1	0.4708058906795693	0.9029621265509638	2.4888053678566764	0.3628094579885055	0.7167472261599588	NA
AC009927.2	0.09848633798772678	-1.2375893816207653	4.206012473188945	-0.294242917611331	0.7685722878833782	NA
AC009945.1	0	NA	NA	NA	NA	NA
AC009947.1	0	NA	NA	NA	NA	NA
AC009947.2	0	NA	NA	NA	NA	NA
AC009948.2	2.033040161697543	1.7142850186664738	1.0514951636048528	1.6303308640901124	0.10303158782093648	NA
AC009961.2	0	NA	NA	NA	NA	NA
AC009961.3	1.0037459857442343	-0.14709190256332885	1.534008336835065	-0.09588729020000367	0.923610089015635	NA
AC009963.1	0	NA	NA	NA	NA	NA
AC009963.2	0	NA	NA	NA	NA	NA
AC009963.3	0	NA	NA	NA	NA	NA
AC009963.4	0	NA	NA	NA	NA	NA
AC009965.2	0	NA	NA	NA	NA	NA
AC009967.1	2.86102642920615	-1.1977140071226975	1.3917587608046738	-0.8605758705123686	0.3894716802718406	0.6187148883114223
AC009969.1	0	NA	NA	NA	NA	NA
AC009977.1	0.9723700917675984	0.7684538516245352	1.9435667414306168	0.39538331009867617	0.6925600243906509	NA
AC009994.1	0	NA	NA	NA	NA	NA
AC009997.1	0	NA	NA	NA	NA	NA
AC010086.1	0	NA	NA	NA	NA	NA
AC010086.2	0	NA	NA	NA	NA	NA
AC010087.1	0	NA	NA	NA	NA	NA
AC010095.1	0	NA	NA	NA	NA	NA
AC010099.1	0.19448946839246967	-0.5162610031695458	4.206012473188945	-0.12274357398139699	0.9023101576831013	NA
AC010099.2	0	NA	NA	NA	NA	NA
AC010099.3	0	NA	NA	NA	NA	NA
AC010132.2	0	NA	NA	NA	NA	NA
AC010132.3	213.40134215338452	0.66778389666718585	0.2423392040312204	2.75557518370472	0.0058589037628236935	0.02768917867486707
AC010133.1	0	NA	NA	NA	NA	NA
AC010141.1	0	NA	NA	NA	NA	NA
AC010141.2	0	NA	NA	NA	NA	NA
AC010141.3	0	NA	NA	NA	NA	NA
AC010153.1	0	NA	NA	NA	NA	NA
AC010154.1	0	NA	NA	NA	NA	NA
AC010182.1	0	NA	NA	NA	NA	NA
AC010186.2	30.825359136602053	0.07648803188688003	0.4231416460572268	0.18076224025591558	0.8565542027096283	0.9355141858165538
AC010198.2	0.09828255818333517	-0.5162822717499276	4.206012473188945	-0.12274863069021974	0.9023061532933951	NA
AC010200.1	0.9869247144081656	-2.8983353147678748	1.8368528873705785	-1.5778810239489505	0.11459294520844451	NA
AC010200.2	0	NA	NA	NA	NA	NA
AC010202.1	0	NA	NA	NA	NA	NA
AC010203.1	7.490959035752247	-0.8101962610628763	0.8869062166350232	-0.9135083798790032	0.3609752283418448	0.5909319889724668
AC010234.1	0.11945314754781562	0.2050546141033426	4.206012473188945	0.048752735616086465	0.9611163488645893	NA
AC010240.1	0	NA	NA	NA	NA	NA
AC010240.2	12.757149486089498	0.0015468871908778487	0.4478452652270033	0.003454066194255206	0.9972440593916057	0.9984326230706791
AC010255.3	0	NA	NA	NA	NA	NA
AC010265.1	0.04289415638842007	-0.5162801449182284	4.206012473188945	-0.12274812502559969	0.9023065537272948	NA
AC010285.1	0.3757357825787614	-0.3854701348142767	2.9458557412244275	-0.13085166711322338	0.8958926498854052	NA
AC010285.3	0	NA	NA	NA	NA	NA
AC010287.1	0.04289415638842007	-0.5162801449182284	4.206012473188945	-0.12274812502559969	0.9023065537272948	NA
AC010301.1	0.058261078352246164	-1.237589381620766	4.206012473188945	-0.29424291761133115	0.7685722878833781	NA
AC010306.1	0.06593901783124827	-0.5162801449182282	4.206012473188945	-0.12274812502559963	0.902306553727295	NA
AC010307.1	0	NA	NA	NA	NA	NA
AC010319.1	15.136805519449641	-0.3539274864054413	0.5697242314761313	-0.621225966619728	0.5344509567191946	0.7389483589455643
AC010319.2	0	NA	NA	NA	NA	NA
AC010320.5	0	NA	NA	NA	NA	NA
AC010323.1	4.320736568246993	0.5411976248649379	2.1489098278032714	0.2518475265284531	0.8011589201477027	0.9058420521950832
AC010323.2	2.037782712040884	-0.6366830763321394	1.609446159672857	-0.39559141043994556	0.6924064747520753	NA
AC010326.1	0.4380149316987048	0.17801744623212246	2.4648036356686593	0.07222378434370873	0.942423817429041	NA
AC010326.2	2.5058025851565295	0.2756974823510181	1.2368681621331348	0.22289965154858793	0.8236136075905436	0.9177182285045737
AC010326.4	57.79890175444021	-0.4394293008675266	0.5316610326843689	-0.8265215501102983	0.4085082986055673	0.6349959244076949
AC010327.1	0.11559733623421378	-1.237589381620766	4.206012473188945	-0.29424291761133115	0.7685722878833781	NA
AC010327.2	0.12078428415992497	-0.516254622599194	4.206012473188945	-0.12274205696964476	0.9023113589997894	NA
AC010328.2	0.29833527505309293	0.24048744047884993	3.0212565189174025	0.07959848459508596	0.9365566005118869	NA
AC010329.2	2.374383467347082	-0.13237585373710742	1.0042474167122555	-0.13181597635618986	0.8951298495163524	0.9538635503590427
AC010329.3	0.3625331725724534	-1.2376128881490873	3.5379341421178867	-0.3498123024438845	0.7264795656671306	NA
AC010329.5	0.3625331725724534	-1.2376128881490873	3.5379341421178867	-0.3498123024438845	0.7264795656671306	NA
AC010332.1	0	NA	NA	NA	NA	NA
AC010332.2	0.05983263388772179	-1.2375893816207648	4.206012473188945	-0.29424291761133087	0.7685722878833782	NA
AC010338.1	0	NA	NA	NA	NA	NA
AC010342.1	0.17359573112827026	-1.2376041491077303	4.206012473181667	-0.2942464286539636	0.7685696051619885	NA
AC010343.1	4.722476308282077	0.08414242360027045	0.8355149766115161	0.10070725954131353	0.9197828483951833	0.9641504141962428
AC010343.2	0	NA	NA	NA	NA	NA
AC010350.1	0	NA	NA	NA	NA	NA
AC010368.1	0.26021795358014393	0.20504527570324624	3.779804381844847	0.05424758929010177	0.95673790570654	NA
AC010374.1	0	NA	NA	NA	NA	NA
AC010374.2	0	NA	NA	NA	NA	NA
AC010376.1	0	NA	NA	NA	NA	NA
AC010378.1	0.08578831277684014	-0.5162846619819107	4.2060124731872905	-0.12274919897959155	0.902305703267221	NA
AC010385.1	0	NA	NA	NA	NA	NA
AC010385.2	0	NA	NA	NA	NA	NA
AC010385.3	0	NA	NA	NA	NA	NA
AC010395.2	0.08271426032365616	-0.5162801449182286	4.206012473188945	-0.12274812502559973	0.9023065537272948	NA
AC010401.1	0.06593901783124827	-0.5162801449182282	4.206012473188945	-0.12274812502559963	0.902306553727295	NA
AC010409.1	0.05983263388772179	-1.2375893816207648	4.206012473188945	-0.29424291761133087	0.7685722878833782	NA
AC010409.2	0.34501154728130184	-1.8507333153190364	3.503967519415735	-0.5281822120393498	0.597372874232203	NA
AC010422.3	92.85261537066958	0.025865118385526468	1.083996786737904	0.023860881048700298	0.9809635777925471	0.9919443419580048
AC010422.5	3.4501935424888517	-5.743484500136282	4.090105373538578	-1.4042387605205569	0.1602477633061312	0.3446975113026907
AC010422.6	71.07048866138322	-0.16730188453305564	0.36572993395606856	-0.45744651722478896	0.6473501357104854	0.8169626255232848
AC010424.1	0	NA	NA	NA	NA	NA
AC010442.1	0	NA	NA	NA	NA	NA
AC010442.2	0	NA	NA	NA	NA	NA
AC010460.1	0	NA	NA	NA	NA	NA
AC010460.2	0	NA	NA	NA	NA	NA
AC010460.3	0.10115523474066623	-1.2375957621911169	4.206012473188945	-0.29424443462308314	0.7685711287629984	NA
AC010463.1	0	NA	NA	NA	NA	NA
AC010468.1	2.696104400223054	0.5408850482398745	1.2327006251486698	0.4387805418486269	0.6608205607631612	0.825414584529078
AC010468.3	0	NA	NA	NA	NA	NA
AC010469.1	0.595365092417395	-1.6324816976545555	1.9969617456778572	-0.8174827090142476	0.4136526266732849	NA
AC010469.2	0.4050530870548875	-3.2881236195651415	4.132952380209891	-0.7955871050704327	0.42627206401037526	NA
AC010476.1	0	NA	NA	NA	NA	NA
AC010487.1	0.34707056681673165	-1.9183630486843526	3.551799450445767	-0.540110182303111	0.5891210490089145	NA
AC010492.1	0	NA	NA	NA	NA	NA
AC010492.2	0	NA	NA	NA	NA	NA
AC010493.1	0	NA	NA	NA	NA	NA
AC010503.3	0	NA	NA	NA	NA	NA
AC010518.1	0	NA	NA	NA	NA	NA
AC010522.1	14.412728249648866	0.5853086033110113	0.6807298291872874	0.8598251144801484	0.389885453033958	0.6188682227768476
AC010525.2	0	NA	NA	NA	NA	NA
AC010531.1	14.723010802253794	-0.14763100370662408	2.5874117582394134	-0.05705740620390416	0.9544994660412403	0.9808151920843077
AC010531.2	0	NA	NA	NA	NA	NA
AC010542.3	0.7295650826048024	1.8994568278762662	2.6335480802770173	0.7212539015716267	0.4707533137951878	NA
AC010546.1	0	NA	NA	NA	NA	NA
AC010547.4	0	NA	NA	NA	NA	NA
AC010547.5	7.34180225364007	-0.2686479243331724	1.646389326002401	-0.16317399541545657	0.8703814404266488	0.9424238350213858
AC010547.6	0	NA	NA	NA	NA	NA
AC010547.7	0.3714953302903463	-0.5061019585084907	2.8956310552517466	-0.17478123036102405	0.861251537309556	NA
AC010587.1	0	NA	NA	NA	NA	NA
AC010587.2	0	NA	NA	NA	NA	NA
AC010591.1	0	NA	NA	NA	NA	NA
AC010598.1	0	NA	NA	NA	NA	NA
AC010614.1	1.8069009910410978	-4.3015982344601955	2.587410036466093	-1.6625112269933666	0.09641031417167063	NA
AC010615.1	9.691571040318603	-1.1171121581613708	0.8000886535507403	-1.3962354711614784	0.16264359838969789	0.34800362279870933
AC010615.3	0.06593901783124827	-0.5162801449182282	4.206012473188945	-0.12274812502559963	0.902306553727295	NA
AC010615.4	0	NA	NA	NA	NA	NA
AC010616.1	0.3272650481511062	1.0869171963842263	3.5956780860999924	0.3022843453606097	0.7624353110779114	NA
AC010618.1	0.18875958428277076	-0.516296021374476	4.206012473185777	-0.12275189973067671	0.9023035645532235	NA
AC010619.1	6.05782458085456	1.4797064155308433	0.8599365714597738	1.7207157651395004	0.08530241418716422	0.22057429842081622
AC010620.1	0.04289415638842007	-0.5162801449182284	4.206012473188945	-0.12274812502559969	0.9023065537272948	NA
AC010620.2	0	NA	NA	NA	NA	NA
AC010624.4	0.061119522406919306	-0.5162822717499277	4.206012473188945	-0.12274863069021977	0.9023061532933951	NA
AC010625.1	0	NA	NA	NA	NA	NA
AC010627.1	0.159866008502722	-0.5162546225991943	4.206012473188945	-0.12274205696964484	0.9023113589997893	NA
AC010631.1	0	NA	NA	NA	NA	NA
AC010632.3	0	NA	NA	NA	NA	NA
AC010642.1	0.18875159494128305	-0.5162610031695458	4.206012473188945	-0.12274357398139699	0.9023101576831013	NA
AC010646.1	2.205776010274508	3.8312680800312084	1.9409680671211422	1.9738954725379758	0.048393629686632855	NA
AC010650.1	0.7988647028307192	-1.235551236490985	2.048410374946184	-0.6031756388284479	0.5463918520756963	NA
AC010653.1	0.2116293217876243	-0.5162631300012449	4.206012473188945	-0.12274407964601702	0.9023097572489779	NA
AC010655.1	0.05351412971656735	0.20506099467369415	4.206012473188945	0.04875425262783862	0.9611151399019814	NA
AC010655.3	4.0367070248388295	1.3997055582186806	0.9685832494941892	1.4451060958876079	0.14842808699671456	0.3264554911448575
AC010677.1	0.5381568496549418	-1.2492467889554015	2.1790574784976084	-0.5732968502587265	0.5664437176926327	NA
AC010678.1	0	NA	NA	NA	NA	NA
AC010683.1	0.15674741633997294	-1.9772018037464716	4.189303200981088	-0.47196435991632996	0.6369522279093662	NA
AC010731.1	0	NA	NA	NA	NA	NA
AC010733.1	1.6148915777680206	-1.0296730592371715	1.4551792683632454	-0.7075918971793254	0.47919872615481246	NA
AC010738.1	0	NA	NA	NA	NA	NA
AC010740.1	0	NA	NA	NA	NA	NA
AC010768.3	0.06137967051499522	0.20506099467369415	4.206012473188945	0.04875425262783862	0.9611151399019814	NA
AC010867.1	2.4033928426164537	-1.048185254805759	1.0451233768587875	-1.0029296808537327	0.31589479070433446	0.5432384899454485
AC010878.1	0	NA	NA	NA	NA	NA
AC010881.1	0	NA	NA	NA	NA	NA
AC010886.1	3.3652730772848076	-0.22255130406464596	1.1186608762269854	-0.19894438859367822	0.8423062463797983	0.9273264258472879
AC010894.1	0	NA	NA	NA	NA	NA
AC010900.1	1.051474230680366	-0.4052626744093471	1.3993748647278432	-0.289602653745081	0.7721202365730832	NA
AC010900.2	0	NA	NA	NA	NA	NA
AC010904.1	0	NA	NA	NA	NA	NA
AC010928.1	0	NA	NA	NA	NA	NA
AC010928.2	0.06593901783124827	-0.5162801449182282	4.206012473188945	-0.12274812502559963	0.902306553727295	NA
AC010928.3	0	NA	NA	NA	NA	NA
AC010931.1	0	NA	NA	NA	NA	NA
AC010967.3	0	NA	NA	NA	NA	NA
AC010970.1	133031.3202777865	-0.4666012062825936	0.8492591238997815	-0.5494214817969454	0.5827162352144304	0.7729807793196939
AC010975.2	0	NA	NA	NA	NA	NA
AC010975.3	0.0473711005651362	0.20506099467369426	4.206012473188945	0.04875425262783865	0.9611151399019814	NA
AC010980.1	1.5088104600816379	0.3138995195792436	1.3159240682199718	0.238539234261328	0.8114628888735129	NA
AC010997.1	0	NA	NA	NA	NA	NA
AC011005.1	3.110088841776865	-0.23138282479277797	1.1418948963911302	-0.20263057968298603	0.8394237866659684	0.9259140284661777
AC011005.2	0	NA	NA	NA	NA	NA
AC011005.3	0	NA	NA	NA	NA	NA
AC011037.1	0	NA	NA	NA	NA	NA
AC011043.1	423.84101851604345	-0.3126703712463552	0.27903674392916866	-1.1205347612776193	0.2624859480674536	0.48175430260188973
AC011043.2	7.473731868044899	-0.08254399502927992	0.5664288690942856	-0.14572702687500197	0.88413688476367	0.9488526189361879
AC011092.1	0	NA	NA	NA	NA	NA
AC011155.1	0	NA	NA	NA	NA	NA
AC011155.2	0	NA	NA	NA	NA	NA
AC011193.2	0.07137574204059212	-0.5162801449182286	4.206012473188945	-0.12274812502559973	0.9023065537272948	NA
AC011195.1	0	NA	NA	NA	NA	NA
AC011195.2	0.05688154862027423	-0.5162822717499277	4.206012473188945	-0.12274863069021977	0.9023061532933951	NA
AC011225.1	0	NA	NA	NA	NA	NA
AC011233.1	0	NA	NA	NA	NA	NA
AC011242.1	0	NA	NA	NA	NA	NA
AC011247.3	0.3421076543211158	-1.2376195050765335	3.6317990102876045	-0.3407731269188615	0.7332743824700587	NA
AC011260.1	0	NA	NA	NA	NA	NA
AC011270.1	0	NA	NA	NA	NA	NA
AC011276.1	0.14585743855286298	-0.5162546225991943	4.206012473188945	-0.12274205696964484	0.9023113589997893	NA
AC011290.2	4.272984302946776	0.11897817036253583	1.2158310164078987	0.09785748903992418	0.9220454567398598	0.9653454404004681
AC011295.1	0.16054238914970206	1.4638347461597319	4.167763292064641	0.3512278993739523	0.7254173810950658	NA
AC011298.2	0	NA	NA	NA	NA	NA
AC011298.3	0	NA	NA	NA	NA	NA
AC011330.1	0.4289415638842007	-0.5163021445314331	4.206012473168673	-0.12275335554163676	0.9023024117026328	NA
AC011352.2	0	NA	NA	NA	NA	NA
AC011406.1	0	NA	NA	NA	NA	NA
AC011411.1	0.06137967051499522	0.20506099467369415	4.206012473188945	0.04875425262783862	0.9611151399019814	NA
AC011416.1	0	NA	NA	NA	NA	NA
AC011416.2	0	NA	NA	NA	NA	NA
AC011416.3	0.06095165027220317	0.20506099467369407	4.206012473188945	0.0487542526278386	0.9611151399019814	NA
AC011431.1	0	NA	NA	NA	NA	NA
AC011444.4	0	NA	NA	NA	NA	NA
AC011447.1	0.06095165027220317	0.20506099467369407	4.206012473188945	0.0487542526278386	0.9611151399019814	NA
AC011447.2	0.058261078352246164	-1.237589381620766	4.206012473188945	-0.29424291761133115	0.7685722878833781	NA
AC011447.4	0	NA	NA	NA	NA	NA
AC011447.5	0.15966222869833038	0.20505248727164355	4.206012473188945	0.04875222995146644	0.9611167518473922	NA
AC011448.1	52.27356466698717	0.5785219838754976	0.3285691007914531	1.7607315553469916	0.07828384920220016	0.2082088329289892
AC011451.2	0.1753894208359315	-0.5162943214980111	4.20601247318678	-0.1227514955767188	0.9023038846010835	NA
AC011452.1	0	NA	NA	NA	NA	NA
AC011453.2	0	NA	NA	NA	NA	NA
AC011455.3	17.0563030625536	5.948026418361018	3.8459327328381154	1.5465757805835718	0.12196557362148683	0.2849672794085424
AC011458.1	0.04289415638842007	-0.5162801449182284	4.206012473188945	-0.12274812502559969	0.9023065537272948	NA
AC011458.2	0	NA	NA	NA	NA	NA
AC011462.1	0	NA	NA	NA	NA	NA
AC011467.2	0	NA	NA	NA	NA	NA
AC011467.4	0.3878298951249621	1.1671443988210048	2.7839448398090085	0.4192412084217431	0.6750398584605943	NA
AC011467.5	0	NA	NA	NA	NA	NA
AC011467.6	0	NA	NA	NA	NA	NA
AC011468.4	0.107203734452858	-0.5162546225991936	4.206012473188945	-0.12274205696964469	0.9023113589997894	NA
AC011471.1	0	NA	NA	NA	NA	NA
AC011473.4	0	NA	NA	NA	NA	NA
AC011475.1	1.4499484523994697	-0.4898837046185173	1.4973868965734722	-0.32715907007035855	0.7435475762735244	NA
AC011476.1	0	NA	NA	NA	NA	NA
AC011476.5	0	NA	NA	NA	NA	NA
AC011477.1	0.7449430143183073	-0.49867250380696293	1.8245164251786246	-0.27331762922229746	0.784609064910118	NA
AC011477.5	0	NA	NA	NA	NA	NA
AC011477.6	0	NA	NA	NA	NA	NA
AC011477.7	0	NA	NA	NA	NA	NA
AC011479.1	1.1776534985258997	1.6466426169762416	1.4945824698332393	1.1017408876473498	0.2705743357506982	NA
AC011483.1	0.2250369333453354	0.17142957663367392	3.91782737426786	0.0437562863947546	0.965098672089789	NA
AC011487.1	1.1169799832503233	0.5193209356907288	1.5402355187332444	0.337169822000885	0.7359888852415949	NA
AC011487.2	2.0376665912555194	0.4945075475329652	1.1824171686336045	0.41821749603349867	0.6757881048874822	NA
AC011487.3	0.09848633798772678	-1.2375893816207653	4.206012473188945	-0.294242917611331	0.7685722878833782	NA
AC011487.4	0	NA	NA	NA	NA	NA
AC011492.1	0.05351412971656735	0.20506099467369415	4.206012473188945	0.04875425262783862	0.9611151399019814	NA
AC011493.1	0	NA	NA	NA	NA	NA
AC011494.1	0	NA	NA	NA	NA	NA
AC011495.1	1.0667621126467917	-1.6232989370329092	1.7739250191844207	-0.915088811239179	0.3601450083045012	NA
AC011497.2	2.0549766836679146	1.674516878167853	1.3055839415102708	1.2825807862118836	0.19963898518465523	NA
AC011498.4	8.767974115537873	0.09069781200167082	0.575084059934887	0.15771226907582858	0.8746835321696252	0.9447221738334557
AC011498.5	1.0477936332618516	-0.6360472088181913	1.9652131264718686	-0.3236530431485982	0.7462007249217131	NA
AC011499.1	0.42796356863948953	-2.982503803383051	4.1451782715960634	-0.7195115886378187	0.47182576453403136	NA
AC011500.1	0	NA	NA	NA	NA	NA
AC011500.2	0	NA	NA	NA	NA	NA
AC011506.1	3.594960490180329	-0.2484703835526942	1.1359938160612453	-0.21872511983753468	0.8268641799414354	0.9193344210731152
AC011511.1	23.58903046591218	-0.15085000000105855	0.7798976090661197	-0.19342282659603524	0.8466278399353315	0.9299231643124647
AC011511.4	338.85807190936947	-0.5717139555074177	0.44278157008786817	-1.2911873350870575	0.1966387256693861	0.39883875180195344
AC011515.1	0	NA	NA	NA	NA	NA
AC011530.1	1.7190785726711617	-3.676177038404694	2.21589223646286	-1.6590053333427568	0.09711471760213367	NA
AC011551.1	0.0473711005651362	0.20506099467369426	4.206012473188945	0.04875425262783865	0.9611151399019814	NA
AC011595.2	2.1982841145237644	-2.656486958091371	1.5805967557517913	-1.6806860753221309	0.09282390670819425	NA
AC011602.1	0	NA	NA	NA	NA	NA
AC011603.4	0.1395958089439304	-0.5162886523202795	4.206012473188945	-0.122750147701972	0.9023049519776764	NA
AC011604.1	0	NA	NA	NA	NA	NA
AC011604.2	0.2993271150260829	-0.5163068264159547	4.206012473170963	-0.12275446868247274	0.9023015302112145	NA
AC011611.1	0	NA	NA	NA	NA	NA
AC011611.5	0.20553482677517865	-0.5162962860112787	4.206012473185537	-0.12275196264937555	0.9023035147281656	NA
AC011611.6	0.09828255818333517	-0.5162822717499276	4.206012473188945	-0.12274863069021974	0.9023061532933951	NA
AC011626.1	0.15966222869833038	0.20505248727164355	4.206012473188945	0.04875222995146644	0.9611167518473922	NA
AC011712.1	0	NA	NA	NA	NA	NA
AC011716.1	0	NA	NA	NA	NA	NA
AC011726.1	0.06137967051499522	0.20506099467369415	4.206012473188945	0.04875425262783862	0.9611151399019814	NA
AC011742.1	0	NA	NA	NA	NA	NA
AC011742.2	0.2647859390252166	-1.2376111655847957	4.20601247318074	-0.2942480968557064	0.7685683305215024	NA
AC011742.3	0.2897764198790303	0.9651951402970503	3.6794270487024074	0.2623221299189605	0.7930731020410867	NA
AC011753.1	0	NA	NA	NA	NA	NA
AC011753.3	0	NA	NA	NA	NA	NA
AC011753.4	0.8536802956319264	1.9633207617920068	1.767570802971569	1.110745186835713	0.26667804611255563	NA
AC011767.1	0.25482619471891654	-1.2376098365132875	4.206012473171973	-0.2942477808630799	0.7685685719652706	NA
AC011816.1	0	NA	NA	NA	NA	NA
AC011825.1	2.116157362666277	-0.28132008847153933	1.0970261169423943	-0.2564388250442279	0.7976120118075083	NA
AC011840.4	0	NA	NA	NA	NA	NA
AC011841.1	7.473731868044899	-0.08254399502927992	0.5664288690942856	-0.14572702687500197	0.88413688476367	0.9488526189361879
AC011853.1	0	NA	NA	NA	NA	NA
AC011890.1	0	NA	NA	NA	NA	NA
AC011890.2	0	NA	NA	NA	NA	NA
AC011891.2	0.06137967051499522	0.20506099467369415	4.206012473188945	0.04875425262783862	0.9611151399019814	NA
AC011894.1	0	NA	NA	NA	NA	NA
AC011904.1	0	NA	NA	NA	NA	NA
AC011921.2	0	NA	NA	NA	NA	NA
AC011921.3	0.2686167795828534	0.817832232392908	4.163368641174274	0.19643521938096725	0.8442695321311149	NA
AC011933.1	0	NA	NA	NA	NA	NA
AC011939.1	0.8836690719808914	2.023982611721207	2.610953332118091	0.775189118404995	0.4382279171937909	NA
AC011978.1	0.7587014049494684	-1.7648473374585048	2.02916821802918	-0.8697392960217978	0.3844428921844919	NA
AC011979.1	1.3397865956686905	-0.8611723851472313	1.4436703744251422	-0.5965159363266307	0.5508306109032632	NA
AC011979.2	0	NA	NA	NA	NA	NA
AC011998.1	0	NA	NA	NA	NA	NA
AC011998.2	0	NA	NA	NA	NA	NA
AC011999.1	0	NA	NA	NA	NA	NA
AC012005.1	1.9551121013505595	0.7739270352157748	1.062588695447876	0.7283411149876465	0.4664047998147552	NA
AC012005.2	0	NA	NA	NA	NA	NA
AC012044.1	0.05688154862027423	-0.5162822717499277	4.206012473188945	-0.12274863069021977	0.9023061532933951	NA
AC012065.2	0.3898228225441621	0.2050267904171102	4.206012473168808	0.048746120399077913	0.961121620776017	NA
AC012065.5	2.4981270814850673	-0.3921647131471017	1.7628012126158719	-0.2224667820401355	0.8239505294555319	0.917841249581805
AC012066.1	1.1223233777635941	-0.00515387555580407	1.5580669010366563	-0.003307865376239589	0.9973607101002583	NA
AC012075.1	0	NA	NA	NA	NA	NA
AC012078.1	0.11331011839638447	0.20505461410334277	4.206012473188945	0.04875273561608651	0.9611163488645893	NA
AC012085.1	0.7606500009967904	-0.5163118556439011	4.206012473155708	-0.12275566440641583	0.9023005833227248	NA
AC012100.1	0	NA	NA	NA	NA	NA
AC012119.1	0	NA	NA	NA	NA	NA
AC012123.2	0	NA	NA	NA	NA	NA
AC012146.2	0	NA	NA	NA	NA	NA
AC012146.4	0	NA	NA	NA	NA	NA
AC012158.1	3.219319140860092	0.3838280873880946	0.8993479856092415	0.42678484138492795	0.6695360484464412	0.8308583012954537
AC012158.2	0.08271426032365616	-0.5162801449182286	4.206012473188945	-0.12274812502559973	0.9023065537272948	NA
AC012170.1	0.14117671457175524	-0.5162886523202791	4.206012473188945	-0.12275014770197189	0.9023049519776765	NA
AC012175.1	0	NA	NA	NA	NA	NA
AC012181.1	0	NA	NA	NA	NA	NA
AC012182.1	0	NA	NA	NA	NA	NA
AC012184.2	43.97129676654861	-0.48750123112551597	1.8086293944843945	-0.2695418047567966	0.7875127766002155	0.899127013464095
AC012186.1	0	NA	NA	NA	NA	NA
AC012254.2	24.570389711812638	-0.3509510371675745	1.0102446351906973	-0.3473921315121141	0.7282967438533295	0.8663882385419306
AC012254.4	0.28543388041730045	-0.5162691541350014	3.7120795778686047	-0.13907814832769075	0.8893883955035891	NA
AC012306.1	0	NA	NA	NA	NA	NA
AC012308.1	0	NA	NA	NA	NA	NA
AC012309.1	4.5573972054662	-0.9288238706182533	1.1647416237229258	-0.7974505690364221	0.42518940012079437	0.6491587977729687
AC012314.1	1.6880295369509006	0.7006167890848215	1.259317361380143	0.5563464862558425	0.577974014144745	NA
AC012314.10	1.6880295369509006	0.7006167890848215	1.259317361380143	0.5563464862558425	0.577974014144745	NA
AC012314.11	1.6880295369509006	0.7006167890848215	1.259317361380143	0.5563464862558425	0.577974014144745	NA
AC012314.12	1.6880295369509006	0.7006167890848215	1.259317361380143	0.5563464862558425	0.577974014144745	NA
AC012314.2	0	NA	NA	NA	NA	NA
AC012314.4	1.6880295369509006	0.7006167890848215	1.259317361380143	0.5563464862558425	0.577974014144745	NA
AC012314.5	1.6880295369509006	0.7006167890848215	1.259317361380143	0.5563464862558425	0.577974014144745	NA
AC012314.6	1.6880295369509006	0.7006167890848215	1.259317361380143	0.5563464862558425	0.577974014144745	NA
AC012314.7	0	NA	NA	NA	NA	NA
AC012314.8	1.6880295369509006	0.7006167890848215	1.259317361380143	0.5563464862558425	0.577974014144745	NA
AC012339.2	0	NA	NA	NA	NA	NA
AC012354.2	0	NA	NA	NA	NA	NA
AC012358.2	5.354390539780911	-0.3448304380204838	0.640745704786749	-0.5381705026571333	0.5904593423955782	0.7788101826224945
AC012362.1	0	NA	NA	NA	NA	NA
AC012368.3	0	NA	NA	NA	NA	NA
AC012400.1	0	NA	NA	NA	NA	NA
AC012414.1	0	NA	NA	NA	NA	NA
AC012414.2	0	NA	NA	NA	NA	NA
AC012414.6	0	NA	NA	NA	NA	NA
AC012414.7	3.5360677668424247	1.2404143410293078	1.0295547242789327	1.2048066137504778	0.22827796620179863	0.439891722292088
AC012433.1	0	NA	NA	NA	NA	NA
AC012435.1	80.2189416738392	0.09695584012664504	0.24955945314447828	0.38850798439005263	0.6976401465243737	0.8477872918579129
AC012441.1	5.371075438754779	1.0264433525988872	1.1164087406845733	0.919415367501942	0.3578783543139621	0.5876296592767397
AC012441.2	7.775701764006741	0.4654513147425647	0.8444335714306599	0.5511994436151866	0.5814969614393777	0.7724063883797274
AC012443.1	0.05983263388772179	-1.2375893816207648	4.206012473188945	-0.29424291761133087	0.7685722878833782	NA
AC012454.1	1.3962806118092725	-1.4403258448667071	1.6157034529968257	-0.8914543335258546	0.37268548014763203	NA
AC012468.1	0	NA	NA	NA	NA	NA
AC012488.1	0	NA	NA	NA	NA	NA
AC012491.1	0	NA	NA	NA	NA	NA
AC012493.1	0	NA	NA	NA	NA	NA
AC012493.2	0	NA	NA	NA	NA	NA
AC012493.3	0	NA	NA	NA	NA	NA
AC012497.1	0	NA	NA	NA	NA	NA
AC012498.1	0.20229623697867455	-0.5162980731440399	4.206012473176713	-0.12275238754917213	0.9023031782517809	NA
AC012498.2	0	NA	NA	NA	NA	NA
AC012501.2	0.16911146595078114	-0.5162546225991943	4.206012473188945	-0.12274205696964484	0.9023113589997893	NA
AC012507.3	0	NA	NA	NA	NA	NA
AC012512.1	0.4967436013638549	2.913271854009147	2.5207233198054957	1.155728528839072	0.24779221508365756	NA
AC012513.2	1.6567702133616593	-1.7287475911184242	1.2304459985949914	-1.4049764013149932	0.16002829574881525	NA
AC012519.1	0.5327952341009808	-0.7776178074691356	2.4530741413816566	-0.3169972706292335	0.7512456732623367	NA
AC012531.3	0.26117773361277163	-0.5163009432499355	4.206012473178625	-0.1227530699308054	0.9023026378766354	NA
AC012569.1	0.514953922216585	0.805000167399108	2.1220053813481887	0.3793582120360418	0.7044218774013751	NA
AC012616.1	0	NA	NA	NA	NA	NA
AC012618.1	0.5273229144273993	2.3074670248850837	2.6941987312787807	0.8564576169144962	0.3917447066536473	NA
AC012618.2	4.913742424313958	0.17731136934045802	0.9537531132947004	0.1859090857674302	0.8525160570033653	0.9330029089989892
AC012653.1	0	NA	NA	NA	NA	NA
AC012669.1	0	NA	NA	NA	NA	NA
AC012671.1	0	NA	NA	NA	NA	NA
AC012676.2	0	NA	NA	NA	NA	NA
AC013244.1	0	NA	NA	NA	NA	NA
AC013244.2	0	NA	NA	NA	NA	NA
AC013244.3	0.06593901783124827	-0.5162801449182282	4.206012473188945	-0.12274812502559963	0.902306553727295	NA
AC013248.2	4.645985246833532	0.8319209548705444	0.8986264064702266	0.9257695399118094	0.3545657600474724	0.5842475288147306
AC013262.1	0	NA	NA	NA	NA	NA
AC013267.1	0.05351412971656735	0.20506099467369415	4.206012473188945	0.04875425262783862	0.9611151399019814	NA
AC013268.2	0	NA	NA	NA	NA	NA
AC013268.3	0.0473711005651362	0.20506099467369426	4.206012473188945	0.04875425262783865	0.9611151399019814	NA
AC013269.1	0	NA	NA	NA	NA	NA
AC013283.1	0.47757003441387663	-1.7734616180496698	2.816020281405103	-0.6297758683629827	0.5288412362830556	NA
AC013290.1	0.0473711005651362	0.20506099467369426	4.206012473188945	0.04875425262783865	0.9611151399019814	NA
AC013355.1	0.07137574204059212	-0.5162801449182286	4.206012473188945	-0.12274812502559973	0.9023065537272948	NA
AC013356.1	3.4350335680356108	-0.6600453899152106	0.9030648131841287	-0.730894815387555	0.4648434030585259	0.6851228868798221
AC013394.1	106.14058651184732	0.4402517368162137	0.30464817283857043	1.4451153037096929	0.1484255010555476	0.3264554911448575
AC013399.1	0	NA	NA	NA	NA	NA
AC013403.1	0	NA	NA	NA	NA	NA
AC013404.1	0	NA	NA	NA	NA	NA
AC013410.1	0.17542997012193556	-1.9920414079939917	4.188821277547517	-0.47556132763923925	0.6343869320813589	NA
AC013410.2	0	NA	NA	NA	NA	NA
AC013412.1	0	NA	NA	NA	NA	NA
AC013429.1	0.15536788660800102	-1.2375978890228163	4.206012473188945	-0.29424494028770326	0.7685707423942103	NA
AC013429.2	0.5271815788078147	1.491015980710305	2.3161953473684096	0.6437349865175888	0.5197472985444493	NA
AC013439.1	0.1070282594331347	0.9382679507782321	4.199859154516099	0.22340462293106064	0.8232206066683634	NA
AC013442.1	0	NA	NA	NA	NA	NA
AC013444.1	0.12249919292191452	0.20505248727164327	4.206012473188945	0.04875222995146638	0.9611167518473923	NA
AC013444.2	0	NA	NA	NA	NA	NA
AC013452.1	0.309535879101208	-0.572358591274911	2.9854455986499153	-0.19171630242860369	0.8479644353736319	NA
AC013467.1	0	NA	NA	NA	NA	NA
AC013467.2	0.05983263388772179	-1.2375893816207648	4.206012473188945	-0.29424291761133087	0.7685722878833782	NA
AC013469.1	0	NA	NA	NA	NA	NA
AC013470.1	0.3406385865713129	-1.5673753886604838	4.1796965059177955	-0.3749974158270405	0.7076623885312405	NA
AC013470.3	5.448155284742491	-0.35349409125645614	0.676239205336476	-0.5227352813425957	0.6011584825058579	0.7864997841558518
AC013470.4	0	NA	NA	NA	NA	NA
AC013474.1	0.41517309282465353	1.525072004406485	2.876789662733113	0.5301298263695721	0.5960219206633308	NA
AC013476.2	0.058261078352246164	-1.237589381620766	4.206012473188945	-0.29424291761133115	0.7685722878833781	NA
AC013488.1	0.2630654579900497	0.5821082003967848	4.177903591475564	0.13933021374272403	0.8891892156148234	NA
AC013489.2	0	NA	NA	NA	NA	NA
AC013553.1	0.11809371223996795	-1.8445915293218593	4.193813355692261	-0.43983634293552815	0.6600556434520448	NA
AC013553.2	0.10272679027614186	-1.237595762191117	4.206012473188945	-0.2942444346230832	0.7685711287629983	NA
AC013562.2	0	NA	NA	NA	NA	NA
AC013565.2	0	NA	NA	NA	NA	NA
AC013643.1	0	NA	NA	NA	NA	NA
AC013701.1	0	NA	NA	NA	NA	NA
AC013734.1	0	NA	NA	NA	NA	NA
AC013759.1	0.06095165027220317	0.20506099467369407	4.206012473188945	0.0487542526278386	0.9611151399019814	NA
AC013787.1	0.6990369913030063	1.0538813286796276	1.978781946228198	0.5325909358979423	0.5943167779416374	NA
AC013828.1	0	NA	NA	NA	NA	NA
AC013828.2	0	NA	NA	NA	NA	NA
AC015524.1	0	NA	NA	NA	NA	NA
AC015688.1	0	NA	NA	NA	NA	NA
AC015688.2	0	NA	NA	NA	NA	NA
AC015688.3	0	NA	NA	NA	NA	NA
AC015688.4	0	NA	NA	NA	NA	NA
AC015688.5	0	NA	NA	NA	NA	NA
AC015688.6	0	NA	NA	NA	NA	NA
AC015688.7	0.058261078352246164	-1.237589381620766	4.206012473188945	-0.29424291761133115	0.7685722878833781	NA
AC015689.2	0.4756049992026064	0.20505616685607642	2.8016924467622077	0.07319010589226194	0.9416548396266472	NA
AC015712.3	0	NA	NA	NA	NA	NA
AC015720.1	0.19676889617106197	-1.2375978890228168	4.206012473188945	-0.29424494028770337	0.7685707423942102	NA
AC015720.2	0.10875077108013141	0.892188926826524	4.201687870265165	0.21234060081912237	0.8318413226725825	NA
AC015724.1	0	NA	NA	NA	NA	NA
AC015743.1	0	NA	NA	NA	NA	NA
AC015795.1	0	NA	NA	NA	NA	NA
AC015801.1	0	NA	NA	NA	NA	NA
AC015802.2	0	NA	NA	NA	NA	NA
AC015813.2	93.97235066422415	-0.47103412526923777	1.2236956887858985	-0.3849275024712875	0.700291128934419	0.8499759422423827
AC015818.1	0	NA	NA	NA	NA	NA
AC015818.3	0	NA	NA	NA	NA	NA
AC015818.5	0	NA	NA	NA	NA	NA
AC015818.6	0	NA	NA	NA	NA	NA
AC015818.7	0	NA	NA	NA	NA	NA
AC015820.1	0.2898591049028014	0.1720296075035513	3.671813639181915	0.04685139944680845	0.9626316631464797	NA
AC015849.6	0.06137967051499522	0.20506099467369415	4.206012473188945	0.04875425262783862	0.9611151399019814	NA
AC015864.1	0	NA	NA	NA	NA	NA
AC015871.1	0.5209448004208718	-0.5403051052677332	2.1344838663188206	-0.2531315011528083	0.8001665969812812	NA
AC015871.2	0.12223904481383861	-0.5162891677583598	4.206012473180742	-0.12275027025013142	0.9023048549322743	NA
AC015908.1	0	NA	NA	NA	NA	NA
AC015910.1	0.8377048245102443	1.139411486556463	1.9022879058071123	0.5989690010004178	0.5491935564090686	NA
AC015911.1	0	NA	NA	NA	NA	NA
AC015911.4	0	NA	NA	NA	NA	NA
AC015911.7	0	NA	NA	NA	NA	NA
AC015911.8	0	NA	NA	NA	NA	NA
AC015912.2	0	NA	NA	NA	NA	NA
AC015914.2	0	NA	NA	NA	NA	NA
AC015917.1	0	NA	NA	NA	NA	NA
AC015922.1	0	NA	NA	NA	NA	NA
AC015922.2	0	NA	NA	NA	NA	NA
AC015977.1	0.04289415638842007	-0.5162801449182284	4.206012473188945	-0.12274812502559969	0.9023065537272948	NA
AC015983.1	0.04289415638842007	-0.5162801449182284	4.206012473188945	-0.12274812502559969	0.9023065537272948	NA
AC016027.4	0	NA	NA	NA	NA	NA
AC016027.5	0	NA	NA	NA	NA	NA
AC016065.2	0.11966526777544358	-1.8555875728565216	4.193425101381771	-0.44249927636601616	0.6581279538280216	NA
AC016144.1	0	NA	NA	NA	NA	NA
AC016180.1	0.11652215670449233	-1.8335002480822695	4.194207655729697	-0.4371505653940451	0.6620021581190345	NA
AC016182.1	0	NA	NA	NA	NA	NA
AC016256.1	0	NA	NA	NA	NA	NA
AC016292.2	0	NA	NA	NA	NA	NA
AC016304.1	0.37480153839136593	-1.2979849619200905	2.8480238774294095	-0.4557493257716769	0.6485702475421677	NA
AC016397.1	0	NA	NA	NA	NA	NA
AC016489.1	0	NA	NA	NA	NA	NA
AC016546.1	6.558352687627525	0.6440046505936985	0.9003104422385975	0.7153139854652785	0.4744150486301268	0.6926962790425709
AC016559.1	0	NA	NA	NA	NA	NA
AC016559.2	0	NA	NA	NA	NA	NA
AC016582.2	1.4893056061805217	2.964411458212326	1.7841859869076346	1.6614924004364968	0.09661459395043089	NA
AC016596.1	0	NA	NA	NA	NA	NA
AC016612.1	0	NA	NA	NA	NA	NA
AC016629.1	0.5909180279263606	-3.845221762458099	4.116256811624171	-0.9341549709919268	0.35022395939970313	NA
AC016629.2	0	NA	NA	NA	NA	NA
AC016632.1	0	NA	NA	NA	NA	NA
AC016638.1	9.14282946565806	0.11335745095640531	0.574807751454462	0.1972093289792489	0.8436637305049234	0.928064459347346
AC016687.1	0.48212003163778044	-2.4960277444559105	2.0983899034129494	-1.1894966423524145	0.23424429149441311	NA
AC016691.1	0.2772495119853898	-1.114318857226378	3.7720968585204084	-0.2954109873158097	0.7676799409733173	NA
AC016694.1	0	NA	NA	NA	NA	NA
AC016696.1	0	NA	NA	NA	NA	NA
AC016700.1	0	NA	NA	NA	NA	NA
AC016700.2	0	NA	NA	NA	NA	NA
AC016712.1	9.113402551152618	-1.1540173028051846	0.709221944931964	-1.6271596092756127	0.10370320361770022	0.25497899336099594
AC016716.1	0	NA	NA	NA	NA	NA
AC016717.1	0	NA	NA	NA	NA	NA
AC016724.1	0	NA	NA	NA	NA	NA
AC016727.2	0	NA	NA	NA	NA	NA
AC016734.1	2.1603661163980825	0.707358626522054	1.513281191122143	0.4674337001423552	0.6401896163427897	NA
AC016739.1	13.706569690927287	-0.1478523561207766	0.5604804531276997	-0.2637957404146795	0.7919373170085775	0.901131706969603
AC016769.1	0	NA	NA	NA	NA	NA
AC016769.2	0	NA	NA	NA	NA	NA
AC016769.3	0	NA	NA	NA	NA	NA
AC016769.4	0	NA	NA	NA	NA	NA
AC016772.1	0	NA	NA	NA	NA	NA
AC016831.2	0	NA	NA	NA	NA	NA
AC016831.3	0.25118166208717474	0.20503860321539502	4.206012473185654	0.04874892894934708	0.9611193825380856	NA
AC016831.4	0	NA	NA	NA	NA	NA
AC016839.1	0.22812315838056507	-1.9772084862764252	4.189302982955613	-0.4719659796201888	0.6369510717814527	NA
AC016877.2	0	NA	NA	NA	NA	NA
AC016885.3	0	NA	NA	NA	NA	NA
AC016894.1	0	NA	NA	NA	NA	NA
AC016907.1	0	NA	NA	NA	NA	NA
AC016908.1	0	NA	NA	NA	NA	NA
AC016909.1	0	NA	NA	NA	NA	NA
AC016911.1	0	NA	NA	NA	NA	NA
AC016912.1	0	NA	NA	NA	NA	NA
AC016925.1	0	NA	NA	NA	NA	NA
AC016925.2	0	NA	NA	NA	NA	NA
AC016930.1	0.5501590483329994	-0.4912954930638068	2.11456430990708	-0.2323388750874149	0.8162748204646875	NA
AC016954.1	0.05351412971656735	0.20506099467369415	4.206012473188945	0.04875425262783862	0.9611151399019814	NA
AC016956.1	0.11376309724054846	-0.5162885318510143	4.206012473181665	-0.1227501190600285	0.9023049746591182	NA
AC016957.1	0	NA	NA	NA	NA	NA
AC016991.1	0	NA	NA	NA	NA	NA
AC016999.2	0.1151426269725204	-1.2375978890228163	4.206012473188945	-0.29424494028770326	0.7685707423942103	NA
AC017002.4	0	NA	NA	NA	NA	NA
AC017007.1	0	NA	NA	NA	NA	NA
AC017007.2	0.11800107102719354	-0.5162888539405236	4.206012473181193	-0.1227501956383956	0.9023049140170122	NA
AC017007.3	0.06137967051499522	0.20506099467369415	4.206012473188945	0.04875425262783862	0.9611151399019814	NA
AC017007.4	0	NA	NA	NA	NA	NA
AC017013.1	0.13249526444751142	-0.5162886523202791	4.206012473188945	-0.12275014770197189	0.9023049519776765	NA
AC017015.1	0	NA	NA	NA	NA	NA
AC017019.1	0	NA	NA	NA	NA	NA
AC017035.1	0.10088523028170356	0.8864441114883833	4.201919473088804	0.21096170861093727	0.8329171509926169	NA
AC017037.1	0	NA	NA	NA	NA	NA
AC017037.2	0.261834853757769	-0.5162998952080484	4.206012473173204	-0.12275282075388823	0.902302835198783	NA
AC017078.1	0.058261078352246164	-1.237589381620766	4.206012473188945	-0.29424291761133115	0.7685722878833781	NA
AC017079.1	0.30905462277837165	0.9151567240952786	3.6572706417533123	0.2502294234523886	0.8024099322551214	NA
AC017079.2	0.4791524097339935	0.8961483513288467	2.1766508876233304	0.41170973095614094	0.6805521917170456	NA
AC017081.1	0.061119522406919306	-0.5162822717499277	4.206012473188945	-0.12274863069021977	0.9023061532933951	NA
AC017083.1	0.9577086387930304	-0.496555015561833	1.6697071352251636	-0.29739048548467245	0.7661684067715575	NA
AC017083.4	30.104112038911108	1.53670806193553	2.0006990001066005	0.7680855850148631	0.44243634029098095	0.6655845742933191
AC017099.1	0.9502479797993371	-2.9098668647029378	2.1389893622889287	-1.3603933315447134	0.1737054875803444	NA
AC017100.2	0	NA	NA	NA	NA	NA
AC017104.2	0	NA	NA	NA	NA	NA
AC018371.2	0	NA	NA	NA	NA	NA
AC018437.1	0	NA	NA	NA	NA	NA
AC018442.1	0.08271426032365616	-0.5162801449182286	4.206012473188945	-0.12274812502559973	0.9023065537272948	NA
AC018442.3	0	NA	NA	NA	NA	NA
AC018448.1	0	NA	NA	NA	NA	NA
AC018448.2	0	NA	NA	NA	NA	NA
AC018462.2	0	NA	NA	NA	NA	NA
AC018463.1	0.5693515392187631	1.7779281228841284	2.261903433543992	0.7860318422605858	0.4318488325430707	NA
AC018475.1	2.2278824281021534	-0.1735181951855423	2.3605934232790182	-0.0735061758091803	0.9414033297867745	NA
AC018512.1	2.281893719617089	-1.6427597999110757	3.2949820471441185	-0.4985641124615279	0.6180864925614868	NA
AC018523.1	1.3155286871412775	-1.541264831433386	1.5288722262245762	-1.0081057167474436	0.3134037134972233	NA
AC018523.2	30.23073784628825	-4.162367611329122	3.1364183760468314	-1.327108539829245	0.18447278079745835	0.3813618311697473
AC018552.1	0.05351412971656735	0.20506099467369415	4.206012473188945	0.04875425262783862	0.9611151399019814	NA
AC018552.3	0.7307717655093958	2.480793225442588	1.9623840469235392	1.264173151698704	0.20616788512524684	NA
AC018554.2	0	NA	NA	NA	NA	NA
AC018554.3	0	NA	NA	NA	NA	NA
AC018555.1	0	NA	NA	NA	NA	NA
AC018558.4	0	NA	NA	NA	NA	NA
AC018558.5	0	NA	NA	NA	NA	NA
AC018618.2	0	NA	NA	NA	NA	NA
AC018620.1	0.09828255818333517	-0.5162822717499276	4.206012473188945	-0.12274863069021974	0.9023061532933951	NA
AC018630.1	0	NA	NA	NA	NA	NA
AC018630.2	0.19697267597545356	-2.2887061147964323	4.179696996316341	-0.5475770413055107	0.5839823573632368	NA
AC018630.3	0	NA	NA	NA	NA	NA
AC018630.4	0.19697267597545356	-2.2887061147964323	4.179696996316341	-0.5475770413055107	0.5839823573632368	NA
AC018630.5	0	NA	NA	NA	NA	NA
AC018630.6	1.5821716100363301	-0.516348017951912	4.206012473131608	-0.1227642621723997	0.9022937747940495	NA
AC018634.1	0.12420009618349444	-1.2375957621911169	4.206012473188945	-0.29424443462308314	0.7685711287629984	NA
AC018635.1	7.910491146690228	1.0848899858577519	0.9821368540957175	1.1046220099913084	0.2693234098609773	0.4903610230315345
AC018638.1	3.603044838810907	-0.3853032523842686	0.79763619274216635	-0.4830563807036484	0.6290557042868443	0.8064331926822094
AC018638.2	10.280932226190625	-0.7615303041711534	0.9452414257972108	-0.8056463495861742	0.4204467924063708	0.6445896340637965
AC018638.3	0	NA	NA	NA	NA	NA
AC018638.4	151.74865827443264	0.1922895323329197	0.522424227042773	0.3680716214510017	0.7128198305934139	0.8572667369784116
AC018638.5	47.29276189493587	-0.04918333363827616	0.41751105508651515	-0.11780127265871933	0.9062251211347175	0.9579406022194054
AC018638.8	0.4422858624323582	-0.4927791957542933	2.8618473468511856	-0.17218919670767385	0.8632887908114147	NA
AC018639.1	0.09848633798772678	-1.2375893816207653	4.206012473188945	-0.294242917611331	0.7685722878833782	NA
AC018641.1	0	NA	NA	NA	NA	NA
AC018644.1	0.9562900253012224	-1.0056040290281056	1.803830480974243	-0.5574825570554625	0.5771977734552318	NA
AC018645.1	0	NA	NA	NA	NA	NA
AC018653.2	0	NA	NA	NA	NA	NA
AC018659.1	0	NA	NA	NA	NA	NA
AC018692.2	0	NA	NA	NA	NA	NA
AC018692.3	0	NA	NA	NA	NA	NA
AC018693.2	0.04289415638842007	-0.5162801449182284	4.206012473188945	-0.12274812502559969	0.9023065537272948	NA
AC018695.1	0.271838256226923	-1.2686991530816274	3.74230725768893	-0.339015229301379	0.734598257502674	NA
AC018695.5	0	NA	NA	NA	NA	NA
AC018709.1	0	NA	NA	NA	NA	NA
AC018710.1	0	NA	NA	NA	NA	NA
AC018712.1	0.06137967051499522	0.20506099467369415	4.206012473188945	0.04875425262783862	0.9611151399019814	NA
AC018714.1	0	NA	NA	NA	NA	NA
AC018717.1	0	NA	NA	NA	NA	NA
AC018735.1	0.04289415638842007	-0.5162801449182284	4.206012473188945	-0.12274812502559969	0.9023065537272948	NA
AC018737.1	0	NA	NA	NA	NA	NA
AC018738.1	3.4122156084884256	2.194076653249058	3.736247385871698	0.5872407329198202	0.5570420392433231	0.7546110575715309
AC018755.2	0.27462951974368077	-0.5162962447279174	4.2060124731738044	-0.12275195283439724	0.9023035225006064	NA
AC018755.3	9.324885421706703	1.5504701027020014	0.6803674246891769	2.2788717484678624	0.02267469026568242	0.08203379013977248
AC018793.4	0	NA	NA	NA	NA	NA
AC018797.1	0	NA	NA	NA	NA	NA
AC018797.3	0.7562027201598492	-0.41320366177952395	1.5989936755066496	-0.25841481933854316	0.7960867807329455	NA
AC018804.1	0.40922211120372876	-2.835708270238689	4.1520116064762815	-0.6829721443493966	0.4946244444842165	NA
AC018845.2	0	NA	NA	NA	NA	NA
AC018846.1	0	NA	NA	NA	NA	NA
AC018861.1	0	NA	NA	NA	NA	NA
AC018865.2	0	NA	NA	NA	NA	NA
AC018868.1	0.3235887052127149	-1.2376113791003018	4.206012473174344	-0.29424814762050794	0.7685682917331154	NA
AC018868.2	1.7496324610904406	-0.5329987586694503	1.2285079374360068	-0.4338586202233751	0.6643911101371368	NA
AC018880.1	0	NA	NA	NA	NA	NA
AC018880.2	0	NA	NA	NA	NA	NA
AC018889.1	0.061119522406919306	-0.5162822717499277	4.206012473188945	-0.12274863069021977	0.9023061532933951	NA
AC018892.1	0	NA	NA	NA	NA	NA
AC018892.2	0	NA	NA	NA	NA	NA
AC018992.1	0.04289415638842007	-0.5162801449182284	4.206012473188945	-0.12274812502559969	0.9023065537272948	NA
AC019050.1	0.17157662555368028	-0.5162906803135088	4.206012473181371	-0.12275062986748432	0.9023045701527254	NA
AC019070.1	0	NA	NA	NA	NA	NA
AC019072.1	0.09828255818333517	-0.5162822717499276	4.206012473188945	-0.12274863069021974	0.9023061532933951	NA
AC019080.2	0.09848633798772678	-1.2375893816207653	4.206012473188945	-0.294242917611331	0.7685722878833782	NA
AC019084.1	0.06593901783124827	-0.5162801449182282	4.206012473188945	-0.12274812502559963	0.902306553727295	NA
AC019097.1	8.626764084232912	0.012348505837385974	1.123950060066165	0.010986703303044479	0.9912340554134949	0.9959294786458515
AC019109.1	1.59985800244687	-0.7643007657973148	1.4665000058248456	-0.5211733806761406	0.602245995972635	NA
AC019129.1	0.08271426032365616	-0.5162801449182286	4.206012473188945	-0.12274812502559973	0.9023065537272948	NA
AC019155.1	0	NA	NA	NA	NA	NA
AC019159.1	0	NA	NA	NA	NA	NA
AC019173.1	0	NA	NA	NA	NA	NA
AC019176.1	0	NA	NA	NA	NA	NA
AC019176.2	0	NA	NA	NA	NA	NA
AC019178.1	0	NA	NA	NA	NA	NA
AC019178.2	0	NA	NA	NA	NA	NA
AC019181.1	0.18108164480376868	-1.2376042695931675	4.206012473188945	-0.2942464572994553	0.7685695832745204	NA
AC019185.1	0	NA	NA	NA	NA	NA
AC019185.3	0	NA	NA	NA	NA	NA
AC019193.1	0	NA	NA	NA	NA	NA
AC019205.1	0	NA	NA	NA	NA	NA
AC019205.3	0	NA	NA	NA	NA	NA
AC019206.1	0.39284219960713446	-2.780059586652826	2.7342598876162083	-1.016750309377704	0.3092722261260935	NA
AC019227.1	0.41117636507677796	-1.0843004352979786	3.4501592644644616	-0.31427547315450816	0.7533118247830706	NA
AC019235.1	0	NA	NA	NA	NA	NA
AC019288.1	0	NA	NA	NA	NA	NA
AC019294.1	0	NA	NA	NA	NA	NA
AC019294.3	0.6186220022049896	-1.1673644391022908	2.1017145348362845	-0.5554343464600078	0.5785976052098384	NA
AC019322.1	0	NA	NA	NA	NA	NA
AC019322.2	0	NA	NA	NA	NA	NA
AC019322.3	0	NA	NA	NA	NA	NA
AC020549.1	0.12560841671207623	-0.5162858140959611	4.20601247318678	-0.12274947290034675	0.9023054863504367	NA
AC020549.2	0	NA	NA	NA	NA	NA
AC020550.1	0	NA	NA	NA	NA	NA
AC020593.1	0	NA	NA	NA	NA	NA
AC020611.1	0.25680530986317535	-2.6435206307116945	4.162042900400413	-0.6351497795607469	0.5253307333984498	NA
AC020612.1	1.5445875003137726	0.2943056014603866	1.239353425284396	0.23746704971816404	0.8122944787061638	NA
AC020612.2	0	NA	NA	NA	NA	NA
AC020629.1	0.058261078352246164	-1.237589381620766	4.206012473188945	-0.29424291761133115	0.7685722878833781	NA
AC020633.1	0.5697154063746251	0.17469630421106302	2.164391872054207	0.08071380532641724	0.9356695575767578	NA
AC020636.2	0	NA	NA	NA	NA	NA
AC020658.1	3.8947797124587984	-0.6361808616524143	1.1640162427287417	-0.5465395054634712	0.5846951396579192	0.7745689935998695
AC020661.2	0	NA	NA	NA	NA	NA
AC020679.2	0	NA	NA	NA	NA	NA
AC020688.1	0.5225019899653703	-0.9853980883638487	4.174413908091559	-0.23605663215470382	0.8133887255243196	NA
AC020699.1	0	NA	NA	NA	NA	NA
AC020728.1	0.1683232568597773	-0.5162631300012446	4.206012473188945	-0.12274407964601694	0.902309757248978	NA
AC020765.1	0	NA	NA	NA	NA	NA
AC020765.3	0	NA	NA	NA	NA	NA
AC020765.4	0.20229623697867455	-0.5162980731440399	4.206012473176713	-0.12275238754917213	0.9023031782517809	NA
AC020779.1	4.474625822635998	-1.4370578852605513	0.8581672370999701	-1.6745662420262553	0.09401936733344626	0.23714066382516294
AC020890.1	0.782073381879942	0.35252855772983926	1.5931524632016005	0.22127735158592265	0.8248764837227042	NA
AC020891.4	0	NA	NA	NA	NA	NA
AC020893.1	0.2160490349722288	0.24486371386960584	3.9716189989250172	0.06165337459003045	0.9508388709751899	NA
AC020893.2	0.6590030885326869	0.7114316298696779	2.8907749874664552	0.2461041184299141	0.8056016350654908	NA
AC020895.1	0	NA	NA	NA	NA	NA
AC020898.1	10.037134129273188	-0.25405443712971365	0.6879060251052056	-0.3693156155898759	0.7118924874512269	0.8567872159062512
AC020899.1	1.275714967622827	-1.3398104896721024	1.2026485301419265	-1.1140499124162144	0.2652577746283098	NA
AC020904.1	0	NA	NA	NA	NA	NA
AC020904.2	2.9012358127894897	0.06644124583957856	0.9008072002349801	0.07375745422799354	0.9412033813763636	0.975198133692265
AC020909.1	0.11559733623421378	-1.237589381620766	4.206012473188945	-0.29424291761133115	0.7685722878833781	NA
AC020910.2	0	NA	NA	NA	NA	NA
AC020910.3	0.08271426032365616	-0.5162801449182286	4.206012473188945	-0.12274812502559973	0.9023065537272948	NA
AC020914.1	0	NA	NA	NA	NA	NA
AC020914.3	0	NA	NA	NA	NA	NA
AC020914.4	0	NA	NA	NA	NA	NA
AC020914.5	0	NA	NA	NA	NA	NA
AC020914.6	0	NA	NA	NA	NA	NA
AC020914.7	0	NA	NA	NA	NA	NA
AC020915.2	699.5927219702949	0.10667235029540108	0.1394456131956968	0.7649745865127934	0.4442866777472815	0.6672268009119812
AC020915.5	0.19361478685443073	-0.5162955483287095	4.206012473180737	-0.12275178726188332	0.9023036536167977	NA
AC020917.1	1.552337551686982	1.5231431359003775	1.3390265328857267	1.1375003396070595	0.25532918270363714	NA
AC020922.1	0.09828255818333517	-0.5162822717499276	4.206012473188945	-0.12274863069021974	0.9023061532933951	NA
AC020937.1	0.19462148699650847	-0.5162921250961141	4.206012473179086	-0.1227509733716691	0.9023042981331418	NA
AC020978.1	0.49098222714212597	0.22550191408925968	2.334115744465162	0.09661128186294422	0.9230350967784086	NA
AC020983.1	0.15536788660800102	-1.2375978890228163	4.206012473188945	-0.29424494028770326	0.7685707423942103	NA
AC021001.1	0.6820670997635093	-1.8415002232414375	3.072304930991451	-0.5993871912470532	0.5489147164728945	NA
AC021006.1	0	NA	NA	NA	NA	NA
AC021006.3	0	NA	NA	NA	NA	NA
AC021016.1	0.46426044968430813	-0.516275602686627	2.4981323716236887	-0.20666463016572173	0.8362717820692211	NA
AC021074.1	1.0511608727473858	-0.12880185406922004	1.4288188618246553	-0.09014568432049899	0.9281714461359677	NA
AC021074.2	0	NA	NA	NA	NA	NA
AC021087.2	1.7815382398294184	0.4020727757833698	1.6004800523913862	0.2512201106053184	0.8016439370187719	NA
AC021106.1	5.750180852532297	-0.2335823470457511	0.6142036826512643	-0.3803011177618999	0.7037219058918452	0.8522696443768233
AC021106.2	0.20204046502236978	0.16539530017344223	4.030890899427949	0.04103194660934995	0.9672704275889278	NA
AC021106.3	0.716961007559864	0.7391197018160577	1.952519706025763	0.3785466029024063	0.7050245806930602	NA
AC021146.1	0	NA	NA	NA	NA	NA
AC021146.10	0	NA	NA	NA	NA	NA
AC021146.11	0	NA	NA	NA	NA	NA
AC021146.13	0	NA	NA	NA	NA	NA
AC021146.14	0	NA	NA	NA	NA	NA
AC021146.15	0	NA	NA	NA	NA	NA
AC021146.2	0	NA	NA	NA	NA	NA
AC021146.3	0	NA	NA	NA	NA	NA
AC021146.4	0	NA	NA	NA	NA	NA
AC021146.5	0	NA	NA	NA	NA	NA
AC021146.6	0	NA	NA	NA	NA	NA
AC021146.7	0	NA	NA	NA	NA	NA
AC021146.8	0	NA	NA	NA	NA	NA
AC021146.9	0	NA	NA	NA	NA	NA
AC021148.1	1.8107785494369333	0.10071375245434498	1.2227095822537415	0.08236931640684932	0.93435303507498	NA
AC021171.1	0.34997595545797217	-1.2803247936922584	4.159605418515602	-0.307799578294894	0.758234842492782	NA
AC021171.2	0.14138049437614686	-1.2375957621911167	4.206012473188945	-0.2942444346230831	0.7685711287629984	NA
AC021193.1	0	NA	NA	NA	NA	NA
AC021205.1	0	NA	NA	NA	NA	NA
AC021205.2	0	NA	NA	NA	NA	NA
AC021220.1	0	NA	NA	NA	NA	NA
AC021231.2	0.4359826438365277	-1.2430829194562434	2.427862166204833	-0.5120072040166086	0.608645967714301	NA
AC021231.3	0.30308928336108	0.742512498449236	4.167762925144344	0.17815612638847977	0.8586003645112306	NA
AC021242.1	0	NA	NA	NA	NA	NA
AC021269.1	0	NA	NA	NA	NA	NA
AC021269.2	0	NA	NA	NA	NA	NA
AC021305.1	2.2409115566872213	-1.417402512792579	1.018456113097934	-1.3917168295854518	0.16400816395152118	NA
AC021382.1	0	NA	NA	NA	NA	NA
AC021443.1	0	NA	NA	NA	NA	NA
AC021451.1	0	NA	NA	NA	NA	NA
AC021506.2	0	NA	NA	NA	NA	NA
AC021646.1	0	NA	NA	NA	NA	NA
AC021660.1	0	NA	NA	NA	NA	NA
AC021678.1	0.11559733623421378	-1.237589381620766	4.206012473188945	-0.29424291761133115	0.7685722878833781	NA
AC021678.3	0	NA	NA	NA	NA	NA
AC021723.1	0.23541793628341162	0.24459343625311683	3.8846448071072723	0.06296417005889787	0.9497950358347287	NA
AC021733.2	0	NA	NA	NA	NA	NA
AC021739.1	0	NA	NA	NA	NA	NA
AC021749.1	0	NA	NA	NA	NA	NA
AC021755.1	0	NA	NA	NA	NA	NA
AC021818.2	0	NA	NA	NA	NA	NA
AC021820.1	0	NA	NA	NA	NA	NA
AC021876.1	0.20402835419410473	0.20503984660674868	4.206012473181664	0.048749224571758114	0.9611191469456339	NA
AC022001.1	0	NA	NA	NA	NA	NA
AC022018.1	0.45511867878788087	-0.501322081775401	3.4991641762066332	-0.1432690941408966	0.8860776633016321	NA
AC022022.1	0	NA	NA	NA	NA	NA
AC022022.2	0.11559733623421378	-1.237589381620766	4.206012473188945	-0.29424291761133115	0.7685722878833781	NA
AC022028.1	0	NA	NA	NA	NA	NA
AC022034.1	0.09026525695355628	0.20505461410334255	4.206012473188945	0.04875273561608645	0.9611163488645893	NA
AC022034.3	0.29422533959873226	0.2050401094929154	4.206012473175649	0.04874928707429742	0.9611190971350452	NA
AC022069.1	0	NA	NA	NA	NA	NA
AC022080.1	3.0967467968360207	-0.23782314293422227	0.9389173435458738	-0.25329507924102235	0.800040198351512	0.9052042956287124
AC022080.2	0.12249919292191452	0.20505248727164327	4.206012473188945	0.04875222995146638	0.9611167518473923	NA
AC022080.3	0.09828255818333517	-0.5162822717499276	4.206012473188945	-0.12274863069021974	0.9023061532933951	NA
AC022106.1	0	NA	NA	NA	NA	NA
AC022106.2	0	NA	NA	NA	NA	NA
AC022121.1	0.12705854023816757	-0.5162886523202795	4.206012473188945	-0.122750147701972	0.9023049519776764	NA
AC022133.1	0	NA	NA	NA	NA	NA
AC022137.1	0	NA	NA	NA	NA	NA
AC022137.2	0.05688154862027423	-0.5162822717499277	4.206012473188945	-0.12274863069021977	0.9023061532933951	NA
AC022145.2	0	NA	NA	NA	NA	NA
AC022146.1	0	NA	NA	NA	NA	NA
AC022149.1	190.4731999996503	3.0719863995388756	0.6712636703020674	4.576422850586399	4.72994026546627e-6	6.084354906561691e-5
AC022149.2	0	NA	NA	NA	NA	NA
AC022182.3	17.99152377045172	-1.3252281335524454	0.3455548625828154	-3.8350730290616073	1.2552699163356014e-4	0.0010624237495544349
AC022202.1	0	NA	NA	NA	NA	NA
AC022206.1	0	NA	NA	NA	NA	NA
AC022210.1	2.1883323636797845	0.34976443597855705	1.4199849283803836	0.24631559743207546	0.8054379368289963	NA
AC022215.1	0.058261078352246164	-1.237589381620766	4.206012473188945	-0.29424291761133115	0.7685722878833781	NA
AC022217.1	0.0473711005651362	0.20506099467369426	4.206012473188945	0.04875425262783865	0.9611151399019814	NA
AC022217.4	0	NA	NA	NA	NA	NA
AC022254.1	0	NA	NA	NA	NA	NA
AC022296.1	0.04289415638842007	-0.5162801449182284	4.206012473188945	-0.12274812502559969	0.9023065537272948	NA
AC022296.2	0	NA	NA	NA	NA	NA
AC022306.1	0.24232259922007224	-1.237610852904545	3.842321594713931	-0.3220997572423887	0.7473771221821479	NA
AC022325.1	0.21183310159201593	-1.2707074231224542	4.188821046270709	-0.30335681784586144	0.7616179504134655	NA
AC022335.1	0	NA	NA	NA	NA	NA
AC022336.1	0.0473711005651362	0.20506099467369426	4.206012473188945	0.04875425262783865	0.9611151399019814	NA
AC022360.1	0	NA	NA	NA	NA	NA
AC022364.2	0	NA	NA	NA	NA	NA
AC022384.1	64.43270945812506	-0.9598820527985301	2.2502838975402386	-0.4265604237082117	0.6696995288000573	0.8309975472968405
AC022387.2	0	NA	NA	NA	NA	NA
AC022400.4	0.04289415638842007	-0.5162801449182284	4.206012473188945	-0.12274812502559969	0.9023065537272948	NA
AC022400.6	32.49226878571744	0.28084689699228216	0.6991039717312607	0.40172407588644227	0.6878871038343076	0.8415800642566158
AC022404.1	0.437145344864851	-1.2436531443773589	2.4653863660036537	-0.5044455349987588	0.6139483266000668	NA
AC022415.1	40.574640039419585	-0.7212689566131626	0.459748627120482	-1.5688333016471334	0.11668678655896497	0.2764594995684409
AC022431.1	0	NA	NA	NA	NA	NA
AC022432.1	0	NA	NA	NA	NA	NA
AC022441.3	0	NA	NA	NA	NA	NA
AC022447.4	0	NA	NA	NA	NA	NA
AC022483.1	0	NA	NA	NA	NA	NA
AC022483.2	2.2972178478952534	-1.5832014896483955	2.7206530879560837	-0.5819196488729074	0.5606208047907202	0.7571356140052381
AC022493.1	0	NA	NA	NA	NA	NA
AC022493.2	0.09848633798772678	-1.2375893816207653	4.206012473188945	-0.294242917611331	0.7685722878833782	NA
AC022494.1	0.2921011248421575	-1.2376111655847966	4.20601247318074	-0.29424809685570663	0.7685683305215023	NA
AC022507.1	0.2067731811553907	0.20504306644788348	4.206012473176713	0.04874999010476513	0.9611185368640345	NA
AC022523.2	0	NA	NA	NA	NA	NA
AC022559.1	0	NA	NA	NA	NA	NA
AC022616.1	0	NA	NA	NA	NA	NA
AC022616.2	0	NA	NA	NA	NA	NA
AC022616.3	0	NA	NA	NA	NA	NA
AC022616.4	0	NA	NA	NA	NA	NA
AC022616.5	0	NA	NA	NA	NA	NA
AC022616.6	0	NA	NA	NA	NA	NA
AC022616.7	0	NA	NA	NA	NA	NA
AC022616.8	0	NA	NA	NA	NA	NA
AC022634.1	0	NA	NA	NA	NA	NA
AC022655.2	0	NA	NA	NA	NA	NA
AC022662.1	0.2729526239989352	-1.2686471123730312	3.732250950039394	-0.3399147402882008	0.7339207357582989	NA
AC022690.1	0	NA	NA	NA	NA	NA
AC022695.1	0	NA	NA	NA	NA	NA
AC022701.1	0.45961788307417345	1.899160794881465	2.7858468070225366	0.6817175984314996	0.49541753734725996	NA
AC022709.1	0	NA	NA	NA	NA	NA
AC022730.1	0.21293044280947976	-1.1121693699308473	4.1942072896805875	-0.26516795501911045	0.7908800797087956	NA
AC022730.2	0	NA	NA	NA	NA	NA
AC022748.1	0	NA	NA	NA	NA	NA
AC022748.2	0.27869525424798725	-1.2376086013563288	3.696024266785128	-0.33484861354355344	0.7377392869125041	NA
AC022748.3	0	NA	NA	NA	NA	NA
AC022784.5	0	NA	NA	NA	NA	NA
AC022790.1	0	NA	NA	NA	NA	NA
AC022795.1	0.10849062297205551	0.20505248727164335	4.206012473188945	0.0487522299514664	0.9611167518473923	NA
AC022826.1	0.8474550564711507	1.4536785594637487	1.940484851718904	0.7491316194383395	0.45377787882226606	NA
AC022826.2	10.389757184184377	1.4956002871306198	1.470351229743042	1.0171721265482876	0.3090715533577343	0.5351956983784356
AC022832.1	0	NA	NA	NA	NA	NA
AC022861.1	0	NA	NA	NA	NA	NA
AC022868.1	0	NA	NA	NA	NA	NA
AC022878.1	0	NA	NA	NA	NA	NA
AC022880.1	0	NA	NA	NA	NA	NA
AC022880.2	0	NA	NA	NA	NA	NA
AC022882.1	0	NA	NA	NA	NA	NA
AC022882.2	0	NA	NA	NA	NA	NA
AC022884.2	0.05688154862027423	-0.5162822717499277	4.206012473188945	-0.12274863069021977	0.9023061532933951	NA
AC022884.3	0	NA	NA	NA	NA	NA
AC022905.1	0	NA	NA	NA	NA	NA
AC022916.3	0	NA	NA	NA	NA	NA
AC022960.3	0	NA	NA	NA	NA	NA
AC022966.1	0.7750399430067596	0.05957504160192724	2.4130652941525073	0.024688532774597212	0.9803034018143353	NA
AC022968.1	0.19697267597545356	-2.2887061147964323	4.179696996316341	-0.5475770413055107	0.5839823573632368	NA
AC022973.1	0.2655108251111747	1.0391247868598088	4.196031039532815	0.24764468543481144	0.8044093334103882	NA
AC023043.2	1.3481698362733787	-0.873949309217403	1.5674703595105155	-0.5575539619711323	0.5771490011782765	NA
AC023043.3	0.4163679521333844	-1.9088506932094682	3.437350943799494	-0.5553260997841292	0.5786716298275376	NA
AC023050.1	0	NA	NA	NA	NA	NA
AC023050.2	0	NA	NA	NA	NA	NA
AC023050.3	0	NA	NA	NA	NA	NA
AC023050.4	1.2569770768326245	0.8382062607252054	1.8259577287200957	0.45905020009019915	0.6461981172825035	NA
AC023051.2	0.18099681850699134	-0.5162886523202795	4.206012473188945	-0.122750147701972	0.9023049519776764	NA
AC023055.1	91.81495899727935	-0.5120131572878148	0.2927645098295273	-1.7488907982253483	0.08030989748043058	0.21175578629621258
AC023078.1	0	NA	NA	NA	NA	NA
AC023078.2	0	NA	NA	NA	NA	NA
AC023078.3	0	NA	NA	NA	NA	NA
AC023078.4	0	NA	NA	NA	NA	NA
AC023078.6	0	NA	NA	NA	NA	NA
AC023078.7	0	NA	NA	NA	NA	NA
AC023080.1	0	NA	NA	NA	NA	NA
AC023128.2	0.09828255818333517	-0.5162822717499276	4.206012473188945	-0.12274863069021974	0.9023061532933951	NA
AC023141.1	0.12223904481383861	-0.5162891677583598	4.206012473180742	-0.12275027025013142	0.9023048549322743	NA
AC023141.10	0	NA	NA	NA	NA	NA
AC023141.11	0	NA	NA	NA	NA	NA
AC023141.12	0	NA	NA	NA	NA	NA
AC023141.13	0	NA	NA	NA	NA	NA
AC023141.2	0.06137967051499522	0.20506099467369415	4.206012473188945	0.04875425262783862	0.9611151399019814	NA
AC023141.3	0	NA	NA	NA	NA	NA
AC023141.4	0.06095165027220317	0.20506099467369407	4.206012473188945	0.0487542526278386	0.9611151399019814	NA
AC023141.5	0	NA	NA	NA	NA	NA
AC023141.6	0.06137967051499522	0.20506099467369415	4.206012473188945	0.04875425262783862	0.9611151399019814	NA
AC023141.7	0	NA	NA	NA	NA	NA
AC023141.8	0	NA	NA	NA	NA	NA
AC023141.9	0	NA	NA	NA	NA	NA
AC023157.1	0.2740401088655123	1.167177692677688	3.6759220720752057	0.31751970520386175	0.7508492898629949	NA
AC023157.2	0	NA	NA	NA	NA	NA
AC023161.2	0.05983263388772179	-1.2375893816207648	4.206012473188945	-0.29424291761133087	0.7685722878833782	NA
AC023162.1	0	NA	NA	NA	NA	NA
AC023194.1	0	NA	NA	NA	NA	NA
AC023194.2	0.06095165027220317	0.20506099467369407	4.206012473188945	0.0487542526278386	0.9611151399019814	NA
AC023206.1	0	NA	NA	NA	NA	NA
AC023232.1	0	NA	NA	NA	NA	NA
AC023245.1	0	NA	NA	NA	NA	NA
AC023245.2	0	NA	NA	NA	NA	NA
AC023271.1	0.5581160496560195	1.1777233100969757	2.845099257559578	0.4139480571609947	0.6789121478611652	NA
AC023274.1	0	NA	NA	NA	NA	NA
AC023274.2	0	NA	NA	NA	NA	NA
AC023310.1	0	NA	NA	NA	NA	NA
AC023310.2	0	NA	NA	NA	NA	NA
AC023310.3	0	NA	NA	NA	NA	NA
AC023347.2	0	NA	NA	NA	NA	NA
AC023389.2	0.10849062297205551	0.20505248727164335	4.206012473188945	0.0487522299514664	0.9611167518473923	NA
AC023424.1	0	NA	NA	NA	NA	NA
AC023424.2	0.23713284504540116	0.9667923909794197	4.198751982594513	0.2302570847211639	0.8178920060981667	NA
AC023442.1	0	NA	NA	NA	NA	NA
AC023449.1	0	NA	NA	NA	NA	NA
AC023490.2	0.7256068949708224	-0.3018535481540552	2.7339910090749022	-0.11040765940784607	0.9120860789388652	NA
AC023491.1	0	NA	NA	NA	NA	NA
AC023491.2	1.7624857429028526	-0.05450582688869972	1.8514911539317667	-0.029438880533105928	0.9765145640507594	NA
AC023509.3	18.69794052041551	0.16466404213390837	0.8866817899352897	0.18570815821753325	0.8526736302831499	0.9330429921661998
AC023509.5	0.22425798970669683	-1.992048562714378	4.188821046270709	-0.4755630619474401	0.6343856962578593	NA
AC023511.2	0	NA	NA	NA	NA	NA
AC023512.1	0.06137967051499522	0.20506099467369415	4.206012473188945	0.04875425262783862	0.9611151399019814	NA
AC023513.1	0.2025352073687456	0.20504339940093697	4.206012473177409	0.04875006926597107	0.9611184737775397	NA
AC023538.1	0	NA	NA	NA	NA	NA
AC023575.1	0	NA	NA	NA	NA	NA
AC023598.1	0.6409738218907899	-0.8226436213241668	1.6574036873190945	-0.4963447515039744	0.6196511976031498	NA
AC023632.1	0.3032281131728986	0.11872599632303074	3.738009610437712	0.03176182211824977	0.9746619928004554	NA
AC023632.3	0	NA	NA	NA	NA	NA
AC023632.4	0	NA	NA	NA	NA	NA
AC023790.1	0	NA	NA	NA	NA	NA
AC023794.3	0.1142698984290122	-0.5162858140959605	4.20601247318678	-0.12274947290034663	0.9023054863504368	NA
AC023813.2	0.1767168586411331	-1.2375978890228163	4.206012473188945	-0.29424494028770326	0.7685707423942103	NA
AC023818.1	0.5665273833585537	-0.846838574811695	2.409165773874054	-0.3515069755660433	0.7252080402123823	NA
AC023824.2	0	NA	NA	NA	NA	NA
AC023824.3	0	NA	NA	NA	NA	NA
AC023825.1	0.2383566772642042	0.31782876662542253	4.1960306137844805	0.07574510194976072	0.9396218928685904	NA
AC023827.1	0	NA	NA	NA	NA	NA
AC023827.2	0	NA	NA	NA	NA	NA
AC023886.2	0.1894844022605448	1.713772901158199	4.154004329958313	0.41255924766342206	0.6799295639771955	NA
AC023906.1	0.21894265036387967	0.20504595044433227	4.206012473184183	0.048750675788914434	0.9611179904169659	NA
AC023932.2	0	NA	NA	NA	NA	NA
AC023934.1	1.7169011906331682	1.1656782910057897	1.6128051358357538	0.7227644959114893	0.4698245834666467	NA
AC023968.1	0	NA	NA	NA	NA	NA
AC023968.2	0	NA	NA	NA	NA	NA
AC024067.1	0	NA	NA	NA	NA	NA
AC024082.1	0	NA	NA	NA	NA	NA
AC024082.2	0	NA	NA	NA	NA	NA
AC024085.1	0.06593901783124827	-0.5162801449182282	4.206012473188945	-0.12274812502559963	0.902306553727295	NA
AC024153.1	0	NA	NA	NA	NA	NA
AC024220.1	0.15943798825992997	-0.5162546225991942	4.206012473188945	-0.12274205696964481	0.9023113589997893	NA
AC024224.1	0	NA	NA	NA	NA	NA
AC024255.1	0	NA	NA	NA	NA	NA
AC024257.2	0	NA	NA	NA	NA	NA
AC024267.2	0	NA	NA	NA	NA	NA
AC024270.1	0.1715152007437609	0.20504590508742387	4.2060124731811905	0.048750665005122706	0.9611179990109683	NA
AC024288.1	0	NA	NA	NA	NA	NA
AC024293.1	1.0695853969614864	-2.7525186222692497	2.5777789098718618	-1.0677869276252532	0.2856166361124929	NA
AC024341.1	0	NA	NA	NA	NA	NA
AC024405.1	0.16865675668908775	-0.5162631300012454	4.206012473188945	-0.12274407964601712	0.9023097572489778	NA
AC024405.2	0.10849062297205551	0.20505248727164335	4.206012473188945	0.0487522299514664	0.9611167518473923	NA
AC024451.1	0.7429644289107405	1.5270772991364803	1.8647013478830146	0.8189393442924053	0.41282102095926243	NA
[truncated: 33,011 more rows]
