# Supplementary material for: Co-regulation of transcription by BRG1 and BRM, two mutually exclusive SWI/SNF ATPase subunits
Source: Epigenetics Chromatin. 2017 Dec 22;10:62. doi: 10.1186/s13072-017-0167-8 (PMC5740901; doi:10.1186/s13072-017-0167-8)
Supplement: Supplementary file 3 — Additional file 3. Expression changes following shBRM. Table showing output of differential expression analysis between shBRM and non-targeting control. [file 13072_2017_167_MOESM3_ESM.csv]

rowname	baseMean	log2FoldChange	lfcSE	stat	pvalue	padj
A1BG	108.08055150339065	0.8865744530142395	0.47437143990418973	1.8689456793463446	0.061630372204926356	0.20261556161231992
A1CF	2027.7230262700134	0.4729568482297274	0.28686506764087016	1.6487084053811243	0.09920738733641772	0.28162934688380525
A2M	47785.00990040161	0.5320293004615044	0.4335750725510663	1.2270753881932228	0.21979425731306526	0.4688244553581345
A2ML1	2.01682694980038	1.0531698049616165	1.1308890425263018	0.9312759831936582	0.3517108220485845	NA
A2MP1	0.09828255818333517	0.7786721687776358	4.543007918004707	0.1714001346314248	0.8639091489247687	NA
A3GALT2	0	NA	NA	NA	NA	NA
A4GALT	75.14569450671148	-0.6352094621976515	0.5607629421945473	-1.1327593433898424	0.25731532919529776	0.5163208536690722
A4GNT	0	NA	NA	NA	NA	NA
AAAS	1268.9410567193736	0.20865215793929465	0.44109923051235644	0.4730277078401063	0.6361934114051953	0.8263055961864127
AACS	696.0357424123719	-0.34441422800590743	0.36679823138696377	-0.9389746147455065	0.3477437779117645	0.6152911577768382
AACSP1	0.5499573297085348	0.05734666806412492	2.272644917700901	0.02523344831278751	0.9798687575487232	NA
AADAC	5.968295118467648	1.4030900648066604	0.652850409687252	2.1491754374157637	0.03162049559191036	0.12695297849145068
AADACL2	0.058261078352246164	-0.9044181644893141	4.543007918004707	-0.1990791521416796	0.8422008289963621	NA
AADACL3	0.061119522406919306	0.778672168777636	4.543007918004707	0.17140013463142487	0.8639091489247686	NA
AADACL4	0	NA	NA	NA	NA	NA
AADACP1	7.547914074479242	1.3332861908729063	0.6386665382770628	2.0876092780275073	0.03683309438843775	0.14111028050489977
AADAT	196.15695626930415	0.06711230456794115	0.32774446390269063	0.20477021570032441	0.8377516583299306	0.9304020089675968
AAED1	359.9098812246051	0.6107485390919398	0.23338966403794353	2.61686198319668	0.008874221503567127	0.04905713327741017
AAGAB	699.3923876394547	-0.08556184574082026	0.15930015319515972	-0.5371108817202319	0.5911910246738061	0.8010442362145547
AAK1	1454.8058154285568	-1.0697333186975253	0.13276792422138867	-8.057166856911612	7.808303355120901e-16	1.490800318076458e-13
AAMDC	191.5192138830635	0.451561955464031	0.2469838830377965	1.8283053530052706	0.06750373689800429	0.215744933408947
AAMP	4282.301161764683	0.36352447815019323	0.31311384856698543	1.1609977642762208	0.2456428086496562	0.5020672098641574
AANAT	1.304445735225359	-1.770005851981909	2.1067193475549737	-0.8401716412943901	0.4008121563095777	NA
AAR2	1409.8448935192446	-0.3998033906640006	0.45518499800401047	-0.878331650685197	0.3797637643515318	0.6448595593891381
AARD	17.78982717209782	2.253939082255728	0.8910873614167036	2.5294254860402035	0.011424943062415375	0.05953755726214003
AARS	4131.980524849261	-0.8693840893505073	0.4262200410021741	-2.039754131003128	0.04137482046955738	0.15323687488192048
AARS2	614.9475354069574	0.7244950057433134	0.2792703085627845	2.594242866245966	0.00947994950233865	0.051565793696125545
AARSD1	258.74149700281566	0.09307075192467525	0.19676008559520494	0.4730164232401787	0.6362014622148777	0.8263055961864127
AARSP1	0	NA	NA	NA	NA	NA
AASDH	154.50296623996863	0.3876268512196746	0.2834430115221107	1.367565385147754	0.17144815763178045	0.3992528067796638
AASDHPPT	723.0523278737505	-0.07150588522674814	0.199896074688235	-0.35771530450646044	0.7205563786499534	0.8744460612982193
AASS	206.0548303001637	0.7036602141409027	0.3762195408196666	1.870344673240108	0.06143596967262368	0.2024159469992529
AATF	1860.5220082828196	-0.08107424323169955	0.15774166341118853	-0.5139684816202401	0.6072740269340455	0.81093753168304
AATK	98.2144702668861	0.7360345447635877	0.38518726988399854	1.9108485723976518	0.05602404360827432	0.19029003642501752
ABAT	2043.449888807981	-0.024869378032340964	0.19362154037479617	-0.12844324027275544	0.8977982137366198	0.958613765579387
ABBA01006766.1	1.2234172026503947	1.6480973152809728	2.781010301797722	0.5926253902100244	0.5534318831225677	NA
ABBA01006766.2	0	NA	NA	NA	NA	NA
ABCA1	2221.7373643230444	0.3969176109575427	0.31428926698448095	1.2629053952935076	0.20662318075630193	0.4498873666701692
ABCA10	24.846603819274055	0.1641836768604634	0.7761044540491777	0.21154842753944553	0.8324593474435906	0.9276270571863575
ABCA11P	85.77329796474453	-0.20428792692474101	0.35550723501584774	-0.5746378886371589	0.565536221991895	0.7842754750032751
ABCA12	4.811256662171209	1.7926380969787732	0.8577352087406448	2.0899667854497705	0.036620783454803074	0.14075134536705136
ABCA13	3.6372053102706525	-0.6005454927178994	1.0463763020913346	-0.5739287974293973	0.5660159849359478	NA
ABCA17P	2.909808532915473	-2.7831288544385595	1.8434295325130277	-1.5097560310019016	0.1311056882145857	NA
ABCA2	141.35313153946817	-1.9027055932267978	0.3674038729296111	-5.178784801735954	2.2333591716070843e-7	6.947520974974869e-6
ABCA3	147.4992267394001	0.2752993086687879	0.4236615580841326	0.6498095081218526	0.5158152764519017	0.7522566368030477
ABCA4	41.48727604791368	-0.44163843498019384	0.4584531144935497	-0.9633230117065931	0.33538544859597036	0.603150535129303
ABCA5	386.33442937756405	1.763063742102906	0.5620657282748354	3.136757239254435	0.0017082750722935826	0.013547348626278391
ABCA6	4.967732427243566	-0.2044204285989199	1.0237447554464285	-0.19967909726656177	0.8417315625102372	0.9328550200102571
ABCA7	151.45878702382427	-1.0958982091907385	0.32240846983009125	-3.3990986954166407	6.760831474767938e-4	0.006390157174851824
ABCA8	4.911658523373833	-0.02971190355190824	1.0261186330806993	-0.028955622278005688	0.9768999840313048	0.9913368677978136
ABCA9	21.01661113016216	-0.267425652243298	0.6652109163307374	-0.4020163314793472	0.6876720071650275	0.8532495724970456
ABCB1	742.9989755246947	-0.6745278239424767	0.30147623930284667	-2.2374162073346104	0.02525915023233332	0.10749742564743915
ABCB10	501.7796806384632	0.5553179537352846	0.20561485698379375	2.7007676482203515	0.006917964952469179	0.04070300334515186
ABCB10P1	0	NA	NA	NA	NA	NA
ABCB10P3	0	NA	NA	NA	NA	NA
ABCB10P4	0.11559733623421378	-0.9044181644893144	4.543007918004707	-0.19907915214167965	0.8422008289963621	NA
ABCB11	0.1209521562946411	0.0573586783552604	4.543007918004707	0.01262570512543865	0.9899264124476698	NA
ABCB4	212.0553891816745	0.27144384339611854	0.20860445886093137	1.3012370151545025	0.19317733890394997	0.43099483996770843
ABCB5	4.145911523095562	-0.6620506895770888	0.9510583569458697	-0.6961199433682805	0.48635371787787246	0.731230109938638
ABCB6	1420.0403221404429	0.22143887342557705	0.4533141958473997	0.4884887247169303	0.6252037102704874	0.8211227230589119
ABCB7	391.15738534585046	0.5549398610610974	0.157923249696191	3.5139845597698725	4.414384712231021e-4	0.004549616200716371
ABCB8	681.1474044460634	0.5226191504377423	0.5435292328776458	0.9615290564424701	0.3362862229689997	0.6041444095069985
ABCB9	193.21647745663668	-0.3790455124989086	0.4304588733598063	-0.8805615029849252	0.3785552028512481	0.6439232854740772
ABCC1	5930.783062430513	0.0986455257177437	0.17190071303710053	0.5738517541602838	0.5660681232891279	0.7847738527598539
ABCC10	1005.9077564089287	0.043434234701340946	0.3308114387120026	0.13129604849956192	0.8955411175733795	0.9578107296278832
ABCC11	26.492327572961756	0.2583782720168623	0.3978869463238042	0.6493760964115459	0.5160953105421984	0.7522566368030477
ABCC12	0	NA	NA	NA	NA	NA
ABCC13	1.2258512723597264	0.8931726876061055	1.4760725867985938	0.6051007894830422	0.5451120297180707	NA
ABCC2	2849.9550027726773	-0.0546713650282915	0.21066970072189672	-0.2595122356985863	0.795240042598313	0.9102443080282335
ABCC3	1115.9870051459077	-0.22584304034810418	0.3205990260209627	-0.7044408186484546	0.4811582934400378	0.7274580461349343
ABCC4	492.4066394259342	-0.24328077820984534	0.16048942147734302	-1.515867999089213	0.12955273349474997	0.3350471472060296
ABCC5	857.3967184973079	0.18188604007619982	0.13583145940622843	1.3390568051855858	0.18055218091496547	0.41259036674075145
ABCC6	1865.397708852	1.6758701426031666	0.24226649528731534	6.9174655810976775	4.597950470298245e-12	4.5603308755412597e-10
ABCC6P1	932.2118642823193	0.930536085931828	0.37681771815451387	2.4694594789469595	0.013531734303020498	0.06803282085066988
ABCC6P2	10.872480015217569	0.800834016358654	0.8921184862223137	0.8976767421890283	0.3693579123334005	0.6348274601437189
ABCC8	0.1697024213523346	-0.18312282603686625	4.543007917995528	-0.040308718219814146	0.9678470032950751	NA
ABCC9	25.882969961970854	-1.5101978428157237	0.9107050237413657	-1.658273319511862	0.09726231169458364	0.27805079674409217
ABCD1	1801.7873740003552	0.21573617397062023	0.49042941488594066	0.439892403315152	0.6600150381913761	0.8397772230465107
ABCD1P2	0.2346158689444603	-2.224601179537973	4.506871004601182	-0.4936021415449477	0.6215871880631542	NA
ABCD1P3	0	NA	NA	NA	NA	NA
ABCD1P4	0.05351412971656735	-0.1831110546184771	4.543007918004707	-0.040306127113003055	0.9678490690204333	NA
ABCD1P5	0.16054238914970206	-0.1831221890753936	4.543007917996431	-0.04030857801281461	0.9678471150732306	NA
ABCD2	0.2722545898631823	0.7650652258145552	4.514208114035226	0.1694793874114651	0.8654195842882018	NA
ABCD3	2648.771768066753	-0.07315526893176107	0.18674681681196106	-0.3917350248889249	0.6952540080736205	0.8578487534789949
ABCD4	488.33836225294857	0.5295998566526317	0.25595962308837134	2.0690757794630157	0.03853897616766889	0.14548796885441784
ABCE1	2592.536413536792	-0.3268932420182636	0.17911232906736738	-1.825073928301793	0.06798987393149183	0.21657168987832406
ABCF1	4662.824829055382	0.2601990538349247	0.11910298688972541	2.1846559908345267	0.02891407927832973	0.11929596080421617
ABCF2	1967.1980507134156	-0.32321444431738133	0.3403880511091616	-0.949546975177831	0.34234249226782154	0.6105965560719816
ABCF2P1	0.45960802781392746	-1.2061923898518543	2.635430643019436	-0.45768322268193296	0.6471800432096273	NA
ABCF2P2	0	NA	NA	NA	NA	NA
ABCF3	1271.6597741232868	0.6703110732620396	0.39709973828095335	1.6880169102196327	0.09140798288575923	0.2663421462413366
ABCG1	16.40305283068367	-0.3954212429559132	0.801440147976529	-0.4933883633784385	0.6217382029976836	0.8191759142941015
ABCG2	331.1908407389492	-0.9736588241497638	0.34505079492996654	-2.821784034282208	0.00477573260980369	0.03026744393449857
ABCG4	0.19258804644330912	-0.90443092559239	4.543007918004707	-0.1990819610962987	0.8421986317509162	NA
ABCG5	227.14828530708374	-0.3495886586592741	0.5449103755319601	-0.6415525825104609	0.5211637291354707	0.7548842862792963
ABCG8	227.0538011110779	-0.2181529765782701	0.3305127866245655	-0.6600439843983203	0.5092256037496703	0.7475725490106842
ABHD1	14.545266537419238	0.20286510051695952	0.5603040476965956	0.3620625289982037	0.7173053042077815	0.8726007051021037
ABHD10	406.6612131360562	-0.09937145847349915	0.13220769834241572	-0.7516314081508986	0.4522727499276526	0.7070638671847457
ABHD11	168.59622412197612	0.08061201978091749	0.2983642655868824	0.27017987433030455	0.7870218750877561	0.9059440892373493
ABHD12	2997.8986803484067	0.8644503711788851	0.2581515006701051	3.348616486578463	8.121613179674355e-4	0.007454899020814068
ABHD12B	48.93483750240495	-0.8379550644342784	0.48362090325412005	-1.732669243194338	0.0831544742185312	0.24967592671787803
ABHD13	298.2048966104162	-0.16251840561690287	0.2857513235264486	-0.5687406924708801	0.5695321280892061	0.7866021995148326
ABHD14A	315.88947796581505	-0.12558267974193396	0.35646497397608423	-0.3523001947180356	0.724613142130841	0.8772781494060294
ABHD14A-ACY1	17.368794555437486	-0.07895095131857652	1.1480187160931747	-0.06877148448176411	0.9451715164192552	0.9783166277356337
ABHD14B	1460.627253115945	-0.17741425859664717	0.35637054123019407	-0.49783648778659334	0.6185992957995652	0.8173978802004896
ABHD15	242.09296243208178	0.45285345875525107	0.1910720489757689	2.370066481114045	0.017784887029893948	0.0837379717043556
ABHD16A	689.733165595464	0.3556298455873671	0.4104860755872151	0.8663627507428255	0.38629126431198685	0.6513485088637349
ABHD16B	520.9356523934044	0.5861823991414344	0.3088804172272059	1.8977648515355736	0.05772706528256315	0.1942919938301774
ABHD17A	1466.05992638699	0.6850883331922277	0.2332981234695012	2.936535978103521	0.0033190031789345977	0.02278402451912227
ABHD17AP1	2.7778393850120615	-0.9552164122712841	1.2482035280612833	-0.7652729629397311	0.44410902028670673	NA
ABHD17AP3	0.6706069429834854	2.543379665892487	2.315977632823862	1.0981883546048563	0.2721222502738167	NA
ABHD17AP4	0.2565145813217327	1.4863725201723836	4.514208463632424	0.32926537003041995	0.7419551167575409	NA
ABHD17AP5	0.19697267597545356	-1.9555317983723717	4.518655729554157	-0.4327684858977558	0.6651829700445955	NA
ABHD17AP6	0.6128043834947474	2.1085749087995938	3.6234164715475075	0.5819300445744932	0.5606138021817098	NA
ABHD17AP7	0	NA	NA	NA	NA	NA
ABHD17AP8	0	NA	NA	NA	NA	NA
ABHD17AP9	0	NA	NA	NA	NA	NA
ABHD17B	254.40211435723867	-0.18986246451094102	0.17204321640980158	-1.103574255777075	0.26977786382664437	0.531277345550305
ABHD17C	244.16305587690564	-0.9488976413583953	0.3077347780095667	-3.083491724581407	0.002045868001153992	0.015647765573172795
ABHD18	223.35341626318598	0.09676981334614558	0.22664492099028094	0.42696660892875377	0.669403648684846	0.844546589929983
ABHD2	349.51732182145196	2.2769950036503226	1.2559818707858155	1.8129202790369114	0.06984411799640841	0.2205041459853539
ABHD3	416.4052164569225	0.1491099550494103	0.19005670084185364	0.7845551058654061	0.43271446074278597	0.6922747002691889
ABHD4	2642.436568582227	1.8108849942462555	0.35403640929251223	5.114968253872625	3.13793726962959e-7	9.36110426881296e-6
ABHD5	156.74919464044285	0.7806419554525478	0.21293788502319863	3.6660547998187374	2.4632116304856453e-4	0.002874185977390202
ABHD6	219.4474317620082	0.1516943610759579	0.16732691100270472	0.9065748011896656	0.36463169226878495	0.6308058067406752
ABHD8	357.65506667145274	0.21957035081337234	0.5339802902447837	0.41119560932243093	0.6809291075347286	0.8504097455834378
ABI1	614.4837122376371	-0.15265678915457348	0.2183157674609307	-0.6992476582429741	0.4843972714882302	0.7296556951306062
ABI1P1	0.2194948625860522	0.057352297803723	4.543007918004707	0.01262430064812922	0.98992753296912706	NA
ABI2	1031.9839122762712	-0.1667254358358186	0.16662214137214884	-1.000619932398054	0.31701058987315217	0.5834461681796032
ABI3	0.2696298867923799	1.8015556414559564	4.043884364622546	0.44550127526312505	0.655957538403191	NA
ABI3BP	5.245626927915808	0.13267195548185973	0.698078205831897	0.19005314071330318	0.8492674890430805	0.9366026946400245
ABL1	1496.0706384279626	-0.3438901058809996	0.31463303892720285	-1.0929879044284538	0.2743991104827277	0.5361153421905684
ABL2	882.5382858719177	-0.32554638856655804	0.147376394456481	-2.20894526404423	0.027178448315735224	0.11368948296430453
ABLIM1	3605.178274627708	-0.9824802896896285	0.1362454805273227	-7.211103706978389	5.550016355448921e-13	6.389627468919267e-11
ABLIM2	4.6777785143531805	0.7772541077185772	0.8829900891347487	0.8802523576229679	0.3787226155574352	0.6439356167874988
ABLIM3	262.3341581840121	-0.83776555216008	0.22751834864162201	-3.682188962612837	2.3123990735115032e-4	0.0027252765006801466
ABO	3.6767518617512134	-1.1028825524305934	1.2139100080994714	-0.9085373257258952	0.36359440253325903	NA
ABR	1318.5609432851084	-0.36551410372393894	0.38138941049346414	-0.9583750719534011	0.3378736606623181	0.605928730114701
ABRA	0.3877853870788955	-0.6748370263141854	3.0987856091756467	-0.2177746741549212	0.827604678077753	NA
ABRACL	164.15523570186218	0.6733533749520672	0.4173764781975546	1.6132997668195197	0.10667939719394955	0.2950133444202473
ABRAXAS1	265.28537147340626	-0.06267263775488702	0.2674681306854911	-0.2343181507055215	0.8147379958889074	0.91921374232878
ABRAXAS2	425.6325871514651	0.012790768560514604	0.19237644008101687	0.06648822774310584	0.9469891298709922	0.9788204836788658
ABT1	1052.7127881904753	-0.07352501152457702	0.20860054627564983	-0.3524679720992642	0.7244873338252668	0.8771953655843936
ABT1P1	0.1273186883462435	-0.1831174351700151	4.543007918004707	-0.04030753159031262	0.9678479493195973	NA
ABTB1	138.0494413185231	-0.10972063636747398	0.34346838482066205	-0.31944901253360863	0.749386049494987	0.8886741086945987
ABTB2	1015.4954254390983	0.13359290999178872	0.3092998075718607	0.43192044327654683	0.6657992360210794	0.8426762952424566
AC000041.1	0	NA	NA	NA	NA	NA
AC000041.2	0	NA	NA	NA	NA	NA
AC000077.1	0	NA	NA	NA	NA	NA
AC000078.1	0.48311440177603765	0.8488177626663561	2.491421262353281	0.34069620240159715	0.7333322978649641	NA
AC000081.1	0.23049113646577635	-0.9044312830574461	4.543007918003129	-0.19908203978103287	0.8421985702014619	NA
AC000089.1	8.318886612050946	-0.1634874101943569	0.652951371386798	-0.2503822142943468	0.802291782599949	0.9133698451710144
AC000095.1	0.058261078352246164	-0.9044181644893141	4.543007918004707	-0.1990791521416796	0.8422008289963621	NA
AC000111.2	0	NA	NA	NA	NA	NA
AC000111.3	0	NA	NA	NA	NA	NA
AC000362.1	0	NA	NA	NA	NA	NA
AC000367.1	9.19010936815244	-0.41478185492620545	0.4806403866572954	-0.8629775325600173	0.38814981997348547	0.6530734027621742
AC000374.1	0	NA	NA	NA	NA	NA
AC001226.2	2.519914001761806	0.42224870391252156	1.0415907119949943	0.40538831524694974	0.6851920985911862	NA
AC002056.1	0.7576280265648704	-2.735810643473225	2.9370373821276714	-0.9314864904754218	0.35160196958849327	NA
AC002069.1	0	NA	NA	NA	NA	NA
AC002069.2	0	NA	NA	NA	NA	NA
AC002075.1	0	NA	NA	NA	NA	NA
AC002075.2	0.27760208892283667	0.05734768321437792	4.016927719048902	0.014276503642927454	0.988609385098824	NA
AC002076.2	0	NA	NA	NA	NA	NA
AC002094.3	0.4418236503185753	2.5379770055813298	4.4541228551999765	0.5698039969010649	0.5688106443507788	NA
AC002127.1	0	NA	NA	NA	NA	NA
AC002310.3	0.7918530126038846	-1.9168946448216508	2.025521863510416	-0.946370749856778	0.34395951896053906	NA
AC002310.4	1.363567615015443	-3.5273578004248898	3.500971275035223	-1.007536915706171	0.3136768269956616	NA
AC002310.5	43.74604422340626	-0.18175673118166683	1.4047805523619437	-0.12938443009911268	0.897053467103937	0.958555663673257
AC002350.1	0.36874802482729035	-0.9826248784730134	3.8784796394425975	-0.2533531099351686	0.799995358639359	NA
AC002366.1	0.05351412971656735	-0.1831110546184771	4.543007918004707	-0.040306127113003055	0.9678490690204333	NA
AC002367.1	0	NA	NA	NA	NA	NA
AC002381.1	0	NA	NA	NA	NA	NA
AC002400.1	0.5978029483322816	2.494772169743905	2.551786317887274	0.9776571620657589	0.3282439155021546	NA
AC002429.1	0	NA	NA	NA	NA	NA
AC002456.2	0.2037031343533874	-0.183125459253929	4.543007918001114	-0.04030929783950337	0.9678465412010354	NA
AC002472.2	1.3610321071142673	-0.033200014315037184	1.286280086753156	-0.025810874829634553	0.979408187879863	NA
AC002486.1	0.12275934102999043	-0.18311843244357212	4.54300791800254	-0.04030775110867191	0.9678477743115137	NA
AC002486.2	0	NA	NA	NA	NA	NA
AC002487.1	0	NA	NA	NA	NA	NA
AC002504.1	0	NA	NA	NA	NA	NA
AC002519.2	0.06095165027220317	-0.18311105461847696	4.543007918004707	-0.04030612711300303	0.9678490690204333	NA
AC002524.1	0.4578260141353626	0.7786824126083062	2.3561677888714994	0.33048682538065793	0.7410321457629692	NA
AC002542.1	0	NA	NA	NA	NA	NA
AC002543.1	0.4758444930569969	3.147205402781082	4.431389054881271	0.7102074234069714	0.4775755181306648	NA
AC002545.1	0	NA	NA	NA	NA	NA
AC002553.2	0	NA	NA	NA	NA	NA
AC002553.3	0.5052515107609507	1.576103423507454	2.605664405893692	0.6048758312630369	0.5452615030379071	NA
AC002558.1	2.24663937248696	0.7785965605106553	1.395900821544746	0.5577735527435516	0.576999024485334	NA
AC002984.1	0	NA	NA	NA	NA	NA
AC002985.1	2.719752451586055	1.3147639809931146	2.0973226621448124	0.6268773063504594	0.530739664029183	NA
AC002996.1	334.39692098736873	1.9108212510129174	0.5920791241646438	3.2273072517273236	0.0012496119912236326	0.010523289020154257
AC003001.2	1.9003092310398606	0.013985281308310435	1.7301222847234763	0.008083406260815655	0.9935504451830923	NA
AC003002.1	95.73335872971302	0.13620515131306443	0.20767315865893138	0.655863050346139	0.5119122441676952	0.7494604873078087
AC003002.2	0.12223904481383861	1.558278114016903	4.51053118887885	0.34547552134413534	0.7297369098792936	NA
AC003002.3	7.3127568857199075	-0.7473606994851961	1.6172307718462655	-0.462123719444191	0.6439926014087328	0.8305579655459342
AC003002.4	2.418338868511512	0.46448992292342617	1.0877136286774722	0.427033284016299	0.6693550850229737	NA
AC003005.1	0.23119467246842756	-2.006686516156631	4.516463963717358	-0.44430477742702745	0.6568222476736376	NA
AC003006.1	2.0389070016328685	2.194853610328236	1.1888902504218275	1.8461364365209363	0.064872397465816925	NA
AC003029.1	0.2683484180160457	-1.9555368556420232	4.518655509260063	-0.4327696261940192	0.6651821415523251	NA
AC003045.1	0	NA	NA	NA	NA	NA
AC003071.1	3.6899394320319394	-0.007566448138125024	1.010117238808657	-0.007490663308596707	0.9940233712874266	NA
AC003071.2	0	NA	NA	NA	NA	NA
AC003072.1	4.949043507919268	1.159560593078943	0.955350341501419	1.21375430845253	0.22484155903670688	0.4748658701226025
AC003080.1	0.554682688239035	-0.6752542407759207	2.3440076153062117	-0.2880768118527244	0.773287942036777	NA
AC003102.2	2.0825481570071	-0.8367568478134721	1.2230486064167918	-0.6841566585525557	0.4938762473549005	NA
AC003669.1	0	NA	NA	NA	NA	NA
AC003685.2	0	NA	NA	NA	NA	NA
AC003686.1	0	NA	NA	NA	NA	NA
AC003688.1	0.2102615460565403	-1.6440350883253245	4.527542507366651	-0.3631186423209404	0.7165162591613439	NA
AC003958.1	0	NA	NA	NA	NA	NA
AC003958.3	0.15300327948251857	-0.9044301461865262	4.543007918004079	-0.19908178953469174	0.8421987659513259	NA
AC003958.4	0	NA	NA	NA	NA	NA
AC003976.1	0	NA	NA	NA	NA	NA
AC003982.1	0.061119522406919306	0.778672168777636	4.543007918004707	0.17140013463142487	0.8639091489247686	NA
AC003989.1	0	NA	NA	NA	NA	NA
AC003989.2	0	NA	NA	NA	NA	NA
AC004004.1	0	NA	NA	NA	NA	NA
AC004006.1	0	NA	NA	NA	NA	NA
AC004022.1	0.12577165171897006	-0.9044245450408519	4.543007918004707	-0.1990805566189891	0.8421997303734856	NA
AC004022.2	0	NA	NA	NA	NA	NA
AC004024.1	0	NA	NA	NA	NA	NA
AC004057.1	481.533875888523	0.20613354588279897	0.35047387426731585	0.5881566673514026	0.5564271399373523	0.7772170219847389
AC004062.1	0	NA	NA	NA	NA	NA
AC004066.1	0	NA	NA	NA	NA	NA
AC004069.2	0	NA	NA	NA	NA	NA
AC004074.1	0	NA	NA	NA	NA	NA
AC004076.1	1.3815203587019942	1.2724163114908233	1.970780595581676	0.645640775205253	0.5185120239868384	NA
AC004080.3	0.1810204193822366	-0.9044319229080432	4.543007918002542	-0.19908218062399977	0.8421984600300587	NA
AC004129.1	0.22208584807788784	1.4863744662907008	4.514208463636041	0.3292658011396924	0.7419547909319227	NA
AC004129.2	0	NA	NA	NA	NA	NA
AC004134.1	0.06593901783124827	-0.18311105461847682	4.543007918004707	-0.04030612711300299	0.9678490690204334	NA
AC004217.1	2.2789621851792266	-0.02396257950102926	1.0491377965376922	-0.022840259477934423	0.9817776939726311	NA
AC004217.3	0.14254689421137795	-0.9044245450408518	4.543007918004707	-0.19908055661898907	0.8421997303734856	NA
AC004223.1	0.3352342516206486	0.8137549698507117	3.1287015858068137	0.260093507652589	0.7947916457803815	NA
AC004223.3	5.856591476260909	2.4518482659577163	4.303004755043942	0.5697991067947771	0.5688139614337783	0.7863778687854291
AC004224.1	0.11671418250799602	0.0573586783552604	4.543007918004707	0.01262570512543865	0.9899264124476698	NA
AC004232.1	0	NA	NA	NA	NA	NA
AC004263.1	0.09828255818333517	0.7786721687776358	4.543007918004707	0.1714001346314248	0.8639091489247687	NA
AC004383.1	0.1668608933208565	-0.9044310305913399	4.543007918003367	-0.19908198420856674	0.8421986136718376	NA
AC004386.1	3.1606622344484876	0.3242081239398251	0.8784332378574169	0.36907542880617755	0.7120715030354112	NA
AC004386.2	0	NA	NA	NA	NA	NA
AC004448.1	20.080392194007985	0.6248538602356183	0.8980788398275974	0.6957672673320867	0.486574591299546	0.7312306041758143
AC004448.2	0.0947422011302724	-0.1831166557821378	4.543007918004078	-0.040307360032642896	0.967848086091662	NA
AC004453.1	10.548053814108217	0.002374604547944196	0.5425713158090477	0.00437657590579284	0.996508008803432	0.9986062666800187
AC004461.1	0.05351412971656735	-0.1831110546184771	4.543007918004707	-0.040306127113003055	0.9678490690204333	NA
AC004467.1	0	NA	NA	NA	NA	NA
AC004486.1	0	NA	NA	NA	NA	NA
AC004522.1	0	NA	NA	NA	NA	NA
AC004534.1	0.10427382690341529	-0.18311743517001525	4.543007918004707	-0.040307531590312654	0.9678479493195973	NA
AC004552.1	38.748746584936384	0.4450980143329565	1.2417929139126813	0.3584317556866444	0.7200202305597199	0.874237977233246
AC004554.1	0	NA	NA	NA	NA	NA
AC004556.1	45.336605432333755	1.219112935518506	0.8738634274645954	1.3950840568481147	0.16299049331137663	0.3861624851420484
AC004584.2	0.403186557337306	-0.34716630825826317	3.682996607620366	-0.0942619136656148	0.924901103654177	NA
AC004674.1	0	NA	NA	NA	NA	NA
AC004678.1	1.9770502970196526	0.5832139585578282	1.0066877300617743	0.5793394924184085	0.5623601229130573	NA
AC004686.1	0.47566714760839984	1.044633599159719	2.5711273659774263	0.4062939911040139	0.6845265999697456	NA
AC004690.1	0	NA	NA	NA	NA	NA
AC004691.2	0	NA	NA	NA	NA	NA
AC004692.1	0	NA	NA	NA	NA	NA
AC004696.1	0	NA	NA	NA	NA	NA
AC004706.2	0	NA	NA	NA	NA	NA
AC004706.3	9.38370831495856	-0.1773822608531265	0.5798547633489963	-0.30590808606734804	0.7596746291257959	0.8936853289524331
AC004754.1	0.522895241629477	-1.9078719937052169	4.484858874206013	-0.42540290502295486	0.6705429886833798	NA
AC004790.1	0	NA	NA	NA	NA	NA
AC004801.1	0.05351412971656735	-0.1831110546184771	4.543007918004707	-0.040306127113003055	0.9678490690204333	NA
AC004801.2	5.024943180824226	-0.3944825738372832	1.381980060934979	-0.28544737003687004	0.7753014203305559	0.9000496993333519
AC004805.1	0.6328849560803219	-3.0451877854266307	4.472543159813738	-0.6808626941351751	0.4959583754767051	NA
AC004805.2	0	NA	NA	NA	NA	NA
AC004805.3	0	NA	NA	NA	NA	NA
AC004812.1	0	NA	NA	NA	NA	NA
AC004815.1	0	NA	NA	NA	NA	NA
AC004825.1	0	NA	NA	NA	NA	NA
AC004832.2	0.06137967051499522	-0.1831110546184771	4.543007918004707	-0.040306127113003055	0.9678490690204333	NA
AC004832.3	96.93632967688073	0.874493330335135	0.5967316092727395	1.4654717744898997	0.14279224766899312	0.35614121340565
AC004835.2	0	NA	NA	NA	NA	NA
AC004837.1	0.3558895440020163	1.3656253748937404	3.8055326162094025	0.35885262658818207	0.7197053407806844	NA
AC004840.2	0.08271426032365616	-0.1831110546184772	4.543007918004707	-0.04030612711300308	0.9678490690204333	NA
AC004852.1	0	NA	NA	NA	NA	NA
AC004852.3	0	NA	NA	NA	NA	NA
AC004853.1	0	NA	NA	NA	NA	NA
AC004853.2	0	NA	NA	NA	NA	NA
AC004854.1	0	NA	NA	NA	NA	NA
AC004858.1	0	NA	NA	NA	NA	NA
AC004865.1	0.04289415638842007	-0.18311105461847701	4.543007918004707	-0.04030612711300304	0.9678490690204333	NA
AC004866.1	0	NA	NA	NA	NA	NA
AC004866.2	0	NA	NA	NA	NA	NA
AC004870.1	0	NA	NA	NA	NA	NA
AC004884.1	0.06095165027220317	-0.18311105461847696	4.543007918004707	-0.04030612711300303	0.9678490690204333	NA
AC004890.1	0.061119522406919306	0.778672168777636	4.543007918004707	0.17140013463142487	0.8639091489247686	NA
AC004890.2	35.716875628055305	-0.99595875375213	0.9059025848506637	-1.0994104337568613	0.2715890817701992	0.5331942975524451
AC004890.3	0.9906011289997766	1.0305336489768524	1.9892544301508723	0.5180501967758308	0.6044232470502265	NA
AC004893.1	1.0967782775972956	-0.23790417838052713	1.6580738584621841	-0.1434822563339708	0.885909323645826	NA
AC004898.1	1.0121149611285818	0.20456420705120493	2.1946206902173055	0.09321164607764157	0.9257354224397479	NA
AC004899.1	0	NA	NA	NA	NA	NA
AC004910.1	2.2115093671528974	0.22091472659608016	1.074471665689702	0.20560311979402016	0.8371009403503368	NA
AC004911.1	0	NA	NA	NA	NA	NA
AC004922.1	8.531190960365768	1.8086282270750063	1.243210009733273	1.4548050714802738	0.14572323379452595	0.36068330464715437
AC004923.2	0	NA	NA	NA	NA	NA
AC004923.3	0	NA	NA	NA	NA	NA
AC004924.1	0.14117671457175524	0.778665788226098	4.543007918004707	0.1713987301541153	0.8639102531953134	NA
AC004938.1	0.05351412971656735	-0.1831110546184771	4.543007918004707	-0.040306127113003055	0.9678490690204333	NA
AC004941.2	0.09848633798772678	-0.9044181644893141	4.543007918004707	-0.1990791521416796	0.8422008289963621	NA
AC004945.1	0.0473711005651362	-0.18311105461847682	4.543007918004707	-0.04030612711300299	0.9678490690204334	NA
AC004951.2	9.841142561991166	-0.002662364965058935	0.5727962763107749	-0.004648013744444192	0.9962914349482395	0.9986062666800187
AC004951.3	4.978355781563732	1.605596230769314	0.780194773000891	2.057942819321452	0.03959562270476538	0.1483244115259713
AC004965.1	0	NA	NA	NA	NA	NA
AC004967.1	34.469115022235535	-0.44053919517366297	0.28609441873981056	-1.5398384809957186	0.1235997293972765	0.3246055452106239
AC004975.1	0	NA	NA	NA	NA	NA
AC004980.1	85.3588219589964	0.21639093434611897	0.22388845792537412	0.9665122371705548	0.33378792657277107	0.6016966642391757
AC004980.2	0.8273171744457468	-1.4494095394915238	1.9142380164335637	-0.7571731033698377	0.4489461618933025	NA
AC004980.3	9.644759837651744	-1.5537462818525702	0.6849879001773795	-2.2682828141201083	0.023311974716424353	0.10132814508214728
AC004980.4	0	NA	NA	NA	NA	NA
AC004986.1	0.05688154862027423	0.778672168777636	4.543007918004707	0.17140013463142487	0.8639091489247686	NA
AC004987.1	0	NA	NA	NA	NA	NA
AC004987.2	0.5073343978523434	-2.718299486357841	4.48398913127986	-0.6062234779730521	0.5443663644260284	NA
AC004987.3	0.06593901783124827	-0.18311105461847682	4.543007918004707	-0.04030612711300299	0.9678490690204334	NA
AC004987.4	0.24414234535824494	1.5582641812365474	4.510531197584873	0.3454724317328538	0.7297392322250975	NA
AC004997.1	12.963232147150944	0.8149096902090873	1.3178578609126312	0.6183593196042806	0.5363385073683066	0.7644322038874396
AC005000.1	0.18413901154498563	-0.18312379924432992	4.543007917994226	-0.040308932440773854	0.9678468325102808	NA
AC005000.2	0.08271426032365616	-0.1831110546184772	4.543007918004707	-0.04030612711300308	0.9678490690204333	NA
AC005002.1	0	NA	NA	NA	NA	NA
AC005002.2	0	NA	NA	NA	NA	NA
AC005005.1	0.06593901783124827	-0.18311105461847682	4.543007918004707	-0.04030612711300299	0.9678490690204334	NA
AC005005.2	0	NA	NA	NA	NA	NA
AC005008.1	0	NA	NA	NA	NA	NA
AC005011.1	0	NA	NA	NA	NA	NA
AC005014.1	1.329287571846034	-1.6511644251067197	1.5260275010966087	-1.0820017489332185	0.2792517508167673	NA
AC005017.1	0.16563231970040565	0.7786597102503314	4.54300791800377	0.17139739227936016	0.8639113050998347	NA
AC005019.1	0.061119522406919306	0.778672168777636	4.543007918004707	0.17140013463142487	0.8639091489247686	NA
AC005020.1	0.05688154862027423	0.778672168777636	4.543007918004707	0.17140013463142487	0.8639091489247686	NA
AC005020.2	2.80253026625822	0.5279758389525752	1.05073578225349	0.502482020570611	0.615328496465999	NA
AC005033.1	0	NA	NA	NA	NA	NA
AC005034.1	0	NA	NA	NA	NA	NA
AC005040.1	0	NA	NA	NA	NA	NA
AC005041.1	2.637864122520305	-1.5434047548367986	1.9829093983285853	-0.7783536434583196	0.4363605592362052	NA
AC005041.2	0	NA	NA	NA	NA	NA
AC005042.1	1.1649075280010268	1.3605001903538871	2.10837509372817	0.6452837516440966	0.5187433203058451	NA
AC005042.3	0	NA	NA	NA	NA	NA
AC005066.1	0	NA	NA	NA	NA	NA
AC005070.1	0	NA	NA	NA	NA	NA
AC005070.2	0	NA	NA	NA	NA	NA
AC005077.1	0.18789789874508445	-1.5003325920486257	4.532080918964695	-0.33104717653438553	0.7406088509563404	NA
AC005077.2	0.7662854705793464	-2.3078733871796215	2.50562712015454	-0.9210761523994353	0.35701066987427027	NA
AC005077.3	0	NA	NA	NA	NA	NA
AC005077.4	455.8497646792845	-1.719248344729008	0.3556424451550146	-4.834204601139877	1.336790443207199e-6	3.330854360448085e-5
AC005084.1	0	NA	NA	NA	NA	NA
AC005086.2	0.04289415638842007	-0.18311105461847701	4.543007918004707	-0.04030612711300304	0.9678490690204333	NA
AC005086.3	0.061119522406919306	0.778672168777636	4.543007918004707	0.17140013463142487	0.8639091489247686	NA
AC005086.4	0.061119522406919306	0.778672168777636	4.543007918004707	0.17140013463142487	0.8639091489247686	NA
AC005088.1	0	NA	NA	NA	NA	NA
AC005094.1	0	NA	NA	NA	NA	NA
AC005099.1	0.4398669897195354	0.05734488326119047	3.011593687580844	0.01904137450469108	0.9848080993030117	NA
AC005102.1	0.19785688729617654	0.05735229780372204	4.543007918004707	0.012624300648129007	0.9899275329691273	NA
AC005104.2	0.5651313764512317	1.379726518554063	2.9314077138284693	0.47067028992433	0.6378762039543258	NA
AC005105.1	0.12223904481383861	1.558278114016903	4.51053118887885	0.34547552134413534	0.7297369098792936	NA
AC005154.2	0.22061387897053356	0.778658410404837	4.543007918002539	0.1713971061593914	0.8639115300617973	NA
AC005154.3	5.3440618194534775	0.6607905510277227	1.0179085149178964	0.649164970469887	0.5162317508711893	0.7522566368030477
AC005154.6	11.051707086828591	3.055512089740374	3.857712692817806	0.7920527869867164	0.428329897608555	0.688374458761897
AC005156.1	0	NA	NA	NA	NA	NA
AC005165.2	0.6192297625127456	-2.6010403786829324	2.2326656462982064	-1.1649932371179252	0.24402173034961325	NA
AC005176.1	4.033555583224649	0.3837791473965618	0.8863030115234892	0.433011218969993	0.6650066194189168	0.8426321113153589
AC005176.2	0	NA	NA	NA	NA	NA
AC005178.1	0	NA	NA	NA	NA	NA
AC005181.1	0	NA	NA	NA	NA	NA
AC005183.1	0.4725843403764415	-2.296723814889533	3.0099512172886365	-0.7630435342930313	0.44543743327401464	NA
AC005185.1	0	NA	NA	NA	NA	NA
AC005189.1	0.1853921653790639	-0.18312480420248137	4.543007918001771	-0.04030915365056821	0.9678466561537331	NA
AC005191.1	0	NA	NA	NA	NA	NA
AC005225.4	0	NA	NA	NA	NA	NA
AC005229.1	0	NA	NA	NA	NA	NA
AC005229.2	0.19831159655786995	-0.9044245450408521	4.543007918004707	-0.19908055661898916	0.8421997303734856	NA
AC005229.3	0	NA	NA	NA	NA	NA
AC005230.1	0.061119522406919306	0.778672168777636	4.543007918004707	0.17140013463142487	0.8639091489247686	NA
AC005237.2	0	NA	NA	NA	NA	NA
AC005242.1	0.2462712688626169	0.05734706805624571	4.144205339315256	0.013837892517584835	0.9889593115658407	NA
AC005244.1	0.2666058150431125	1.117601450566578	4.047672818493739	0.2761096315542794	0.782463863216023	NA
AC005252.1	0	NA	NA	NA	NA	NA
AC005255.1	0	NA	NA	NA	NA	NA
AC005258.1	0	NA	NA	NA	NA	NA
AC005261.5	0.4350605255240845	1.5582449313036555	4.510531197518141	0.34546816396282964	0.7297424401530539	NA
AC005262.1	0.22653984884420153	1.8060656388619996	4.497285173708661	0.4015901969971447	0.6879856455530613	NA
AC005294.1	0	NA	NA	NA	NA	NA
AC005296.1	0	NA	NA	NA	NA	NA
AC005297.1	0	NA	NA	NA	NA	NA
AC005297.2	0	NA	NA	NA	NA	NA
AC005297.3	0	NA	NA	NA	NA	NA
AC005300.1	0.15940208059025449	1.84371295068044	4.494509105493179	0.41021453231167293	0.6816485814309338	NA
AC005324.3	0.46197963178794005	2.4925724416624346	4.456224560036021	0.5593462376236907	0.57592544511491806	NA
AC005324.4	0	NA	NA	NA	NA	NA
AC005324.6	0	NA	NA	NA	NA	NA
AC005326.1	0	NA	NA	NA	NA	NA
AC005332.2	14.091508071276099	0.532589766250643	0.5305411169613208	1.0038614335888911	0.31544540803305027	0.5818274558986607
AC005332.3	3.4560908968231114	0.5400273906702782	1.4425314134883416	0.37436092248721253	0.7081358120361649	NA
AC005332.4	0.04289415638842007	-0.18311105461847701	4.543007918004707	-0.04030612711300304	0.9678490690204333	NA
AC005336.1	9.088134897738163	-1.3430067349103456	0.5934058072711142	-2.263218051549595	0.0236222509859451	0.10235638625796467
AC005336.2	1.6077836792390094	3.9346785003766422	1.4257785993447576	2.75967005128629	0.005785976563751856	NA
AC005341.1	0	NA	NA	NA	NA	NA
AC005345.1	0	NA	NA	NA	NA	NA
AC005351.1	0.11652215670449233	-1.5003272738651514	4.532081094531909	-0.33104599025717807	0.7406097469989905	NA
AC005357.1	0	NA	NA	NA	NA	NA
AC005357.2	0	NA	NA	NA	NA	NA
AC005363.1	2.246767637074018	-4.2371594552970215	1.9898930410369655	-2.129340305189956	0.03322611543004254	NA
AC005377.1	0	NA	NA	NA	NA	NA
AC005410.1	0.9040636475836901	-1.108352005953346	1.8683914382364006	-0.5932118844429806	0.5530393600897336	NA
AC005412.1	0.6976569866943235	-0.18315227132963643	4.337600688095969	-0.04222432734121335	0.9663198694375107	NA
AC005412.2	0	NA	NA	NA	NA	NA
AC005412.3	0	NA	NA	NA	NA	NA
AC005476.1	0	NA	NA	NA	NA	NA
AC005479.1	0.5815168932410701	1.323306494322601	2.916236544972949	0.4537720016586912	0.6499929374202711	NA
AC005480.2	0.5042476271734925	-2.167925747747061	2.630713472188849	-0.8240828089663708	0.40989250739621147	NA
AC005495.1	0	NA	NA	NA	NA	NA
AC005517.1	29.23220156605564	0.43963797518232783	0.5998980308924085	0.7328545061705275	0.46364717297983793	0.715544803485303
AC005517.2	0.911576299495313	-0.25959197962403185	1.76050704517314	-0.14745296267672808	0.8827745041649334	NA
AC005518.2	0.06593901783124827	-0.18311105461847682	4.543007918004707	-0.04030612711300299	0.9678490690204334	NA
AC005519.1	0.06095165027220317	-0.18311105461847696	4.543007918004707	-0.04030612711300303	0.9678490690204333	NA
AC005520.1	10.761443680778413	-4.622830335382162	3.385218755431828	-1.3655927930697231	0.17206680987900755	0.40000222721515427
AC005520.4	0	NA	NA	NA	NA	NA
AC005521.1	0.058261078352246164	-0.9044181644893141	4.543007918004707	-0.1990791521416796	0.8422008289963621	NA
AC005522.1	0.12420009618349444	-0.9044245450408525	4.543007918004707	-0.1990805566189892	0.8421997303734855	NA
AC005531.1	4.970986700495006	0.16652960661141053	0.8689677691483908	0.19164071732443372	0.8480236457942606	0.9358896796142729
AC005532.2	0.20700061717955714	-0.9044354426210806	4.5430079180031795	-0.19908295537785756	0.8421978539954533	NA
AC005534.2	0.25448683296813973	0.7786620173601299	4.118887856480497	0.18904666611279874	0.8500562418977003	NA
AC005539.1	0	NA	NA	NA	NA	NA
AC005550.2	0	NA	NA	NA	NA	NA
AC005559.1	0.06137967051499522	-0.1831110546184771	4.543007918004707	-0.040306127113003055	0.9678490690204333	NA
AC005562.2	0	NA	NA	NA	NA	NA
AC005587.1	0.1672772269571158	1.4863812838080632	4.514208424932157	0.329267314198148	0.7419536473864683	NA
AC005588.1	0	NA	NA	NA	NA	NA
AC005618.2	0.26793108973375546	0.05734573771350542	3.3469580424941525	0.01713368885579796	0.9863299630324773	NA
AC005632.1	0.15200046770429412	-0.9044245450408521	4.543007918004707	-0.19908055661898916	0.8421997303734856	NA
AC005632.3	0	NA	NA	NA	NA	NA
AC005668.1	0	NA	NA	NA	NA	NA
AC005670.2	10.09699676481429	-0.5836904257290371	1.1583644108874607	-0.5038918843180384	0.6143373539080352	0.8149850417182234
AC005682.1	5.255758008387973	0.08273985011974967	0.9455025616153004	0.08750885875803083	0.9302670441755194	0.972253995348748
AC005697.1	0.09828255818333517	0.7786721687776358	4.543007918004707	0.1714001346314248	0.8639091489247687	NA
AC005702.2	2.537538410562326	0.2545511001110699	1.0498156430284136	0.2424721919524497	0.8084143016524532	NA
AC005702.3	0.39246213985043515	0.057343738590379875	3.172002218056468	0.018078089058057224	0.9855765574944683	NA
AC005702.4	0.298853618274714	0.057342347503764234	4.042678225309717	0.014184247250935023	0.9886829875968419	NA
AC005702.5	0	NA	NA	NA	NA	NA
AC005722.1	0	NA	NA	NA	NA	NA
AC005726.1	0.8033886189806758	0.9410898054308693	2.134834228062171	0.440825705837176	0.6593391822394572	NA
AC005726.2	243.13713092519455	-0.055422294446585495	0.2786156324217878	-0.1989202614542581	0.84232511988195935	0.9331742859996408
AC005730.1	0	NA	NA	NA	NA	NA
AC005740.1	1.4520506535297735	0.9504304617065028	1.6389549330564244	0.5799003026483964	0.5619818516357048	NA
AC005740.2	0	NA	NA	NA	NA	NA
AC005741.1	0	NA	NA	NA	NA	NA
AC005758.1	0	NA	NA	NA	NA	NA
AC005771.1	0	NA	NA	NA	NA	NA
AC005776.1	0.44781644759351336	-2.566948985268625	4.490211779399028	-0.5716765959783274	0.5675410928963263	NA
AC005777.1	0	NA	NA	NA	NA	NA
AC005779.2	0.08578831277684014	-0.18311557166884018	4.543007918003175	-0.040307121399279104	0.967848276338931	NA
AC005786.1	0	NA	NA	NA	NA	NA
AC005798.1	0	NA	NA	NA	NA	NA
AC005822.1	0.1070282594331347	-0.18311754018528711	4.54300791800337	-0.0403075547061266	0.9678479308908229	NA
AC005828.6	0.16226490079669878	-0.18312230314440187	4.543007917996267	-0.04030860312151284	0.9678470950556567	NA
AC005828.7	0	NA	NA	NA	NA	NA
AC005829.1	5.99536314549381	1.1230993632096	0.7898547864429142	1.4219061307046605	0.15505350320985595	0.3753823439574163
AC005829.2	0.825234869794686	-3.226570050176588	3.4118115085788134	-0.9457058345877415	0.34429864574665464	NA
AC005832.2	0	NA	NA	NA	NA	NA
AC005832.3	0.16927440110954256	-0.18312279675516385	4.543007917995568	-0.04030871177436995	0.9678470084336193	NA
AC005832.4	403.36492927980294	0.7763103509824703	0.35211885739112697	2.204682693605811	0.027476368393535473	0.11435260240949885
AC005833.1	0	NA	NA	NA	NA	NA
AC005833.3	54.39132693554765	0.4747438298216134	0.2936807841620921	1.6165301082810601	0.10597974919844516	0.29335532607050585
AC005837.2	2.0986118882412623	0.723745336016398	1.818087687669881	0.398080544147996	0.6905708153301626	NA
AC005838.1	0	NA	NA	NA	NA	NA
AC005840.1	1.1635656338256564	0.7870302657303258	1.4061705101823148	0.559697604260158	0.5756857167473768	NA
AC005840.2	0	NA	NA	NA	NA	NA
AC005840.4	0.0997757050086943	0.7786657882260977	4.543007918004707	0.17139873015411522	0.8639102531953134	NA
AC005868.1	0	NA	NA	NA	NA	NA
AC005899.2	0	NA	NA	NA	NA	NA
AC005906.1	0.06593901783124827	-0.18311105461847682	4.543007918004707	-0.04030612711300299	0.9678490690204334	NA
AC005906.2	0	NA	NA	NA	NA	NA
AC005908.1	0	NA	NA	NA	NA	NA
AC005912.1	0.19697267597545356	-1.9555317983723717	4.518655729554157	-0.4327684858977558	0.6651829700445955	NA
AC005921.1	0	NA	NA	NA	NA	NA
AC005943.1	3.050694186253635	3.9681546717899807	4.412485617630587	0.8993014404250449	0.36849212034707063	NA
AC005951.1	0	NA	NA	NA	NA	NA
AC005951.2	0	NA	NA	NA	NA	NA
AC005962.1	0	NA	NA	NA	NA	NA
AC005972.2	0.05351412971656735	-0.1831110546184771	4.543007918004707	-0.040306127113003055	0.9678490690204333	NA
AC005972.3	0.1698620800283189	-0.9044245450408525	4.543007918004707	-0.1990805566189892	0.8421997303734855	NA
AC005996.1	1.0267590571102072	1.8700135142401977	1.8818723582060546	0.9936983802784788	0.3203697315355092	NA
AC006001.1	0.19656511636667034	2.1293288917445024	4.4755832656704255	0.47576567462778213	0.6342413266794649	NA
AC006001.3	27.242934158410517	0.43928849991787977	0.3603409317230536	1.219091313932392	0.22280953631219508	0.47303531185692127
AC006001.4	15.685986814388796	0.4091716951215556	0.4905735548729616	0.8340679823793483	0.40424267615002885	0.6679362435650736
AC006006.1	0	NA	NA	NA	NA	NA
AC006011.1	47.847478672840246	-0.46311337798439267	0.5658306010620587	-0.8184664758589111	0.41309087699432184	0.6759332077247738
AC006011.2	0.6018475837297971	-3.2053286689224634	3.382324577749231	-0.9476703359603207	0.3432973069272605	NA
AC006015.1	0	NA	NA	NA	NA	NA
AC006020.1	0.2177357057311508	0.7786594076745594	4.543007918004707	0.17139732567680563	0.8639113574661241	NA
AC006022.1	0	NA	NA	NA	NA	NA
AC006023.1	0	NA	NA	NA	NA	NA
AC006023.2	0	NA	NA	NA	NA	NA
AC006026.1	0.3327493572131221	0.7786717740944157	3.212920067762785	0.2423564102659482	0.808504007208289	NA
AC006026.2	0	NA	NA	NA	NA	NA
AC006028.1	0.17317939749201092	-1.5224198339265431	4.531356726423032	-0.3359743948317026	0.7368901752382606	NA
AC006030.1	0.8550852773361797	0.8479578352720022	3.014987724187871	0.2812475249796951	0.7785205554172896	NA
AC006033.1	0.11938060075916547	0.05735867835526024	4.543007918004707	0.012625705125438615	0.9899264124476699	NA
AC006042.3	1.477356385341632	-3.680078397930005	2.268831218847394	-1.6220150566332339	0.10480012429445823	NA
AC006065.1	0	NA	NA	NA	NA	NA
AC006065.2	0	NA	NA	NA	NA	NA
AC006070.1	0	NA	NA	NA	NA	NA
AC006077.1	0.09828255818333517	0.7786721687776358	4.543007918004707	0.1714001346314248	0.8639091489247687	NA
AC006115.2	0	NA	NA	NA	NA	NA
AC006116.1	0.14383378273057545	0.7786657882260976	4.543007918004707	0.17139873015411522	0.8639102531953134	NA
AC006116.2	0.5851265466868558	-0.09348960384357632	2.5950947884823137	-0.03602550637398942	0.9712620210061016	NA
AC006116.3	0.09828255818333517	0.7786721687776358	4.543007918004707	0.1714001346314248	0.8639091489247687	NA
AC006116.7	7.973536663678804	1.0924559209872675	1.2738588455418935	0.8575957413260665	0.39111572744462936	0.656328457590559
AC006120.1	0.443208037168395	0.8625430334076002	2.9322827225180808	0.294154116444439	0.7686401400999144	NA
AC006122.1	1.4659847216297706	1.4560721714729374	1.6601563880171677	0.8770692821367382	0.38044900810088206	NA
AC006130.2	0.21104954111348123	-0.9044377050469277	4.307686603713362	-0.20995903097204743	0.8336996488334389	NA
AC006133.1	0	NA	NA	NA	NA	NA
AC006144.1	2.133567198050305	0.24187662348369227	1.1745695949563266	0.20592787734530607	0.8368472491372785	NA
AC006158.1	0	NA	NA	NA	NA	NA
AC006195.1	0.19154743454332449	-0.18312255746633543	4.543007917996253	-0.04030865910247055	0.9678470504255867	NA
AC006197.1	0	NA	NA	NA	NA	NA
AC006199.1	0	NA	NA	NA	NA	NA
AC006210.1	0	NA	NA	NA	NA	NA
AC006210.2	0.12577165171897006	-0.9044245450408519	4.543007918004707	-0.1990805566189891	0.8421997303734856	NA
AC006236.1	0	NA	NA	NA	NA	NA
AC006254.1	6.42588454800472	-0.8407110085020243	1.4791931708125436	-0.5683578217442747	0.5697920241846162	0.7867402913449238
AC006254.2	0.08271426032365616	-0.1831110546184772	4.543007918004707	-0.04030612711300308	0.9678490690204333	NA
AC006254.3	0.1767168586411331	0.05735867835526024	4.543007918004707	0.012625705125438615	0.9899264124476699	NA
AC006262.4	0	NA	NA	NA	NA	NA
AC006270.2	0	NA	NA	NA	NA	NA
AC006270.3	0	NA	NA	NA	NA	NA
AC006326.1	0	NA	NA	NA	NA	NA
AC006328.1	0	NA	NA	NA	NA	NA
AC006328.2	0	NA	NA	NA	NA	NA
AC006329.2	0	NA	NA	NA	NA	NA
AC006335.1	0	NA	NA	NA	NA	NA
AC006335.2	0.09828255818333517	0.7786721687776358	4.543007918004707	0.1714001346314248	0.8639091489247687	NA
AC006335.3	0	NA	NA	NA	NA	NA
AC006338.1	0	NA	NA	NA	NA	NA
AC006338.2	0	NA	NA	NA	NA	NA
AC006349.1	0	NA	NA	NA	NA	NA
AC006355.1	0.3283535726509528	-1.9495131278011466	3.9093173061649864	-0.4986837790646382	0.6180021737241523	NA
AC006362.1	0	NA	NA	NA	NA	NA
AC006363.1	0	NA	NA	NA	NA	NA
AC006366.1	0	NA	NA	NA	NA	NA
AC006380.1	0	NA	NA	NA	NA	NA
AC006386.1	0	NA	NA	NA	NA	NA
AC006386.2	1.9551121013505595	1.3235398250074522	1.1155379084698362	1.1864588508900862	0.2354411425662706	NA
AC006390.1	0	NA	NA	NA	NA	NA
AC006427.1	0	NA	NA	NA	NA	NA
AC006441.2	0	NA	NA	NA	NA	NA
AC006441.5	0	NA	NA	NA	NA	NA
AC006445.1	0.327393792618325	-1.949933966757131	3.92161767081525	-0.49722694317413324	0.6190290235515145	NA
AC006445.2	0.45620001513585123	0.1026221445435489	3.0173293016507747	0.0340109196856321	0.9728684430898157	NA
AC006449.4	14.232143252484812	-1.1914179682389596	0.4723723185501814	-2.5222010720181354	0.011662302449004876	0.060609053285505435
AC006449.7	14.232143252484812	-1.1914179682389596	0.4723723185501814	-2.5222010720181354	0.011662302449004876	0.060609053285505435
AC006455.2	0.2690501061182368	0.7786569804038626	4.121623446054226	0.18891997063664273	0.8501555411142141	NA
AC006455.3	0	NA	NA	NA	NA	NA
AC006455.6	0	NA	NA	NA	NA	NA
AC006455.7	0	NA	NA	NA	NA	NA
AC006457.1	0	NA	NA	NA	NA	NA
AC006461.1	0.05351412971656735	-0.1831110546184771	4.543007918004707	-0.040306127113003055	0.9678490690204333	NA
AC006463.1	0	NA	NA	NA	NA	NA
AC006463.2	0.9440021489364866	-0.16405510743019028	2.6590572385715636	-0.06169671906661179	0.9508043527993177	NA
AC006466.1	0	NA	NA	NA	NA	NA
AC006480.1	0	NA	NA	NA	NA	NA
AC006483.1	0.6968401550423109	3.0042477463098107	2.500012252691675	1.2016932089333734	0.2294824132464096	NA
AC006484.1	0	NA	NA	NA	NA	NA
AC006486.1	23.427477730348784	0.30784359678776557	2.80109351351432	0.10990122082769652	0.912487714329874	0.9650629672115524
AC006499.1	0	NA	NA	NA	NA	NA
AC006499.2	0	NA	NA	NA	NA	NA
AC006499.3	0	NA	NA	NA	NA	NA
AC006499.4	0	NA	NA	NA	NA	NA
AC006499.5	0	NA	NA	NA	NA	NA
AC006499.6	0	NA	NA	NA	NA	NA
AC006499.7	0	NA	NA	NA	NA	NA
AC006499.8	0	NA	NA	NA	NA	NA
AC006504.3	0.9825706208503558	1.0146613222099554	1.883785503780564	0.5386289044976906	0.5901429390843056	NA
AC006504.4	0	NA	NA	NA	NA	NA
AC006504.6	0	NA	NA	NA	NA	NA
AC006509.1	53.60688383794436	0.22331501458514194	0.4198997765393669	0.5318293246679199	0.5948442105219329	0.8035503341244862
AC006509.2	0	NA	NA	NA	NA	NA
AC006511.1	0.10849062297205551	0.7786657882260976	4.543007918004707	0.17139873015411522	0.8639102531953134	NA
AC006511.2	0.7338952707787015	-0.11583482239921747	1.8652915780242594	-0.062100115480021194	0.9504831050378	NA
AC006511.5	0	NA	NA	NA	NA	NA
AC006512.1	0.06593901783124827	-0.18311105461847682	4.543007918004707	-0.04030612711300299	0.9678490690204334	NA
AC006512.2	0	NA	NA	NA	NA	NA
AC006517.1	0	NA	NA	NA	NA	NA
AC006518.1	0	NA	NA	NA	NA	NA
AC006518.2	0.2686780050043855	0.057347315820947625	4.053213610076261	0.014148604376138133	0.988711423642819	NA
AC006518.3	0	NA	NA	NA	NA	NA
AC006518.4	0.2686780050043855	0.057347315820947625	4.053213610076261	0.014148604376138133	0.988711423642819	NA
AC006529.1	0.06593901783124827	-0.18311105461847682	4.543007918004707	-0.04030612711300299	0.9678490690204334	NA
AC006530.1	0	NA	NA	NA	NA	NA
AC006534.1	0.7802263420488782	-0.8430137188537193	1.8150133902615426	-0.4644669418842367	0.6423132388717663	NA
AC006538.2	2.6523296019470037	1.5818688144125481	1.8993276127702912	0.8328572721086759	0.404925229791907	NA
AC006539.1	0.6945882312781629	-2.469265628436407	2.611294647578132	-0.9456097306853323	0.34434767927172794	NA
AC006539.2	0.41220543229630824	-0.18312648077199642	3.7248201539482038	-0.04916384501890314	0.960788723901425	NA
AC006539.3	0	NA	NA	NA	NA	NA
AC006548.1	0	NA	NA	NA	NA	NA
AC006548.2	0	NA	NA	NA	NA	NA
AC006557.2	0	NA	NA	NA	NA	NA
AC006557.4	0	NA	NA	NA	NA	NA
AC006557.5	0.11559733623421378	-0.9044181644893144	4.543007918004707	-0.19907915214167965	0.8422008289963621	NA
AC006600.1	0	NA	NA	NA	NA	NA
AC006924.1	0	NA	NA	NA	NA	NA
AC006927.1	0.08271426032365616	-0.1831110546184772	4.543007918004707	-0.04030612711300308	0.9678490690204333	NA
AC006946.1	0.20349297221040383	-0.18312523656142393	4.543007917992482	-0.040309248820844114	0.967846580280505	NA
AC006960.1	0	NA	NA	NA	NA	NA
AC006965.1	0.15923420845553835	0.7786657882260979	4.543007918004707	0.17139873015411528	0.8639102531953134	NA
AC006967.1	0	NA	NA	NA	NA	NA
AC006970.1	0.05351412971656735	-0.1831110546184771	4.543007918004707	-0.040306127113003055	0.9678490690204333	NA
AC006970.2	0.08271426032365616	-0.1831110546184772	4.543007918004707	-0.04030612711300308	0.9678490690204333	NA
AC006971.1	1.0976014629117046	0.6721208808520672	2.319998171068094	0.2897075046152439	0.7720400145827535	NA
AC006978.1	36.0447156715219	-1.0316935627691155	0.4776948190402925	-2.1597336241616105	0.030793296643672332	0.1247246918418062
AC006978.2	4.423587412030464	-3.302370759426321	2.009971636418358	-1.6429937117475628	0.10038423431192141	0.2838067400889923
AC006986.1	0	NA	NA	NA	NA	NA
AC006987.1	0.9837742499855613	2.206263632316728	1.753296256462204	1.2583518753234095	0.20826452806124124	NA
AC006987.2	1.5320659478473662	-0.7464123019250051	1.6748423655565732	-0.44566122596078583	0.6558419768923978	NA
AC006987.3	0.07137574204059212	-0.18311105461847696	4.543007918004707	-0.04030612711300303	0.9678490690204333	NA
AC006987.4	0	NA	NA	NA	NA	NA
AC006989.1	0	NA	NA	NA	NA	NA
AC006994.1	0.11652215670449233	-1.5003272738651514	4.532081094531909	-0.33104599025717807	0.7406097469989905	NA
AC006994.2	0.061119522406919306	0.778672168777636	4.543007918004707	0.17140013463142487	0.8639091489247686	NA
AC007000.1	4.913464021628869	-2.063491711263355	1.7478224581866582	-1.1806071615558706	0.23775881732834228	0.49154414941433405
AC007000.2	0.2891555689001502	-0.18311497455824707	3.249089948079352	-0.05635885047334334	0.9550559373889248	NA
AC007012.1	0	NA	NA	NA	NA	NA
AC007016.1	0.1948946240927142	-0.9044309255923907	4.543007918004707	-0.19908196109629883	0.8421986317509161	NA
AC007040.2	34.545624060697754	-0.858325569907801	0.37746633683376063	-2.273912892756354	0.02297122436657452	0.10033242235489254
AC007041.1	0.3904786757755326	0.0573459983626309	2.4157904549636884	0.023737985322693424	0.9810616066285188	NA
AC007064.1	0	NA	NA	NA	NA	NA
AC007064.3	0	NA	NA	NA	NA	NA
AC007066.1	4.297863826851174	-1.7839323517635666	0.9074736758529844	-1.9658227001314945	0.049319094679004236	0.17373151571197204
AC007068.1	5.875916117894855	0.18479140506433459	1.210399810605419	0.15266972404093937	0.8786587375411609	0.9508064865181503
AC007068.2	0	NA	NA	NA	NA	NA
AC007098.1	0.37111940315331177	0.778660768720143	3.8757203306443038	0.20090736748043367	0.8407710067576343	NA
AC007115.1	0	NA	NA	NA	NA	NA
AC007136.1	0	NA	NA	NA	NA	NA
AC007151.1	0.159866008502722	-0.9044245450408521	4.543007918004707	-0.19908055661898916	0.8421997303734856	NA
AC007160.1	0	NA	NA	NA	NA	NA
AC007161.1	0.058261078352246164	-0.9044181644893141	4.543007918004707	-0.1990791521416796	0.8422008289963621	NA
AC007161.2	0	NA	NA	NA	NA	NA
AC007163.2	0	NA	NA	NA	NA	NA
AC007179.3	0	NA	NA	NA	NA	NA
AC007182.2	1.7592219735375483	0.6024933700382247	1.57610457605563	0.3822673819944287	0.7022630462200086	NA
AC007192.1	5.362079517641	1.6846207936385404	4.28489986311073	0.393152896790346	0.6942065571384151	0.8571795435515078
AC007204.1	0.061119522406919306	0.778672168777636	4.543007918004707	0.17140013463142487	0.8639091489247686	NA
AC007204.2	0	NA	NA	NA	NA	NA
AC007207.1	0	NA	NA	NA	NA	NA
AC007215.1	0.08271426032365616	-0.1831110546184772	4.543007918004707	-0.04030612711300308	0.9678490690204333	NA
AC007216.5	0	NA	NA	NA	NA	NA
AC007224.1	0	NA	NA	NA	NA	NA
AC007225.1	5.210047525954548	-0.057214679994331705	0.7761580047855678	-0.07371524823755264	0.9412369654611298	0.9767616784933889
AC007225.2	0	NA	NA	NA	NA	NA
AC007228.1	0	NA	NA	NA	NA	NA
AC007229.1	2.17594976792321	-2.781694005208184	1.5723571794179498	-1.7691234800975073	0.07687327030402048	NA
AC007237.1	0	NA	NA	NA	NA	NA
AC007238.1	1.5173504834060814	0.48294683570753005	1.7250860852658956	0.2799552090950239	0.7795118692498433	NA
AC007253.1	0	NA	NA	NA	NA	NA
AC007255.2	0	NA	NA	NA	NA	NA
AC007256.1	3.7963124401840838	0.1321583329217357	0.9568380453695381	0.13811985587455938	0.8901456934574177	0.9556340451379215
AC007262.1	0	NA	NA	NA	NA	NA
AC007274.1	0	NA	NA	NA	NA	NA
AC007274.2	0	NA	NA	NA	NA	NA
AC007274.3	0	NA	NA	NA	NA	NA
AC007275.1	0	NA	NA	NA	NA	NA
AC007279.1	0.9338853381727991	-1.6572654689901198	1.7049745224063562	-0.9720177323536184	0.33104172699759254	NA
AC007283.2	0.10849062297205551	0.7786657882260976	4.543007918004707	0.17139873015411522	0.8639102531953134	NA
AC007312.1	0	NA	NA	NA	NA	NA
AC007318.1	11.696348405212603	0.45889672198996145	1.6873793545048514	0.2719582414972839	0.785654127993391	0.9051200144042129
AC007318.2	0.29525523415878874	-0.9937532907832898	4.518655431490036	-0.2199223432390811	0.8259316348893464	NA
AC007322.1	0	NA	NA	NA	NA	NA
AC007322.2	0	NA	NA	NA	NA	NA
AC007322.3	0	NA	NA	NA	NA	NA
AC007322.4	0	NA	NA	NA	NA	NA
AC007325.1	2.580980030019873	-1.6188202517917012	2.031696723783321	-0.7967824296025922	0.4255774012185408	NA
AC007325.2	5.024289888025591	5.810694404711609	1.5839715739166553	3.6684335125684226	2.4404113785988067e-4	0.0028497586694738665
AC007325.3	0	NA	NA	NA	NA	NA
AC007325.4	0.21204565542388362	2.2703890464049423	4.467496865804727	0.5082015980320064	0.6113119702947658	NA
AC007326.1	0	NA	NA	NA	NA	NA
AC007326.5	3.130299122067034	-0.2002002251379851	1.105332252096832	-0.1811222143913762	0.8562716483995301	NA
AC007327.1	0	NA	NA	NA	NA	NA
AC007342.2	0	NA	NA	NA	NA	NA
AC007342.3	6.782111893235983	-0.3179975131820036	0.6181912962556276	-0.5143998550418102	0.6069724605761372	0.8107905982563227
AC007346.1	0.09640828610498742	-0.1831174351700154	4.543007918004707	-0.04030753159031269	0.9678479493195972	NA
AC007346.2	0	NA	NA	NA	NA	NA
AC007347.2	0	NA	NA	NA	NA	NA
AC007363.1	0	NA	NA	NA	NA	NA
AC007365.2	10.464044403929758	0.21029123937157682	0.6526248968043723	0.3222237465982128	0.7472831958972532	0.8880419772920444
AC007375.1	0	NA	NA	NA	NA	NA
AC007375.2	0	NA	NA	NA	NA	NA
AC007376.1	0	NA	NA	NA	NA	NA
AC007383.1	0.061119522406919306	0.778672168777636	4.543007918004707	0.17140013463142487	0.8639091489247686	NA
AC007386.1	0.22686900222830156	-1.9075355288562348	4.520212381849607	-0.4220013060704237	0.673024064134681	NA
AC007387.1	0	NA	NA	NA	NA	NA
AC007389.2	0	NA	NA	NA	NA	NA
AC007389.4	1.0732994642649987	-0.8610447355043254	2.451074403625547	-0.35129277766137856	0.7253687127048438	NA
AC007390.1	0.15831897187544858	-1.6588679663069652	4.527096797711182	-0.36643085854617885	0.7140435967694749	NA
AC007394.1	0	NA	NA	NA	NA	NA
AC007395.1	0	NA	NA	NA	NA	NA
AC007424.1	2.582424025227451	0.1366519473893169	0.9413674125418854	0.1451632439881561	0.884581985537986	NA
AC007435.1	0	NA	NA	NA	NA	NA
AC007448.1	0	NA	NA	NA	NA	NA
AC007450.2	0	NA	NA	NA	NA	NA
AC007450.3	0	NA	NA	NA	NA	NA
AC007450.4	0	NA	NA	NA	NA	NA
AC007458.1	0.061119522406919306	0.778672168777636	4.543007918004707	0.17140013463142487	0.8639091489247686	NA
AC007494.1	0.19963303270145846	0.7786577641421852	4.543007918001114	0.17139696390509226	0.8639116419093122	NA
AC007536.1	1.3341005503097811	-2.977816979209196	2.3443937723117965	-1.2701863545187564	0.2040182570941576	NA
AC007537.1	0.295630470630478	1.837529872901407	3.941998558125896	0.46614169077093853	0.6411140831571167	NA
AC007537.2	0.407687157733797	-0.9743958480219401	2.623543833788922	-0.3714044474777148	0.7103363134921445	NA
AC007537.3	0.407687157733797	-0.9743958480219401	2.623543833788922	-0.3714044474777148	0.7103363134921445	NA
AC007537.4	0.295630470630478	1.837529872901407	3.941998558125896	0.46614169077093853	0.6411140831571167	NA
AC007547.1	0	NA	NA	NA	NA	NA
AC007547.2	0	NA	NA	NA	NA	NA
AC007551.1	0	NA	NA	NA	NA	NA
AC007551.2	0	NA	NA	NA	NA	NA
AC007552.1	0	NA	NA	NA	NA	NA
AC007559.1	0	NA	NA	NA	NA	NA
AC007560.1	0	NA	NA	NA	NA	NA
AC007562.1	0.12078428415992497	-0.9044245450408518	4.543007918004707	-0.19908055661898907	0.8421997303734856	NA
AC007563.3	0	NA	NA	NA	NA	NA
AC007566.2	0	NA	NA	NA	NA	NA
AC007568.1	0	NA	NA	NA	NA	NA
AC007599.1	0.06095165027220317	-0.18311105461847696	4.543007918004707	-0.04030612711300303	0.9678490690204333	NA
AC007610.3	0.09848633798772678	-0.9044181644893141	4.543007918004707	-0.1990791521416796	0.8422008289963621	NA
AC007618.1	0.18827033861844666	-0.1831248129912764	4.54300791800254	-0.04030915558513759	0.9678466546114236	NA
AC007619.2	0	NA	NA	NA	NA	NA
AC007619.3	0	NA	NA	NA	NA	NA
AC007620.1	0	NA	NA	NA	NA	NA
AC007621.1	0	NA	NA	NA	NA	NA
AC007621.2	0	NA	NA	NA	NA	NA
AC007622.1	0.506312559242577	0.057346271742341415	2.346844237845292	0.02443548268673883	0.9805052456774085	NA
AC007663.1	0.23263472315068018	2.049694127548937	4.48049948480413	0.4574700063018848	0.647333256037343	NA
AC007677.1	0	NA	NA	NA	NA	NA
AC007679.1	0.22758001682539666	-0.18312370488569052	4.205952100788174	-0.04353917983311652	0.9652717331330628	NA
AC007679.3	0	NA	NA	NA	NA	NA
AC007683.1	2.360452884657903	-0.848770088816784	1.0726594870354769	-0.7912763547754945	0.4287827433676888	NA
AC007685.1	0.19462148699650847	-0.1831230347610388	4.543007917995581	-0.04030876416386139	0.9678469666667979	NA
AC007686.1	0.6534480275446617	1.5215662837599047	2.443197346184955	0.622776660320062	0.5334312978306595	NA
AC007688.1	1.1565012815537088	-1.2984178890513838	1.7807026233026846	-0.7291604291811492	0.4659035335476015	NA
AC007690.1	0.10401367879533938	0.7786657882260977	4.543007918004707	0.17139873015411522	0.8639102531953134	NA
AC007718.1	0	NA	NA	NA	NA	NA
AC007731.2	3.9153756459327282	0.43478067655991365	1.0455971296529194	0.41582045725798505	0.6775413881289114	0.8485378125845354
AC007731.5	0	NA	NA	NA	NA	NA
AC007738.1	0	NA	NA	NA	NA	NA
AC007742.1	0.0473711005651362	-0.18311105461847682	4.543007918004707	-0.04030612711300299	0.9678490690204334	NA
AC007742.2	0.7138842969957837	-0.18314118739828397	4.543007917982025	-0.040312759894909914	0.9678437811239229	NA
AC007751.1	0	NA	NA	NA	NA	NA
AC007751.2	0	NA	NA	NA	NA	NA
AC007785.2	0	NA	NA	NA	NA	NA
AC007790.1	0.2512976652915094	-0.904438241905568	4.118514312166708	-0.21960303482100865	0.826180327661304	NA
AC007834.2	0.15409000236424827	-0.1831192153121807	4.543007918000936	-0.04030792343253472	0.9678476369286139	NA
AC007842.1	3.558557375165638	-0.12520621567082071	0.89017897749956	-0.1406528561509223	0.8881441900793533	NA
AC007842.2	3.558557375165638	-0.12520621567082071	0.89017897749956	-0.1406528561509223	0.8881441900793533	NA
AC007849.2	0.32947723065176276	-1.0449277887192305	4.516462841869522	-0.2313597665483501	0.8170353189039454	NA
AC007881.1	0	NA	NA	NA	NA	NA
AC007899.1	0.061119522406919306	0.778672168777636	4.543007918004707	0.17140013463142487	0.8639091489247686	NA
AC007908.1	0	NA	NA	NA	NA	NA
AC007919.1	9.377909592162974	-0.6191375758092874	0.6556029328753916	-0.9443788988158247	0.3449760605099983	0.6131886071827938
AC007919.2	0.1070282594331347	-0.18311754018528711	4.54300791800337	-0.0403075547061266	0.9678479308908229	NA
AC007923.2	0.6581461292303292	0.7277632160715877	2.438479881265455	0.2984495470571253	0.7653600779584112	NA
AC007923.3	0	NA	NA	NA	NA	NA
AC007954.1	0.263499050506019	-0.5606410432982133	4.531356512817114	-0.12372477021227944	0.9015331985538281	NA
AC007956.1	0.748153978200532	2.0632282792193037	2.4592474914288975	0.8389673208614337	0.40148764803213943	NA
AC007967.1	0	NA	NA	NA	NA	NA
AC007967.2	0	NA	NA	NA	NA	NA
AC007967.3	0	NA	NA	NA	NA	NA
AC007967.4	0	NA	NA	NA	NA	NA
AC007969.1	5.189220305165134	0.6006532456315876	1.1067168293686118	0.5427343559727592	0.5873127159450413	0.7983104408066709
AC007969.2	0.09848633798772678	-0.9044181644893141	4.543007918004707	-0.1990791521416796	0.8422008289963621	NA
AC007991.1	0	NA	NA	NA	NA	NA
AC007992.1	0	NA	NA	NA	NA	NA
AC007992.2	0	NA	NA	NA	NA	NA
AC007993.1	0	NA	NA	NA	NA	NA
AC007993.3	0	NA	NA	NA	NA	NA
AC007998.1	0	NA	NA	NA	NA	NA
AC007998.2	2.0294350008475015	-0.6047322551294426	1.3301646594718473	-0.4546296210948474	0.6493757208991473	NA
AC008011.1	0	NA	NA	NA	NA	NA
AC008013.3	0.18120059831138294	-0.9044245450408519	4.543007918004707	-0.1990805566189891	0.8421997303734856	NA
AC008015.1	0	NA	NA	NA	NA	NA
AC008021.1	1.398098406727561	1.0737398878064384	1.3860521117299787	0.7746749770225213	0.43853174074051504	NA
AC008026.1	0.1546693644572336	-0.9044309255923907	4.543007918004707	-0.19908196109629883	0.8421986317509161	NA
AC008026.2	0.11559733623421378	-0.9044181644893144	4.543007918004707	-0.19907915214167965	0.8422008289963621	NA
AC008033.1	0.09640828610498742	-0.1831174351700154	4.543007918004707	-0.04030753159031269	0.9678479493195972	NA
AC008033.2	0	NA	NA	NA	NA	NA
AC008040.2	1.01651547919009	0.5604109675577021	3.7715719108524923	0.1485881698145938	0.8818786084967757	NA
AC008040.3	0	NA	NA	NA	NA	NA
AC008040.4	0	NA	NA	NA	NA	NA
AC008055.1	0	NA	NA	NA	NA	NA
AC008065.1	1.1769983740668086	-1.8313521131780346	1.779628393124017	-1.0290643373941792	0.30344944301253807	NA
AC008066.1	0.061119522406919306	0.778672168777636	4.543007918004707	0.17140013463142487	0.8639091489247686	NA
AC008069.1	0.2205216029971738	2.3250334291327457	4.46456565048231	0.5207748325711306	0.6025236372298827	NA
AC008072.1	4.301728640398627	-0.6708824261748403	0.9065075934867588	-0.7400736971153014	0.4592552777189099	0.7118596622568124
AC008073.3	2.100102356421835	-1.2720635352053826	1.5431263059601956	-0.8243418120034272	0.40974536725594357	NA
AC008074.2	0.19171066955021834	-0.9044319140572021	4.543007918001769	-0.19908217867579994	0.8421984615539964	NA
AC008083.2	0	NA	NA	NA	NA	NA
AC008121.1	0.15831897187544858	-1.6588679663069652	4.527096797711182	-0.36643085854617885	0.7140435967694749	NA
AC008126.1	0.451195919172155	-3.145943881032167	4.348157316049584	-0.7235119735479902	0.46936540058297455	NA
AC008127.2	0	NA	NA	NA	NA	NA
AC008132.1	14.27740454533143	-0.3223820357968551	0.8085976099255405	-0.39869278840255484	0.6901195822660329	0.854758879300307
AC008132.2	0	NA	NA	NA	NA	NA
AC008134.1	0	NA	NA	NA	NA	NA
AC008147.3	0.11559733623421378	-0.9044181644893144	4.543007918004707	-0.19907915214167965	0.8422008289963621	NA
AC008147.4	0.30595961437846975	0.05733961759296075	4.04186705735583	0.014186418498997355	0.988681255365827	NA
AC008155.1	0.3797965954437663	0.7786705129751644	3.206844254389656	0.24281519500340226	0.8081485638802437	NA
AC008155.2	0.22110312463485768	1.8060656388619991	4.497285173708661	0.4015901969971446	0.6879856455530614	NA
AC008158.1	76.2302116684433	0.539682006982742	0.6536155274970019	0.825687249275481	0.40898152714841957	0.6726374335808076
AC008162.1	0	NA	NA	NA	NA	NA
AC008162.2	0	NA	NA	NA	NA	NA
AC008171.1	0	NA	NA	NA	NA	NA
AC008173.1	0	NA	NA	NA	NA	NA
AC008175.2	0	NA	NA	NA	NA	NA
AC008264.1	0.15778795661998263	-0.18312417318505503	4.543007918003131	-0.04030901475195906	0.96784676688879	NA
AC008267.1	0.3697816108878044	1.5435768514293047	2.693872877415374	0.5729954313621077	0.5666477873464452	NA
AC008267.2	3.1509617294130825	-1.5447262259684602	1.068517941869254	-1.445671771562518	0.14826928549928076	NA
AC008267.3	1.645394958859208	-0.8532351591417388	1.4922882541898965	-0.5717629665355276	0.5674825696681898	NA
AC008267.4	0.5000642680368126	-1.3274767235263492	3.058561928065714	-0.4340198939067641	0.6642739947310232	NA
AC008267.5	0	NA	NA	NA	NA	NA
AC008267.6	0	NA	NA	NA	NA	NA
AC008277.2	0.07137574204059212	-0.18311105461847696	4.543007918004707	-0.04030612711300303	0.9678490690204333	NA
AC008280.1	0.3136414666984425	-0.9044433036086074	3.2251366843848412	-0.28043565036720913	0.7791432888394997	NA
AC008280.2	0.09828255818333517	0.7786721687776358	4.543007918004707	0.1714001346314248	0.8639091489247687	NA
AC008379.1	0	NA	NA	NA	NA	NA
AC008385.1	0.11463365212348665	0.7786657882260976	4.543007918004707	0.17139873015411522	0.8639102531953134	NA
AC008403.1	9.556713182393588	-0.5376315193773202	1.8029155598105127	-0.29820116447041234	0.765549633083895	0.8971844621900877
AC008410.1	0	NA	NA	NA	NA	NA
AC008412.1	0.2236332499445759	0.8032154809914571	4.198505003395243	0.19130987824044834	0.8482828223091399	NA
AC008413.1	0	NA	NA	NA	NA	NA
AC008417.1	0.11331011839638447	-0.1831174351700151	4.543007918004707	-0.04030753159031262	0.9678479493195973	NA
AC008427.1	0.08271426032365616	-0.1831110546184772	4.543007918004707	-0.04030612711300308	0.9678490690204333	NA
AC008429.2	0.05983263388772179	-0.9044181644893134	4.543007918004707	-0.19907915214167943	0.8422008289963622	NA
AC008429.4	0	NA	NA	NA	NA	NA
AC008432.1	0	NA	NA	NA	NA	NA
AC008443.7	2.2346472006784652	-0.03632691727897368	1.3316178134625616	-0.027280287866166344	0.9782361790212339	NA
AC008446.1	0.7266529513293108	-1.4859582034588366	2.3579754288488255	-0.6301839218843295	0.5285742573762334	NA
AC008463.1	0	NA	NA	NA	NA	NA
AC008481.1	0.1209521562946411	0.0573586783552604	4.543007918004707	0.01262570512543865	0.9899264124476698	NA
AC008481.2	1.5316821352257284	-0.288884383079198	1.6154129553931014	-0.17883005216390607	0.8580711474258909	NA
AC008481.3	0.1901391140147427	-0.9044319140572025	4.543007918001769	-0.19908217867580003	0.8421984615539964	NA
AC008489.1	0.06095165027220317	-0.18311105461847696	4.543007918004707	-0.04030612711300303	0.9678490690204333	NA
AC008494.1	1.4302857705306866	-1.3330061293261066	1.7918495860190147	-0.7439274700995807	0.45692035545113424	NA
AC008496.1	0	NA	NA	NA	NA	NA
AC008498.1	0.6462567813555866	0.5820259424171617	2.5367600285845304	0.22943673656901728	0.8185294859334281	NA
AC008507.1	5.388434538393827	-0.5956666302751339	0.958397072302321	-0.6215238417247942	0.5342550125931369	0.7635642427573288
AC008507.3	0.061119522406919306	0.778672168777636	4.543007918004707	0.17140013463142487	0.8639091489247686	NA
AC008507.4	0	NA	NA	NA	NA	NA
AC008514.2	0	NA	NA	NA	NA	NA
AC008521.1	0	NA	NA	NA	NA	NA
AC008521.2	0	NA	NA	NA	NA	NA
AC008522.1	11.723803927251721	0.7581860898048629	2.7808261986557152	0.2726477800631263	0.7851239796858779	0.9048465680166649
AC008526.1	0.06095165027220317	-0.18311105461847696	4.543007918004707	-0.04030612711300303	0.9678490690204333	NA
AC008537.1	0.0947422011302724	-0.1831166557821378	4.543007918004078	-0.040307360032642896	0.967848086091662	NA
AC008537.4	25.8795866918241	-2.8320977090072708	1.292214558466841	-2.191662127973111	0.028403912270629147	0.11750849296359415
AC008543.2	0	NA	NA	NA	NA	NA
AC008549.3	0.1562409199927092	-0.90443092559239	4.543007918004707	-0.1990819610962987	0.8421986317509162	NA
AC008550.1	0.06095165027220317	-0.18311105461847696	4.543007918004707	-0.04030612711300303	0.9678490690204333	NA
AC008555.4	0	NA	NA	NA	NA	NA
AC008555.7	0	NA	NA	NA	NA	NA
AC008560.1	57.30610564290028	0.20369057826514814	0.3571114161893236	0.5703838326948388	0.5684173925774574	0.7861288712629558
AC008562.1	0	NA	NA	NA	NA	NA
AC008565.1	2.1105450222855504	-0.5807723637072616	1.5755471707263178	-0.3686162969271996	0.7124137465420146	NA
AC008567.1	3.616071782934413	0.5855198512721184	0.8080744658005262	0.7245865029184753	0.4687057415897409	NA
AC008571.1	0	NA	NA	NA	NA	NA
AC008575.1	1.889386945174372	-4.8861504158163545	4.439807190096721	-1.100532119213472	0.2711003430858071	NA
AC008575.2	81.48705611502106	-0.15862747555577258	0.44799239490279	-0.35408519733955124	0.7232750352029033	0.8764222838309516
AC008592.3	4.429778764410682	-0.9888073185867896	1.065479361646962	-0.9280398609113772	0.35338689319064265	0.6204174030567673
AC008608.1	0	NA	NA	NA	NA	NA
AC008620.1	0	NA	NA	NA	NA	NA
AC008620.2	0	NA	NA	NA	NA	NA
AC008622.1	0	NA	NA	NA	NA	NA
AC008622.3	0	NA	NA	NA	NA	NA
AC008626.1	0.19656511636667034	2.1293288917445024	4.4755832656704255	0.47576567462778213	0.6342413266794649	NA
AC008626.2	0.47198131145069594	-1.8049635939535071	3.6165030587810576	-0.4990908523002522	0.6177153816495002	NA
AC008628.1	0	NA	NA	NA	NA	NA
AC008628.2	0	NA	NA	NA	NA	NA
AC008629.2	0	NA	NA	NA	NA	NA
AC008629.3	0	NA	NA	NA	NA	NA
AC008638.1	0	NA	NA	NA	NA	NA
AC008638.2	0	NA	NA	NA	NA	NA
AC008638.3	0	NA	NA	NA	NA	NA
AC008676.3	0	NA	NA	NA	NA	NA
AC008677.1	0.48874551277129596	0.7786774847671769	2.6553731158939415	0.29324597741324654	0.769334143071351	NA
AC008677.2	0.27274884419454365	1.1173013232653841	4.024073768029388	0.2776542846063513	0.7812777567452132	NA
AC008677.3	0	NA	NA	NA	NA	NA
AC008687.1	0.7868018156754399	-1.3181354107276226	2.4030521098219833	-0.548525521082133	0.5833311103639489	NA
AC008687.5	0	NA	NA	NA	NA	NA
AC008687.6	0.293008611274316	-0.18312763697343942	4.044605209800065	-0.04527701159305283	0.9638865107342816	NA
AC008687.7	0.8889781372856028	1.7664408446057906	1.7378588141585285	1.0164466930307579	0.30941672002418596	NA
AC008687.8	0.2205216029971738	2.3250334291327457	4.46456565048231	0.5207748325711306	0.6025236372298827	NA
AC008694.2	0.5608485275689107	-2.718303006906256	4.483988993823297	-0.6062242816944297	0.5443658307934136	NA
AC008695.1	5.899152765748883	0.8214760573401078	4.280624296724557	0.19190566618254346	NA	NA
AC008696.1	0.7455153882174548	1.5549419314789361	2.3293831608287627	0.6675337735873856	0.5044312441027788	NA
AC008716.1	0.4795220253499343	2.116191184841986	2.878651144390758	0.7351329072873329	0.4622585548530763	NA
AC008723.1	0	NA	NA	NA	NA	NA
AC008725.1	0.05351412971656735	-0.1831110546184771	4.543007918004707	-0.040306127113003055	0.9678490690204333	NA
AC008737.2	0	NA	NA	NA	NA	NA
AC008739.2	0	NA	NA	NA	NA	NA
AC008739.3	0	NA	NA	NA	NA	NA
AC008740.1	0.22052597914894492	-0.9044368026340703	4.252482317124442	-0.21268443586278257	0.8315731074103078	NA
AC008740.2	0	NA	NA	NA	NA	NA
AC008745.1	0.20387100648810355	0.7786577641421836	4.543007918001114	0.1713969639050919	0.8639116419093126	NA
AC008746.2	0	NA	NA	NA	NA	NA
AC008746.5	0	NA	NA	NA	NA	NA
AC008749.1	0	NA	NA	NA	NA	NA
AC008750.6	0	NA	NA	NA	NA	NA
AC008750.8	4.010760002886835	0.06592197788598686	1.4759450573569577	0.044664249226211955	0.9643749302293682	0.9868987150428831
AC008751.1	0.08271426032365616	-0.1831110546184772	4.543007918004707	-0.04030612711300308	0.9678490690204333	NA
AC008751.2	0.3019489748016324	1.1159208219109447	3.920801231950962	0.28461550481498665	0.775938731224116	NA
AC008752.3	3.5487990200411206	-0.6397748119379186	1.4337668572049846	-0.4462195570520504	0.6554386572678994	NA
AC008753.1	0.6258427615441546	0.3755747744272291	3.6344630975885295	0.1033370718983014	0.9176954539786991	NA
AC008758.1	21.373779745139966	0.9713246044730383	1.2626453119141001	0.7692774806256273	0.4417286028048637	0.6984171343949906
AC008758.3	1.1291454475679223	4.15433240788328	4.009243319193457	1.0361886463700614	0.30011414248889773	NA
AC008758.4	7.25153854230604	-0.3044982758547725	0.7496833752397171	-0.406169172095362	0.6846183035439015	0.8520909361415867
AC008758.5	0.06593901783124827	-0.18311105461847682	4.543007918004707	-0.04030612711300299	0.9678490690204334	NA
AC008758.6	2.9835749899970727	-0.354653423442414	1.334473479198585	-0.2657628113039761	0.7904218857720556	NA
AC008759.1	0	NA	NA	NA	NA	NA
AC008763.2	118.53274403053433	0.1938899371478106	0.912093046965223	0.2125769270941536	0.8316569696254723	0.927311184041101
AC008763.3	14.227702545358532	-7.85492657579302	4.42864913754209	-1.7736619749815001	NA	NA
AC008764.1	0.6417484891636616	-2.548651191611786	3.561405748238903	-0.7156306727679319	0.47421942879118756	NA
AC008764.4	6.120762855271105	-0.4298892384317218	0.9302560399091336	-0.4621192660826076	0.6439957948200803	0.8305579655459342
AC008770.2	0.5487293916063504	-2.9730778130611077	4.366873601509346	-0.6808252503652743	0.49598207072960243	NA
AC008770.3	1.0485816266753025	-0.13059818806372447	1.967511438829785	-0.0663773462691532	0.9470774054779743	NA
AC008782.1	0	NA	NA	NA	NA	NA
AC008798.1	0	NA	NA	NA	NA	NA
AC008799.1	1.3271138845450674	1.0401817556166582	1.4647614276824952	0.7101373206300257	0.4776189849840106	NA
AC008802.1	1.9601703838595073	-0.6042398584758931	1.7003254085191828	-0.3553671876268243	0.7223145272012428	NA
AC008805.1	0.12560841671207623	-0.18311672377949276	4.5430079180027025	-0.040307375000129556	0.9678480741590327	NA
AC008813.1	0.7356620613474336	-1.988940147815343	2.052509021731934	-0.9690286993901002	0.3325308701379843	NA
AC008814.1	0	NA	NA	NA	NA	NA
AC008817.1	0.7248481628147344	2.9403795386141307	1.8304718067203742	1.606350629285222	0.10819689200058855	NA
AC008825.2	0.061119522406919306	0.778672168777636	4.543007918004707	0.17140013463142487	0.8639091489247686	NA
AC008833.1	0	NA	NA	NA	NA	NA
AC008834.1	0	NA	NA	NA	NA	NA
AC008837.1	0	NA	NA	NA	NA	NA
AC008837.2	0	NA	NA	NA	NA	NA
AC008850.1	0.1932285391179992	-0.9044301461865262	4.543007918004079	-0.19908178953469174	0.8421987659513259	NA
AC008868.1	0.29416427286670205	-0.183124300269286	3.9829261787583685	-0.04597732723391145	0.9633283210410758	NA
AC008878.1	2.856757263284923	-0.6024681729430265	2.1989410044409836	-0.2739810534826906	0.7840991818808661	NA
AC008878.2	1.5107770413673656	-2.549875781461592	3.5167817473070073	-0.725059433504559	0.46841556980738336	NA
AC008878.3	49.45679523968762	-7.809144116776175	2.5217107552615117	-3.0967644090356172	0.001956452946594667	0.015122906025448857
AC008885.1	0.10875077108013141	-0.1831171325942423	4.543007918003766	-0.04030746498780162	0.967848002417561	NA
AC008897.1	0.5271655342825718	-0.6980818262541154	2.429500138176722	-0.2873355779176897	0.7738553834323689	NA
AC008945.1	3.8548817399827278	0.06852242059128252	0.9365055890682852	0.07316819183049875	0.9416722777633761	0.9769138334957418
AC008953.1	0	NA	NA	NA	NA	NA
AC008958.1	0.39015336516410676	0.0573439241224903	3.7958941614958315	0.015106829032317652	0.9879469528044413	NA
AC008962.1	0	NA	NA	NA	NA	NA
AC008967.1	0	NA	NA	NA	NA	NA
AC008982.1	0.06137967051499522	-0.1831110546184771	4.543007918004707	-0.040306127113003055	0.9678490690204333	NA
AC008984.1	0	NA	NA	NA	NA	NA
AC008984.3	0	NA	NA	NA	NA	NA
AC008984.4	0	NA	NA	NA	NA	NA
AC008984.5	0	NA	NA	NA	NA	NA
AC009022.1	0	NA	NA	NA	NA	NA
AC009027.1	0	NA	NA	NA	NA	NA
AC009053.1	78.10386317398394	0.02908444076423419	0.2514548498104742	0.11566466419778988	0.9079183121229046	0.963023909678142
AC009053.4	0	NA	NA	NA	NA	NA
AC009060.2	0	NA	NA	NA	NA	NA
AC009075.2	0	NA	NA	NA	NA	NA
AC009078.1	0.2163195368802042	0.057352297803722516	4.543007918004707	0.012624300648129113	0.9899275329691272	NA
AC009078.2	0.9285775662374761	0.25348998737799955	1.6283087472042863	0.1556768566239219	0.8762877404688731	NA
AC009086.1	0	NA	NA	NA	NA	NA
AC009086.2	683.606134100659	1.5195779688056879	1.8079781888445168	0.8404846796170997	0.40063668798193536	0.6651439969821827
AC009088.4	0	NA	NA	NA	NA	NA
AC009091.1	0	NA	NA	NA	NA	NA
AC009093.3	8.39089621652605	-0.3837960245351222	0.5258300979147745	-0.7298859956040916	0.4654598732379667	0.7168823958312547
AC009093.9	0	NA	NA	NA	NA	NA
AC009094.1	0.12420009618349444	-0.9044245450408525	4.543007918004707	-0.1990805566189892	0.8421997303734855	NA
AC009101.1	0	NA	NA	NA	NA	NA
AC009101.2	0	NA	NA	NA	NA	NA
AC009108.1	0.9791117851081311	3.282111140851119	1.8420197569391106	1.7818001834600365	0.07478182234754249	NA
AC009117.1	0.10425264918541043	0.7786657882260977	4.543007918004707	0.17139873015411522	0.8639102531953134	NA
AC009119.2	5.097388890673596	1.6923193740171634	0.7185045738652104	2.355335561628085	0.01850598567906704	0.08605471782217453
AC009120.1	5.503609675757769	-0.6722401203007692	1.2318166158740813	-0.5457306807180516	0.5852510789607606	0.7965004882871475
AC009120.3	0.20586259318777006	-0.9044309255923907	4.543007918004707	-0.19908196109629883	0.8421986317509161	NA
AC009127.1	0	NA	NA	NA	NA	NA
AC009127.3	0	NA	NA	NA	NA	NA
AC009132.1	0	NA	NA	NA	NA	NA
AC009133.6	4.8372121884407155	-0.6295236926302262	2.3833241667384626	-0.26413683099253693	0.7916744843346019	0.9086291008210631
AC009153.1	0	NA	NA	NA	NA	NA
AC009161.1	0	NA	NA	NA	NA	NA
AC009163.2	0.0473711005651362	-0.18311105461847682	4.543007918004707	-0.04030612711300299	0.9678490690204334	NA
AC009163.4	12.47121054666021	1.074009193267615	1.020736866517839	1.0521900682704939	0.2927123552406779	0.5568425101439923
AC009163.5	0.2655108251111747	-0.1831328370777064	4.5430079179989455	-0.04031092183488219	0.9678452464925124	NA
AC009169.1	0	NA	NA	NA	NA	NA
AC009171.1	0	NA	NA	NA	NA	NA
AC009220.1	0.472390051683522	1.0306396879969157	2.319133882296033	0.4444071538364755	0.6567482422158413	NA
AC009220.2	1.2417594778934282	0.2929417843383379	1.3850071661904182	0.21150921922238106	0.8324899390392639	NA
AC009220.3	0.6176989399074521	-1.965080090125262	2.333712823726844	-0.8420402331196474	0.39976543353242044	NA
AC009233.1	0	NA	NA	NA	NA	NA
AC009237.1	0	NA	NA	NA	NA	NA
AC009237.10	0	NA	NA	NA	NA	NA
AC009237.11	0	NA	NA	NA	NA	NA
AC009237.12	0	NA	NA	NA	NA	NA
AC009237.13	0	NA	NA	NA	NA	NA
AC009237.16	0	NA	NA	NA	NA	NA
AC009237.17	0	NA	NA	NA	NA	NA
AC009237.2	0	NA	NA	NA	NA	NA
AC009237.3	0	NA	NA	NA	NA	NA
AC009237.4	0	NA	NA	NA	NA	NA
AC009237.5	0	NA	NA	NA	NA	NA
AC009237.6	0	NA	NA	NA	NA	NA
AC009237.7	0	NA	NA	NA	NA	NA
AC009237.8	0	NA	NA	NA	NA	NA
AC009237.9	0	NA	NA	NA	NA	NA
AC009238.1	0	NA	NA	NA	NA	NA
AC009238.2	0	NA	NA	NA	NA	NA
AC009238.3	0	NA	NA	NA	NA	NA
AC009244.1	7.532392894892686	-1.15177028716667	0.9930891587750141	-1.159785379781399	0.24613619805180215	0.5027392737420736
AC009245.1	5.83866119449764	0.15825757491360606	0.7755278280324824	0.204064340689239	0.8383032199693754	0.9308059319564035
AC009248.1	0	NA	NA	NA	NA	NA
AC009263.1	0	NA	NA	NA	NA	NA
AC009268.1	0.04289415638842007	-0.18311105461847701	4.543007918004707	-0.04030612711300304	0.9678490690204333	NA
AC009269.1	1.009975920071223	2.931344918489358	1.6016923368244145	1.8301548000792531	0.06722679447103073	NA
AC009269.2	0	NA	NA	NA	NA	NA
AC009286.1	0	NA	NA	NA	NA	NA
AC009286.2	0	NA	NA	NA	NA	NA
AC009286.3	0	NA	NA	NA	NA	NA
AC009296.1	0	NA	NA	NA	NA	NA
AC009299.1	8.141645442989871	-0.26860762460679327	0.9049363811790636	-0.29682487100012256	0.7666002164242591	0.8972225305420602
AC009299.2	0	NA	NA	NA	NA	NA
AC009302.1	4.503163000663798	-3.1641004138105706	1.617332373258012	-1.9563699250245599	0.05042159236537876	0.17659697358147103
AC009303.1	0.12223904481383861	1.558278114016903	4.51053118887885	0.34547552134413534	0.7297369098792936	NA
AC009310.1	0	NA	NA	NA	NA	NA
AC009313.2	0.05688154862027423	0.778672168777636	4.543007918004707	0.17140013463142487	0.8639091489247686	NA
AC009314.1	0	NA	NA	NA	NA	NA
AC009319.1	0.11652215670449233	-1.5003272738651514	4.532081094531909	-0.33104599025717807	0.7406097469989905	NA
AC009336.2	0	NA	NA	NA	NA	NA
AC009362.1	0.44456196163652495	1.0822344735599243	2.6487276893226186	0.4085865368201339	0.6828431124489767	NA
AC009413.1	0.3097062297376941	-0.5625696715736177	4.033483815950106	-0.13947488008975728	0.8890749046898917	NA
AC009414.1	0	NA	NA	NA	NA	NA
AC009414.3	0	NA	NA	NA	NA	NA
AC009474.1	0	NA	NA	NA	NA	NA
AC009474.2	0	NA	NA	NA	NA	NA
AC009477.1	0	NA	NA	NA	NA	NA
AC009480.2	0	NA	NA	NA	NA	NA
AC009487.2	32.65119689409873	-0.17953670206411598	0.535075998557913	-0.3355349568061109	0.737221579755297	0.883301098931786
AC009494.1	0	NA	NA	NA	NA	NA
AC009500.1	0.11809371223996795	-1.5114185224013093	4.531716196919718	-0.333520118366778	0.7387417056754406	NA
AC009501.2	0	NA	NA	NA	NA	NA
AC009501.3	0.05351412971656735	-0.1831110546184771	4.543007918004707	-0.040306127113003055	0.9678490690204333	NA
AC009502.2	1.4574001139236517	-3.566876330646758	2.0614555552126985	-1.7302707893106781	0.0835819059192713	NA
AC009506.2	0	NA	NA	NA	NA	NA
AC009509.3	0.04289415638842007	-0.18311105461847701	4.543007918004707	-0.04030612711300304	0.9678490690204333	NA
AC009517.1	0	NA	NA	NA	NA	NA
AC009518.2	0.18413901154498563	-0.18312379924432992	4.543007917994226	-0.040308932440773854	0.9678468325102808	NA
AC009518.3	0	NA	NA	NA	NA	NA
AC009533.1	91.43789120486984	0.2723279472284667	0.529440942897827	0.5143688845405773	0.6069941093363044	0.8107905982563227
AC009533.2	0.9598758647074961	2.055340784453319	2.2801769987079816	0.9013952801111221	0.3673781900399018	NA
AC009541.1	0	NA	NA	NA	NA	NA
AC009542.2	0.2827609887522937	-1.9555409045068632	4.5186553328910275	-0.4327705391187054	0.6651814782591667	NA
AC009567.2	0	NA	NA	NA	NA	NA
AC009597.2	0	NA	NA	NA	NA	NA
AC009643.1	0	NA	NA	NA	NA	NA
AC009643.2	0	NA	NA	NA	NA	NA
AC009646.1	0	NA	NA	NA	NA	NA
AC009660.1	0	NA	NA	NA	NA	NA
AC009690.1	18.679324073408367	0.2703063632013674	1.1232931601594298	0.24063741575974934	0.8098361485546607	0.9169541121705613
AC009690.3	0	NA	NA	NA	NA	NA
AC009712.1	0	NA	NA	NA	NA	NA
AC009729.1	0	NA	NA	NA	NA	NA
AC009779.1	0.13930244249340748	-0.18312195221743602	4.543007918003176	-0.04030852587594103	0.9678471566386561	NA
AC009779.3	65.32939224421067	0.9798304248557907	0.40085051802257526	2.444378592023195	0.014510190902208077	0.0718640258885623
AC009779.4	0.15849149262263384	-0.9044245450408525	4.543007918004707	-0.1990805566189892	0.8421997303734855	NA
AC009779.6	0	NA	NA	NA	NA	NA
AC009779.7	0	NA	NA	NA	NA	NA
AC009779.8	0	NA	NA	NA	NA	NA
AC009784.1	0	NA	NA	NA	NA	NA
AC009800.1	0	NA	NA	NA	NA	NA
AC009804.1	0	NA	NA	NA	NA	NA
AC009812.2	0	NA	NA	NA	NA	NA
AC009831.2	1.0351281521646365	0.1663523904087538	1.8178849795063963	0.09150875456043586	0.9270883502912228	NA
AC009831.3	0	NA	NA	NA	NA	NA
AC009852.2	0.06095165027220317	-0.18311105461847696	4.543007918004707	-0.04030612711300303	0.9678490690204333	NA
AC009879.1	2.034122205605439	1.8604635433484604	1.356454192262641	1.371563856679232	0.17019925187138904	NA
AC009884.2	0	NA	NA	NA	NA	NA
AC009892.2	0	NA	NA	NA	NA	NA
AC009892.3	0	NA	NA	NA	NA	NA
AC009901.1	0	NA	NA	NA	NA	NA
AC009901.2	0	NA	NA	NA	NA	NA
AC009902.1	0	NA	NA	NA	NA	NA
AC009927.1	0.4708058906795693	0.8216132944877872	2.719658100022138	0.30210168494381673	0.762574548022602	NA
AC009927.2	0.09848633798772678	-0.9044181644893141	4.543007918004707	-0.1990791521416796	0.8422008289963621	NA
AC009945.1	0	NA	NA	NA	NA	NA
AC009947.1	0	NA	NA	NA	NA	NA
AC009947.2	0	NA	NA	NA	NA	NA
AC009948.2	2.033040161697543	0.7889783550059024	1.1981069960343311	0.6585207812135124	0.510203548051642	NA
AC009961.2	0	NA	NA	NA	NA	NA
AC009961.3	1.0037459857442343	-1.2706024305162604	1.844454846104764	-0.6888769509319237	0.4909007052653054	NA
AC009963.1	0	NA	NA	NA	NA	NA
AC009963.2	0	NA	NA	NA	NA	NA
AC009963.3	0	NA	NA	NA	NA	NA
AC009963.4	0	NA	NA	NA	NA	NA
AC009965.2	0	NA	NA	NA	NA	NA
AC009967.1	2.86102642920615	-0.8951542847505592	1.5105334029693858	-0.5926080700968792	0.5534434770305784	NA
AC009969.1	0	NA	NA	NA	NA	NA
AC009977.1	0.9723700917675984	0.5324551696782729	2.1466573740674306	0.24803919624555207	0.8041040799738581	NA
AC009994.1	0	NA	NA	NA	NA	NA
AC009997.1	0	NA	NA	NA	NA	NA
AC010086.1	0	NA	NA	NA	NA	NA
AC010086.2	0	NA	NA	NA	NA	NA
AC010087.1	0	NA	NA	NA	NA	NA
AC010095.1	0	NA	NA	NA	NA	NA
AC010099.1	0.19448946839246967	-0.9044309255923904	4.543007918004707	-0.19908196109629878	0.8421986317509161	NA
AC010099.2	0	NA	NA	NA	NA	NA
AC010099.3	0	NA	NA	NA	NA	NA
AC010132.2	0	NA	NA	NA	NA	NA
AC010132.3	213.40134215338452	0.21440984234940105	0.26452585184646854	0.810544001097651	0.417627586642659	0.6802097336390284
AC010133.1	0	NA	NA	NA	NA	NA
AC010141.1	0	NA	NA	NA	NA	NA
AC010141.2	0	NA	NA	NA	NA	NA
AC010141.3	0	NA	NA	NA	NA	NA
AC010153.1	0	NA	NA	NA	NA	NA
AC010154.1	0	NA	NA	NA	NA	NA
AC010182.1	0	NA	NA	NA	NA	NA
AC010186.2	30.825359136602053	1.000399645298752	0.4443716972697479	2.2512676919913677	0.024368587783393254	0.10446416216770937
AC010198.2	0.09828255818333517	0.7786721687776358	4.543007918004707	0.1714001346314248	0.8639091489247687	NA
AC010200.1	0.9869247144081656	-1.3716096666339055	1.9144822167367241	-0.7164389695778128	0.4737203394942332	NA
AC010200.2	0	NA	NA	NA	NA	NA
AC010202.1	0	NA	NA	NA	NA	NA
AC010203.1	7.490959035752247	0.35987369138182973	0.9292805095029525	0.3872605609411916	0.698563319801937	0.8597897132081588
AC010234.1	0.11945314754781562	-0.18311743517001505	4.543007918004707	-0.04030753159031261	0.9678479493195973	NA
AC010240.1	0	NA	NA	NA	NA	NA
AC010240.2	12.757149486089498	-0.4352788236643271	0.5103428260115157	-0.8529145536661373	0.39370669031106353	0.6587223121712328
AC010255.3	0	NA	NA	NA	NA	NA
AC010265.1	0.04289415638842007	-0.18311105461847701	4.543007918004707	-0.04030612711300304	0.9678490690204333	NA
AC010285.1	0.3757357825787614	-0.5682011168961673	3.1956949202986533	-0.17780205278264363	0.8588784351511225	NA
AC010285.3	0	NA	NA	NA	NA	NA
AC010287.1	0.04289415638842007	-0.18311105461847701	4.543007918004707	-0.04030612711300304	0.9678490690204333	NA
AC010301.1	0.058261078352246164	-0.9044181644893141	4.543007918004707	-0.1990791521416796	0.8422008289963621	NA
AC010306.1	0.06593901783124827	-0.18311105461847682	4.543007918004707	-0.04030612711300299	0.9678490690204334	NA
AC010307.1	0	NA	NA	NA	NA	NA
AC010319.1	15.136805519449641	0.36734633895341506	0.6062816868244113	0.605900436936345	0.5445808692999273	0.7697242853697343
AC010319.2	0	NA	NA	NA	NA	NA
AC010320.5	0	NA	NA	NA	NA	NA
AC010323.1	4.320736568246993	1.4482867277965452	2.307550566799229	0.6276294650415586	0.5302467018008213	0.7609696294863622
AC010323.2	2.037782712040884	-0.282424367371305	1.7390345494837027	-0.1624029651711941	0.8709885359684622	NA
AC010326.1	0.4380149316987048	1.079338435928596	2.5909389769253632	0.41658195949077664	0.6769842072032266	NA
AC010326.2	2.5058025851565295	0.03822703899554025	1.3624224425896363	0.028058139531876674	0.977615780731595	NA
AC010326.4	57.79890175444021	-0.29707027232160355	0.5758189176352262	-0.5159091916285281	0.6059178340570475	0.8103100278766922
AC010327.1	0.11559733623421378	-0.9044181644893144	4.543007918004707	-0.19907915214167965	0.8422008289963621	NA
AC010327.2	0.12078428415992497	-0.9044245450408518	4.543007918004707	-0.19908055661898907	0.8421997303734856	NA
AC010328.2	0.29833527505309293	-0.9044436146117707	3.274028479169108	-0.2762479374771056	0.7823576403549699	NA
AC010329.2	2.374383467347082	-0.49976214179823275	1.1503014565801783	-0.4344618873073628	0.6639530653775063	NA
AC010329.3	0.3625331725724534	0.057347078819098014	3.8214027832089505	0.015006813485110274	0.9880267446201364	NA
AC010329.5	0.3625331725724534	0.057347078819098014	3.8214027832089505	0.015006813485110274	0.9880267446201364	NA
AC010332.1	0	NA	NA	NA	NA	NA
AC010332.2	0.05983263388772179	-0.9044181644893134	4.543007918004707	-0.19907915214167943	0.8422008289963622	NA
AC010338.1	0	NA	NA	NA	NA	NA
AC010342.1	0.17359573112827026	0.7650723458025047	4.514208075336379	0.16948096610400373	0.8654183426348007	NA
AC010343.1	4.722476308282077	0.26928610353774934	0.9063743754165245	0.2971025117672803	0.766388246796095	0.8972225305420602
AC010343.2	0	NA	NA	NA	NA	NA
AC010350.1	0	NA	NA	NA	NA	NA
AC010368.1	0.26021795358014393	0.7786599947145655	4.082651876107032	0.1907240730642575	0.8487417773070774	NA
AC010374.1	0	NA	NA	NA	NA	NA
AC010374.2	0	NA	NA	NA	NA	NA
AC010376.1	0	NA	NA	NA	NA	NA
AC010378.1	0.08578831277684014	-0.18311557166884018	4.543007918003175	-0.040307121399279104	0.967848276338931	NA
AC010385.1	0	NA	NA	NA	NA	NA
AC010385.2	0	NA	NA	NA	NA	NA
AC010385.3	0	NA	NA	NA	NA	NA
AC010395.2	0.08271426032365616	-0.1831110546184772	4.543007918004707	-0.04030612711300308	0.9678490690204333	NA
AC010401.1	0.06593901783124827	-0.18311105461847682	4.543007918004707	-0.04030612711300299	0.9678490690204334	NA
AC010409.1	0.05983263388772179	-0.9044181644893134	4.543007918004707	-0.19907915214167943	0.8422008289963622	NA
AC010409.2	0.34501154728130184	-1.2771135772532782	3.7921117056511546	-0.3367816341881683	0.7362815189242634	NA
AC010422.3	92.85261537066958	-0.8213714429462515	1.1738909487056226	-0.6996999541157782	0.48411470513780513	0.7294434256954557
AC010422.5	3.4501935424888517	-0.3851345543502372	4.290597326494748	-0.08976245614381093	0.9284759833664539	NA
AC010422.6	71.07048866138322	-0.8556959486334117	0.40448522591956687	-2.115518426385169	0.03438578614216468	0.13430281249384646
AC010424.1	0	NA	NA	NA	NA	NA
AC010442.1	0	NA	NA	NA	NA	NA
AC010442.2	0	NA	NA	NA	NA	NA
AC010460.1	0	NA	NA	NA	NA	NA
AC010460.2	0	NA	NA	NA	NA	NA
AC010460.3	0.10115523474066623	-0.9044245450408522	4.543007918004707	-0.19908055661898919	0.8421997303734855	NA
AC010463.1	0	NA	NA	NA	NA	NA
AC010468.1	2.696104400223054	-0.24113298897607727	1.383389704801186	-0.17430590103367272	0.8616250618829406	NA
AC010468.3	0	NA	NA	NA	NA	NA
AC010469.1	0.595365092417395	-1.8340606165705842	2.196763177712111	-0.8348922793219454	0.4037783622061647	NA
AC010469.2	0.4050530870548875	-2.9549463562873304	4.475453338085604	-0.6602563211063044	0.5090893549267814	NA
AC010476.1	0	NA	NA	NA	NA	NA
AC010487.1	0.34707056681673165	-2.3065315603362335	3.844365076141655	-0.5999772432255973	0.5485214018379135	NA
AC010492.1	0	NA	NA	NA	NA	NA
AC010492.2	0	NA	NA	NA	NA	NA
AC010493.1	0	NA	NA	NA	NA	NA
AC010503.3	0	NA	NA	NA	NA	NA
AC010518.1	0	NA	NA	NA	NA	NA
AC010522.1	14.412728249648866	0.7511854338829768	0.7350895233655023	1.021896530974597	0.3068298745207544	0.5732468535447792
AC010525.2	0	NA	NA	NA	NA	NA
AC010531.1	14.723010802253794	2.1666587179387284	2.784296903557635	0.7781708607190133	0.43646829276054455	0.695163368469714
AC010531.2	0	NA	NA	NA	NA	NA
AC010542.3	0.7295650826048024	0.7786671747717441	2.9469926894795484	0.26422433199495315	0.7916070628852642	NA
AC010546.1	0	NA	NA	NA	NA	NA
AC010547.4	0	NA	NA	NA	NA	NA
AC010547.5	7.34180225364007	0.29316080461293353	1.7732854282720107	0.16532070919829636	0.8686915595083881	0.9459686416142381
AC010547.6	0	NA	NA	NA	NA	NA
AC010547.7	0.3714953302903463	-0.688500727766091	3.1426035062486277	-0.21908609418817981	0.8265829828786038	NA
AC010587.1	0	NA	NA	NA	NA	NA
AC010587.2	0	NA	NA	NA	NA	NA
AC010591.1	0	NA	NA	NA	NA	NA
AC010598.1	0	NA	NA	NA	NA	NA
AC010614.1	1.8069009910410978	0.7450350385130826	2.590113838739786	0.2876456730857736	0.7736179796396805	NA
AC010615.1	9.691571040318603	-0.033155666480935535	0.8433525053523011	-0.03931412579024132	0.968639944571341	0.9886600325722088
AC010615.3	0.06593901783124827	-0.18311105461847682	4.543007918004707	-0.04030612711300299	0.9678490690204334	NA
AC010615.4	0	NA	NA	NA	NA	NA
AC010616.1	0.3272650481511062	-0.9044448191698635	3.954224635442151	-0.22872874015887337	0.8190797554565968	NA
AC010618.1	0.18875958428277076	0.7786584191936294	4.543007918001776	0.17139710809399583	0.8639115285407136	NA
AC010619.1	6.05782458085456	1.0863210449733627	0.941083882818812	1.1543296668937995	0.2483650381331807	0.5052055567823293
AC010620.1	0.04289415638842007	-0.18311105461847701	4.543007918004707	-0.04030612711300304	0.9678490690204333	NA
AC010620.2	0	NA	NA	NA	NA	NA
AC010624.4	0.061119522406919306	0.778672168777636	4.543007918004707	0.17140013463142487	0.8639091489247686	NA
AC010625.1	0	NA	NA	NA	NA	NA
AC010627.1	0.159866008502722	-0.9044245450408521	4.543007918004707	-0.19908055661898916	0.8421997303734856	NA
AC010631.1	0	NA	NA	NA	NA	NA
AC010632.3	0	NA	NA	NA	NA	NA
AC010642.1	0.18875159494128305	-0.9044309255923906	4.543007918004707	-0.1990819610962988	0.8421986317509161	NA
AC010646.1	2.205776010274508	3.0339327795183544	2.114709252275789	1.4346808083680171	0.15137807551494287	NA
AC010650.1	0.7988647028307192	-0.6619313309800414	2.217853372997179	-0.2984558578304551	0.7653552620250794	NA
AC010653.1	0.2116293217876243	0.05735229780372284	4.543007918004707	0.012624300648129184	0.9899275329691272	NA
AC010655.1	0.05351412971656735	-0.1831110546184771	4.543007918004707	-0.040306127113003055	0.9678490690204333	NA
AC010655.3	4.0367070248388295	1.3598248636815702	1.04373871229569	1.3028403063546936	0.19262928689987308	0.43008620495668193
AC010677.1	0.5381568496549418	0.10081068610673051	2.293704269304163	0.04395103913605797	0.9649434312316086	NA
AC010678.1	0	NA	NA	NA	NA	NA
AC010683.1	0.15674741633997294	-1.644028405815076	4.527542709101699	-0.3631171501728947	0.7165173737640982	NA
AC010731.1	0	NA	NA	NA	NA	NA
AC010733.1	1.6148915777680206	0.6975312311593521	1.436052783464146	0.48572812865326503	0.6271599374640506	NA
AC010738.1	0	NA	NA	NA	NA	NA
AC010740.1	0	NA	NA	NA	NA	NA
AC010768.3	0.06137967051499522	-0.1831110546184771	4.543007918004707	-0.040306127113003055	0.9678490690204333	NA
AC010867.1	2.4033928426164537	0.28695637597408985	1.04552326440014	0.2744619710960986	0.7837296245474985	NA
AC010878.1	0	NA	NA	NA	NA	NA
AC010881.1	0	NA	NA	NA	NA	NA
AC010886.1	3.3652730772848076	0.8330938108745268	1.1664424569491636	0.7142176674994222	0.47509259369690576	NA
AC010894.1	0	NA	NA	NA	NA	NA
AC010900.1	1.051474230680366	-1.5741491074050213	1.7269439509829547	-0.9115229863187138	0.36201987985081524	NA
AC010900.2	0	NA	NA	NA	NA	NA
AC010904.1	0	NA	NA	NA	NA	NA
AC010928.1	0	NA	NA	NA	NA	NA
AC010928.2	0.06593901783124827	-0.18311105461847682	4.543007918004707	-0.04030612711300299	0.9678490690204334	NA
AC010928.3	0	NA	NA	NA	NA	NA
AC010931.1	0	NA	NA	NA	NA	NA
AC010967.3	0	NA	NA	NA	NA	NA
AC010970.1	133031.3202777865	-0.798979167652033	0.91730592684114	-0.8710062197062433	0.38375075705695605	0.6487447773423295
AC010975.2	0	NA	NA	NA	NA	NA
AC010975.3	0.0473711005651362	-0.18311105461847682	4.543007918004707	-0.04030612711300299	0.9678490690204334	NA
AC010980.1	1.5088104600816379	-0.07857105151665025	1.5007624088480471	-0.052354090863029876	0.9582465540999419	NA
AC010997.1	0	NA	NA	NA	NA	NA
AC011005.1	3.110088841776865	0.2965882635753678	1.2187383234403828	0.24335680422203124	0.8077290032787146	NA
AC011005.2	0	NA	NA	NA	NA	NA
AC011005.3	0	NA	NA	NA	NA	NA
AC011037.1	0	NA	NA	NA	NA	NA
AC011043.1	423.84101851604345	-0.4457050469669191	0.3023537761877243	-1.4741176795827131	0.14044990914251182	0.3522296246729705
AC011043.2	7.473731868044899	0.4210917090160969	0.6009018048004087	0.7007662577348454	0.48344889882478465	0.7288388868320061
AC011092.1	0	NA	NA	NA	NA	NA
AC011155.1	0	NA	NA	NA	NA	NA
AC011155.2	0	NA	NA	NA	NA	NA
AC011193.2	0.07137574204059212	-0.18311105461847696	4.543007918004707	-0.04030612711300303	0.9678490690204333	NA
AC011195.1	0	NA	NA	NA	NA	NA
AC011195.2	0.05688154862027423	0.778672168777636	4.543007918004707	0.17140013463142487	0.8639091489247686	NA
AC011225.1	0	NA	NA	NA	NA	NA
AC011233.1	0	NA	NA	NA	NA	NA
AC011242.1	0	NA	NA	NA	NA	NA
AC011247.3	0.3421076543211158	1.0780605863036783	3.8700717379746212	0.2785634632364399	0.7805798552766225	NA
AC011260.1	0	NA	NA	NA	NA	NA
AC011270.1	0	NA	NA	NA	NA	NA
AC011276.1	0.14585743855286298	-0.9044245450408521	4.543007918004707	-0.19908055661898916	0.8421997303734856	NA
AC011290.2	4.272984302946776	0.9747259382824707	1.2890263609753254	0.756172230290897	0.44954594004769244	0.7055296567875976
AC011295.1	0.16054238914970206	-0.1831221890753936	4.543007917996431	-0.04030857801281461	0.9678471150732306	NA
AC011298.2	0	NA	NA	NA	NA	NA
AC011298.3	0	NA	NA	NA	NA	NA
AC011330.1	0.4289415638842007	-0.18313305416681497	4.54300791798594	-0.040310969620322316	0.9678452083962128	NA
AC011352.2	0	NA	NA	NA	NA	NA
AC011406.1	0	NA	NA	NA	NA	NA
AC011411.1	0.06137967051499522	-0.1831110546184771	4.543007918004707	-0.040306127113003055	0.9678490690204333	NA
AC011416.1	0	NA	NA	NA	NA	NA
AC011416.2	0	NA	NA	NA	NA	NA
AC011416.3	0.06095165027220317	-0.18311105461847696	4.543007918004707	-0.04030612711300303	0.9678490690204333	NA
AC011431.1	0	NA	NA	NA	NA	NA
AC011444.4	0	NA	NA	NA	NA	NA
AC011447.1	0.06095165027220317	-0.18311105461847696	4.543007918004707	-0.04030612711300303	0.9678490690204333	NA
AC011447.2	0.058261078352246164	-0.9044181644893141	4.543007918004707	-0.1990791521416796	0.8422008289963621	NA
AC011447.4	0	NA	NA	NA	NA	NA
AC011447.5	0.15966222869833038	0.7786657882260977	4.543007918004707	0.17139873015411522	0.8639102531953134	NA
AC011448.1	52.27356466698717	1.1809308507106873	0.3494343611080535	3.3795498730175395	7.260463312472542e-4	0.006770226900775678
AC011451.2	0.1753894208359315	0.7786601190650818	4.543007918002704	0.17139748226708204	0.8639112343469475	NA
AC011452.1	0	NA	NA	NA	NA	NA
AC011453.2	0	NA	NA	NA	NA	NA
AC011455.3	17.0563030625536	-0.9045399840092646	4.29507014935483	-0.21059958337237802	0.8331997374412506	0.9281264531849226
AC011458.1	0.04289415638842007	-0.18311105461847701	4.543007918004707	-0.04030612711300304	0.9678490690204333	NA
AC011458.2	0	NA	NA	NA	NA	NA
AC011462.1	0	NA	NA	NA	NA	NA
AC011467.2	0	NA	NA	NA	NA	NA
AC011467.4	0.3878298951249621	0.05734560308038146	3.103299015260123	0.01847891640424945	0.9852567969665776	NA
AC011467.5	0	NA	NA	NA	NA	NA
AC011467.6	0	NA	NA	NA	NA	NA
AC011468.4	0.107203734452858	-0.9044245450408515	4.543007918004707	-0.199080556618989	0.8421997303734857	NA
AC011471.1	0	NA	NA	NA	NA	NA
AC011473.4	0	NA	NA	NA	NA	NA
AC011475.1	1.4499484523994697	0.07367018155441678	1.5995379315094949	0.04605716444929426	0.9632646875699448	NA
AC011476.1	0	NA	NA	NA	NA	NA
AC011476.5	0	NA	NA	NA	NA	NA
AC011477.1	0.7449430143183073	1.3256936950534266	1.7541992368657946	0.755725841850226	0.4498135869779164	NA
AC011477.5	0	NA	NA	NA	NA	NA
AC011477.6	0	NA	NA	NA	NA	NA
AC011477.7	0	NA	NA	NA	NA	NA
AC011479.1	1.1776534985258997	0.30323223426442086	1.727460906424429	0.175536380092134	0.8606581873536858	NA
AC011483.1	0.2250369333453354	0.05734706916745784	4.236776377191317	0.01353554307850321	0.989200528920104	NA
AC011487.1	1.1169799832503233	2.225627398949753	1.5123077519612373	1.4716762484774986	0.1411083244307285	NA
AC011487.2	2.0376665912555194	1.3797564009458456	1.2245878961436338	1.1267107941298906	0.25986477717526424	NA
AC011487.3	0.09848633798772678	-0.9044181644893141	4.543007918004707	-0.1990791521416796	0.8422008289963621	NA
AC011487.4	0	NA	NA	NA	NA	NA
AC011492.1	0.05351412971656735	-0.1831110546184771	4.543007918004707	-0.040306127113003055	0.9678490690204333	NA
AC011493.1	0	NA	NA	NA	NA	NA
AC011494.1	0	NA	NA	NA	NA	NA
AC011495.1	1.0667621126467917	-0.05098542396996699	1.73931720991682	-0.029313470641968344	0.9766145835009157	NA
AC011497.2	2.0549766836679146	0.28325190920023785	1.5221514152415223	0.18608655247040176	0.8523768873030364	NA
AC011498.4	8.767974115537873	0.1820818299340429	0.6267758929509721	0.2905054772875347	0.7714295611053095	0.8985077425067564
AC011498.5	1.0477936332618516	1.7217004039093748	1.88602556301284	0.9128722524624941	0.3613097324802744	NA
AC011499.1	0.42796356863948953	-1.6875420910255101	4.48674591590612	-0.37611715097192056	0.7068298042758059	NA
AC011500.1	0	NA	NA	NA	NA	NA
AC011500.2	0	NA	NA	NA	NA	NA
AC011506.1	3.594960490180329	1.1358271884673097	1.1719256464859211	0.9691973137315882	0.3324467511145394	NA
AC011511.1	23.58903046591218	0.17134642335045513	0.8421938085298288	0.20345248518219947	0.8387813802742001	0.9310717152840212
AC011511.4	338.85807190936947	-1.6054057062136193	0.480941109780654	-3.3380504880229664	8.436841789544788e-4	0.007688801998419276
AC011515.1	0	NA	NA	NA	NA	NA
AC011530.1	1.7190785726711617	-4.064348048730542	2.422559872342295	-1.6777079877909704	0.09340411930919643	NA
AC011551.1	0.0473711005651362	-0.18311105461847682	4.543007918004707	-0.04030612711300299	0.9678490690204334	NA
AC011595.2	2.1982841145237644	-0.9855682932556088	1.5728539392674583	-0.626611453644976	0.5309139585999516	NA
AC011602.1	0	NA	NA	NA	NA	NA
AC011603.4	0.1395958089439304	0.7786657882260977	4.543007918004707	0.17139873015411522	0.8639102531953134	NA
AC011604.1	0	NA	NA	NA	NA	NA
AC011604.2	0.2993271150260829	1.9849895856857727	4.484692572773681	0.442614416367475	0.6580446554433159	NA
AC011611.1	0	NA	NA	NA	NA	NA
AC011611.5	0.20553482677517865	0.7786581545576065	4.543007918001552	0.17139704984272502	0.8639115743408046	NA
AC011611.6	0.09828255818333517	0.7786721687776358	4.543007918004707	0.1714001346314248	0.8639091489247687	NA
AC011626.1	0.15966222869833038	0.7786657882260977	4.543007918004707	0.17139873015411522	0.8639102531953134	NA
AC011712.1	0	NA	NA	NA	NA	NA
AC011716.1	0	NA	NA	NA	NA	NA
AC011726.1	0.06137967051499522	-0.1831110546184771	4.543007918004707	-0.040306127113003055	0.9678490690204333	NA
AC011742.1	0	NA	NA	NA	NA	NA
AC011742.2	0.2647859390252166	0.8369563434639257	4.510530858638541	0.1855560619568741	0.852792912543531	NA
AC011742.3	0.2897764198790303	2.0239050604333966	3.913406352582247	0.5171722223780646	0.6050359408959685	NA
AC011753.1	0	NA	NA	NA	NA	NA
AC011753.3	0	NA	NA	NA	NA	NA
AC011753.4	0.8536802956319264	1.7158557606463432	1.9314353946919611	0.8883837198810369	0.37433437957972443	NA
AC011767.1	0.25482619471891654	1.4080435991841327	4.475581059797732	0.314605764116753	0.7530610021215303	NA
AC011816.1	0	NA	NA	NA	NA	NA
AC011825.1	2.116157362666277	0.43075635318154193	1.1506430484042596	0.37436140928233613	0.7081354499150057	NA
AC011840.4	0	NA	NA	NA	NA	NA
AC011841.1	7.473731868044899	0.4210917090160969	0.6009018048004087	0.7007662577348454	0.48344889882478465	0.7288388868320061
AC011853.1	0	NA	NA	NA	NA	NA
AC011890.1	0	NA	NA	NA	NA	NA
AC011890.2	0	NA	NA	NA	NA	NA
AC011891.2	0.06137967051499522	-0.1831110546184771	4.543007918004707	-0.040306127113003055	0.9678490690204333	NA
AC011894.1	0	NA	NA	NA	NA	NA
AC011904.1	0	NA	NA	NA	NA	NA
AC011921.2	0	NA	NA	NA	NA	NA
AC011921.3	0.2686167795828534	-0.9044363456782517	4.543007917995482	-0.19908315415776726	0.842197698504143	NA
AC011933.1	0	NA	NA	NA	NA	NA
AC011939.1	0.8836690719808914	2.3934928753942795	2.797692685915507	0.8555238705966167	0.392261195324581	NA
AC011978.1	0.7587014049494684	-1.1912270575435195	2.20361967567531	-0.5405774284432554	0.588798879087562	NA
AC011979.1	1.3397865956686905	-1.5986468258171738	1.7202829827397348	-0.9292929371836008	0.35273729446783475	NA
AC011979.2	0	NA	NA	NA	NA	NA
AC011998.1	0	NA	NA	NA	NA	NA
AC011998.2	0	NA	NA	NA	NA	NA
AC011999.1	0	NA	NA	NA	NA	NA
AC012005.1	1.9551121013505595	1.3235398250074522	1.1155379084698362	1.1864588508900862	0.2354411425662706	NA
AC012005.2	0	NA	NA	NA	NA	NA
AC012044.1	0.05688154862027423	0.778672168777636	4.543007918004707	0.17140013463142487	0.8639091489247686	NA
AC012065.2	0.3898228225441621	2.1293080732391845	4.475583307022889	0.4757610186582758	0.6342446440863778	NA
AC012065.5	2.4981270814850673	-1.1365843828990418	1.9678658496105896	-0.5775720855788795	0.5635530576310703	NA
AC012066.1	1.1223233777635941	-1.0853424498539306	1.861457632214296	-0.5830605172371621	0.5598525616768678	NA
AC012075.1	0	NA	NA	NA	NA	NA
AC012078.1	0.11331011839638447	-0.1831174351700151	4.543007918004707	-0.04030753159031262	0.9678479493195973	NA
AC012085.1	0.7606500009967904	4.1231836865354685	4.409965174458307	0.9349696706033365	0.3498039299830522	NA
AC012100.1	0	NA	NA	NA	NA	NA
AC012119.1	0	NA	NA	NA	NA	NA
AC012123.2	0	NA	NA	NA	NA	NA
AC012146.2	0	NA	NA	NA	NA	NA
AC012146.4	0	NA	NA	NA	NA	NA
AC012158.1	3.219319140860092	0.40087339580009973	0.9842185854864834	0.40730118462653747	0.6837867928339892	NA
AC012158.2	0.08271426032365616	-0.1831110546184772	4.543007918004707	-0.04030612711300308	0.9678490690204333	NA
AC012170.1	0.14117671457175524	0.778665788226098	4.543007918004707	0.1713987301541153	0.8639102531953134	NA
AC012175.1	0	NA	NA	NA	NA	NA
AC012181.1	0	NA	NA	NA	NA	NA
AC012182.1	0	NA	NA	NA	NA	NA
AC012184.2	43.97129676654861	-1.5384638983168046	1.9578953754291426	-0.7857743154327618	0.43199971645138774	0.6917417467060096
AC012186.1	0	NA	NA	NA	NA	NA
AC012254.2	24.570389711812638	0.9190999939504548	1.0842101257033585	0.8477138998809922	0.3965973233960946	0.6610855725416367
AC012254.4	0.28543388041730045	0.05734743289175746	4.009500910521807	0.014302885613834195	0.9885883374805774	NA
AC012306.1	0	NA	NA	NA	NA	NA
AC012308.1	0	NA	NA	NA	NA	NA
AC012309.1	4.5573972054662	-0.5130604958873066	1.256246203363175	-0.40840759917423863	0.6829744553038665	0.8514776448614975
AC012314.1	1.6880295369509006	0.11958768826861159	1.424030258742429	0.08397833370073211	0.9330736581093734	NA
AC012314.10	1.6880295369509006	0.11958768826861159	1.424030258742429	0.08397833370073211	0.9330736581093734	NA
AC012314.11	1.6880295369509006	0.11958768826861159	1.424030258742429	0.08397833370073211	0.9330736581093734	NA
AC012314.12	1.6880295369509006	0.11958768826861159	1.424030258742429	0.08397833370073211	0.9330736581093734	NA
AC012314.2	0	NA	NA	NA	NA	NA
AC012314.4	1.6880295369509006	0.11958768826861159	1.424030258742429	0.08397833370073211	0.9330736581093734	NA
AC012314.5	1.6880295369509006	0.11958768826861159	1.424030258742429	0.08397833370073211	0.9330736581093734	NA
AC012314.6	1.6880295369509006	0.11958768826861159	1.424030258742429	0.08397833370073211	0.9330736581093734	NA
AC012314.7	0	NA	NA	NA	NA	NA
AC012314.8	1.6880295369509006	0.11958768826861159	1.424030258742429	0.08397833370073211	0.9330736581093734	NA
AC012339.2	0	NA	NA	NA	NA	NA
AC012354.2	0	NA	NA	NA	NA	NA
AC012358.2	5.354390539780911	-0.38565335988380983	0.7158005879572196	-0.5387720635776548	0.5900441422067814	0.8003138467335387
AC012362.1	0	NA	NA	NA	NA	NA
AC012368.3	0	NA	NA	NA	NA	NA
AC012400.1	0	NA	NA	NA	NA	NA
AC012414.1	0	NA	NA	NA	NA	NA
AC012414.2	0	NA	NA	NA	NA	NA
AC012414.6	0	NA	NA	NA	NA	NA
AC012414.7	3.5360677668424247	0.13763408626854642	1.1738240457761009	0.11725274053109593	0.9066597742113697	NA
AC012433.1	0	NA	NA	NA	NA	NA
AC012435.1	80.2189416738392	-0.10777812766793364	0.274442614406987	-0.3927164442038989	0.6945289237877432	0.8573696582828731
AC012441.1	5.371075438754779	-2.1511663276952784	1.4539939188058415	-1.479487843705716	0.13900997793629438	0.3501960090712453
AC012441.2	7.775701764006741	0.42505886883688077	0.9176107962513347	0.4632234827372897	0.6432041857592833	0.8304106784858025
AC012443.1	0.05983263388772179	-0.9044181644893134	4.543007918004707	-0.19907915214167943	0.8422008289963622	NA
AC012454.1	1.3962806118092725	0.9774647659594994	1.5491539477323746	0.630966836698377	0.5280622086068328	NA
AC012468.1	0	NA	NA	NA	NA	NA
AC012488.1	0	NA	NA	NA	NA	NA
AC012491.1	0	NA	NA	NA	NA	NA
AC012493.1	0	NA	NA	NA	NA	NA
AC012493.2	0	NA	NA	NA	NA	NA
AC012493.3	0	NA	NA	NA	NA	NA
AC012497.1	0	NA	NA	NA	NA	NA
AC012498.1	0.20229623697867455	1.8437065701270223	4.494509105487839	0.41021311267916644	0.6816496227299598	NA
AC012498.2	0	NA	NA	NA	NA	NA
AC012501.2	0.16911146595078114	-0.9044245450408521	4.543007918004707	-0.19908055661898916	0.8421997303734856	NA
AC012507.3	0	NA	NA	NA	NA	NA
AC012512.1	0.4967436013638549	0.7786767284742097	2.884345545031514	0.2699665197242177	0.7871860109443019	NA
AC012513.2	1.6567702133616593	-0.4455474654048161	1.2157235045881243	-0.3664874979576572	0.7140013398742389	NA
AC012519.1	0.5327952341009808	-0.1255725671745334	2.6082401348236446	-0.048144557511390323	0.9616010355975024	NA
AC012531.3	0.26117773361277163	0.7786534973326829	4.54300791799515	0.17139602470169282	0.863912380358531	NA
AC012569.1	0.514953922216585	0.05734461436393752	2.3801029508534604	0.0240933335860009	0.9807781608082613	NA
AC012616.1	0	NA	NA	NA	NA	NA
AC012618.1	0.5273229144273993	2.014691549700961	2.9436206500410793	0.6844263542154609	0.49370597906622615	NA
AC012618.2	4.913742424313958	2.3197818226390474	0.9312847088016984	2.490948042756929	0.012740274917434308	0.06475705793307542
AC012653.1	0	NA	NA	NA	NA	NA
AC012669.1	0	NA	NA	NA	NA	NA
AC012671.1	0	NA	NA	NA	NA	NA
AC012676.2	0	NA	NA	NA	NA	NA
AC013244.1	0	NA	NA	NA	NA	NA
AC013244.2	0	NA	NA	NA	NA	NA
AC013244.3	0.06593901783124827	-0.18311105461847682	4.543007918004707	-0.04030612711300299	0.9678490690204334	NA
AC013248.2	4.645985246833532	0.15109636376075897	1.0032221843462523	0.15061106713785502	0.8802825306724471	0.9516544864355083
AC013262.1	0	NA	NA	NA	NA	NA
AC013267.1	0.05351412971656735	-0.1831110546184771	4.543007918004707	-0.040306127113003055	0.9678490690204333	NA
AC013268.2	0	NA	NA	NA	NA	NA
AC013268.3	0.0473711005651362	-0.18311105461847682	4.543007918004707	-0.04030612711300299	0.9678490690204334	NA
AC013269.1	0	NA	NA	NA	NA	NA
AC013283.1	0.47757003441387663	-1.199841662032916	3.0499552187958545	-0.39339648485285716	0.6940266654957896	NA
AC013290.1	0.0473711005651362	-0.18311105461847682	4.543007918004707	-0.04030612711300299	0.9678490690204334	NA
AC013355.1	0.07137574204059212	-0.18311105461847696	4.543007918004707	-0.04030612711300303	0.9678490690204333	NA
AC013356.1	3.4350335680356108	-0.18322439914225466	0.9663204453060474	-0.18961039273491195	0.8496144427287264	NA
AC013394.1	106.14058651184732	1.0017479460130503	0.32659072271115747	3.0672884327428176	0.002160103123709912	0.016317218156055982
AC013399.1	0	NA	NA	NA	NA	NA
AC013403.1	0	NA	NA	NA	NA	NA
AC013404.1	0	NA	NA	NA	NA	NA
AC013410.1	0.17542997012193556	-1.658867966306965	4.527096797711182	-0.3664308585461788	0.714043596769475	NA
AC013410.2	0	NA	NA	NA	NA	NA
AC013412.1	0	NA	NA	NA	NA	NA
AC013429.1	0.15536788660800102	0.05735867835526024	4.543007918004707	0.012625705125438615	0.9899264124476699	NA
AC013429.2	0.5271815788078147	1.077690074073325	2.559893273885025	0.4209902362209685	0.6737622115658544	NA
AC013439.1	0.1070282594331347	-0.18311754018528711	4.54300791800337	-0.0403075547061266	0.9678479308908229	NA
AC013442.1	0	NA	NA	NA	NA	NA
AC013444.1	0.12249919292191452	0.7786657882260976	4.543007918004707	0.17139873015411522	0.8639102531953134	NA
AC013444.2	0	NA	NA	NA	NA	NA
AC013452.1	0.309535879101208	-1.6512284334205776	3.235222127471133	-0.5103910545738288	0.6097775226372499	NA
AC013467.1	0	NA	NA	NA	NA	NA
AC013467.2	0.05983263388772179	-0.9044181644893134	4.543007918004707	-0.19907915214167943	0.8422008289963622	NA
AC013469.1	0	NA	NA	NA	NA	NA
AC013470.1	0.3406385865713129	-1.95554221179764	4.518655275947318	-0.4327708338821373	0.6651812640963563	NA
AC013470.3	5.448155284742491	-0.7022460849285721	0.7707669178083708	-0.911100449050624	0.36224244987646276	0.6290602923428966
AC013470.4	0	NA	NA	NA	NA	NA
AC013474.1	0.41517309282465353	0.7786692159176325	3.1724793366892534	0.2454450079193388	0.8061118832671164	NA
AC013476.2	0.058261078352246164	-0.9044181644893141	4.543007918004707	-0.1990791521416796	0.8422008289963621	NA
AC013488.1	0.2630654579900497	0.05734258218306973	4.543007917998623	0.012622162060490405	0.9899292391792418	NA
AC013489.2	0	NA	NA	NA	NA	NA
AC013553.1	0.11809371223996795	-1.5114185224013093	4.531716196919718	-0.333520118366778	0.7387417056754406	NA
AC013553.2	0.10272679027614186	-0.9044245450408519	4.543007918004707	-0.1990805566189891	0.8421997303734856	NA
AC013562.2	0	NA	NA	NA	NA	NA
AC013565.2	0	NA	NA	NA	NA	NA
AC013643.1	0	NA	NA	NA	NA	NA
AC013701.1	0	NA	NA	NA	NA	NA
AC013734.1	0	NA	NA	NA	NA	NA
AC013759.1	0.06095165027220317	-0.18311105461847696	4.543007918004707	-0.04030612711300303	0.9678490690204333	NA
AC013787.1	0.6990369913030063	-1.6365240243298653	2.3236079863589176	-0.7043029779279983	0.48124411219572616	NA
AC013828.1	0	NA	NA	NA	NA	NA
AC013828.2	0	NA	NA	NA	NA	NA
AC015524.1	0	NA	NA	NA	NA	NA
AC015688.1	0	NA	NA	NA	NA	NA
AC015688.2	0	NA	NA	NA	NA	NA
AC015688.3	0	NA	NA	NA	NA	NA
AC015688.4	0	NA	NA	NA	NA	NA
AC015688.5	0	NA	NA	NA	NA	NA
AC015688.6	0	NA	NA	NA	NA	NA
AC015688.7	0.058261078352246164	-0.9044181644893141	4.543007918004707	-0.1990791521416796	0.8422008289963621	NA
AC015689.2	0.4756049992026064	0.778673567781817	3.0261722967273834	0.25731303158908164	0.7969371333137527	NA
AC015712.3	0	NA	NA	NA	NA	NA
AC015720.1	0.19676889617106197	0.05735867835526024	4.543007918004707	0.012625705125438615	0.9899264124476699	NA
AC015720.2	0.10875077108013141	-0.1831171325942423	4.543007918003766	-0.04030746498780162	0.967848002417561	NA
AC015724.1	0	NA	NA	NA	NA	NA
AC015743.1	0	NA	NA	NA	NA	NA
AC015795.1	0	NA	NA	NA	NA	NA
AC015801.1	0	NA	NA	NA	NA	NA
AC015802.2	0	NA	NA	NA	NA	NA
AC015813.2	93.97235066422415	-0.9006871871042215	1.3234990213437814	-0.6805348342379063	0.49616587304402215	0.7374890565272862
AC015818.1	0	NA	NA	NA	NA	NA
AC015818.3	0	NA	NA	NA	NA	NA
AC015818.5	0	NA	NA	NA	NA	NA
AC015818.6	0	NA	NA	NA	NA	NA
AC015818.7	0	NA	NA	NA	NA	NA
AC015820.1	0.2898591049028014	-0.9044386426686678	3.971427352682687	-0.22773641876080708	0.8198511581968639	NA
AC015849.6	0.06137967051499522	-0.1831110546184771	4.543007918004707	-0.040306127113003055	0.9678490690204333	NA
AC015864.1	0	NA	NA	NA	NA	NA
AC015871.1	0.5209448004208718	-0.6641870059960674	2.3209154218317547	-0.2861745842818631	0.7747444088777627	NA
AC015871.2	0.12223904481383861	1.558278114016903	4.51053118887885	0.34547552134413534	0.7297369098792936	NA
AC015908.1	0	NA	NA	NA	NA	NA
AC015910.1	0.8377048245102443	1.7951263282783998	2.009575268067698	0.8932864355981545	0.371703800110738	NA
AC015911.1	0	NA	NA	NA	NA	NA
AC015911.4	0	NA	NA	NA	NA	NA
AC015911.7	0	NA	NA	NA	NA	NA
AC015911.8	0	NA	NA	NA	NA	NA
AC015912.2	0	NA	NA	NA	NA	NA
AC015914.2	0	NA	NA	NA	NA	NA
AC015917.1	0	NA	NA	NA	NA	NA
AC015922.1	0	NA	NA	NA	NA	NA
AC015922.2	0	NA	NA	NA	NA	NA
AC015977.1	0.04289415638842007	-0.18311105461847701	4.543007918004707	-0.04030612711300304	0.9678490690204333	NA
AC015983.1	0.04289415638842007	-0.18311105461847701	4.543007918004707	-0.04030612711300304	0.9678490690204333	NA
AC016027.4	0	NA	NA	NA	NA	NA
AC016027.5	0	NA	NA	NA	NA	NA
AC016065.2	0.11966526777544358	-1.5224145335133539	4.531356899025777	-0.33597321231542515	0.7368910669735561	NA
AC016144.1	0	NA	NA	NA	NA	NA
AC016180.1	0.11652215670449233	-1.5003272738651514	4.532081094531909	-0.33104599025717807	0.7406097469989905	NA
AC016182.1	0	NA	NA	NA	NA	NA
AC016256.1	0	NA	NA	NA	NA	NA
AC016292.2	0	NA	NA	NA	NA	NA
AC016304.1	0.37480153839136593	-2.37109015515497	3.0938454800719506	-0.7663893269484899	0.44344468151542643	NA
AC016397.1	0	NA	NA	NA	NA	NA
AC016489.1	0	NA	NA	NA	NA	NA
AC016546.1	6.558352687627525	0.6541974946643639	0.9768511018394377	0.6697003191504743	0.503048848200889	0.7421791808660275
AC016559.1	0	NA	NA	NA	NA	NA
AC016559.2	0	NA	NA	NA	NA	NA
AC016582.2	1.4893056061805217	3.9551628982309555	1.8607978907241323	2.1255198739997487	0.03354325754033341	NA
AC016596.1	0	NA	NA	NA	NA	NA
AC016612.1	0	NA	NA	NA	NA	NA
AC016629.1	0.5909180279263606	-3.5120428565367017	4.4600402428639985	-0.7874464500978261	0.4310205643568391	NA
AC016629.2	0	NA	NA	NA	NA	NA
AC016632.1	0	NA	NA	NA	NA	NA
AC016638.1	9.14282946565806	-0.33076867909842456	0.648332198473887	-0.5101839456331536	0.609922598517547	0.8125670721030432
AC016687.1	0.48212003163778044	-1.2010616634369078	2.27806411038151	-0.5272290880504521	0.5980345111827722	NA
AC016691.1	0.2772495119853898	-0.5407010047159665	4.076373308249717	-0.13264266146128034	0.8944759915325187	NA
AC016694.1	0	NA	NA	NA	NA	NA
AC016696.1	0	NA	NA	NA	NA	NA
AC016700.1	0	NA	NA	NA	NA	NA
AC016700.2	0	NA	NA	NA	NA	NA
AC016712.1	9.113402551152618	-0.8795590012959231	0.7716513731403228	-1.1398398705836004	0.25435301962447837	0.5130853590547358
AC016716.1	0	NA	NA	NA	NA	NA
AC016717.1	0	NA	NA	NA	NA	NA
AC016724.1	0	NA	NA	NA	NA	NA
AC016727.2	0	NA	NA	NA	NA	NA
AC016734.1	2.1603661163980825	1.7115292978111654	1.5946471170029834	1.073296580517358	0.2831380689561162	NA
AC016739.1	13.706569690927287	-0.15226533607725387	0.6132300976597836	-0.24830049382496186	0.8039019169506434	0.9145536927978645
AC016769.1	0	NA	NA	NA	NA	NA
AC016769.2	0	NA	NA	NA	NA	NA
AC016769.3	0	NA	NA	NA	NA	NA
AC016769.4	0	NA	NA	NA	NA	NA
AC016772.1	0	NA	NA	NA	NA	NA
AC016831.2	0	NA	NA	NA	NA	NA
AC016831.3	0.25118166208717474	0.7786519042107874	4.543007918001658	0.17139567402587635	0.863912656077626	NA
AC016831.4	0	NA	NA	NA	NA	NA
AC016839.1	0.22812315838056507	-1.644035088325325	4.527542507366651	-0.36311864232094043	0.7165162591613439	NA
AC016877.2	0	NA	NA	NA	NA	NA
AC016885.3	0	NA	NA	NA	NA	NA
AC016894.1	0	NA	NA	NA	NA	NA
AC016907.1	0	NA	NA	NA	NA	NA
AC016908.1	0	NA	NA	NA	NA	NA
AC016909.1	0	NA	NA	NA	NA	NA
AC016911.1	0	NA	NA	NA	NA	NA
AC016912.1	0	NA	NA	NA	NA	NA
AC016925.1	0	NA	NA	NA	NA	NA
AC016925.2	0	NA	NA	NA	NA	NA
AC016930.1	0.5501590483329994	0.660554774043036	2.1682399562835077	0.3046502173934965	0.7606325689349831	NA
AC016954.1	0.05351412971656735	-0.1831110546184771	4.543007918004707	-0.040306127113003055	0.9678490690204333	NA
AC016956.1	0.11376309724054846	1.4863876643757716	4.51420842493525	0.32926872763901943	0.7419525791309102	NA
AC016957.1	0	NA	NA	NA	NA	NA
AC016991.1	0	NA	NA	NA	NA	NA
AC016999.2	0.1151426269725204	0.05735867835526024	4.543007918004707	0.012625705125438615	0.9899264124476699	NA
AC017002.4	0	NA	NA	NA	NA	NA
AC017007.1	0	NA	NA	NA	NA	NA
AC017007.2	0.11800107102719354	1.5228004529828227	4.512324649453776	0.3374758181832418	0.735758238351351	NA
AC017007.3	0.06137967051499522	-0.1831110546184771	4.543007918004707	-0.040306127113003055	0.9678490690204333	NA
AC017007.4	0	NA	NA	NA	NA	NA
AC017013.1	0.13249526444751142	0.778665788226098	4.543007918004707	0.1713987301541153	0.8639102531953134	NA
AC017015.1	0	NA	NA	NA	NA	NA
AC017019.1	0	NA	NA	NA	NA	NA
AC017035.1	0.10088523028170356	-0.18311708177859917	4.543007918003815	-0.04030745380233902	0.9678480113350219	NA
AC017037.1	0	NA	NA	NA	NA	NA
AC017037.2	0.261834853757769	2.0496941275489364	4.48049948480413	0.45747000630188467	0.6473332560373432	NA
AC017078.1	0.058261078352246164	-0.9044181644893141	4.543007918004707	-0.1990791521416796	0.8422008289963621	NA
AC017079.1	0.30905462277837165	-0.9044436610809291	4.009170815412273	-0.2255936957347932	0.8215174445406886	NA
AC017079.2	0.4791524097339935	1.74871959705318	2.2761427256125706	0.7682820490013661	0.4423196370164771	NA
AC017081.1	0.061119522406919306	0.778672168777636	4.543007918004707	0.17140013463142487	0.8639091489247686	NA
AC017083.1	0.9577086387930304	1.5209957422611458	1.5434828550759718	0.9854309280204352	0.3244124440334272	NA
AC017083.4	30.104112038911108	-0.30116666631577516	2.1721634747770366	-0.13864825083972496	0.8897281128459625	0.9556084097889904
AC017099.1	0.9502479797993371	-0.039055891276964	2.1141770602326306	-0.018473330361775158	0.9852612532229492	NA
AC017100.2	0	NA	NA	NA	NA	NA
AC017104.2	0	NA	NA	NA	NA	NA
AC018371.2	0	NA	NA	NA	NA	NA
AC018437.1	0	NA	NA	NA	NA	NA
AC018442.1	0.08271426032365616	-0.1831110546184772	4.543007918004707	-0.04030612711300308	0.9678490690204333	NA
AC018442.3	0	NA	NA	NA	NA	NA
AC018448.1	0	NA	NA	NA	NA	NA
AC018448.2	0	NA	NA	NA	NA	NA
AC018462.2	0	NA	NA	NA	NA	NA
AC018463.1	0.5693515392187631	0.7960439129966072	2.5477538335206424	0.31244930437277957	0.7546990850055713	NA
AC018475.1	2.2278824281021534	-0.22058869417008467	2.572116656965196	-0.08576154334708681	0.9316559777655162	NA
AC018512.1	2.281893719617089	0.5363129952678223	3.480117521925989	0.15410772535377268	0.877524797097571	NA
AC018523.1	1.3155286871412775	-0.43818603789266475	1.551577370015242	-0.2824132694641971	0.7776266413819424	NA
AC018523.2	30.23073784628825	0.10230357848489005	3.357399893230918	0.030471073371733656	0.9756913627699567	0.9910034495909243
AC018552.1	0.05351412971656735	-0.1831110546184771	4.543007918004707	-0.040306127113003055	0.9678490690204333	NA
AC018552.3	0.7307717655093958	2.619591385496307	2.110234540323193	1.2413745180642828	0.2144674280545901	NA
AC018554.2	0	NA	NA	NA	NA	NA
AC018554.3	0	NA	NA	NA	NA	NA
AC018555.1	0	NA	NA	NA	NA	NA
AC018558.4	0	NA	NA	NA	NA	NA
AC018558.5	0	NA	NA	NA	NA	NA
AC018618.2	0	NA	NA	NA	NA	NA
AC018620.1	0.09828255818333517	0.7786721687776358	4.543007918004707	0.1714001346314248	0.8639091489247687	NA
AC018630.1	0	NA	NA	NA	NA	NA
AC018630.2	0.19697267597545356	-1.9555317983723717	4.518655729554157	-0.4327684858977558	0.6651829700445955	NA
AC018630.3	0	NA	NA	NA	NA	NA
AC018630.4	0.19697267597545356	-1.9555317983723717	4.518655729554157	-0.4327684858977558	0.6651829700445955	NA
AC018630.5	0	NA	NA	NA	NA	NA
AC018630.6	1.5821716100363301	3.9446266356047546	4.412892501641395	0.8938868631260637	0.3713824272392701	NA
AC018634.1	0.12420009618349444	-0.9044245450408525	4.543007918004707	-0.1990805566189892	0.8421997303734855	NA
AC018635.1	7.910491146690228	0.2739966580364848	1.0831022085844946	0.25297396299705716	0.8002883334348495	0.9127763302609558
AC018638.1	3.603044838810907	0.09303604276839865	0.850456917180436	0.10939536252682366	0.912888911842068	NA
AC018638.2	10.280932226190625	0.058497351661457093	1.009972479246263	0.05791974817483477	0.9538125527585207	0.9815747831042747
AC018638.3	0	NA	NA	NA	NA	NA
AC018638.4	151.74865827443264	0.19415762229148248	0.5649299802468725	0.3436844017494633	0.7310836430022485	0.8803829281068336
AC018638.5	47.29276189493587	0.2504847829382221	0.4508329103977225	0.5556044759847849	0.578481270926958	0.7920999699612644
AC018638.8	0.4422858624323582	0.5578885285540692	3.0168295570125045	0.1849254384482142	0.8532875181002662	NA
AC018639.1	0.09848633798772678	-0.9044181644893141	4.543007918004707	-0.1990791521416796	0.8422008289963621	NA
AC018641.1	0	NA	NA	NA	NA	NA
AC018644.1	0.9562900253012224	-1.1354826101664082	2.022784120899339	-0.561346412815208	0.5745614072716214	NA
AC018645.1	0	NA	NA	NA	NA	NA
AC018653.2	0	NA	NA	NA	NA	NA
AC018659.1	0	NA	NA	NA	NA	NA
AC018692.2	0	NA	NA	NA	NA	NA
AC018692.3	0	NA	NA	NA	NA	NA
AC018693.2	0.04289415638842007	-0.18311105461847701	4.543007918004707	-0.04030612711300304	0.9678490690204333	NA
AC018695.1	0.271838256226923	-1.6568685222805646	4.045125772295812	-0.4095962933039307	0.6821021164730701	NA
AC018695.5	0	NA	NA	NA	NA	NA
AC018709.1	0	NA	NA	NA	NA	NA
AC018710.1	0	NA	NA	NA	NA	NA
AC018712.1	0.06137967051499522	-0.1831110546184771	4.543007918004707	-0.040306127113003055	0.9678490690204333	NA
AC018714.1	0	NA	NA	NA	NA	NA
AC018717.1	0	NA	NA	NA	NA	NA
AC018735.1	0.04289415638842007	-0.18311105461847701	4.543007918004707	-0.04030612711300304	0.9678490690204333	NA
AC018737.1	0	NA	NA	NA	NA	NA
AC018738.1	3.4122156084884256	2.37471191909113	4.028365222311459	0.589497671645703	0.5555274735928792	NA
AC018755.2	0.27462951974368077	-0.1831271543806964	4.543007917990691	-0.04030967096832422	0.9678462437290826	NA
AC018755.3	9.324885421706703	1.3096959391051717	0.7386097452669984	1.7731907106529343	0.0761971108102979	0.23466970463552309
AC018793.4	0	NA	NA	NA	NA	NA
AC018797.1	0	NA	NA	NA	NA	NA
AC018797.3	0.7562027201598492	-1.5623969423103117	1.9156740975966242	-0.8155859831640837	0.41473696893325523	NA
AC018804.1	0.40922211120372876	-0.8330311135164846	4.463936812129373	-0.18661355403888766	0.8519636388514396	NA
AC018845.2	0	NA	NA	NA	NA	NA
AC018846.1	0	NA	NA	NA	NA	NA
AC018861.1	0	NA	NA	NA	NA	NA
AC018865.2	0	NA	NA	NA	NA	NA
AC018868.1	0.3235887052127149	-0.9044401619039905	4.543007917991189	-0.19908399417976638	0.8421970414150642	NA
AC018868.2	1.7496324610904406	-0.8129989722324137	1.3872139979690616	-0.5860660095866086	0.5578311569216284	NA
AC018880.1	0	NA	NA	NA	NA	NA
AC018880.2	0	NA	NA	NA	NA	NA
AC018889.1	0.061119522406919306	0.778672168777636	4.543007918004707	0.17140013463142487	0.8639091489247686	NA
AC018892.1	0	NA	NA	NA	NA	NA
AC018892.2	0	NA	NA	NA	NA	NA
AC018992.1	0.04289415638842007	-0.18311105461847701	4.543007918004707	-0.04030612711300304	0.9678490690204333	NA
AC019050.1	0.17157662555368028	-0.18312158998269312	4.543007917997697	-0.04030844614142844	0.9678472202059304	NA
AC019070.1	0	NA	NA	NA	NA	NA
AC019072.1	0.09828255818333517	0.7786721687776358	4.543007918004707	0.1714001346314248	0.8639091489247687	NA
AC019080.2	0.09848633798772678	-0.9044181644893141	4.543007918004707	-0.1990791521416796	0.8422008289963621	NA
AC019084.1	0.06593901783124827	-0.18311105461847682	4.543007918004707	-0.04030612711300299	0.9678490690204334	NA
AC019097.1	8.626764084232912	-2.3532106532899393	1.3153375513819585	-1.7890545668809805	0.07360602808838122	0.22897321242809263
AC019109.1	1.59985800244687	-0.7455052216019954	1.623000588119838	-0.4593376164241718	0.6459917389752508	NA
AC019129.1	0.08271426032365616	-0.1831110546184772	4.543007918004707	-0.04030612711300308	0.9678490690204333	NA
AC019155.1	0	NA	NA	NA	NA	NA
AC019159.1	0	NA	NA	NA	NA	NA
AC019173.1	0	NA	NA	NA	NA	NA
AC019176.1	0	NA	NA	NA	NA	NA
AC019176.2	0	NA	NA	NA	NA	NA
AC019178.1	0	NA	NA	NA	NA	NA
AC019178.2	0	NA	NA	NA	NA	NA
AC019181.1	0.18108164480376868	0.0573522978037226	4.543007918004707	0.012624300648129132	0.9899275329691272	NA
AC019185.1	0	NA	NA	NA	NA	NA
AC019185.3	0	NA	NA	NA	NA	NA
AC019193.1	0	NA	NA	NA	NA	NA
AC019205.1	0	NA	NA	NA	NA	NA
AC019205.3	0	NA	NA	NA	NA	NA
AC019206.1	0.39284219960713446	-0.7263946317749411	2.916425735063001	-0.2490701625080981	0.8033065091389422	NA
AC019227.1	0.41117636507677796	-1.1469489930027033	3.7367541457082845	-0.3069372370456832	0.758891145132347	NA
AC019235.1	0	NA	NA	NA	NA	NA
AC019288.1	0	NA	NA	NA	NA	NA
AC019294.1	0	NA	NA	NA	NA	NA
AC019294.3	0.6186220022049896	-1.3723538889815896	2.3018685409190014	-0.5961912527088489	0.5510474685351807	NA
AC019322.1	0	NA	NA	NA	NA	NA
AC019322.2	0	NA	NA	NA	NA	NA
AC019322.3	0	NA	NA	NA	NA	NA
AC020549.1	0.12560841671207623	-0.18311672377949276	4.5430079180027025	-0.040307375000129556	0.9678480741590327	NA
AC020549.2	0	NA	NA	NA	NA	NA
AC020550.1	0	NA	NA	NA	NA	NA
AC020593.1	0	NA	NA	NA	NA	NA
AC020611.1	0.25680530986317535	-2.310345268091741	4.502331114316968	-0.5131442378249506	0.6078504286916657	NA
AC020612.1	1.5445875003137726	0.029111264646543174	1.3922743019806731	0.020909144559465756	0.9833181319160486	NA
AC020612.2	0	NA	NA	NA	NA	NA
AC020629.1	0.058261078352246164	-0.9044181644893141	4.543007918004707	-0.1990791521416796	0.8422008289963621	NA
AC020633.1	0.5697154063746251	-0.5713797990844116	2.4278590817231835	-0.23534306557811926	0.8139424721126787	NA
AC020636.2	0	NA	NA	NA	NA	NA
AC020658.1	3.8947797124587984	1.4592527316332065	1.168964695857202	1.2483291726471997	0.21191053503750623	0.4575518111624074
AC020661.2	0	NA	NA	NA	NA	NA
AC020679.2	0	NA	NA	NA	NA	NA
AC020688.1	0.5225019899653703	0.3056649316967394	4.448631403073739	0.06870988041075805	0.945220553362735	NA
AC020699.1	0	NA	NA	NA	NA	NA
AC020728.1	0.1683232568597773	0.05735229780372292	4.543007918004707	0.012624300648129201	0.98992753296912706	NA
AC020765.1	0	NA	NA	NA	NA	NA
AC020765.3	0	NA	NA	NA	NA	NA
AC020765.4	0.20229623697867455	1.8437065701270223	4.494509105487839	0.41021311267916644	0.6816496227299598	NA
AC020779.1	4.474625822635998	0.8178278871575367	0.8094215289688447	1.0103856370109172	0.31231056648514544	0.5787009089523366
AC020890.1	0.782073381879942	-2.0081940034743515	1.925877378142672	-1.042742402120672	0.2970676138668845	NA
AC020891.4	0	NA	NA	NA	NA	NA
AC020893.1	0.2160490349722288	-0.9044383151831722	4.298107296474459	-0.21042711426144284	0.8333343322521626	NA
AC020893.2	0.6590030885326869	0.7802194188859496	3.135977962557939	0.24879620590494966	0.8035184260969652	NA
AC020895.1	0	NA	NA	NA	NA	NA
AC020898.1	10.037134129273188	-1.0777784264100052	0.7861415192181536	-1.3709725285618997	0.1703835199203865	0.39756154648090186
AC020899.1	1.275714967622827	-0.6157367216750541	1.248525462980372	-0.493171136618408	0.6218916703682787	NA
AC020904.1	0	NA	NA	NA	NA	NA
AC020904.2	2.9012358127894897	0.8693128428302926	0.932795199814894	0.9319439497574613	0.3513654928371161	NA
AC020909.1	0.11559733623421378	-0.9044181644893144	4.543007918004707	-0.19907915214167965	0.8422008289963621	NA
AC020910.2	0	NA	NA	NA	NA	NA
AC020910.3	0.08271426032365616	-0.1831110546184772	4.543007918004707	-0.04030612711300308	0.9678490690204333	NA
AC020914.1	0	NA	NA	NA	NA	NA
AC020914.3	0	NA	NA	NA	NA	NA
AC020914.4	0	NA	NA	NA	NA	NA
AC020914.5	0	NA	NA	NA	NA	NA
AC020914.6	0	NA	NA	NA	NA	NA
AC020914.7	0	NA	NA	NA	NA	NA
AC020915.2	699.5927219702949	0.451251210370944	0.1504320438249393	2.999701386069539	0.00270244407248941	0.019463232523167485
AC020915.5	0.19361478685443073	1.5582717334485656	4.510531188875925	0.345474106750807	0.7297379731761393	NA
AC020917.1	1.552337551686982	1.965246057072202	1.40037270283759	1.4033735826826694	0.16050546633541038	NA
AC020922.1	0.09828255818333517	0.7786721687776358	4.543007918004707	0.1714001346314248	0.8639091489247687	NA
AC020937.1	0.19462148699650847	-0.1831230347610388	4.543007917995581	-0.04030876416386139	0.9678469666667979	NA
AC020978.1	0.49098222714212597	-0.8887546749294253	2.642050727040704	-0.3363881949098296	0.7365781504408186	NA
AC020983.1	0.15536788660800102	0.05735867835526024	4.543007918004707	0.012625705125438615	0.9899264124476699	NA
AC021001.1	0.6820670997635093	-1.5083279165363683	3.3210415200987686	-0.454173158452867	0.6497042006483917	NA
AC021006.1	0	NA	NA	NA	NA	NA
AC021006.3	0	NA	NA	NA	NA	NA
AC021016.1	0.46426044968430813	1.0807698043627816	2.6190216119582055	0.4126616593876464	0.6798545191107279	NA
AC021074.1	1.0511608727473858	-0.5319253438180588	1.6348515512281296	-0.32536614313297557	0.7449039765409409	NA
AC021074.2	0	NA	NA	NA	NA	NA
AC021087.2	1.7815382398294184	0.7515099553232988	1.7165687661287075	0.43779775686944483	0.6615328971707897	NA
AC021106.1	5.750180852532297	-1.439638302536143	0.7809471450388825	-1.8434516492975526	0.06526309496303852	0.21061440610675458
AC021106.2	0.20204046502236978	-0.9044375095899609	4.358480508203375	-0.20751211526302832	0.8356099319816604	NA
AC021106.3	0.716961007559864	-0.0437673877557428	2.2159042434816207	-0.019751479733156538	0.9842416238866794	NA
AC021146.1	0	NA	NA	NA	NA	NA
AC021146.10	0	NA	NA	NA	NA	NA
AC021146.11	0	NA	NA	NA	NA	NA
AC021146.13	0	NA	NA	NA	NA	NA
AC021146.14	0	NA	NA	NA	NA	NA
AC021146.15	0	NA	NA	NA	NA	NA
AC021146.2	0	NA	NA	NA	NA	NA
AC021146.3	0	NA	NA	NA	NA	NA
AC021146.4	0	NA	NA	NA	NA	NA
AC021146.5	0	NA	NA	NA	NA	NA
AC021146.6	0	NA	NA	NA	NA	NA
AC021146.7	0	NA	NA	NA	NA	NA
AC021146.8	0	NA	NA	NA	NA	NA
AC021146.9	0	NA	NA	NA	NA	NA
AC021148.1	1.8107785494369333	0.3048680524129608	1.3242915352582916	0.23021218840117325	0.8179268912219118	NA
AC021171.1	0.34997595545797217	-2.3017122824275207	4.5027764357518985	-0.5111762298816348	0.6092276615494543	NA
AC021171.2	0.14138049437614686	-0.9044245450408521	4.543007918004707	-0.19908055661898916	0.8421997303734856	NA
AC021193.1	0	NA	NA	NA	NA	NA
AC021205.1	0	NA	NA	NA	NA	NA
AC021205.2	0	NA	NA	NA	NA	NA
AC021220.1	0	NA	NA	NA	NA	NA
AC021231.2	0.4359826438365277	-0.6694633060874009	2.62686719247842	-0.2548523610193516	0.7988371318961375	NA
AC021231.3	0.30308928336108	-0.9044420600470965	4.5430079179964356	-0.1990844119959128	0.8421967145874423	NA
AC021242.1	0	NA	NA	NA	NA	NA
AC021269.1	0	NA	NA	NA	NA	NA
AC021269.2	0	NA	NA	NA	NA	NA
AC021305.1	2.2409115566872213	-0.22602619426306977	0.9982898516384241	-0.22641339475915598	0.8208799108976855	NA
AC021382.1	0	NA	NA	NA	NA	NA
AC021443.1	0	NA	NA	NA	NA	NA
AC021451.1	0	NA	NA	NA	NA	NA
AC021506.2	0	NA	NA	NA	NA	NA
AC021646.1	0	NA	NA	NA	NA	NA
AC021660.1	0	NA	NA	NA	NA	NA
AC021678.1	0.11559733623421378	-0.9044181644893144	4.543007918004707	-0.19907915214167965	0.8422008289963621	NA
AC021678.3	0	NA	NA	NA	NA	NA
AC021723.1	0.23541793628341162	0.05734660188871804	4.204341726559045	0.013639852709035656	0.9891173095589609	NA
AC021733.2	0	NA	NA	NA	NA	NA
AC021739.1	0	NA	NA	NA	NA	NA
AC021749.1	0	NA	NA	NA	NA	NA
AC021755.1	0	NA	NA	NA	NA	NA
AC021818.2	0	NA	NA	NA	NA	NA
AC021820.1	0	NA	NA	NA	NA	NA
AC021876.1	0.20402835419410473	1.4863741637118852	4.5142084636368365	0.3292657341115345	0.7419548415907489	NA
AC022001.1	0	NA	NA	NA	NA	NA
AC022018.1	0.45511867878788087	-1.5256262049066758	3.7857238389981753	-0.4029945843356619	0.6869522085489277	NA
AC022022.1	0	NA	NA	NA	NA	NA
AC022022.2	0.11559733623421378	-0.9044181644893144	4.543007918004707	-0.19907915214167965	0.8422008289963621	NA
AC022028.1	0	NA	NA	NA	NA	NA
AC022034.1	0.09026525695355628	-0.18311743517001505	4.543007918004707	-0.04030753159031261	0.9678479493195973	NA
AC022034.3	0.29422533959873226	-0.18313193973767453	4.543007917992397	-0.04031072431381596	0.9678454039635274	NA
AC022069.1	0	NA	NA	NA	NA	NA
AC022080.1	3.0967467968360207	-0.8738420574985706	1.0861416257696679	-0.804537858384116	0.42108641421240706	NA
AC022080.2	0.12249919292191452	0.7786657882260976	4.543007918004707	0.17139873015411522	0.8639102531953134	NA
AC022080.3	0.09828255818333517	0.7786721687776358	4.543007918004707	0.1714001346314248	0.8639091489247687	NA
AC022106.1	0	NA	NA	NA	NA	NA
AC022106.2	0	NA	NA	NA	NA	NA
AC022121.1	0.12705854023816757	0.7786657882260977	4.543007918004707	0.17139873015411522	0.8639102531953134	NA
AC022133.1	0	NA	NA	NA	NA	NA
AC022137.1	0	NA	NA	NA	NA	NA
AC022137.2	0.05688154862027423	0.778672168777636	4.543007918004707	0.17140013463142487	0.8639091489247686	NA
AC022145.2	0	NA	NA	NA	NA	NA
AC022146.1	0	NA	NA	NA	NA	NA
AC022149.1	190.4731999996503	0.6111423481493421	0.7307747670327827	0.8362937196515519	0.4029896854208406	0.6672373393081755
AC022149.2	0	NA	NA	NA	NA	NA
AC022182.3	17.99152377045172	-0.9520453271283096	0.37475882945336203	-2.540421338483206	0.011071899640125744	0.05793497605456684
AC022202.1	0	NA	NA	NA	NA	NA
AC022206.1	0	NA	NA	NA	NA	NA
AC022210.1	2.1883323636797845	-1.2839668713752754	1.7077056387158984	-0.7518666228336334	0.4521312719604879	NA
AC022215.1	0.058261078352246164	-0.9044181644893141	4.543007918004707	-0.1990791521416796	0.8422008289963621	NA
AC022217.1	0.0473711005651362	-0.18311105461847682	4.543007918004707	-0.04030612711300299	0.9678490690204334	NA
AC022217.4	0	NA	NA	NA	NA	NA
AC022254.1	0	NA	NA	NA	NA	NA
AC022296.1	0.04289415638842007	-0.18311105461847701	4.543007918004707	-0.04030612711300304	0.9678490690204333	NA
AC022296.2	0	NA	NA	NA	NA	NA
AC022306.1	0.24232259922007224	0.05734763792482792	4.1501780085813325	0.013818115224515691	0.9889750900540312	NA
AC022325.1	0.21183310159201593	-1.6588751210062531	4.527096583718457	-0.3664324562838661	0.7140424047352854	NA
AC022335.1	0	NA	NA	NA	NA	NA
AC022336.1	0.0473711005651362	-0.18311105461847682	4.543007918004707	-0.04030612711300299	0.9678490690204334	NA
AC022360.1	0	NA	NA	NA	NA	NA
AC022364.2	0	NA	NA	NA	NA	NA
AC022384.1	64.43270945812506	0.4616174048316977	2.4291376529152524	0.19003344840408787	0.8492829200448042	0.9366026946400245
AC022387.2	0	NA	NA	NA	NA	NA
AC022400.4	0.04289415638842007	-0.18311105461847701	4.543007918004707	-0.04030612711300304	0.9678490690204333	NA
AC022400.6	32.49226878571744	0.4601022921207063	0.7555442614624736	0.6089680189352595	0.5425456372169843	0.7688958526856636
AC022404.1	0.437145344864851	-0.6700335625890559	2.667328991661838	-0.25120019490794115	0.8016593338790505	NA
AC022415.1	40.574640039419585	-0.7091944075182085	0.50149039204217	-1.4141734692667307	0.15731097572605196	0.37865888651664675
AC022431.1	0	NA	NA	NA	NA	NA
AC022432.1	0	NA	NA	NA	NA	NA
AC022441.3	0	NA	NA	NA	NA	NA
AC022447.4	0	NA	NA	NA	NA	NA
AC022483.1	0	NA	NA	NA	NA	NA
AC022483.2	2.2972178478952534	-0.0030947221056531328	2.8942242979910104	-0.001069275144915788	0.9991468420331977	NA
AC022493.1	0	NA	NA	NA	NA	NA
AC022493.2	0.09848633798772678	-0.9044181644893141	4.543007918004707	-0.1990791521416796	0.8422008289963621	NA
AC022494.1	0.2921011248421575	0.8369563434639253	4.510530858638541	0.18555606195687405	0.8527929125435311	NA
AC022507.1	0.2067731811553907	1.8437065701270223	4.494509105487839	0.41021311267916644	0.6816496227299598	NA
AC022523.2	0	NA	NA	NA	NA	NA
AC022559.1	0	NA	NA	NA	NA	NA
AC022616.1	0	NA	NA	NA	NA	NA
AC022616.2	0	NA	NA	NA	NA	NA
AC022616.3	0	NA	NA	NA	NA	NA
AC022616.4	0	NA	NA	NA	NA	NA
AC022616.5	0	NA	NA	NA	NA	NA
AC022616.6	0	NA	NA	NA	NA	NA
AC022616.7	0	NA	NA	NA	NA	NA
AC022616.8	0	NA	NA	NA	NA	NA
AC022634.1	0	NA	NA	NA	NA	NA
AC022655.2	0	NA	NA	NA	NA	NA
AC022662.1	0.2729526239989352	-0.6950288477367245	4.034271790033646	-0.17228111637241175	0.8632165293349161	NA
AC022690.1	0	NA	NA	NA	NA	NA
AC022695.1	0	NA	NA	NA	NA	NA
AC022701.1	0.45961788307417345	1.8186552424205495	3.036308536155577	0.5989691827310938	0.5491934352199306	NA
AC022709.1	0	NA	NA	NA	NA	NA
AC022730.1	0.21293044280947976	-1.5003375352753958	4.532080755776309	-0.33104827917356916	0.7406080180891523	NA
AC022730.2	0	NA	NA	NA	NA	NA
AC022748.1	0	NA	NA	NA	NA	NA
AC022748.2	0.27869525424798725	-0.9044373203030832	3.9921592350196997	-0.22655341810247712	0.8207710173882952	NA
AC022748.3	0	NA	NA	NA	NA	NA
AC022784.5	0	NA	NA	NA	NA	NA
AC022790.1	0	NA	NA	NA	NA	NA
AC022795.1	0.10849062297205551	0.7786657882260976	4.543007918004707	0.17139873015411522	0.8639102531953134	NA
AC022826.1	0.8474550564711507	1.1511444901334416	2.121395923751189	0.5426353832611848	0.5873808719579456	NA
AC022826.2	10.389757184184377	0.6460474804550572	1.5965135271618252	0.40466145100790796	0.6857263816492092	0.8524381397887216
AC022832.1	0	NA	NA	NA	NA	NA
AC022861.1	0	NA	NA	NA	NA	NA
AC022868.1	0	NA	NA	NA	NA	NA
AC022878.1	0	NA	NA	NA	NA	NA
AC022880.1	0	NA	NA	NA	NA	NA
AC022880.2	0	NA	NA	NA	NA	NA
AC022882.1	0	NA	NA	NA	NA	NA
AC022882.2	0	NA	NA	NA	NA	NA
AC022884.2	0.05688154862027423	0.778672168777636	4.543007918004707	0.17140013463142487	0.8639091489247686	NA
AC022884.3	0	NA	NA	NA	NA	NA
AC022905.1	0	NA	NA	NA	NA	NA
AC022916.3	0	NA	NA	NA	NA	NA
AC022960.3	0	NA	NA	NA	NA	NA
AC022966.1	0.7750399430067596	0.34506080058030203	2.6051760744295	0.1324520073584147	0.8946267810671874	NA
AC022968.1	0.19697267597545356	-1.9555317983723717	4.518655729554157	-0.4327684858977558	0.6651829700445955	NA
AC022973.1	0.2655108251111747	-0.1831328370777064	4.5430079179989455	-0.04031092183488219	0.9678452464925124	NA
AC023043.2	1.3481698362733787	0.8139567935435058	1.5315232273794148	0.5314687880615856	0.5950939646081694	NA
AC023043.3	0.4163679521333844	-0.6210720423955453	3.6851051722432837	-0.16853577126469682	0.8661618047294257	NA
AC023050.1	0	NA	NA	NA	NA	NA
AC023050.2	0	NA	NA	NA	NA	NA
AC023050.3	0	NA	NA	NA	NA	NA
AC023050.4	1.2569770768326245	-0.3500906346546839	2.083202130723317	-0.1680540882190474	0.8665407278598387	NA
AC023051.2	0.18099681850699134	0.7786657882260977	4.543007918004707	0.17139873015411522	0.8639102531953134	NA
AC023055.1	91.81495899727935	-0.8261978397942524	0.3228392681230489	-2.559161543754183	0.010492497105121006	0.05560805023720272
AC023078.1	0	NA	NA	NA	NA	NA
AC023078.2	0	NA	NA	NA	NA	NA
AC023078.3	0	NA	NA	NA	NA	NA
AC023078.4	0	NA	NA	NA	NA	NA
AC023078.6	0	NA	NA	NA	NA	NA
AC023078.7	0	NA	NA	NA	NA	NA
AC023080.1	0	NA	NA	NA	NA	NA
AC023128.2	0.09828255818333517	0.7786721687776358	4.543007918004707	0.1714001346314248	0.8639091489247687	NA
AC023141.1	0.12223904481383861	1.558278114016903	4.51053118887885	0.34547552134413534	0.7297369098792936	NA
AC023141.10	0	NA	NA	NA	NA	NA
AC023141.11	0	NA	NA	NA	NA	NA
AC023141.12	0	NA	NA	NA	NA	NA
AC023141.13	0	NA	NA	NA	NA	NA
AC023141.2	0.06137967051499522	-0.1831110546184771	4.543007918004707	-0.040306127113003055	0.9678490690204333	NA
AC023141.3	0	NA	NA	NA	NA	NA
AC023141.4	0.06095165027220317	-0.18311105461847696	4.543007918004707	-0.04030612711300303	0.9678490690204333	NA
AC023141.5	0	NA	NA	NA	NA	NA
AC023141.6	0.06137967051499522	-0.1831110546184771	4.543007918004707	-0.040306127113003055	0.9678490690204333	NA
AC023141.7	0	NA	NA	NA	NA	NA
AC023141.8	0	NA	NA	NA	NA	NA
AC023141.9	0	NA	NA	NA	NA	NA
AC023157.1	0.2740401088655123	-0.9044403674135556	4.043809704547657	-0.22366046710764467	0.8230215093346351	NA
AC023157.2	0	NA	NA	NA	NA	NA
AC023161.2	0.05983263388772179	-0.9044181644893134	4.543007918004707	-0.19907915214167943	0.8422008289963622	NA
AC023162.1	0	NA	NA	NA	NA	NA
AC023194.1	0	NA	NA	NA	NA	NA
AC023194.2	0.06095165027220317	-0.18311105461847696	4.543007918004707	-0.04030612711300303	0.9678490690204333	NA
AC023206.1	0	NA	NA	NA	NA	NA
AC023232.1	0	NA	NA	NA	NA	NA
AC023245.1	0	NA	NA	NA	NA	NA
AC023245.2	0	NA	NA	NA	NA	NA
AC023271.1	0.5581160496560195	1.3625047737220968	3.073919545894058	0.44324672568026124	0.657587285035961	NA
AC023274.1	0	NA	NA	NA	NA	NA
AC023274.2	0	NA	NA	NA	NA	NA
AC023310.1	0	NA	NA	NA	NA	NA
AC023310.2	0	NA	NA	NA	NA	NA
AC023310.3	0	NA	NA	NA	NA	NA
AC023347.2	0	NA	NA	NA	NA	NA
AC023389.2	0.10849062297205551	0.7786657882260976	4.543007918004707	0.17139873015411522	0.8639102531953134	NA
AC023424.1	0	NA	NA	NA	NA	NA
AC023424.2	0.23713284504540116	1.5582649954154213	4.510531188871252	0.3454726129064574	0.7297390960435747	NA
AC023442.1	0	NA	NA	NA	NA	NA
AC023449.1	0	NA	NA	NA	NA	NA
AC023490.2	0.7256068949708224	1.3824395753156904	2.849254484222224	0.4851934367291387	0.6275391372821804	NA
AC023491.1	0	NA	NA	NA	NA	NA
AC023491.2	1.7624857429028526	-1.2361700091612289	2.1487119577318383	-0.5753074555726488	0.5650833801242576	NA
AC023509.3	18.69794052041551	0.030549616068084606	0.963034450273002	0.031722246342718446	0.9746935537969786	0.9904600609364094
AC023509.5	0.22425798970669683	-1.6588751210062538	4.527096583718457	-0.3664324562838663	0.7140424047352852	NA
AC023511.2	0	NA	NA	NA	NA	NA
AC023512.1	0.06137967051499522	-0.1831110546184771	4.543007918004707	-0.040306127113003055	0.9678490690204333	NA
AC023513.1	0.2025352073687456	1.8060656388619991	4.497285173708661	0.4015901969971446	0.6879856455530614	NA
AC023538.1	0	NA	NA	NA	NA	NA
AC023575.1	0	NA	NA	NA	NA	NA
AC023598.1	0.6409738218907899	-0.5670634594266584	1.8099935748252796	-0.3132958411089374	0.754055909525493	NA
AC023632.1	0.3032281131728986	-0.9044440922437899	4.041067118622178	-0.22381318243290269	0.822902672058236	NA
AC023632.3	0	NA	NA	NA	NA	NA
AC023632.4	0	NA	NA	NA	NA	NA
AC023790.1	0	NA	NA	NA	NA	NA
AC023794.3	0.1142698984290122	-0.18311672377949237	4.5430079180027025	-0.04030737500012947	0.9678480741590328	NA
AC023813.2	0.1767168586411331	0.05735867835526024	4.543007918004707	0.012625705125438615	0.9899264124476699	NA
AC023818.1	0.5665273833585537	0.5133314485853997	2.4844835755897194	0.20661494953274337	0.8363105841480997	NA
AC023824.2	0	NA	NA	NA	NA	NA
AC023824.3	0	NA	NA	NA	NA	NA
AC023825.1	0.2383566772642042	-0.9044319229080439	4.543007918002542	-0.19908218062399993	0.8421984600300586	NA
AC023827.1	0	NA	NA	NA	NA	NA
AC023827.2	0	NA	NA	NA	NA	NA
AC023886.2	0.1894844022605448	-0.18312439989812157	4.543007917993471	-0.0403090646557805	0.9678467271036363	NA
AC023906.1	0.21894265036387967	-0.18312609880348094	4.543007918000298	-0.04030943861618621	0.9678464289687108	NA
AC023932.2	0	NA	NA	NA	NA	NA
AC023934.1	1.7169011906331682	1.434830966897486	1.7211747204487178	0.8336346971929841	0.4044868671624332	NA
AC023968.1	0	NA	NA	NA	NA	NA
AC023968.2	0	NA	NA	NA	NA	NA
AC024067.1	0	NA	NA	NA	NA	NA
AC024082.1	0	NA	NA	NA	NA	NA
AC024082.2	0	NA	NA	NA	NA	NA
AC024085.1	0.06593901783124827	-0.18311105461847682	4.543007918004707	-0.04030612711300299	0.9678490690204334	NA
AC024153.1	0	NA	NA	NA	NA	NA
AC024220.1	0.15943798825992997	-0.9044245450408521	4.543007918004707	-0.19908055661898916	0.8421997303734856	NA
AC024224.1	0	NA	NA	NA	NA	NA
AC024255.1	0	NA	NA	NA	NA	NA
AC024257.2	0	NA	NA	NA	NA	NA
AC024267.2	0	NA	NA	NA	NA	NA
AC024270.1	0.1715152007437609	1.5227933513646756	4.512324686318785	0.3374742415991768	0.7357594266522512	NA
AC024288.1	0	NA	NA	NA	NA	NA
AC024293.1	1.0695853969614864	-3.783665521291099	2.8135567877423036	-1.3447979929799976	0.17869047859181517	NA
AC024341.1	0	NA	NA	NA	NA	NA
AC024405.1	0.16865675668908775	0.05735229780372228	4.543007918004707	0.01262430064812906	0.9899275329691273	NA
AC024405.2	0.10849062297205551	0.7786657882260976	4.543007918004707	0.17139873015411522	0.8639102531953134	NA
AC024451.1	0.7429644289107405	1.3702070295080615	2.0448630640640557	0.6700727562582349	0.5028114110779727	NA
[truncated: 33,011 more rows]
