# Supplementary material for: Co-regulation of transcription by BRG1 and BRM, two mutually exclusive SWI/SNF ATPase subunits
Source: Epigenetics Chromatin. 2017 Dec 22;10:62. doi: 10.1186/s13072-017-0167-8 (PMC5740901; doi:10.1186/s13072-017-0167-8)
Supplement: Supplementary file 4 — Additional file 4. Expression changes following shBRG1 + shBRM double knockdown experiment. Table showing differential expression analysis between a non-targeting control and cells expressing both shBRG1 and shBRM. [file 13072_2017_167_MOESM4_ESM.csv]

rowname	baseMean	log2FoldChange	lfcSE	stat	pvalue	padj
A1BG	108.08055150339065	-1.927251211994055	0.45303703503570536	-4.254069894842399	2.0991972915691512e-5	2.4917064804359595e-4
A1CF	2027.7230262700134	-0.047098508416359465	0.2657232804038832	-0.1772464510628222	0.8593148105638327	0.9404899949001582
A2M	47785.00990040161	-1.939552544706793	0.4014412399439311	-4.831473081783248	1.3552654441344127e-6	2.16287241270613e-5
A2ML1	2.01682694980038	0.24111498206848347	1.1145074283894496	0.21634219380387035	0.828721021828565	0.9241565115289042
A2MP1	0.09828255818333517	-0.3122515284548901	4.2060124731889434	-0.07423932535752685	0.9408199550594734	NA
A3GALT2	0	NA	NA	NA	NA	NA
A4GALT	75.14569450671148	1.6912871654710906	0.48403383800639355	3.494150682599076	4.7557251637510257e-4	0.0036684576645676227
A4GNT	0	NA	NA	NA	NA	NA
AAAS	1268.9410567193736	-0.36711356288360325	0.40855490013371276	-0.8985660501525095	0.36888384886562436	0.6023310631186817
AACS	696.0357424123719	-1.5959255982270633	0.3407370421402025	-4.683745530579532	2.8167967424672735e-6	4.1800775901202655e-5
AACSP1	0.5499573297085348	1.670612056519686	1.9561493041619078	0.8540309540612713	0.3930878386395044	NA
AADAC	5.968295118467648	-0.8531276635992338	0.7048893839086018	-1.2103000599450835	0.2261637746940998	0.4489226517958159
AADACL2	0.058261078352246164	-1.0335586383257283	4.2060124731889434	-0.24573361227863827	0.8058884509937495	NA
AADACL3	0.061119522406919306	-0.3122515284548905	4.2060124731889434	-0.07423932535752693	0.9408199550594732	NA
AADACL4	0	NA	NA	NA	NA	NA
AADACP1	7.547914074479242	-0.14234614489902614	0.6408641215729288	-0.22211595267597997	0.8242236195834876	0.9221979517857793
AADAT	196.15695626930415	0.5564672829062535	0.3014774833941774	1.8458004778376123	0.0649211812063885	0.19034366162803606
AAED1	359.9098812246051	0.9582935801390849	0.21545165239963732	4.447835834470945	8.673977997848469e-6	1.1305854211644315e-4
AAGAB	699.3923876394547	0.38757589648397583	0.14643958893487383	2.646660642132386	0.008129088484567564	0.03881130268119444
AAK1	1454.8058154285568	-0.6929542224191193	0.12187708152320918	-5.6856811285488424	1.3029230682092772e-8	3.230532450099578e-7
AAMDC	191.5192138830635	0.10208472116812678	0.22992323273196427	0.443994806245323	0.657046338950817	0.8272808528331009
AAMP	4282.301161764683	0.2812508050678594	0.2898938959307035	0.9701853299287467	0.33195412174439726	0.567324124708243
AANAT	1.304445735225359	-1.3368565272649362	1.9000167275428206	-0.7036025040652215	0.4816803515014456	NA
AAR2	1409.8448935192446	-0.30697146832507477	0.4213267683306306	-0.7285828753329601	0.4662568568044843	0.6890512677384374
AARD	17.78982717209782	-1.5787494312991255	0.8902897797606883	-1.7732983879962054	0.0761792760438123	0.213456398788776
AARS	4131.980524849261	-0.8966523395356655	0.3945743614070366	-2.2724546428669075	0.023059064551700908	0.08732487105968925
AARS2	614.9475354069574	-0.17305714215835571	0.25950110241291485	-0.6668840345926138	0.5048462096559965	0.7195201591265152
AARSD1	258.74149700281566	-0.5315573203049331	0.18423324875993471	-2.8852409859936805	0.003911141489161523	0.021603920439648247
AARSP1	0	NA	NA	NA	NA	NA
AASDH	154.50296623996863	0.13380247164011724	0.2633490410936956	0.5080803449461293	0.6113969986679939	0.7956377311646357
AASDHPPT	723.0523278737505	-0.33751249202085515	0.1852864224829073	-1.8215716375655682	0.0685200077060077	0.19780378195738796
AASS	206.0548303001637	-0.7466124181892971	0.35160757215314686	-2.123425310829487	0.033718228093411615	0.11706105519973163
AATF	1860.5220082828196	0.3069746594798228	0.14567752409986168	2.107220460922937	0.03509847414637622	0.12056074760051566
AATK	98.2144702668861	-3.9175583421029967	0.41822435577225975	-9.367121469693332	7.453758007854563e-21	1.161431020496611e-18
ABAT	2043.449888807981	-1.4172879830042493	0.18005631783594103	-7.871359361550514	3.508083564779145e-15	2.733116013650661e-13
ABBA01006766.1	1.2234172026503947	-1.8814193113917161	2.7502939798536272	-0.6840793475800891	0.49392506226583927	NA
ABBA01006766.2	0	NA	NA	NA	NA	NA
ABCA1	2221.7373643230444	-0.16733709863275897	0.29113686893639873	-0.5747712381605476	0.5654460210692634	0.7637018635241669
ABCA10	24.846603819274055	0.04760308980427669	0.7189926222536488	0.06620803653738062	0.9472121985840906	0.9791120329723202
ABCA11P	85.77329796474453	-0.2875937641392583	0.32879396107327	-0.8746929633393404	0.3817409898619978	0.614543116956386
ABCA12	4.811256662171209	-0.28422455704401844	0.8734145629801975	-0.3254176986403907	0.7448649622607715	0.8804210366974432
ABCA13	3.6372053102706525	0.1099008481244086	0.919303481560471	0.11954795160555412	0.9048412525070098	0.9615586253313997
ABCA17P	2.909808532915473	0.24634382577005712	1.3871493653879299	0.1775899783518732	0.8590449955517487	0.9403519749493533
ABCA2	141.35313153946817	-2.2028307832361467	0.3404744358146364	-6.469885992954338	9.807688692722918e-11	3.752316611456937e-9
ABCA3	147.4992267394001	1.0244537096875588	0.38880156137058275	2.6349012233289613	0.008416177090005639	0.039959356045068326
ABCA4	41.48727604791368	-1.3201161399242285	0.43585500988211784	-3.0287965263523517	0.0024552998976085	0.014658251565659941
ABCA5	386.33442937756405	0.6235542742134565	0.5212767888466154	1.1962057155722237	0.23161629098333178	0.45584145158424105
ABCA6	4.967732427243566	-1.1044691920027694	0.9804281518727623	-1.1265172158643857	0.2599466576855781	0.48946511951740523
ABCA7	151.45878702382427	-1.2544494780741855	0.2980960565876397	-4.2082055443272175	2.5740667365579913e-5	2.9830631416229863e-4
ABCA8	4.911658523373833	-1.2440138706289214	1.0002692771964203	-1.2436789762409524	0.21361773661404931	0.4333540070499237
ABCA9	21.01661113016216	-0.6416837894496383	0.6192153849346326	-1.0362852814410897	0.30006907068527505	0.5328096973441041
ABCB1	742.9989755246947	-0.842687466416042	0.2790895109610835	-3.0194164714902065	0.0025326211877789565	0.01506215376770691
ABCB10	501.7796806384632	0.03170739167608326	0.1911834139132162	0.16584802534427062	0.8682765506726646	0.9454456564722362
ABCB10P1	0	NA	NA	NA	NA	NA
ABCB10P3	0	NA	NA	NA	NA	NA
ABCB10P4	0.11559733623421378	-1.0335586383257285	4.2060124731889434	-0.24573361227863832	0.8058884509937494	NA
ABCB11	0.1209521562946411	-1.0335671457277789	4.2060124731889434	-0.24573563495501044	0.8058868851301917	NA
ABCB4	212.0553891816745	-1.5486650397602522	0.2022418692737766	-7.657489743945209	1.8960248389047318e-14	1.3712179636635908e-12
ABCB5	4.145911523095562	-0.2189126147189448	0.8466386595126146	-0.2585667595724562	0.7959695332255838	0.9075747140657409
ABCB6	1420.0403221404429	-0.7655176389748167	0.41994977885622153	-1.8228790143902123	0.06832171698771732	0.19747626124274448
ABCB7	391.15738534585046	0.18337825252921108	0.14726083358939002	1.2452615407605794	0.21303562772992785	0.4324709310505971
ABCB8	681.1474044460634	0.5059737734059133	0.5032211080012691	1.005470091299583	0.3146705441404927	0.5488402489638796
ABCB9	193.21647745663668	-0.663816486528942	0.3988890323888689	-1.6641632951236438	0.09607980096420347	0.2520142824903896
ABCC1	5930.783062430513	0.9223999694673134	0.15894560171526356	5.803243119112589	6.5044372198094845e-9	1.7072902595334543e-7
ABCC10	1005.9077564089287	0.057713033240494364	0.3062032463547368	0.18847949500063024	0.8505007880714309	0.9363284284608987
ABCC11	26.492327572961756	-0.4319017236144989	0.37880117877693664	-1.1401805163569234	0.2542111029369809	0.48353992945731356
ABCC12	0	NA	NA	NA	NA	NA
ABCC13	1.2258512723597264	0.7822409077338787	1.384541529244506	0.5649819028257816	0.5720860735044659	NA
ABCC2	2849.9550027726773	-1.2272672651034233	0.19548081740632886	-6.278197939762091	3.425196840846751e-10	1.1593174225653544e-8
ABCC3	1115.9870051459077	-0.9324742223364094	0.297198386205188	-3.1375480676150853	0.0017036733693220967	0.010743547295872236
ABCC4	492.4066394259342	0.7612055678198572	0.1455029706343314	5.231546575999946	1.680976675272888e-7	3.3308601403673175e-6
ABCC5	857.3967184973079	0.3624194932054979	0.12530761646683225	2.8922383445177644	0.003825076456180659	0.021217414388005337
ABCC6	1865.397708852	0.10719950725079866	0.22487681337239487	0.4767032476277437	0.6335734499568706	0.8107091401463802
ABCC6P1	932.2118642823193	-0.28753077320478504	0.34943652257623603	-0.8228412161526558	0.41059829485698296	0.641887520416699
ABCC6P2	10.872480015217569	-0.7094575715833263	0.8510389659906681	-0.8336370012828599	0.4044855683893543	0.636077241210088
ABCC8	0.1697024213523346	-0.31226117307629003	4.20601247317903	-0.07424161841352642	0.9408181305005918	NA
ABCC9	25.882969961970854	-0.27218363170197385	0.8206709614834763	-0.33165987889953397	0.7401460993914364	0.8778895347407768
ABCD1	1801.7873740003552	-0.5389500360585777	0.45420727916596004	-1.1865728727382505	0.2353961413830596	0.4598461207323503
ABCD1P2	0.2346158689444603	-2.353745546039587	4.1669536086162156	-0.5648600313602319	0.5721689712383046	NA
ABCD1P3	0	NA	NA	NA	NA	NA
ABCD1P4	0.05351412971656735	-0.3122494016231914	4.2060124731889434	-0.07423881969290691	0.9408203574111688	NA
ABCD1P5	0.16054238914970206	-0.3122605361129378	4.206012473180007	-0.0742414669723624	0.940818251000614	NA
ABCD2	0.2722545898631823	-0.31223864678458285	4.206012473181664	-0.07423626267764917	0.9408223919999075	NA
ABCD3	2648.771768066753	0.0067239354123455886	0.17281766634954238	0.03890768550679132	0.9689639890619393	0.9885151343682899
ABCD4	488.33836225294857	0.016134619933562588	0.2376479479323042	0.06789294868289229	0.9458708519386657	0.9787695305969254
ABCE1	2592.536413536792	0.16795115721472226	0.1655162833237468	1.0147107815743597	0.31024371320972094	0.5444111000564608
ABCF1	4662.824829055382	0.07116269089007653	0.11031216997715257	0.6451028105495111	0.5188605626365699	0.7297944777999619
ABCF2	1967.1980507134156	-0.04999576614670265	0.3149901763311551	-0.15872166785970224	0.8738881661024634	0.9479286198121768
ABCF2P1	0.45960802781392746	-1.575780613741351	2.4308320548191404	-0.6482474223660807	0.5168249343566779	NA
ABCF2P2	0	NA	NA	NA	NA	NA
ABCF3	1271.6597741232868	0.32666250235201627	0.36777043776815904	0.8882239266820651	0.37442031080572896	0.6082487756285903
ABCG1	16.40305283068367	-0.3491007747288888	0.7385066655764653	-0.47271174520325676	0.6364188459215745	0.8132119683263875
ABCG2	331.1908407389492	-0.5201963912475672	0.31756775173965196	-1.6380642820245617	0.10140828494471489	0.2620835349747306
ABCG4	0.19258804644330912	-0.3122302598745081	4.2060124731889434	-0.07423426864870403	0.9408239786269365	NA
ABCG5	227.14828530708374	-0.13708036358703662	0.5038565376626527	-0.2720622902363055	0.7855741242610084	0.9020392905361884
ABCG8	227.0538011110779	-0.5943237794505263	0.30665421420041455	-1.938091022163826	0.05261211858591474	0.1631575380066182
ABHD1	14.545266537419238	-0.12872623842628259	0.5246437645000973	-0.2453593221467873	0.8061782226899277	0.9127049010656341
ABHD10	406.6612131360562	-0.9222999920245054	0.12497586849832613	-7.3798246261986025	1.584981696077138e-13	1.0136785921926174e-11
ABHD11	168.59622412197612	0.6180553868444371	0.2738961236627212	2.256532069820446	0.02403732920677633	0.09009399138511835
ABHD12	2997.8986803484067	0.25472296087012664	0.239145749083856	1.0651368959972962	0.2868139848868607	0.51915072297676
ABHD12B	48.93483750240495	-0.6445515168487957	0.4380609826413974	-1.4713739465275186	0.14119001527641992	0.3289827163999235
ABHD13	298.2048966104162	0.6566671736394619	0.2622303873855991	2.5041612460948683	0.01227420809964083	0.05381937242973748
ABHD14A	315.88947796581505	-0.8499367826782018	0.3311685540414166	-2.566477922816026	0.010273716506593502	0.04675823179049724
ABHD14A-ACY1	17.368794555437486	0.5999797475049656	1.055754249485897	0.5682948922982103	0.5698347466720024	0.7662770718623977
ABHD14B	1460.627253115945	0.363724448333296	0.3296676781924725	1.1033063669679497	0.26989414258420263	0.5006477926291378
ABHD15	242.09296243208178	-0.1079018104911725	0.17903342994684918	-0.6026908523352651	0.5467143681460599	0.7503751016995088
ABHD16A	689.733165595464	0.12005728261457523	0.38016561662000725	0.3158025801543697	0.7521523595864635	0.8836114765806707
ABHD16B	520.9356523934044	0.3061654558771858	0.2862826815237347	1.069451544353383	0.2848662519360939	0.5170961969855942
ABHD17A	1466.05992638699	0.3864298580921375	0.21615004297017848	1.7877852476090044	0.07381066186828494	0.2086271016527711
ABHD17AP1	2.7778393850120615	-1.7070617257505796	1.2000322683355484	-1.4225131863481337	0.1548773262465608	0.35090513838282256
ABHD17AP3	0.6706069429834854	0.5355646779655301	2.314740396655196	0.23137137915743036	0.8170262980849232	NA
ABHD17AP4	0.2565145813217327	1.3162168527663634	4.189438228662872	0.31417502321939134	0.7533881115385954	NA
ABHD17AP5	0.19697267597545356	-2.084675371501397	4.17969699631634	-0.4987623201726507	0.6179468352465699	NA
ABHD17AP6	0.6128043834947474	1.6231930485605377	3.388441278375778	0.47903827016845996	0.6319114032722941	NA
ABHD17AP7	0	NA	NA	NA	NA	NA
ABHD17AP8	0	NA	NA	NA	NA	NA
ABHD17AP9	0	NA	NA	NA	NA	NA
ABHD17B	254.40211435723867	-0.3367715025023292	0.15936756584403083	-2.1131746646109866	0.03458582093144364	0.11946815210901733
ABHD17C	244.16305587690564	-0.49519030374945594	0.2822295254634485	-1.7545659084970116	0.07933358706489128	0.219177576127053
ABHD18	223.35341626318598	-0.28152981022993584	0.21090994543410635	-1.3348342092188958	0.18193061438072947	0.39149915009236697
ABHD2	349.51732182145196	0.10210761746877561	1.1640144536143273	0.08772023161029142	0.9300990391088643	0.9732515144963523
ABHD3	416.4052164569225	0.654549763848856	0.17469951245775722	3.7467177477506	0.00017916348543635458	0.00159608219354424
ABHD4	2642.436568582227	0.7739331642826033	0.3279900787888552	2.3596237030719016	0.018293480636237907	0.07305458017360618
ABHD5	156.74919464044285	0.4354949081976494	0.19926275432985455	2.1855309069789435	0.028849942361461118	0.10416853003485224
ABHD6	219.4474317620082	0.448107371587701	0.15308493384074884	2.9271814041077224	0.0034204930854558283	0.01930433041972766
ABHD8	357.65506667145274	0.07313041252693697	0.4944550510509259	0.14790103240224556	0.8824208734293122	0.9518575357648734
ABI1	614.4837122376371	0.17150923592104608	0.20138167164540388	0.8516625893494535	0.39440139008697334	0.6263936087926912
ABI1P1	0.2194948625860522	-1.03357352629813	4.2060124731889434	-0.24573715196676252	0.8058857107295714	NA
ABI2	1031.9839122762712	0.38382061125070654	0.15345535300341967	2.5011875033264777	0.012377762564374294	0.05413494522923587
ABI3	0.2696298867923799	-0.31226648808736884	3.79074036796064	-0.08237612122598716	0.9343476240038022	NA
ABI3BP	5.245626927915808	-0.32683352091159085	0.6633626877162658	-0.4926920475988309	0.6222301975154718	0.80302880697351
ABL1	1496.0706384279626	-0.4676909422535393	0.29127934676261613	-1.6056440233460607	0.10835214687450363	0.27419988150435437
ABL2	882.5382858719177	0.15906992056511488	0.13521035888636174	1.1764625275405565	0.23941009812148267	0.46493191500138376
ABLIM1	3605.178274627708	-0.09935718337593068	0.1254567288065106	-0.7919637656834435	0.42838180420057853	0.656926198800923
ABLIM2	4.6777785143531805	-0.0061416829568450996	0.8564259874244166	-0.007171294480817153	0.9942781838959097	0.9979462477001751
ABLIM3	262.3341581840121	0.6937773217908617	0.19476221264014634	3.5621762167629707	3.677933706448894e-4	0.0029526830786198613
ABO	3.6767518617512134	-1.7715877554128656	1.152345018157299	-1.5373761568785973	0.12420122167550518	0.30106193459456354
ABR	1318.5609432851084	0.7860035797042075	0.3522689259750254	2.2312600452301385	0.025663908633025437	0.0948015935280293
ABRA	0.3877853870788955	-1.0444245452192757	2.8654133829126143	-0.3644934973248596	0.715489528719915	NA
ABRACL	164.15523570186218	0.4585762058511982	0.3871407811661606	1.1845205366116611	0.23620707177563338	0.46085249974210085
ABRAXAS1	265.28537147340626	0.15834591911170712	0.24648753142996468	0.6424094484336969	0.520607366516171	0.7311110415474946
ABRAXAS2	425.6325871514651	0.35785226274627707	0.17702151362795804	2.021518488980762	0.0432261203762245	0.14142299651138382
ABT1	1052.7127881904753	-0.09898773280687069	0.19304877980056412	-0.5127602096689421	0.6081190666313157	0.7932411154260841
ABT1P1	0.1273186883462435	0.40908535739838	4.2060124731889434	0.09726204094877941	0.9225182999695766	NA
ABTB1	138.0494413185231	1.04200942960947	0.31155419408145196	3.3445527275972076	8.241536216123091e-4	0.005827554898694298
ABTB2	1015.4954254390983	0.9411991999620404	0.285704722385649	3.294307465774381	9.866451067060615e-4	0.006802533036581614
AC000041.1	0	NA	NA	NA	NA	NA
AC000041.2	0	NA	NA	NA	NA	NA
AC000077.1	0	NA	NA	NA	NA	NA
AC000078.1	0.48311440177603765	-1.0509658099403465	2.429892537695069	-0.43251534528241503	0.6653669017013291	NA
AC000081.1	0.23049113646577635	-1.0335717569325409	4.20601247318724	-0.24573673129155488	0.8058860363968957	NA
AC000089.1	8.318886612050946	-0.557226478941931	0.614315599710553	-0.9070687431744844	0.36437044591328277	0.5976372672682935
AC000095.1	0.058261078352246164	-1.0335586383257283	4.2060124731889434	-0.24573361227863827	0.8058884509937495	NA
AC000111.2	0	NA	NA	NA	NA	NA
AC000111.3	0	NA	NA	NA	NA	NA
AC000362.1	0	NA	NA	NA	NA	NA
AC000367.1	9.19010936815244	-1.0083278193008924	0.4659663765408796	-2.163949739863754	0.030468206934468306	0.10861586249101222
AC000374.1	0	NA	NA	NA	NA	NA
AC001226.2	2.519914001761806	-1.1216455746078604	1.081717219534194	-1.036912008381322	0.29977686696914085	0.5325637955898709
AC002056.1	0.7576280265648704	-1.2605117626344196	2.6801807051780075	-0.4703084983035504	0.6381346267330553	NA
AC002069.1	0	NA	NA	NA	NA	NA
AC002069.2	0	NA	NA	NA	NA	NA
AC002075.1	0	NA	NA	NA	NA	NA
AC002075.2	0.27760208892283667	-1.0335802834537755	3.7189554834320164	-0.27792219833186654	0.7810720831341409	NA
AC002076.2	0	NA	NA	NA	NA	NA
AC002094.3	0.4418236503185753	-0.3122862157970227	4.206012473155311	-0.07424757244306233	0.9408133929476725	NA
AC002127.1	0	NA	NA	NA	NA	NA
AC002310.3	0.7918530126038846	-1.626403215529594	1.8284235099863582	-0.8895112137021955	0.3737283993095188	NA
AC002310.4	1.363567615015443	-1.363022668778716	3.15402406574226	-0.43215354111698756	0.6656298231184974	NA
AC002310.5	43.74604422340626	0.36388693675235	1.298493381118553	0.2802378064021313	0.7792950628998709	0.8994308023216039
AC002350.1	0.36874802482729035	-2.0735555287767387	3.586435375983373	-0.5781661486673758	0.5631519508003453	NA
AC002366.1	0.05351412971656735	-0.3122494016231914	4.2060124731889434	-0.07423881969290691	0.9408203574111688	NA
AC002367.1	0	NA	NA	NA	NA	NA
AC002381.1	0	NA	NA	NA	NA	NA
AC002400.1	0.5978029483322816	1.9234424134585728	2.4136245431978636	0.7969103640743403	0.42550309127663444	NA
AC002429.1	0	NA	NA	NA	NA	NA
AC002456.2	0.2037031343533874	1.3162249050294184	4.18943824656628	0.31417694391562256	0.753386652842263	NA
AC002472.2	1.3610321071142673	-0.5225960171456235	1.2305547622128075	-0.4246832674117495	0.6710675831841342	NA
AC002486.1	0.12275934102999043	-0.31225677947004127	4.206012473186603	-0.07424057381205673	0.9408189616781999	NA
AC002486.2	0	NA	NA	NA	NA	NA
AC002487.1	0	NA	NA	NA	NA	NA
AC002504.1	0	NA	NA	NA	NA	NA
AC002519.2	0.06095165027220317	-0.3122494016231914	4.2060124731889434	-0.07423881969290691	0.9408203574111688	NA
AC002524.1	0.4578260141353626	2.0229106079179098	2.0701258042902833	0.977192112539962	0.3284740521130827	NA
AC002542.1	0	NA	NA	NA	NA	NA
AC002543.1	0.4758444930569969	0.4090622796372368	4.2060124731609925	0.09725655409904421	0.9225226571851961	NA
AC002545.1	0	NA	NA	NA	NA	NA
AC002553.2	0	NA	NA	NA	NA	NA
AC002553.3	0.5052515107609507	2.2018823755976102	2.3555083733108395	0.9347801096978073	0.34990163212584124	NA
AC002558.1	2.24663937248696	-2.792836471478133	1.5911945421619393	-1.7551822844260987	0.079228133133851	0.21916647637631742
AC002984.1	0	NA	NA	NA	NA	NA
AC002985.1	2.719752451586055	-1.2086063040421442	2.0522726023518554	-0.5889111917476803	0.5559208496724921	0.7571749982279732
AC002996.1	334.39692098736873	1.3496230466120627	0.548826853858118	2.459105339187658	0.013928374318180876	0.059312381568601295
AC003001.2	1.9003092310398606	-0.5511941795617669	1.6280429056225678	-0.33856244062007	0.7349393812244419	0.8754966933830601
AC003002.1	95.73335872971302	0.29374520001954596	0.1899801458535617	1.546188938321835	0.12205894421702604	0.2971048202171947
AC003002.2	0.12223904481383861	-0.3122584244633217	4.206012473180741	-0.07424096491734376	0.9408186504801264	NA
AC003002.3	7.3127568857199075	-1.599822375484117	1.511685862810638	-1.0583034576440433	0.28991711710436163	0.5224116260690452
AC003002.4	2.418338868511512	-0.21398229103955696	1.0440713272661104	-0.2049498778975832	0.8376112853205123	0.9294741311921263
AC003005.1	0.23119467246842756	-2.135830240119432	4.177327360977248	-0.5112910853172334	0.6091472463684808	NA
AC003006.1	2.0389070016328685	1.0963997197477655	1.1739441412616265	0.933945390765761	0.3503320630383521	0.5840793718880387
AC003029.1	0.2683484180160457	-1.363339289194038	4.179696758154363	-0.3261813878086338	0.7442871223767783	NA
AC003045.1	0	NA	NA	NA	NA	NA
AC003071.1	3.6899394320319394	-0.3842644725553049	0.9539082067102945	-0.4028317083889052	0.6870720330274308	0.8461761723638541
AC003071.2	0	NA	NA	NA	NA	NA
AC003072.1	4.949043507919268	2.4947477237094744	0.8415360292134237	2.964516832441854	0.0030315865752172646	0.017483645322753674
AC003080.1	0.554682688239035	0.797305712424263	2.0331465187139175	0.39215359300745567	0.6949447308261891	NA
AC003102.2	2.0825481570071	-0.4603406584445892	1.0703407479380467	-0.4300879503386286	0.6671316649321197	0.8340970703141389
AC003669.1	0	NA	NA	NA	NA	NA
AC003685.2	0	NA	NA	NA	NA	NA
AC003686.1	0	NA	NA	NA	NA	NA
AC003688.1	0.2102615460565403	-1.7731777429813884	4.189302982955614	-0.42326318965127363	0.6721032480057078	NA
AC003958.1	0	NA	NA	NA	NA	NA
AC003958.3	0.15300327948251857	-1.0335706200582688	4.206012473188267	-0.24573646099408628	0.8058862456487348	NA
AC003958.4	0	NA	NA	NA	NA	NA
AC003976.1	0	NA	NA	NA	NA	NA
AC003982.1	0.061119522406919306	-0.3122515284548905	4.2060124731889434	-0.07423932535752693	0.9408199550594732	NA
AC003989.1	0	NA	NA	NA	NA	NA
AC003989.2	0	NA	NA	NA	NA	NA
AC004004.1	0	NA	NA	NA	NA	NA
AC004006.1	0	NA	NA	NA	NA	NA
AC004022.1	0.12577165171897006	-0.3122238793041565	4.2060124731889434	-0.07423275163695187	0.9408251856967581	NA
AC004022.2	0	NA	NA	NA	NA	NA
AC004024.1	0	NA	NA	NA	NA	NA
AC004057.1	481.533875888523	0.07367538538556921	0.32455212592338123	0.22700632502700707	0.820418823894119	0.9201059112442059
AC004062.1	0	NA	NA	NA	NA	NA
AC004066.1	0	NA	NA	NA	NA	NA
AC004069.2	0	NA	NA	NA	NA	NA
AC004074.1	0	NA	NA	NA	NA	NA
AC004076.1	1.3815203587019942	-1.4443057606524299	2.030633133557035	-0.7112588368547189	0.4769238545083784	NA
AC004080.3	0.1810204193822366	-1.033572396785025	4.206012473186606	-0.2457368834196439	0.8058859186263487	NA
AC004129.1	0.22208584807788784	-0.3122702471111976	4.206012473180652	-0.07424377580959811	0.9408164138850734	NA
AC004129.2	0	NA	NA	NA	NA	NA
AC004134.1	0.06593901783124827	0.40909173796873183	4.2060124731889434	0.09726355796053164	0.9225170952810268	NA
AC004217.1	2.2789621851792266	-0.8885401008393994	1.0332350530422243	-0.8599593076359636	0.3898114740122049	0.6224491023448101
AC004217.3	0.14254689421137795	-0.31222387930415635	4.2060124731889434	-0.07423275163695182	0.9408251856967581	NA
AC004223.1	0.3352342516206486	-0.3122402848032408	2.9388029864852507	-0.10624743687792215	0.9153860347289658	NA
AC004223.3	5.856591476260909	-3.864555542255021	4.111153028767248	-0.9400174391985183	0.34720861544293324	0.581621937909683
AC004224.1	0.11671418250799602	-1.0335671457277789	4.2060124731889434	-0.24573563495501044	0.8058868851301917	NA
AC004232.1	0	NA	NA	NA	NA	NA
AC004263.1	0.09828255818333517	-0.3122515284548901	4.2060124731889434	-0.07423932535752685	0.9408199550594734	NA
AC004383.1	0.1668608933208565	-1.0335715044656908	4.206012473187497	-0.24573667126631368	0.805886082865669	NA
AC004386.1	3.1606622344484876	-0.8169845885408195	0.8959775822566372	-0.9118359708098237	0.3618550716215662	0.5949348611600618
AC004386.2	0	NA	NA	NA	NA	NA
AC004448.1	20.080392194007985	0.15965248956515543	0.8360513149909167	0.19096015603646288	0.8485568095342164	0.9352847535249241
AC004448.2	0.0947422011302724	-0.31225500280336743	4.206012473188265	-0.07424015140085169	0.9408192977860499	NA
AC004453.1	10.548053814108217	0.11804751835533558	0.4948755886853532	0.23853978869503575	0.8114624589078531	0.9154077656881151
AC004461.1	0.05351412971656735	-0.3122494016231914	4.2060124731889434	-0.07423881969290691	0.9408203574111688	NA
AC004467.1	0	NA	NA	NA	NA	NA
AC004486.1	0	NA	NA	NA	NA	NA
AC004522.1	0	NA	NA	NA	NA	NA
AC004534.1	0.10427382690341529	0.4090853573983796	4.2060124731889434	0.09726204094877931	0.9225182999695767	NA
AC004552.1	38.748746584936384	2.510806850675167	1.1381416840752279	2.206058248991441	0.027379921518450843	0.09989183797919274
AC004554.1	0	NA	NA	NA	NA	NA
AC004556.1	45.336605432333755	0.46522189544432013	0.8121459602649789	0.5728304002060568	0.5667595333334842	0.763969381467433
AC004584.2	0.403186557337306	-1.500530605549134	3.441303037945085	-0.43603559146164306	0.6628109067491416	NA
AC004674.1	0	NA	NA	NA	NA	NA
AC004678.1	1.9770502970196526	-0.3961122066122738	1.0082024028841703	-0.392889568085846	0.6944010467749668	0.8511669768772975
AC004686.1	0.47566714760839984	0.8337012916299043	2.3984103188777324	0.3476057808240297	0.7281362642544214	NA
AC004690.1	0	NA	NA	NA	NA	NA
AC004691.2	0	NA	NA	NA	NA	NA
AC004692.1	0	NA	NA	NA	NA	NA
AC004696.1	0	NA	NA	NA	NA	NA
AC004706.2	0	NA	NA	NA	NA	NA
AC004706.3	9.38370831495856	-0.8080021159917327	0.5563440212484548	-1.452342588635263	0.14640637111576474	0.33737633784944976
AC004754.1	0.522895241629477	-2.0370153571808904	4.148618286010499	-0.49101055260974075	0.6234189839448356	NA
AC004790.1	0	NA	NA	NA	NA	NA
AC004801.1	0.05351412971656735	-0.3122494016231914	4.2060124731889434	-0.07423881969290691	0.9408203574111688	NA
AC004801.2	5.024943180824226	0.21985207539710327	1.2573957098321065	0.17484716519866206	0.8611997266665752	0.9417731635139286
AC004805.1	0.6328849560803219	-3.1743345714934783	4.129800819041692	-0.768641082363404	0.44210641000690226	NA
AC004805.2	0	NA	NA	NA	NA	NA
AC004805.3	0	NA	NA	NA	NA	NA
AC004812.1	0	NA	NA	NA	NA	NA
AC004815.1	0	NA	NA	NA	NA	NA
AC004825.1	0	NA	NA	NA	NA	NA
AC004832.2	0.06137967051499522	-0.3122494016231914	4.2060124731889434	-0.07423881969290691	0.9408203574111688	NA
AC004832.3	96.93632967688073	1.743251306973568	0.5489740989521655	3.1754709562817918	0.0014959349578014443	0.009664653289376839
AC004835.2	0	NA	NA	NA	NA	NA
AC004837.1	0.3558895440020163	0.33054176103525457	3.5829189060287705	0.09225488204019104	0.9264955343529279	NA
AC004840.2	0.08271426032365616	0.4090917379687316	4.2060124731889434	0.09726355796053159	0.9225170952810269	NA
AC004852.1	0	NA	NA	NA	NA	NA
AC004852.3	0	NA	NA	NA	NA	NA
AC004853.1	0	NA	NA	NA	NA	NA
AC004853.2	0	NA	NA	NA	NA	NA
AC004854.1	0	NA	NA	NA	NA	NA
AC004858.1	0	NA	NA	NA	NA	NA
AC004865.1	0.04289415638842007	0.4090917379687316	4.2060124731889434	0.09726355796053159	0.9225170952810269	NA
AC004866.1	0	NA	NA	NA	NA	NA
AC004866.2	0	NA	NA	NA	NA	NA
AC004870.1	0	NA	NA	NA	NA	NA
AC004884.1	0.06095165027220317	-0.3122494016231914	4.2060124731889434	-0.07423881969290691	0.9408203574111688	NA
AC004890.1	0.061119522406919306	-0.3122515284548905	4.2060124731889434	-0.07423932535752693	0.9408199550594732	NA
AC004890.2	35.716875628055305	-0.28519148312759873	0.8296027234451995	-0.3437687402269448	0.7310202107231898	0.8732689211560337
AC004890.3	0.9906011289997766	1.6557098673967507	1.7711913662102419	0.934800100646051	0.3498913277158275	NA
AC004893.1	1.0967782775972956	0.43296099430954205	1.428835521774104	0.30301667876506805	0.7618771509763059	NA
AC004898.1	1.0121149611285818	-3.317452594927628	2.2150083033014516	-1.4977156473783833	0.13420714468515835	NA
AC004899.1	0	NA	NA	NA	NA	NA
AC004910.1	2.2115093671528974	-1.8860193367025184	1.177763846505388	-1.601356114214778	0.10929806699558359	0.2754549137339072
AC004911.1	0	NA	NA	NA	NA	NA
AC004922.1	8.531190960365768	0.2912379949164945	1.1746102141259893	0.2479443745797839	0.8041774456801123	0.9119154097887612
AC004923.2	0	NA	NA	NA	NA	NA
AC004923.3	0	NA	NA	NA	NA	NA
AC004924.1	0.14117671457175524	0.4090832305666814	4.2060124731889434	0.0972615352841595	0.9225187015277297	NA
AC004938.1	0.05351412971656735	-0.3122494016231914	4.2060124731889434	-0.07423881969290691	0.9408203574111688	NA
AC004941.2	0.09848633798772678	-1.0335586383257285	4.2060124731889434	-0.24573361227863832	0.8058884509937494	NA
AC004945.1	0.0473711005651362	-0.3122494016231914	4.2060124731889434	-0.07423881969290691	0.9408203574111688	NA
AC004951.2	9.841142561991166	-0.495745610040145	0.543126650140156	-0.9127624466820323	0.36136749291745623	0.5946465849275345
AC004951.3	4.978355781563732	0.6758569026857325	0.7652046335523239	0.8832368141162309	0.3771083348769538	0.6103237791375378
AC004965.1	0	NA	NA	NA	NA	NA
AC004967.1	34.469115022235535	-0.6808490068719807	0.2666736482388035	-2.5531169328822747	0.010676364636144678	0.04834686654254155
AC004975.1	0	NA	NA	NA	NA	NA
AC004980.1	85.3588219589964	-0.10346022241119057	0.20985336164929988	-0.4930119851217344	0.6220041188932035	0.8029415128847487
AC004980.2	0.8273171744457468	-1.9464267555203734	1.794925146431921	-1.0844055304421012	0.2781850327019413	NA
AC004980.3	9.644759837651744	-0.031940110237253246	0.5463426819692941	-0.05846167852404466	0.9533808863697079	0.9817152561964199
AC004980.4	0	NA	NA	NA	NA	NA
AC004986.1	0.05688154862027423	-0.31225152845489046	4.2060124731889434	-0.07423932535752692	0.9408199550594732	NA
AC004987.1	0	NA	NA	NA	NA	NA
AC004987.2	0.5073343978523434	-2.847445308568396	4.142194131997827	-0.6874243982367483	0.4918153271074972	NA
AC004987.3	0.06593901783124827	0.40909173796873183	4.2060124731889434	0.09726355796053164	0.9225170952810268	NA
AC004987.4	0.24414234535824494	-0.3122721828751465	4.206012473178401	-0.07424423604696745	0.9408160476794685	NA
AC004997.1	12.963232147150944	1.0410358262187016	1.2188185330838461	0.8541352120603877	0.3930300756483756	0.6251424922618001
AC005000.1	0.18413901154498563	-0.31226214628662247	4.2060124731776245	-0.07424184979905914	0.9408179463897418	NA
AC005000.2	0.08271426032365616	0.4090917379687316	4.2060124731889434	0.09726355796053159	0.9225170952810269	NA
AC005002.1	0	NA	NA	NA	NA	NA
AC005002.2	0	NA	NA	NA	NA	NA
AC005005.1	0.06593901783124827	0.40909173796873183	4.2060124731889434	0.09726355796053164	0.9225170952810268	NA
AC005005.2	0	NA	NA	NA	NA	NA
AC005008.1	0	NA	NA	NA	NA	NA
AC005011.1	0	NA	NA	NA	NA	NA
AC005014.1	1.329287571846034	-0.6703727976728324	1.2375765071047107	-0.5416819031585839	0.5880376585740356	NA
AC005017.1	0.16563231970040565	-0.3122639870189295	4.20601247318793	-0.07424228744197	0.9408175981622386	NA
AC005019.1	0.061119522406919306	-0.3122515284548905	4.2060124731889434	-0.07423932535752693	0.9408199550594732	NA
AC005020.1	0.05688154862027423	-0.31225152845489046	4.2060124731889434	-0.07423932535752692	0.9408199550594732	NA
AC005020.2	2.80253026625822	-0.7626343146119066	1.0471264120154458	-0.7283116019813062	0.46642286181078807	0.6891799871928369
AC005033.1	0	NA	NA	NA	NA	NA
AC005034.1	0	NA	NA	NA	NA	NA
AC005040.1	0	NA	NA	NA	NA	NA
AC005041.1	2.637864122520305	-0.7651824375270541	1.7690297832259698	-0.43254355849887477	0.6653464010159053	0.8329586818649198
AC005041.2	0	NA	NA	NA	NA	NA
AC005042.1	1.1649075280010268	1.2098803690085516	1.972865712539373	0.6132603761719062	0.539704188767466	NA
AC005042.3	0	NA	NA	NA	NA	NA
AC005066.1	0	NA	NA	NA	NA	NA
AC005070.1	0	NA	NA	NA	NA	NA
AC005070.2	0	NA	NA	NA	NA	NA
AC005077.1	0.18789789874508445	-0.9081336833944642	4.1942074660170485	-0.21652092576547163	0.8285817155992601	NA
AC005077.2	0.7662854705793464	-0.034360803183056274	2.1977811987986438	-0.015634314827080446	0.9875261297512378	NA
AC005077.3	0	NA	NA	NA	NA	NA
AC005077.4	455.8497646792845	-1.6257908231858549	0.32831913751012987	-4.951861275938242	7.350699944364761e-7	1.254890408828805e-5
AC005084.1	0	NA	NA	NA	NA	NA
AC005086.2	0.04289415638842007	0.4090917379687316	4.2060124731889434	0.09726355796053159	0.9225170952810269	NA
AC005086.3	0.061119522406919306	-0.3122515284548905	4.2060124731889434	-0.07423932535752693	0.9408199550594732	NA
AC005086.4	0.061119522406919306	-0.3122515284548905	4.2060124731889434	-0.07423932535752693	0.9408199550594732	NA
AC005088.1	0	NA	NA	NA	NA	NA
AC005094.1	0	NA	NA	NA	NA	NA
AC005099.1	0.4398669897195354	-1.0335864451959345	2.788195258558807	-0.37070088331266515	0.7108603323489961	NA
AC005102.1	0.19785688729617654	-0.31223238670620784	4.2060124731889434	-0.07423477431332422	0.9408235762751049	NA
AC005104.2	0.5651313764512317	1.4729915288119417	2.7102365244400066	0.5434918744283005	0.5867911839610165	NA
AC005105.1	0.12223904481383861	-0.3122584244633217	4.206012473180741	-0.07424096491734376	0.9408186504801264	NA
AC005154.2	0.22061387897053356	-0.31226528686825716	4.206012473186602	-0.0742425964875172	0.9408173522582068	NA
AC005154.3	5.3440618194534775	0.26799903517429974	0.9549504743908656	0.2806418158441655	0.7789851399721486	0.8991720182586453
AC005154.6	11.051707086828591	1.9606651849404972	3.5777618182299675	0.5480144527649135	0.5836819790097437	0.7762872638100088
AC005156.1	0	NA	NA	NA	NA	NA
AC005165.2	0.6192297625127456	-0.6952080875799371	1.9640335559885438	-0.3539695569152446	0.7233616981602282	NA
AC005176.1	4.033555583224649	-0.8557476016024241	0.8893465597840379	-0.9622206238816816	0.3359387914026928	0.5713426160589555
AC005176.2	0	NA	NA	NA	NA	NA
AC005178.1	0	NA	NA	NA	NA	NA
AC005181.1	0	NA	NA	NA	NA	NA
AC005183.1	0.4725843403764415	-2.4258653358635804	2.7772274412293627	-0.8734845766862188	0.38239900928454307	NA
AC005185.1	0	NA	NA	NA	NA	NA
AC005189.1	0.1853921653790639	1.2421699625928038	4.192487858583145	0.29628468930440655	0.7670126774935988	NA
AC005191.1	0	NA	NA	NA	NA	NA
AC005225.4	0	NA	NA	NA	NA	NA
AC005229.1	0	NA	NA	NA	NA	NA
AC005229.2	0.19831159655786995	-0.3122238793041567	4.2060124731889434	-0.07423275163695191	0.940825185696758	NA
AC005229.3	0	NA	NA	NA	NA	NA
AC005230.1	0.061119522406919306	-0.3122515284548905	4.2060124731889434	-0.07423932535752693	0.9408199550594732	NA
AC005237.2	0	NA	NA	NA	NA	NA
AC005242.1	0.2462712688626169	-0.3122381936664973	3.836791962899985	-0.08138001660910915	0.9351397408280497	NA
AC005244.1	0.2666058150431125	-1.0335828984363737	3.7970023011340968	-0.2722102375675835	0.7854603705235429	NA
AC005252.1	0	NA	NA	NA	NA	NA
AC005255.1	0	NA	NA	NA	NA	NA
AC005258.1	0	NA	NA	NA	NA	NA
AC005261.5	0.4350605255240845	1.2573387773104252	4.191966326274745	0.29994009480218764	0.7642228502577249	NA
AC005262.1	0.22653984884420153	0.4090741426959748	4.2060124731774104	0.0972593745987971	0.9225204173704089	NA
AC005294.1	0	NA	NA	NA	NA	NA
AC005296.1	0	NA	NA	NA	NA	NA
AC005297.1	0	NA	NA	NA	NA	NA
AC005297.2	0	NA	NA	NA	NA	NA
AC005297.3	0	NA	NA	NA	NA	NA
AC005300.1	0.15940208059025449	-0.31226094927865033	4.206012473176712	-0.07424156520458586	0.9408181728383441	NA
AC005324.3	0.46197963178794005	-0.31228804349547	4.206012473152995	-0.07424800698733221	0.9408130471858698	NA
AC005324.4	0	NA	NA	NA	NA	NA
AC005324.6	0	NA	NA	NA	NA	NA
AC005326.1	0	NA	NA	NA	NA	NA
AC005332.2	14.091508071276099	0.10240318221426273	0.5012622585788516	0.20429062922987662	0.8381263923535593	0.9297196625828161
AC005332.3	3.4560908968231114	1.499262126780627	1.2851639202483787	1.166592139071933	0.24337511941008957	0.4695463244809697
AC005332.4	0.04289415638842007	0.4090917379687316	4.2060124731889434	0.09726355796053159	0.9225170952810269	NA
AC005336.1	9.088134897738163	-2.7694044235055966	0.636048406722663	-4.354078076817105	1.3362807832714048e-5	1.6718140602388232e-4
AC005336.2	1.6077836792390094	3.3865564457348714	1.3865346637430023	2.4424607146803927	0.014587517185208107	0.06159892696587016
AC005341.1	0	NA	NA	NA	NA	NA
AC005345.1	0	NA	NA	NA	NA	NA
AC005351.1	0.11652215670449233	-1.629469504787232	4.194207655729696	-0.3885047280768796	0.6976425558230026	NA
AC005357.1	0	NA	NA	NA	NA	NA
AC005357.2	0	NA	NA	NA	NA	NA
AC005363.1	2.246767637074018	-1.039835300246927	1.5863641972721165	-0.6554833385895932	0.5121566102417436	0.724879822955416
AC005377.1	0	NA	NA	NA	NA	NA
AC005410.1	0.9040636475836901	-3.1463217940528145	1.798080013631718	-1.7498230168845215	0.0801488577146414	NA
AC005412.1	0.6976569866943235	2.3921618635390622	3.9409763091527754	0.6069972706974545	0.5438527234155464	NA
AC005412.2	0	NA	NA	NA	NA	NA
AC005412.3	0	NA	NA	NA	NA	NA
AC005476.1	0	NA	NA	NA	NA	NA
AC005479.1	0.5815168932410701	1.5609067762393125	2.6856673696206452	0.5811988461027446	0.5611064452737615	NA
AC005480.2	0.5042476271734925	-0.7461218196972352	2.4017845595538154	-0.3106531003079826	0.7560643547654317	NA
AC005495.1	0	NA	NA	NA	NA	NA
AC005517.1	29.23220156605564	0.39324561090694515	0.5557030550409863	0.7076542180930444	0.4791600145076661	0.6993190266230753
AC005517.2	0.911576299495313	-1.1526399010256807	1.7296862378422244	-0.6663866982393256	0.5051639624967115	NA
AC005518.2	0.06593901783124827	0.40909173796873183	4.2060124731889434	0.09726355796053164	0.9225170952810268	NA
AC005519.1	0.06095165027220317	-0.3122494016231914	4.2060124731889434	-0.07423881969290691	0.9408203574111688	NA
AC005520.1	10.761443680778413	2.5894161400047304	2.944600439971434	0.8793777603421981	0.3791964864476172	0.612229444019608
AC005520.4	0	NA	NA	NA	NA	NA
AC005521.1	0.058261078352246164	-1.0335586383257283	4.2060124731889434	-0.24573361227863827	0.8058884509937495	NA
AC005522.1	0.12420009618349444	-0.31222387930415685	4.2060124731889434	-0.07423275163695195	0.940825185696758	NA
AC005531.1	4.970986700495006	0.022154106568737255	0.807346514030926	0.02744064188513809	0.9781082829055296	0.991587861181805
AC005532.2	0.20700061717955714	0.19842932537635852	4.198956049277373	0.047256823612266095	0.9623085393770284	NA
AC005534.2	0.25448683296813973	1.0510855932451295	3.8030903789484856	0.27637670644465295	0.7822587457935387	NA
AC005539.1	0	NA	NA	NA	NA	NA
AC005550.2	0	NA	NA	NA	NA	NA
AC005559.1	0.06137967051499522	-0.3122494016231914	4.2060124731889434	-0.07423881969290691	0.9408203574111688	NA
AC005562.2	0	NA	NA	NA	NA	NA
AC005587.1	0.1672772269571158	-0.3122641691263282	4.206012473181667	-0.0742423307390037	0.9408175637112803	NA
AC005588.1	0	NA	NA	NA	NA	NA
AC005618.2	0.26793108973375546	-0.312240518998094	3.0986827999176083	-0.10076556367963713	0.919736563863841	NA
AC005632.1	0.15200046770429412	-1.0335650188960799	4.2060124731889434	-0.24573512929039043	0.8058872765925453	NA
AC005632.3	0	NA	NA	NA	NA	NA
AC005668.1	0	NA	NA	NA	NA	NA
AC005670.2	10.09699676481429	-1.6673940193760535	1.0912587699995053	-1.5279547484203122	0.12652377357343667	0.3048808490157043
AC005682.1	5.255758008387973	1.3986741485497682	0.8067115713473542	1.7337970573717314	0.08295409796655345	0.22684001900873105
AC005697.1	0.09828255818333517	-0.3122515284548901	4.2060124731889434	-0.07423932535752685	0.9408199550594734	NA
AC005702.2	2.537538410562326	1.4796182099345425	0.8926584975994676	1.657541169342502	0.09741011259685453	0.2542423222034546
AC005702.3	0.39246213985043515	-0.3122427081325574	2.9367049176001503	-0.10632416837702557	0.9153251566831203	NA
AC005702.4	0.298853618274714	-1.0335855204344546	3.742795878970166	-0.27615332330622494	0.7824303062761899	NA
AC005702.5	0	NA	NA	NA	NA	NA
AC005722.1	0	NA	NA	NA	NA	NA
AC005726.1	0.8033886189806758	-2.6511840211834605	2.174677410067969	-1.219115998036968	0.222800168671394	NA
AC005726.2	243.13713092519455	-0.14494658042815176	0.2578877122875939	-0.5620530700838849	0.5740798615837854	0.7693298536001628
AC005730.1	0	NA	NA	NA	NA	NA
AC005740.1	1.4520506535297735	0.6945142417221994	1.5512794875682916	0.4477041353849688	0.6543667367577518	0.8253490967016631
AC005740.2	0	NA	NA	NA	NA	NA
AC005741.1	0	NA	NA	NA	NA	NA
AC005758.1	0	NA	NA	NA	NA	NA
AC005771.1	0	NA	NA	NA	NA	NA
AC005776.1	0.44781644759351336	-1.111743356827323	4.134181223204733	-0.26891500319028644	0.7879950912372978	NA
AC005777.1	0	NA	NA	NA	NA	NA
AC005779.2	0.08578831277684014	0.9197537734432203	4.19895611747579	0.21904343548989788	0.8266162126153606	NA
AC005786.1	0	NA	NA	NA	NA	NA
AC005798.1	0	NA	NA	NA	NA	NA
AC005822.1	0.1070282594331347	-0.3122558872091248	4.2060124731875	-0.07424036167265183	0.9408191304751397	NA
AC005828.6	0.16226490079669878	-0.3122606501822845	4.206012473179828	-0.07424149409290964	0.940818229421101	NA
AC005828.7	0	NA	NA	NA	NA	NA
AC005829.1	5.99536314549381	0.7499889218488152	0.747884328716784	1.0028140623505806	0.3159505826020844	0.5504007506656904
AC005829.2	0.825234869794686	-1.412345333225523	3.0967338792828802	-0.4560757844495775	0.6483354828048729	NA
AC005832.2	0	NA	NA	NA	NA	NA
AC005832.3	0.16927440110954256	-0.3122611437945007	4.206012473179074	-0.07424161145163727	0.9408181360400882	NA
AC005832.4	403.36492927980294	0.3291807872350024	0.32658591632268397	1.0079454464587339	0.31348065247068635	0.5479054588604511
AC005833.1	0	NA	NA	NA	NA	NA
AC005833.3	54.39132693554765	0.09349505601713566	0.27596383290643217	0.33879459867060163	0.7347644705402583	0.8754857855446665
AC005837.2	2.0986118882412623	0.5017474866455108	1.6947612422310667	0.2960579190405522	0.7671858498496331	0.8914148529324909
AC005838.1	0	NA	NA	NA	NA	NA
AC005840.1	1.1635656338256564	-0.1686139223440645	1.3812793135151846	-0.12207083729862207	0.9028429175870213	NA
AC005840.2	0	NA	NA	NA	NA	NA
AC005840.4	0.0997757050086943	0.40908323056668083	4.2060124731889434	0.09726153528415937	0.9225187015277299	NA
AC005868.1	0	NA	NA	NA	NA	NA
AC005899.2	0	NA	NA	NA	NA	NA
AC005906.1	0.06593901783124827	0.40909173796873183	4.2060124731889434	0.09726355796053164	0.9225170952810268	NA
AC005906.2	0	NA	NA	NA	NA	NA
AC005908.1	0	NA	NA	NA	NA	NA
AC005912.1	0.19697267597545356	-2.084675371501397	4.17969699631634	-0.4987623201726507	0.6179468352465699	NA
AC005921.1	0	NA	NA	NA	NA	NA
AC005943.1	3.050694186253635	5.339618854831171	4.087511941155369	1.306324955547869	0.19144207399993232	0.40470117764662555
AC005951.1	0	NA	NA	NA	NA	NA
AC005951.2	0	NA	NA	NA	NA	NA
AC005962.1	0	NA	NA	NA	NA	NA
AC005972.2	0.05351412971656735	-0.3122494016231914	4.2060124731889434	-0.07423881969290691	0.9408203574111688	NA
AC005972.3	0.1698620800283189	-0.31222387930415696	4.2060124731889434	-0.07423275163695198	0.940825185696758	NA
AC005996.1	1.0267590571102072	0.8006926237622024	1.8328206529669686	0.4368635973552796	0.6622102733448048	NA
AC006001.1	0.19656511636667034	-0.31226347569593665	4.2060124731719775	-0.07424216587271368	0.9408176948935166	NA
AC006001.3	27.242934158410517	0.38043589281385964	0.33442783017940547	1.137572469999799	0.25529904763385214	0.48456033973877854
AC006001.4	15.685986814388796	-0.6028766166250742	0.47749711611432233	-1.262576456023524	0.20674143352858843	0.4244987084649098
AC006006.1	0	NA	NA	NA	NA	NA
AC006011.1	47.847478672840246	0.37339377226161874	0.5155775236728768	0.7242243021022952	0.4689280411515963	0.6910662986356844
AC006011.2	0.6018475837297971	-2.613128723374707	3.1159010164879364	-0.8386430472429046	0.40166964667653887	NA
AC006015.1	0	NA	NA	NA	NA	NA
AC006020.1	0.2177357057311508	0.40907684999632926	4.2060124731889434	0.09726001827240721	0.9225199062165166	NA
AC006022.1	0	NA	NA	NA	NA	NA
AC006023.1	0	NA	NA	NA	NA	NA
AC006023.2	0	NA	NA	NA	NA	NA
AC006026.1	0.3327493572131221	1.4767915675537746	2.9388142751800066	0.502512724273234	0.6153069040941621	NA
AC006026.2	0	NA	NA	NA	NA	NA
AC006028.1	0.17317939749201092	-1.6515621299903027	4.19342491486744	-0.39384564252833676	0.693695004329006	NA
AC006030.1	0.8550852773361797	2.4147064964168887	2.6975216443162506	0.8951574129181648	0.37070294662814635	NA
AC006033.1	0.11938060075916547	-1.0335671457277793	4.2060124731889434	-0.24573563495501055	0.8058868851301917	NA
AC006042.3	1.477356385341632	-1.1404210927554943	1.9266301483197392	-0.5919252814299014	0.553900623627311	0.7558436765694979
AC006065.1	0	NA	NA	NA	NA	NA
AC006065.2	0	NA	NA	NA	NA	NA
AC006070.1	0	NA	NA	NA	NA	NA
AC006077.1	0.09828255818333517	-0.3122515284548901	4.2060124731889434	-0.07423932535752685	0.9408199550594734	NA
AC006115.2	0	NA	NA	NA	NA	NA
AC006116.1	0.14383378273057545	0.4090832305666807	4.2060124731889434	0.09726153528415935	0.9225187015277299	NA
AC006116.2	0.5851265466868558	-0.175630129471598	2.4055351015185016	-0.07301083628367382	0.9417974944190296	NA
AC006116.3	0.09828255818333517	-0.3122515284548901	4.2060124731889434	-0.07423932535752685	0.9408199550594734	NA
AC006116.7	7.973536663678804	-0.210485975745493	1.204780237664243	-0.1747090209195088	0.8613082791306302	0.9417731635139286
AC006120.1	0.443208037168395	-1.043984566967781	2.820444373607331	-0.37014896543856707	0.7112714998105328	NA
AC006122.1	1.4659847216297706	1.4265048680798997	1.5557326574571535	0.9169344496576445	0.35917699048677737	0.5931490140614091
AC006130.2	0.21104954111348123	-0.3122362415506111	3.9881466172319393	-0.07829106387450858	0.9375965256402964	NA
AC006133.1	0	NA	NA	NA	NA	NA
AC006144.1	2.133567198050305	-0.37699946944179025	1.1206371516519396	-0.33641528739793475	0.7365577229398568	0.8761590840273102
AC006158.1	0	NA	NA	NA	NA	NA
AC006195.1	0.19154743454332449	1.7095128597929852	4.166919935527169	0.41025814900297813	0.6816165889269489	NA
AC006197.1	0	NA	NA	NA	NA	NA
AC006199.1	0	NA	NA	NA	NA	NA
AC006210.1	0	NA	NA	NA	NA	NA
AC006210.2	0.12577165171897006	-0.3122238793041565	4.2060124731889434	-0.07423275163695187	0.9408251856967581	NA
AC006236.1	0	NA	NA	NA	NA	NA
AC006254.1	6.42588454800472	-0.9326348143841627	1.3667441843518149	-0.6823770132422179	0.4950005869908843	0.7120696652139116
AC006254.2	0.08271426032365616	0.4090917379687316	4.2060124731889434	0.09726355796053159	0.9225170952810269	NA
AC006254.3	0.1767168586411331	-1.0335671457277793	4.2060124731889434	-0.24573563495501055	0.8058868851301917	NA
AC006262.4	0	NA	NA	NA	NA	NA
AC006270.2	0	NA	NA	NA	NA	NA
AC006270.3	0	NA	NA	NA	NA	NA
AC006326.1	0	NA	NA	NA	NA	NA
AC006328.1	0	NA	NA	NA	NA	NA
AC006328.2	0	NA	NA	NA	NA	NA
AC006329.2	0	NA	NA	NA	NA	NA
AC006335.1	0	NA	NA	NA	NA	NA
AC006335.2	0.09828255818333517	-0.3122515284548901	4.2060124731889434	-0.07423932535752685	0.9408199550594734	NA
AC006335.3	0	NA	NA	NA	NA	NA
AC006338.1	0	NA	NA	NA	NA	NA
AC006338.2	0	NA	NA	NA	NA	NA
AC006349.1	0	NA	NA	NA	NA	NA
AC006355.1	0.3283535726509528	-0.7147224150762539	3.6041107499348803	-0.1983075617443686	0.842804435761173	NA
AC006362.1	0	NA	NA	NA	NA	NA
AC006363.1	0	NA	NA	NA	NA	NA
AC006366.1	0	NA	NA	NA	NA	NA
AC006380.1	0	NA	NA	NA	NA	NA
AC006386.1	0	NA	NA	NA	NA	NA
AC006386.2	1.9551121013505595	-1.5748303385191615	1.3728169193240698	-1.1471524835915896	0.25131860586557014	0.47931466613284435
AC006390.1	0	NA	NA	NA	NA	NA
AC006427.1	0	NA	NA	NA	NA	NA
AC006441.2	0	NA	NA	NA	NA	NA
AC006441.5	0	NA	NA	NA	NA	NA
AC006445.1	0.327393792618325	-1.3577337005778514	3.626381253196468	-0.37440456636518266	0.7081033461316311	NA
AC006445.2	0.45620001513585123	-1.3074352737540862	2.8532255278020857	-0.45823060988846465	0.6467867706946484	NA
AC006449.4	14.232143252484812	-0.2840113026219984	0.38845448793603526	-0.7311314747089884	0.4646988509316913	0.6876608116474332
AC006449.7	14.232143252484812	-0.2840113026219984	0.38845448793603526	-0.7311314747089884	0.4646988509316913	0.6876608116474332
AC006455.2	0.2690501061182368	0.40907343815633773	3.8158851375619243	0.10720276512770145	0.9146281218189228	NA
AC006455.3	0	NA	NA	NA	NA	NA
AC006455.6	0	NA	NA	NA	NA	NA
AC006455.7	0	NA	NA	NA	NA	NA
AC006457.1	0	NA	NA	NA	NA	NA
AC006461.1	0.05351412971656735	-0.3122494016231914	4.2060124731889434	-0.07423881969290691	0.9408203574111688	NA
AC006463.1	0	NA	NA	NA	NA	NA
AC006463.2	0.9440021489364866	0.6334143571847308	2.3870621736768074	0.2653531039826577	0.7907374591339493	NA
AC006466.1	0	NA	NA	NA	NA	NA
AC006480.1	0	NA	NA	NA	NA	NA
AC006483.1	0.6968401550423109	-1.03358885011778	2.5151064498471705	-0.4109523277555849	0.6811074913019963	NA
AC006484.1	0	NA	NA	NA	NA	NA
AC006486.1	23.427477730348784	0.266959801541111	2.5933051062625587	0.10294191797811648	0.9180090686665264	0.9673352660115742
AC006499.1	0	NA	NA	NA	NA	NA
AC006499.2	0	NA	NA	NA	NA	NA
AC006499.3	0	NA	NA	NA	NA	NA
AC006499.4	0	NA	NA	NA	NA	NA
AC006499.5	0	NA	NA	NA	NA	NA
AC006499.6	0	NA	NA	NA	NA	NA
AC006499.7	0	NA	NA	NA	NA	NA
AC006499.8	0	NA	NA	NA	NA	NA
AC006504.3	0.9825706208503558	2.3447939139300855	1.617452004172889	1.4496837667397338	0.14714672460426725	NA
AC006504.4	0	NA	NA	NA	NA	NA
AC006504.6	0	NA	NA	NA	NA	NA
AC006509.1	53.60688383794436	-0.5970516243427885	0.3951746717911371	-1.5108549888499687	0.13082540097191114	0.31220588070069605
AC006509.2	0	NA	NA	NA	NA	NA
AC006511.1	0.10849062297205551	-0.3122579090252421	4.2060124731889434	-0.0742408423692791	0.9408187479902408	NA
AC006511.2	0.7338952707787015	-3.083766893774694	1.9040491501666956	-1.619583661222567	0.10532174170113823	NA
AC006511.5	0	NA	NA	NA	NA	NA
AC006512.1	0.06593901783124827	0.40909173796873183	4.2060124731889434	0.09726355796053164	0.9225170952810268	NA
AC006512.2	0	NA	NA	NA	NA	NA
AC006517.1	0	NA	NA	NA	NA	NA
AC006518.1	0	NA	NA	NA	NA	NA
AC006518.2	0.2686780050043855	-0.31223807016943567	3.7525497744124734	-0.08320690968538104	0.93368701866000825	NA
AC006518.3	0	NA	NA	NA	NA	NA
AC006518.4	0.2686780050043855	-0.31223807016943567	3.7525497744124734	-0.08320690968538104	0.93368701866000825	NA
AC006529.1	0.06593901783124827	0.40909173796873183	4.2060124731889434	0.09726355796053164	0.9225170952810268	NA
AC006530.1	0	NA	NA	NA	NA	NA
AC006534.1	0.7802263420488782	-2.008843568725761	1.7389229865492488	-1.1552228501574686	0.2479991797464199	NA
AC006538.2	2.6523296019470037	0.041335886766430165	1.8137996074285845	0.022789665736575974	0.9818180514328796	0.9934684102697654
AC006539.1	0.6945882312781629	-0.47381518552392987	2.3236220870909605	-0.2039123264304648	0.8384220123597143	NA
AC006539.2	0.41220543229630824	2.4008033857438975	3.36056560802997	0.7144045573778564	0.47497705470999907	NA
AC006539.3	0	NA	NA	NA	NA	NA
AC006548.1	0	NA	NA	NA	NA	NA
AC006548.2	0	NA	NA	NA	NA	NA
AC006557.2	0	NA	NA	NA	NA	NA
AC006557.4	0	NA	NA	NA	NA	NA
AC006557.5	0.11559733623421378	-1.0335586383257285	4.2060124731889434	-0.24573361227863832	0.8058884509937494	NA
AC006600.1	0	NA	NA	NA	NA	NA
AC006924.1	0	NA	NA	NA	NA	NA
AC006927.1	0.08271426032365616	0.4090917379687316	4.2060124731889434	0.09726355796053159	0.9225170952810269	NA
AC006946.1	0.20349297221040383	-0.3122635836079542	4.206012473175739	-0.0742421915292563	0.9408176744788967	NA
AC006960.1	0	NA	NA	NA	NA	NA
AC006965.1	0.15923420845553835	-0.3122579090252418	4.2060124731889434	-0.07424084236927904	0.9408187479902408	NA
AC006967.1	0	NA	NA	NA	NA	NA
AC006970.1	0.05351412971656735	-0.3122494016231914	4.2060124731889434	-0.07423881969290691	0.9408203574111688	NA
AC006970.2	0.08271426032365616	0.4090917379687316	4.2060124731889434	0.09726355796053159	0.9225170952810269	NA
AC006971.1	1.0976014629117046	0.43735161666979894	2.1690439181893924	0.20163336159411555	0.8402033620811624	NA
AC006978.1	36.0447156715219	-0.6812525148177937	0.4328381324585012	-1.573919818358678	0.11550598754327362	0.2856814756842294
AC006978.2	4.423587412030464	-1.087696456766419	1.7030017778834987	-0.6386936707242988	0.5230222309661869	0.7329437443632888
AC006986.1	0	NA	NA	NA	NA	NA
AC006987.1	0.9837742499855613	1.0549697660707544	1.7526008601029608	0.6019452518177913	0.5472105810478329	NA
AC006987.2	1.5320659478473662	1.3145792799182277	1.3282676298465514	0.9896945844190262	0.322323422832073	0.5571192837274879
AC006987.3	0.07137574204059212	0.40909173796873144	4.2060124731889434	0.09726355796053154	0.9225170952810269	NA
AC006987.4	0	NA	NA	NA	NA	NA
AC006989.1	0	NA	NA	NA	NA	NA
AC006994.1	0.11652215670449233	-1.629469504787232	4.194207655729696	-0.3885047280768796	0.6976425558230026	NA
AC006994.2	0.061119522406919306	-0.3122515284548905	4.2060124731889434	-0.07423932535752693	0.9408199550594732	NA
AC007000.1	4.913464021628869	-0.699648116501369	1.5456540096085973	-0.45265506520346	0.6507971408516511	0.8235870491876328
AC007000.2	0.2891555689001502	0.4090906409332628	3.008074400112203	0.13599751419645853	0.8918232460914958	NA
AC007012.1	0	NA	NA	NA	NA	NA
AC007016.1	0.1948946240927142	-0.31223025987450875	4.2060124731889434	-0.0742342686487042	0.9408239786269363	NA
AC007040.2	34.545624060697754	0.5566589039148686	0.30781810277632343	1.8084021014169065	0.07054394112005495	0.20175590702448554
AC007041.1	0.3904786757755326	0.3425419542949534	2.2174462735811185	0.15447587541399907	0.8772345315197726	NA
AC007064.1	0	NA	NA	NA	NA	NA
AC007064.3	0	NA	NA	NA	NA	NA
AC007066.1	4.297863826851174	-1.2811010048931835	0.7767581227981948	-1.649292060542789	0.09908781540588492	0.257640345275617
AC007068.1	5.875916117894855	-0.5369907238183209	1.137502403832325	-0.47207875957814394	0.6368705727837205	0.8134477025659624
AC007068.2	0	NA	NA	NA	NA	NA
AC007098.1	0.37111940315331177	1.9263439238452058	3.5281591728533033	0.5459912179323041	0.5850719739537156	NA
AC007115.1	0	NA	NA	NA	NA	NA
AC007136.1	0	NA	NA	NA	NA	NA
AC007151.1	0.159866008502722	-1.0335650188960799	4.2060124731889434	-0.24573512929039043	0.8058872765925453	NA
AC007160.1	0	NA	NA	NA	NA	NA
AC007161.1	0.058261078352246164	-1.0335586383257283	4.2060124731889434	-0.24573361227863827	0.8058884509937495	NA
AC007161.2	0	NA	NA	NA	NA	NA
AC007163.2	0	NA	NA	NA	NA	NA
AC007179.3	0	NA	NA	NA	NA	NA
AC007182.2	1.7592219735375483	-0.18862456421973917	1.5082583119151165	-0.12506117999126584	0.9004751158325461	0.9600027373115206
AC007192.1	5.362079517641	-5.062366838929973	4.0938807450355705	-1.2365692002799138	0.21624706023841767	0.43605583676311516
AC007204.1	0.061119522406919306	-0.3122515284548905	4.2060124731889434	-0.07423932535752693	0.9408199550594732	NA
AC007204.2	0	NA	NA	NA	NA	NA
AC007207.1	0	NA	NA	NA	NA	NA
AC007215.1	0.08271426032365616	0.4090917379687316	4.2060124731889434	0.09726355796053159	0.9225170952810269	NA
AC007216.5	0	NA	NA	NA	NA	NA
AC007224.1	0	NA	NA	NA	NA	NA
AC007225.1	5.210047525954548	-0.5305630689764842	0.736986633500447	-0.7199086725039802	0.471581227976738	0.6929785877504535
AC007225.2	0	NA	NA	NA	NA	NA
AC007228.1	0	NA	NA	NA	NA	NA
AC007229.1	2.17594976792321	-0.12208906496661658	1.0845724630200975	-0.11256884083765847	0.9103723894010838	0.9645291396180862
AC007237.1	0	NA	NA	NA	NA	NA
AC007238.1	1.5173504834060814	-1.5630210255186114	1.7511590081994965	-0.8925637353318792	0.3720908469067132	0.6055748888491744
AC007253.1	0	NA	NA	NA	NA	NA
AC007255.2	0	NA	NA	NA	NA	NA
AC007256.1	3.7963124401840838	0.7253713465988859	0.8506070388018624	0.8527690384747116	0.39378739684777503	0.6259404601660822
AC007262.1	0	NA	NA	NA	NA	NA
AC007274.1	0	NA	NA	NA	NA	NA
AC007274.2	0	NA	NA	NA	NA	NA
AC007274.3	0	NA	NA	NA	NA	NA
AC007275.1	0	NA	NA	NA	NA	NA
AC007279.1	0.9338853381727991	0.26715948971141557	1.314479912101944	0.203243493682767	0.8389447191477858	NA
AC007283.2	0.10849062297205551	-0.3122579090252421	4.2060124731889434	-0.0742408423692791	0.9408187479902408	NA
AC007312.1	0	NA	NA	NA	NA	NA
AC007318.1	11.696348405212603	0.41281651836236016	1.5625610767510767	0.2641922447093719	0.791631786664469	0.9051747046983988
AC007318.2	0.29525523415878874	-2.084682214154031	4.179696674076465	-0.49876399574250374	0.617945654697526	NA
AC007322.1	0	NA	NA	NA	NA	NA
AC007322.2	0	NA	NA	NA	NA	NA
AC007322.3	0	NA	NA	NA	NA	NA
AC007322.4	0	NA	NA	NA	NA	NA
AC007325.1	2.580980030019873	2.7518041458971845	1.6139675754977263	1.7049934507194573	0.08819564589415296	0.23697437830909762
AC007325.2	5.024289888025591	2.940519981361146	1.5654078629099384	1.8784369562926622	0.0603214138726743	0.180343456092384
AC007325.3	0	NA	NA	NA	NA	NA
AC007325.4	0.21204565542388362	-0.31226472344426703	4.206012473169957	-0.07424246253100662	0.9408174588458802	NA
AC007326.1	0	NA	NA	NA	NA	NA
AC007326.5	3.130299122067034	-0.39842366249207817	1.0270122132933999	-0.3879444249396237	0.6980571613078405	0.8529694912259085
AC007327.1	0	NA	NA	NA	NA	NA
AC007342.2	0	NA	NA	NA	NA	NA
AC007342.3	6.782111893235983	-0.7097242519372214	0.5842412635732662	-1.2147794005450612	0.22445023951979884	0.446720298085505
AC007346.1	0.09640828610498742	0.4090853573983796	4.2060124731889434	0.09726204094877931	0.9225182999695767	NA
AC007346.2	0	NA	NA	NA	NA	NA
AC007347.2	0	NA	NA	NA	NA	NA
AC007363.1	0	NA	NA	NA	NA	NA
AC007365.2	10.464044403929758	-0.7088858054816747	0.6289871481362598	-1.1270274878940867	0.2597308592811839	0.48946511951740523
AC007375.1	0	NA	NA	NA	NA	NA
AC007375.2	0	NA	NA	NA	NA	NA
AC007376.1	0	NA	NA	NA	NA	NA
AC007383.1	0.061119522406919306	-0.3122515284548905	4.2060124731889434	-0.07423932535752693	0.9408199550594732	NA
AC007386.1	0.22686900222830156	-2.0366789604644198	4.181379858583476	-0.4870829796253872	0.6261995275846894	NA
AC007387.1	0	NA	NA	NA	NA	NA
AC007389.2	0	NA	NA	NA	NA	NA
AC007389.4	1.0732994642649987	2.011849465747192	2.0655004219677386	0.9740252020043477	0.33004402605130767	NA
AC007390.1	0.15831897187544858	-1.788010664698954	4.188821277547517	-0.42685293695457055	0.6694864463242207	NA
AC007394.1	0	NA	NA	NA	NA	NA
AC007395.1	0	NA	NA	NA	NA	NA
AC007424.1	2.582424025227451	-0.7155717521004659	0.9308138347991209	-0.768759257059059	0.44203623988033675	0.6687687550928436
AC007435.1	0	NA	NA	NA	NA	NA
AC007448.1	0	NA	NA	NA	NA	NA
AC007450.2	0	NA	NA	NA	NA	NA
AC007450.3	0	NA	NA	NA	NA	NA
AC007450.4	0	NA	NA	NA	NA	NA
AC007458.1	0.061119522406919306	-0.3122515284548905	4.2060124731889434	-0.07423932535752693	0.9408199550594732	NA
AC007494.1	0.19963303270145846	1.3162227781946465	4.189438246565438	0.31417643624982533	0.7533870383951995	NA
AC007536.1	1.3341005503097811	-4.068752356210449	2.143202030752306	-1.898445549149763	0.05763741420700043	NA
AC007537.1	0.295630470630478	0.40907758166325553	3.7004133274994566	0.11054915909615116	0.9119738654259988	NA
AC007537.2	0.407687157733797	-0.6928974229208285	2.4051201077285334	-0.28809264896763154	0.7732758194732368	NA
AC007537.3	0.407687157733797	-0.6928974229208285	2.4051201077285334	-0.28809264896763154	0.7732758194732368	NA
AC007537.4	0.295630470630478	0.40907758166325553	3.7004133274994566	0.11054915909615116	0.9119738654259988	NA
AC007547.1	0	NA	NA	NA	NA	NA
AC007547.2	0	NA	NA	NA	NA	NA
AC007551.1	0	NA	NA	NA	NA	NA
AC007551.2	0	NA	NA	NA	NA	NA
AC007552.1	0	NA	NA	NA	NA	NA
AC007559.1	0	NA	NA	NA	NA	NA
AC007560.1	0	NA	NA	NA	NA	NA
AC007562.1	0.12078428415992497	-1.0335650188960794	4.2060124731889434	-0.24573512929039035	0.8058872765925454	NA
AC007563.3	0	NA	NA	NA	NA	NA
AC007566.2	0	NA	NA	NA	NA	NA
AC007568.1	0	NA	NA	NA	NA	NA
AC007599.1	0.06095165027220317	-0.3122494016231914	4.2060124731889434	-0.07423881969290691	0.9408203574111688	NA
AC007610.3	0.09848633798772678	-1.0335586383257285	4.2060124731889434	-0.24573361227863832	0.8058884509937494	NA
AC007618.1	0.18827033861844666	0.40907797955536435	4.206012473186603	0.09726028683063662	0.9225196929491462	NA
AC007619.2	0	NA	NA	NA	NA	NA
AC007619.3	0	NA	NA	NA	NA	NA
AC007620.1	0	NA	NA	NA	NA	NA
AC007621.1	0	NA	NA	NA	NA	NA
AC007621.2	0	NA	NA	NA	NA	NA
AC007622.1	0.506312559242577	0.9756162122264015	2.0951582756384495	0.4656527497566291	0.6414640786884198	NA
AC007663.1	0.23263472315068018	-0.3122691519130099	4.206012473173204	-0.0742435154210135	0.9408166210732942	NA
AC007677.1	0	NA	NA	NA	NA	NA
AC007679.1	0.22758001682539666	1.6324635135771888	3.8566806197602816	0.4232820071262881	0.672089520318449	NA
AC007679.3	0	NA	NA	NA	NA	NA
AC007683.1	2.360452884657903	-0.8488374401666113	0.9738325523202945	-0.8716461964062872	0.3834014205250702	0.6165212822778594
AC007685.1	0.19462148699650847	1.7634720288038288	4.163788332092506	0.42352585870223586	0.6719116360885216	NA
AC007686.1	0.6534480275446617	1.062470194353321	2.2970553734740724	0.4625357344983976	0.6436971825700327	NA
AC007688.1	1.1565012815537088	1.446648852049789	1.350636726462999	1.071086565103426	0.284130508465037	NA
AC007690.1	0.10401367879533938	0.40908323056668083	4.2060124731889434	0.09726153528415937	0.9225187015277299	NA
AC007718.1	0	NA	NA	NA	NA	NA
AC007731.2	3.9153756459327282	1.2121132527339658	0.9381502062341727	1.2920247148902815	0.19634858573474417	0.4112774400289848
AC007731.5	0	NA	NA	NA	NA	NA
AC007738.1	0	NA	NA	NA	NA	NA
AC007742.1	0.0473711005651362	-0.3122494016231914	4.2060124731889434	-0.07423881969290691	0.9408203574111688	NA
AC007742.2	0.7138842969957837	-0.31227953449184637	4.206012473164446	-0.07424598392997607	0.9408146569090863	NA
AC007751.1	0	NA	NA	NA	NA	NA
AC007751.2	0	NA	NA	NA	NA	NA
AC007785.2	0	NA	NA	NA	NA	NA
AC007790.1	0.2512976652915094	-0.3122361678347038	3.81300663143723	-0.08188712950572896	0.9347364692317555	NA
AC007834.2	0.15409000236424827	1.3316753094122855	4.188616641092123	0.3179272355335603	0.7505401326591172	NA
AC007842.1	3.558557375165638	-0.7903255005174701	0.8588213809894947	-0.9202443232222435	0.3574450969562469	0.5914286091157517
AC007842.2	3.558557375165638	-0.7903255005174701	0.8588213809894947	-0.9202443232222435	0.3574450969562469	0.5914286091157517
AC007849.2	0.32947723065176276	-2.135856862982073	4.1773261480377855	-0.5112976069597411	0.6091426804305431	NA
AC007881.1	0	NA	NA	NA	NA	NA
AC007899.1	0.061119522406919306	-0.3122515284548905	4.2060124731889434	-0.07423932535752693	0.9408199550594732	NA
AC007908.1	0	NA	NA	NA	NA	NA
AC007919.1	9.377909592162974	0.11201978600776154	0.5707227329509328	0.19627707035351666	0.844393307524409	0.93287469520934585
AC007919.2	0.1070282594331347	-0.3122558872091248	4.2060124731875	-0.07424036167265183	0.9408191304751397	NA
AC007923.2	0.6581461292303292	-1.3615035797861017	2.39577752461031	-0.56829299290115	0.5698360361869577	NA
AC007923.3	0	NA	NA	NA	NA	NA
AC007954.1	0.263499050506019	-0.9302275500109317	4.193424684045129	-0.22183003633049647	0.8244461963162936	NA
AC007956.1	0.748153978200532	2.9913080513618606	2.221232596063524	1.3466883462196022	0.1780806271321913	NA
AC007967.1	0	NA	NA	NA	NA	NA
AC007967.2	0	NA	NA	NA	NA	NA
AC007967.3	0	NA	NA	NA	NA	NA
AC007967.4	0	NA	NA	NA	NA	NA
AC007969.1	5.189220305165134	-0.5783441957836777	1.062954459089608	-0.5440912268988588	0.5863786973000362	0.7781542454173129
AC007969.2	0.09848633798772678	-1.0335586383257285	4.2060124731889434	-0.24573361227863832	0.8058884509937494	NA
AC007991.1	0	NA	NA	NA	NA	NA
AC007992.1	0	NA	NA	NA	NA	NA
AC007992.2	0	NA	NA	NA	NA	NA
AC007993.1	0	NA	NA	NA	NA	NA
AC007993.3	0	NA	NA	NA	NA	NA
AC007998.1	0	NA	NA	NA	NA	NA
AC007998.2	2.0294350008475015	-0.5807545672014774	1.209833575270688	-0.4800284758765597	0.6312071449700383	0.8099398625617811
AC008011.1	0	NA	NA	NA	NA	NA
AC008013.3	0.18120059831138294	-0.3122238793041569	4.2060124731889434	-0.07423275163695196	0.940825185696758	NA
AC008015.1	0	NA	NA	NA	NA	NA
AC008021.1	1.398098406727561	0.8122733954537144	1.3112840202920566	0.6194488630104714	0.535620699834908	NA
AC008026.1	0.1546693644572336	-0.3122302598745089	4.2060124731889434	-0.07423426864870424	0.9408239786269363	NA
AC008026.2	0.11559733623421378	-1.0335586383257285	4.2060124731889434	-0.24573361227863832	0.8058884509937494	NA
AC008033.1	0.09640828610498742	0.4090853573983796	4.2060124731889434	0.09726204094877931	0.9225182999695767	NA
AC008033.2	0	NA	NA	NA	NA	NA
AC008040.2	1.01651547919009	-3.3701413239625166	3.6118204164119603	-0.9330866254171265	0.35077524405025173	NA
AC008040.3	0	NA	NA	NA	NA	NA
AC008040.4	0	NA	NA	NA	NA	NA
AC008055.1	0	NA	NA	NA	NA	NA
AC008065.1	1.1769983740668086	0.0974442991614119	1.3940020933177	0.06990254866081026	0.944271224555982	NA
AC008066.1	0.061119522406919306	-0.3122515284548905	4.2060124731889434	-0.07423932535752693	0.9408199550594732	NA
AC008069.1	0.2205216029971738	-0.3122652068014373	4.206012473169228	-0.07424257745154657	0.9408173674049123	NA
AC008072.1	4.301728640398627	-1.164203234823824	0.8594733425435945	-1.3545542103474522	0.17555963064722102	0.38171214171129486
AC008073.3	2.100102356421835	-0.9949514949065505	1.3655470915699213	-0.7286101673452287	0.46624015734637464	0.6890512677384374
AC008074.2	0.19171066955021834	0.5208589036451948	4.192487701418762	0.12423623889676126	0.9011282300019224	NA
AC008083.2	0	NA	NA	NA	NA	NA
AC008121.1	0.15831897187544858	-1.788010664698954	4.188821277547517	-0.42685293695457055	0.6694864463242207	NA
AC008126.1	0.451195919172155	-3.2750905425418724	4.013840525079559	-0.8159493437963524	0.41452910867397436	NA
AC008127.2	0	NA	NA	NA	NA	NA
AC008132.1	14.27740454533143	1.7758349530987927	0.6825060980811524	2.601932727182226	0.009270003431157796	0.04314087939452745
AC008132.2	0	NA	NA	NA	NA	NA
AC008134.1	0	NA	NA	NA	NA	NA
AC008147.3	0.11559733623421378	-1.0335586383257285	4.2060124731889434	-0.24573361227863832	0.8058884509937494	NA
AC008147.4	0.30595961437846975	-0.3122457837179906	3.742044881496194	-0.08344255443380581	0.9334996529253263	NA
AC008155.1	0.3797965954437663	1.852796269126561	2.9012826856582814	0.6386128033250141	0.5230748501327128	NA
AC008155.2	0.22110312463485768	0.4090741426959752	4.2060124731774104	0.09725937459879719	0.9225204173704089	NA
AC008158.1	76.2302116684433	0.705088218464832	0.6046254311822672	1.1661570653522177	0.24355094794403193	0.46956841932066445
AC008162.1	0	NA	NA	NA	NA	NA
AC008162.2	0	NA	NA	NA	NA	NA
AC008171.1	0	NA	NA	NA	NA	NA
AC008173.1	0	NA	NA	NA	NA	NA
AC008175.2	0	NA	NA	NA	NA	NA
AC008264.1	0.15778795661998263	0.4090786193634722	4.206012473187242	0.09726043894812315	0.9225195721496617	NA
AC008267.1	0.3697816108878044	1.2410587839643001	2.5204523643041736	0.4923952547331406	0.6224399532099781	NA
AC008267.2	3.1509617294130825	-1.5497573194727472	0.9650163637844338	-1.6059389017976626	0.10828733500321976	0.2741168102134377
AC008267.3	1.645394958859208	0.6920269632076959	1.1567814677692891	0.598234828694295	0.5496832550861741	0.7525535095445248
AC008267.4	0.5000642680368126	-2.418409665866757	2.8224792292330476	-0.8568387823083862	0.39153398902962233	NA
AC008267.5	0	NA	NA	NA	NA	NA
AC008267.6	0	NA	NA	NA	NA	NA
AC008277.2	0.07137574204059212	0.40909173796873144	4.2060124731889434	0.09726355796053154	0.9225170952810269	NA
AC008280.1	0.3136414666984425	0.3337655094265904	2.9724119848601336	0.11228776869647014	0.9105952396349534	NA
AC008280.2	0.09828255818333517	-0.3122515284548901	4.2060124731889434	-0.07423932535752685	0.9408199550594734	NA
AC008379.1	0	NA	NA	NA	NA	NA
AC008385.1	0.11463365212348665	-0.3122579090252422	4.2060124731889434	-0.07424084236927912	0.9408187479902407	NA
AC008403.1	9.556713182393588	0.24554949122015726	1.6588096076395666	0.1480275313630275	0.8823210407053167	0.9518575357648734
AC008410.1	0	NA	NA	NA	NA	NA
AC008412.1	0.2236332499445759	-1.0335804874895236	3.9177230081213357	-0.26382173659213237	0.7919172844149539	NA
AC008413.1	0	NA	NA	NA	NA	NA
AC008417.1	0.11331011839638447	0.40908535739837976	4.2060124731889434	0.09726204094877935	0.9225182999695766	NA
AC008427.1	0.08271426032365616	0.4090917379687316	4.2060124731889434	0.09726355796053159	0.9225170952810269	NA
AC008429.2	0.05983263388772179	-1.0335586383257276	4.2060124731889434	-0.2457336122786381	0.8058884509937496	NA
AC008429.4	0	NA	NA	NA	NA	NA
AC008432.1	0	NA	NA	NA	NA	NA
AC008443.7	2.2346472006784652	-0.8738345709479479	1.2862819175373925	-0.6793491839027935	0.49691663959837845	0.7133292464586437
AC008446.1	0.7266529513293108	-2.596186237012526	2.216316875759812	-1.171396683122076	0.24143936489544118	NA
AC008463.1	0	NA	NA	NA	NA	NA
AC008481.1	0.1209521562946411	-1.0335671457277789	4.2060124731889434	-0.24573563495501044	0.8058868851301917	NA
AC008481.2	1.5316821352257284	-0.32868686008322473	1.4886887671130327	-0.2207895077495861	0.8252563335930202	0.9226334588601113
AC008481.3	0.1901391140147427	0.5208589036451943	4.192487701418762	0.12423623889676114	0.9011282300019225	NA
AC008489.1	0.06095165027220317	-0.3122494016231914	4.2060124731889434	-0.07423881969290691	0.9408203574111688	NA
AC008494.1	1.4302857705306866	0.42340288839570106	1.4319467227383127	0.29568340893718964	0.7674718686939825	NA
AC008496.1	0	NA	NA	NA	NA	NA
AC008498.1	0.6462567813555866	0.741761745595066	2.3336061384349365	0.31786072781439384	0.7505905834475163	NA
AC008507.1	5.388434538393827	-0.7142421833447	0.8850370536871851	-0.8070195257577857	0.4196552337965214	0.6500037925201474
AC008507.3	0.061119522406919306	-0.3122515284548905	4.2060124731889434	-0.07423932535752693	0.9408199550594732	NA
AC008507.4	0	NA	NA	NA	NA	NA
AC008514.2	0	NA	NA	NA	NA	NA
AC008521.1	0	NA	NA	NA	NA	NA
AC008521.2	0	NA	NA	NA	NA	NA
AC008522.1	11.723803927251721	0.6895955745949656	2.5753119662284725	0.26777166558382975	0.7888750820903554	0.9036561681848536
AC008526.1	0.06095165027220317	-0.3122494016231914	4.2060124731889434	-0.07423881969290691	0.9408203574111688	NA
AC008537.1	0.0947422011302724	-0.31225500280336743	4.206012473188265	-0.07424015140085169	0.9408192977860499	NA
AC008537.4	25.8795866918241	-0.9994589230346203	1.1648792222806321	-0.8579936047600304	0.39089599478789955	0.6231916053332501
AC008543.2	0	NA	NA	NA	NA	NA
AC008549.3	0.1562409199927092	-0.3122302598745082	4.2060124731889434	-0.07423426864870405	0.9408239786269365	NA
AC008550.1	0.06095165027220317	-0.3122494016231914	4.2060124731889434	-0.07423881969290691	0.9408203574111688	NA
AC008555.4	0	NA	NA	NA	NA	NA
AC008555.7	0	NA	NA	NA	NA	NA
AC008560.1	57.30610564290028	0.614433831078802	0.3265083158486153	1.8818321042814805	0.059858815344510506	0.17917919926736117
AC008562.1	0	NA	NA	NA	NA	NA
AC008565.1	2.1105450222855504	-1.3159469367601053	1.4962732724729726	-0.8794830202274267	0.3791394356457836	0.612229444019608
AC008567.1	3.616071782934413	-1.4396487175389536	0.906338721844902	-1.5884223887162958	0.11219085812279751	0.2803136017820334
AC008571.1	0	NA	NA	NA	NA	NA
AC008575.1	1.889386945174372	-5.015302630108745	4.094324966658877	-1.2249400501791192	0.22059780900192327	0.4424346415039743
AC008575.2	81.48705611502106	0.42141595449511676	0.4108226200845847	1.0257856648895112	0.3049926245551293	0.5382592241428044
AC008592.3	4.429778764410682	0.9337773935049288	0.8555129464100545	1.09148248126845	0.27506063636830774	0.506612863459359
AC008608.1	0	NA	NA	NA	NA	NA
AC008620.1	0	NA	NA	NA	NA	NA
AC008620.2	0	NA	NA	NA	NA	NA
AC008622.1	0	NA	NA	NA	NA	NA
AC008622.3	0	NA	NA	NA	NA	NA
AC008626.1	0.19656511636667034	-0.31226347569593665	4.2060124731719775	-0.07424216587271368	0.9408176948935166	NA
AC008626.2	0.47198131145069594	-2.895896379082098	3.336458777151264	-0.867955090263298	0.38541891848598364	NA
AC008628.1	0	NA	NA	NA	NA	NA
AC008628.2	0	NA	NA	NA	NA	NA
AC008629.2	0	NA	NA	NA	NA	NA
AC008629.3	0	NA	NA	NA	NA	NA
AC008638.1	0	NA	NA	NA	NA	NA
AC008638.2	0	NA	NA	NA	NA	NA
AC008638.3	0	NA	NA	NA	NA	NA
AC008676.3	0	NA	NA	NA	NA	NA
AC008677.1	0.48874551277129596	1.2372486064244326	2.4340933015199933	0.508299581471187	0.6112432635210738	NA
AC008677.2	0.27274884419454365	-1.0335828959826276	3.7754271567945628	-0.2737658159084088	0.7842645952703051	NA
AC008677.3	0	NA	NA	NA	NA	NA
AC008687.1	0.7868018156754399	0.20161121021169467	2.080219619701989	0.09691823320105854	0.9227913289714085	NA
AC008687.5	0	NA	NA	NA	NA	NA
AC008687.6	0.293008611274316	1.2677431188946582	3.728276801188044	0.3400346021761802	0.733830470070807	NA
AC008687.7	0.8889781372856028	0.36243891692000696	1.749495827978617	0.2071676371693736	0.8358789408185923	NA
AC008687.8	0.2205216029971738	-0.3122652068014373	4.206012473169228	-0.07424257745154657	0.9408173674049123	NA
AC008694.2	0.5608485275689107	-2.8474488291271904	4.142193983197219	-0.687425272857294	0.4918147761143756	NA
AC008695.1	5.899152765748883	-5.7517297273452215	4.08878593921197	-1.4067084491231032	NA	NA
AC008696.1	0.7455153882174548	2.2935556072744805	2.0835735943511864	1.1007797437501512	0.2709925298381382	NA
AC008716.1	0.4795220253499343	-1.0335895250260376	2.8078978030837596	-0.3681008346852592	0.7127980485323018	NA
AC008723.1	0	NA	NA	NA	NA	NA
AC008725.1	0.05351412971656735	-0.3122494016231914	4.2060124731889434	-0.07423881969290691	0.9408203574111688	NA
AC008737.2	0	NA	NA	NA	NA	NA
AC008739.2	0	NA	NA	NA	NA	NA
AC008739.3	0	NA	NA	NA	NA	NA
AC008740.1	0.22052597914894492	-1.0335770877703436	3.9370372357883547	-0.2625266223989318	0.792915463204646	NA
AC008740.2	0	NA	NA	NA	NA	NA
AC008745.1	0.20387100648810355	1.3162227781946447	4.189438246565438	0.31417643624982494	0.7533870383951998	NA
AC008746.2	0	NA	NA	NA	NA	NA
AC008746.5	0	NA	NA	NA	NA	NA
AC008749.1	0	NA	NA	NA	NA	NA
AC008750.6	0	NA	NA	NA	NA	NA
AC008750.8	4.010760002886835	-0.39313578998179327	1.3771980286565266	-0.2854606104579615	0.7752912777646753	0.89738604138888
AC008751.1	0.08271426032365616	0.4090917379687316	4.2060124731889434	0.09726355796053159	0.9225170952810269	NA
AC008751.2	0.3019489748016324	-0.31224025229951236	3.6810462740141197	-0.08482377809367214	0.9324014894793441	NA
AC008752.3	3.5487990200411206	-0.07835907728471013	1.2951392595758764	-0.06050243377717593	0.9517554775290261	0.9813346043588259
AC008753.1	0.6258427615441546	-0.4266997317011618	3.415976260928359	-0.12491296751143047	0.9005924521924091	NA
AC008758.1	21.373779745139966	0.9840058063055077	1.1700857167942174	0.8409689924268724	0.4003653055979858	0.6318535928745431
AC008758.3	1.1291454475679223	2.0566334348783077	3.784519089047308	0.5434332306132011	0.5868315510566824	NA
AC008758.4	7.25153854230604	-0.3695415896878435	0.6913683568732406	-0.5345075255672966	0.5929904442142366	0.7834122548996011
AC008758.5	0.06593901783124827	0.40909173796873183	4.2060124731889434	0.09726355796053164	0.9225170952810268	NA
AC008758.6	2.9835749899970727	0.4881787533539123	1.1885019162392612	0.4107513388776358	0.6812548778338884	0.8428014569225595
AC008759.1	0	NA	NA	NA	NA	NA
AC008763.2	118.53274403053433	-0.21105473058924687	0.845008782036641	-0.2497663161329076	0.8027680701130497	0.9111008291443301
AC008763.3	14.227702545358532	-7.984087543759339	4.082222564201105	-1.9558187771963953	NA	NA
AC008764.1	0.6417484891636616	-0.384469033864387	3.2177076760143173	-0.11948538294212538	0.9048908197949531	NA
AC008764.4	6.120762855271105	0.6177976996837878	0.8258440910239739	0.748080305227798	0.4544117206709505	0.6798129433796012
AC008770.2	0.5487293916063504	-1.4745919877921356	4.014800151365156	-0.36728901369865913	0.7134034481111774	NA
AC008770.3	1.0485816266753025	-0.30576435504305716	1.826485893202682	-0.16740581253924144	0.8670507519702367	NA
AC008782.1	0	NA	NA	NA	NA	NA
AC008798.1	0	NA	NA	NA	NA	NA
AC008799.1	1.3271138845450674	-0.025329453935739404	1.4565279199848389	-0.017390297561891612	0.9861252494104664	NA
AC008802.1	1.9601703838595073	-0.9222514315117217	1.5843786016790413	-0.582090310065011	0.5605058517151207	0.7605589055060913
AC008805.1	0.12560841671207623	1.0500023035783732	4.196781442449701	0.2501922766236492	0.8024386577288772	NA
AC008813.1	0.7356620613474336	0.9879064886620973	1.6932113355753793	0.5834513789894936	0.5595894788758189	NA
AC008814.1	0	NA	NA	NA	NA	NA
AC008817.1	0.7248481628147344	2.0310559925549314	1.7905475809647364	1.1343211507736704	0.2566598602415223	NA
AC008825.2	0.061119522406919306	-0.3122515284548905	4.2060124731889434	-0.07423932535752693	0.9408199550594732	NA
AC008833.1	0	NA	NA	NA	NA	NA
AC008834.1	0	NA	NA	NA	NA	NA
AC008837.1	0	NA	NA	NA	NA	NA
AC008837.2	0	NA	NA	NA	NA	NA
AC008850.1	0.1932285391179992	-1.0335706200582686	4.206012473188267	-0.24573646099408622	0.8058862456487348	NA
AC008868.1	0.29416427286670205	0.4090798293004065	3.6874760969094407	0.1109376219803203	0.9116658116944403	NA
AC008878.1	2.856757263284923	-1.9554357789694954	2.092156894399004	-0.934650639349501	0.34996837276938975	0.5837727201254688
AC008878.2	1.5107770413673656	0.25640420836513245	3.1419019124504306	0.08160796088161702	0.934958470545652	0.9748771730709764
AC008878.3	49.45679523968762	-0.9702635325411828	2.0674361215458914	-0.4693076233067284	0.6388497670000346	0.8150874651169118
AC008885.1	0.10875077108013141	-0.31225547961687805	4.206012473187929	-0.07424026476559765	0.9408192075829942	NA
AC008897.1	0.5271655342825718	-1.8669787035309773	2.294103637863361	-0.8138161993717985	0.41575025345604266	NA
AC008945.1	3.8548817399827278	-0.13281012743797901	0.8734711206468994	-0.1520486760221893	0.8791485440203005	0.9508806742290623
AC008953.1	0	NA	NA	NA	NA	NA
AC008958.1	0.39015336516410676	-1.0335848641676433	3.5143176949782196	-0.29410683776386615	0.7686762660607835	NA
AC008962.1	0	NA	NA	NA	NA	NA
AC008967.1	0	NA	NA	NA	NA	NA
AC008982.1	0.06137967051499522	-0.3122494016231914	4.2060124731889434	-0.07423881969290691	0.9408203574111688	NA
AC008984.1	0	NA	NA	NA	NA	NA
AC008984.3	0	NA	NA	NA	NA	NA
AC008984.4	0	NA	NA	NA	NA	NA
AC008984.5	0	NA	NA	NA	NA	NA
AC009022.1	0	NA	NA	NA	NA	NA
AC009027.1	0	NA	NA	NA	NA	NA
AC009053.1	78.10386317398394	-0.05700022264669028	0.2327282406892384	-0.2449218130033586	0.8065169716477901	0.9127999285196485
AC009053.4	0	NA	NA	NA	NA	NA
AC009060.2	0	NA	NA	NA	NA	NA
AC009075.2	0	NA	NA	NA	NA	NA
AC009078.1	0.2163195368802042	-1.0335735262981307	4.2060124731889434	-0.24573715196676268	0.8058857107295713	NA
AC009078.2	0.9285775662374761	-1.5253750872791383	1.700520237799867	-0.8970049596426259	0.3697162705312466	NA
AC009086.1	0	NA	NA	NA	NA	NA
AC009086.2	683.606134100659	0.4159799824597996	1.6740210938767746	0.24849148196600926	0.8037541598520304	0.9117370152126936
AC009088.4	0	NA	NA	NA	NA	NA
AC009091.1	0	NA	NA	NA	NA	NA
AC009093.3	8.39089621652605	-0.6543993032674567	0.49215333380644416	-1.3296654890177402	0.18362851030734628	0.39382313946525627
AC009093.9	0	NA	NA	NA	NA	NA
AC009094.1	0.12420009618349444	-0.31222387930415685	4.2060124731889434	-0.07423275163695195	0.940825185696758	NA
AC009101.1	0	NA	NA	NA	NA	NA
AC009101.2	0	NA	NA	NA	NA	NA
AC009108.1	0.9791117851081311	2.485692942189598	1.7807103789064174	1.395899620530167	0.1627447249562989	NA
AC009117.1	0.10425264918541043	-0.3122579090252422	4.2060124731889434	-0.07424084236927912	0.9408187479902407	NA
AC009119.2	5.097388890673596	-1.5700508714607575	0.8760341141842287	-1.7922257204821341	0.0730968161954717	0.20745929406521096
AC009120.1	5.503609675757769	-1.2863468667459304	1.1561423532355706	-1.1126197938739728	0.26587175566121934	0.4957078094238333
AC009120.3	0.20586259318777006	-0.31223025987450853	4.2060124731889434	-0.07423426864870414	0.9408239786269363	NA
AC009127.1	0	NA	NA	NA	NA	NA
AC009127.3	0	NA	NA	NA	NA	NA
AC009132.1	0	NA	NA	NA	NA	NA
AC009133.6	4.8372121884407155	2.907585485036022	2.0684281878963815	1.405698057128623	0.15981380414009907	0.35825380629888803
AC009153.1	0	NA	NA	NA	NA	NA
AC009161.1	0	NA	NA	NA	NA	NA
AC009163.2	0.0473711005651362	-0.3122494016231914	4.2060124731889434	-0.07423881969290691	0.9408203574111688	NA
AC009163.4	12.47121054666021	-0.2229261684275809	0.9649793340216681	-0.2310165208393729	0.8173019673760935	0.9183239064350096
AC009163.5	0.2655108251111747	1.316217811639451	4.189438231352696	0.3141752518963544	0.7533879378670222	NA
AC009169.1	0	NA	NA	NA	NA	NA
AC009171.1	0	NA	NA	NA	NA	NA
AC009220.1	0.472390051683522	-0.31224207497870854	2.2240826370621596	-0.14039139993069505	0.8883507524206933	NA
AC009220.2	1.2417594778934282	-1.946513388433326	1.5198483586783669	-1.2807286840944971	0.20028898095896064	NA
AC009220.3	0.6176989399074521	0.02009716578166326	2.062529174939523	0.009743942546777571	0.9922255817037053	NA
AC009233.1	0	NA	NA	NA	NA	NA
AC009237.1	0	NA	NA	NA	NA	NA
AC009237.10	0	NA	NA	NA	NA	NA
AC009237.11	0	NA	NA	NA	NA	NA
AC009237.12	0	NA	NA	NA	NA	NA
AC009237.13	0	NA	NA	NA	NA	NA
AC009237.16	0	NA	NA	NA	NA	NA
AC009237.17	0	NA	NA	NA	NA	NA
AC009237.2	0	NA	NA	NA	NA	NA
AC009237.3	0	NA	NA	NA	NA	NA
AC009237.4	0	NA	NA	NA	NA	NA
AC009237.5	0	NA	NA	NA	NA	NA
AC009237.6	0	NA	NA	NA	NA	NA
AC009237.7	0	NA	NA	NA	NA	NA
AC009237.8	0	NA	NA	NA	NA	NA
AC009237.9	0	NA	NA	NA	NA	NA
AC009238.1	0	NA	NA	NA	NA	NA
AC009238.2	0	NA	NA	NA	NA	NA
AC009238.3	0	NA	NA	NA	NA	NA
AC009244.1	7.532392894892686	-1.7320065516449759	0.9332750046559831	-1.8558372859063286	0.06347675420554623	0.1874490913984162
AC009245.1	5.83866119449764	0.11540895378058567	0.716908880443038	0.16098134216061716	0.8721080957694208	0.9469825273804021
AC009248.1	0	NA	NA	NA	NA	NA
AC009263.1	0	NA	NA	NA	NA	NA
AC009268.1	0.04289415638842007	0.4090917379687316	4.2060124731889434	0.09726355796053159	0.9225170952810269	NA
AC009269.1	1.009975920071223	2.9156673633938675	1.508880465220806	1.9323382008045251	0.053317776317891474	NA
AC009269.2	0	NA	NA	NA	NA	NA
AC009286.1	0	NA	NA	NA	NA	NA
AC009286.2	0	NA	NA	NA	NA	NA
AC009286.3	0	NA	NA	NA	NA	NA
AC009296.1	0	NA	NA	NA	NA	NA
AC009299.1	8.141645442989871	-0.564041462043492	0.84197480308557	-0.6699030184471784	0.5029196154443936	0.7180992678533842
AC009299.2	0	NA	NA	NA	NA	NA
AC009302.1	4.503163000663798	-4.390666675481031	1.62590589203346	-2.700443301789003	0.006924713895376218	0.03412581833431523
AC009303.1	0.12223904481383861	-0.3122584244633217	4.206012473180741	-0.07424096491734376	0.9408186504801264	NA
AC009310.1	0	NA	NA	NA	NA	NA
AC009313.2	0.05688154862027423	-0.31225152845489046	4.2060124731889434	-0.07423932535752692	0.9408199550594732	NA
AC009314.1	0	NA	NA	NA	NA	NA
AC009319.1	0.11652215670449233	-1.629469504787232	4.194207655729696	-0.3885047280768796	0.6976425558230026	NA
AC009336.2	0	NA	NA	NA	NA	NA
AC009362.1	0.44456196163652495	0.22589736021573842	2.5118763677021207	0.08993171922007875	0.9283414749779074	NA
AC009413.1	0.3097062297376941	-0.4177795849365279	3.7241736927557256	-0.11218047798071128	0.9106803077694359	NA
AC009414.1	0	NA	NA	NA	NA	NA
AC009414.3	0	NA	NA	NA	NA	NA
AC009474.1	0	NA	NA	NA	NA	NA
AC009474.2	0	NA	NA	NA	NA	NA
AC009477.1	0	NA	NA	NA	NA	NA
AC009480.2	0	NA	NA	NA	NA	NA
AC009487.2	32.65119689409873	0.47539213473198105	0.48596258361726535	0.978248430554873	0.32795146862858293	0.5634611239268155
AC009494.1	0	NA	NA	NA	NA	NA
AC009500.1	0.11809371223996795	-1.6405607860268223	4.193813355692261	-0.3911859319633502	0.6956598061447641	NA
AC009501.2	0	NA	NA	NA	NA	NA
AC009501.3	0.05351412971656735	-0.3122494016231914	4.2060124731889434	-0.07423881969290691	0.9408203574111688	NA
AC009502.2	1.4574001139236517	-1.6323517490794868	1.781838509505111	-0.9161053262525217	0.3596116544762197	0.5933684476166217
AC009506.2	0	NA	NA	NA	NA	NA
AC009509.3	0.04289415638842007	0.4090917379687316	4.2060124731889434	0.09726355796053159	0.9225170952810269	NA
AC009517.1	0	NA	NA	NA	NA	NA
AC009518.2	0.18413901154498563	-0.31226214628662247	4.2060124731776245	-0.07424184979905914	0.9408179463897418	NA
AC009518.3	0	NA	NA	NA	NA	NA
AC009533.1	91.43789120486984	-0.31631633280636423	0.4921382442678055	-0.642738776127781	0.5203936156445598	0.7309306377241461
AC009533.2	0.9598758647074961	-1.6515537690705746	2.313730394072073	-0.7138056245887431	0.47534738118676373	NA
AC009541.1	0	NA	NA	NA	NA	NA
AC009542.2	0.2827609887522937	-0.8526823215890457	4.17259552530649	-0.20435297800076452	0.8380776728756931	NA
AC009567.2	0	NA	NA	NA	NA	NA
AC009597.2	0	NA	NA	NA	NA	NA
AC009643.1	0	NA	NA	NA	NA	NA
AC009643.2	0	NA	NA	NA	NA	NA
AC009646.1	0	NA	NA	NA	NA	NA
AC009660.1	0	NA	NA	NA	NA	NA
AC009690.1	18.679324073408367	0.12187203243855525	1.040908616293526	0.11708235529120507	0.9067947919975582	0.9623815934884302
AC009690.3	0	NA	NA	NA	NA	NA
AC009712.1	0	NA	NA	NA	NA	NA
AC009729.1	0	NA	NA	NA	NA	NA
AC009779.1	0.13930244249340748	0.9197470602523543	4.198956123246285	0.21904183641273253	0.8266174582504356	NA
AC009779.3	65.32939224421067	0.0186185747498603	0.37748474002218446	0.04932272162516054	0.9606621123137317	0.9854993888141756
AC009779.4	0.15849149262263384	-0.31222387930415685	4.2060124731889434	-0.07423275163695195	0.940825185696758	NA
AC009779.6	0	NA	NA	NA	NA	NA
AC009779.7	0	NA	NA	NA	NA	NA
AC009779.8	0	NA	NA	NA	NA	NA
AC009784.1	0	NA	NA	NA	NA	NA
AC009800.1	0	NA	NA	NA	NA	NA
AC009804.1	0	NA	NA	NA	NA	NA
AC009812.2	0	NA	NA	NA	NA	NA
AC009831.2	1.0351281521646365	-0.16524086308910316	1.7034194771388156	-0.09700538552409502	0.9227221175929273	NA
AC009831.3	0	NA	NA	NA	NA	NA
AC009852.2	0.06095165027220317	-0.3122494016231914	4.2060124731889434	-0.07423881969290691	0.9408203574111688	NA
AC009879.1	2.034122205605439	-0.3639674016180271	1.4423578742184846	-0.25234195210757676	0.8007767639568811	0.9098650138694692
AC009884.2	0	NA	NA	NA	NA	NA
AC009892.2	0	NA	NA	NA	NA	NA
AC009892.3	0	NA	NA	NA	NA	NA
AC009901.1	0	NA	NA	NA	NA	NA
AC009901.2	0	NA	NA	NA	NA	NA
AC009902.1	0	NA	NA	NA	NA	NA
AC009927.1	0.4708058906795693	0.33759282055521284	2.5512288749288916	0.13232557214790158	0.8947267815743881	NA
AC009927.2	0.09848633798772678	-1.0335586383257285	4.2060124731889434	-0.24573361227863832	0.8058884509937494	NA
AC009945.1	0	NA	NA	NA	NA	NA
AC009947.1	0	NA	NA	NA	NA	NA
AC009947.2	0	NA	NA	NA	NA	NA
AC009948.2	2.033040161697543	0.3602792031964544	1.1539640387154542	0.31221007857186134	0.7548808730844275	0.8850158465654244
AC009961.2	0	NA	NA	NA	NA	NA
AC009961.3	1.0037459857442343	0.9335894336229971	1.4543258005425104	0.6419396762917485	0.5209123514354697	NA
AC009963.1	0	NA	NA	NA	NA	NA
AC009963.2	0	NA	NA	NA	NA	NA
AC009963.3	0	NA	NA	NA	NA	NA
AC009963.4	0	NA	NA	NA	NA	NA
AC009965.2	0	NA	NA	NA	NA	NA
AC009967.1	2.86102642920615	-1.5934799759836082	1.4301946368910605	-1.114170012165264	0.2652062576832915	0.4950593832162509
AC009969.1	0	NA	NA	NA	NA	NA
AC009977.1	0.9723700917675984	1.0907000920997656	1.9362189133545002	0.5633144499193674	0.5732207802485612	NA
AC009994.1	0	NA	NA	NA	NA	NA
AC009997.1	0	NA	NA	NA	NA	NA
AC010086.1	0	NA	NA	NA	NA	NA
AC010086.2	0	NA	NA	NA	NA	NA
AC010087.1	0	NA	NA	NA	NA	NA
AC010095.1	0	NA	NA	NA	NA	NA
AC010099.1	0.19448946839246967	-0.3122302598745087	4.2060124731889434	-0.07423426864870418	0.9408239786269363	NA
AC010099.2	0	NA	NA	NA	NA	NA
AC010099.3	0	NA	NA	NA	NA	NA
AC010132.2	0	NA	NA	NA	NA	NA
AC010132.3	213.40134215338452	0.9631749704292479	0.2421767577766011	3.9771569298063705	6.974413996568795e-5	7.083042198771695e-4
AC010133.1	0	NA	NA	NA	NA	NA
AC010141.1	0	NA	NA	NA	NA	NA
AC010141.2	0	NA	NA	NA	NA	NA
AC010141.3	0	NA	NA	NA	NA	NA
AC010153.1	0	NA	NA	NA	NA	NA
AC010154.1	0	NA	NA	NA	NA	NA
AC010182.1	0	NA	NA	NA	NA	NA
AC010186.2	30.825359136602053	1.3483799117456243	0.4096129671268074	3.291838930792918	9.953460002881283e-4	0.00685149817065804
AC010198.2	0.09828255818333517	-0.3122515284548901	4.2060124731889434	-0.07423932535752685	0.9408199550594734	NA
AC010200.1	0.9869247144081656	-0.8829009126051701	1.6814962417718995	-0.5250686208342644	0.5995354888895457	NA
AC010200.2	0	NA	NA	NA	NA	NA
AC010202.1	0	NA	NA	NA	NA	NA
AC010203.1	7.490959035752247	0.12412288243010546	0.8649971971223911	0.1434951267391713	0.8858991597211936	0.9530042690420087
AC010234.1	0.11945314754781562	0.4090853573983799	4.2060124731889434	0.0972620409487794	0.9225182999695766	NA
AC010240.1	0	NA	NA	NA	NA	NA
AC010240.2	12.757149486089498	-0.3030913625068295	0.4622217983172064	-0.6557271067921999	0.5119997245712925	0.724879822955416
AC010255.3	0	NA	NA	NA	NA	NA
AC010265.1	0.04289415638842007	0.4090917379687316	4.2060124731889434	0.09726355796053159	0.9225170952810269	NA
AC010285.1	0.3757357825787614	-0.9377884426908706	2.9559999853498837	-0.3172491364474314	0.7510545685404166	NA
AC010285.3	0	NA	NA	NA	NA	NA
AC010287.1	0.04289415638842007	0.4090917379687316	4.2060124731889434	0.09726355796053159	0.9225170952810269	NA
AC010301.1	0.058261078352246164	-1.0335586383257283	4.2060124731889434	-0.24573361227863827	0.8058884509937495	NA
AC010306.1	0.06593901783124827	0.40909173796873183	4.2060124731889434	0.09726355796053164	0.9225170952810268	NA
AC010307.1	0	NA	NA	NA	NA	NA
AC010319.1	15.136805519449641	-0.37352712729294885	0.5752068667273686	-0.6493787694471141	0.5160935832104676	0.7276936505616498
AC010319.2	0	NA	NA	NA	NA	NA
AC010320.5	0	NA	NA	NA	NA	NA
AC010323.1	4.320736568246993	0.11530370258025255	2.162724035529654	0.053314107896347725	0.9574816397127652	0.9841102364215544
AC010323.2	2.037782712040884	0.1343550195312158	1.5798999393547561	0.08504020804386352	0.93222942507285	0.9739371172588474
AC010326.1	0.4380149316987048	-0.31224177862959407	2.4728022204322815	-0.1262704214876553	0.8995178690586294	NA
AC010326.2	2.5058025851565295	-1.0386112932013922	1.3329912233519825	-0.7791583882973114	0.4358864188612341	0.6633306596183567
AC010326.4	57.79890175444021	-0.23246071702092563	0.5318084156432021	-0.4371136487935664	0.6620289293472061	0.830767747589227
AC010327.1	0.11559733623421378	-1.0335586383257285	4.2060124731889434	-0.24573361227863832	0.8058884509937494	NA
AC010327.2	0.12078428415992497	-1.0335650188960794	4.2060124731889434	-0.24573512929039035	0.8058872765925454	NA
AC010328.2	0.29833527505309293	0.3334513270661896	3.0179080077817426	0.11049088514506669	0.9120200782111613	NA
AC010329.2	2.374383467347082	0.12324171283309027	1.001494016203553	0.12305786239270097	0.9020612785369765	0.9603907270093657
AC010329.3	0.3625331725724534	0.5438559361114199	3.520703019045685	0.15447367561801234	0.877236265885969	NA
AC010329.5	0.3625331725724534	0.5438559361114199	3.520703019045685	0.15447367561801234	0.877236265885969	NA
AC010332.1	0	NA	NA	NA	NA	NA
AC010332.2	0.05983263388772179	-1.0335586383257276	4.2060124731889434	-0.2457336122786381	0.8058884509937496	NA
AC010338.1	0	NA	NA	NA	NA	NA
AC010342.1	0.17359573112827026	-1.0335734058126924	4.206012473181667	-0.24573712332118663	0.8058857329056528	NA
AC010343.1	4.722476308282077	0.6725499594655272	0.8208199120596683	0.8193636016673986	0.4125789951513805	0.6435512485347262
AC010343.2	0	NA	NA	NA	NA	NA
AC010350.1	0	NA	NA	NA	NA	NA
AC010368.1	0.26021795358014393	1.4280894386341516	3.754801669743477	0.3803368497840571	0.7036953849508136	NA
AC010374.1	0	NA	NA	NA	NA	NA
AC010374.2	0	NA	NA	NA	NA	NA
AC010376.1	0	NA	NA	NA	NA	NA
AC010378.1	0.08578831277684014	0.9197537734432203	4.19895611747579	0.21904343548989788	0.8266162126153606	NA
AC010385.1	0	NA	NA	NA	NA	NA
AC010385.2	0	NA	NA	NA	NA	NA
AC010385.3	0	NA	NA	NA	NA	NA
AC010395.2	0.08271426032365616	0.4090917379687316	4.2060124731889434	0.09726355796053159	0.9225170952810269	NA
AC010401.1	0.06593901783124827	0.40909173796873183	4.2060124731889434	0.09726355796053164	0.9225170952810268	NA
AC010409.1	0.05983263388772179	-1.0335586383257276	4.2060124731889434	-0.2457336122786381	0.8058884509937496	NA
AC010409.2	0.34501154728130184	-2.3680450248070413	3.5039675194157347	-0.6758182008496182	0.4991560774018626	NA
AC010422.3	92.85261537066958	0.023878600367275536	1.0843479923361143	0.022021159753181807	0.9824310765874339	0.9939126816614694
AC010422.5	3.4501935424888517	-5.539453756841243	4.090105373538578	-1.3543547784072743	0.17562321759248958	0.38171214171129486
AC010422.6	71.07048866138322	-0.45653653078758843	0.3689903092384792	-1.2372588638704003	0.21599099444290804	0.4358895765644898
AC010424.1	0	NA	NA	NA	NA	NA
AC010442.1	0	NA	NA	NA	NA	NA
AC010442.2	0	NA	NA	NA	NA	NA
AC010460.1	0	NA	NA	NA	NA	NA
AC010460.2	0	NA	NA	NA	NA	NA
AC010460.3	0.10115523474066623	-0.31222387930415696	4.2060124731889434	-0.07423275163695198	0.940825185696758	NA
AC010463.1	0	NA	NA	NA	NA	NA
AC010468.1	2.696104400223054	-1.666330157246029	1.3982181402552931	-1.1917526380696095	0.23335825163895454	0.4576908608641356
AC010468.3	0	NA	NA	NA	NA	NA
AC010469.1	0.595365092417395	-2.203649298394869	2.013743452867708	-1.0943048853898056	0.273821283382978	NA
AC010469.2	0.4050530870548875	-3.084092876270106	4.132952380209892	-0.7462202785199958	0.45553436021801463	NA
AC010476.1	0	NA	NA	NA	NA	NA
AC010487.1	0.34707056681673165	-1.714331825130184	3.5517994504457677	-0.4826657160823163	0.6293331098860888	NA
AC010492.1	0	NA	NA	NA	NA	NA
AC010492.2	0	NA	NA	NA	NA	NA
AC010493.1	0	NA	NA	NA	NA	NA
AC010503.3	0	NA	NA	NA	NA	NA
AC010518.1	0	NA	NA	NA	NA	NA
AC010522.1	14.412728249648866	1.0112853537749784	0.6778446619615507	1.4919131336795	0.13572191916262494	0.32011472333113955
AC010525.2	0	NA	NA	NA	NA	NA
AC010531.1	14.723010802253794	0.15255782676371082	2.586938334996791	0.058972347620299986	0.9529741331702336	0.9815226521326662
AC010531.2	0	NA	NA	NA	NA	NA
AC010542.3	0.7295650826048024	2.990306509762347	2.587817087635203	1.1555324076227298	0.24787246941046293	NA
AC010546.1	0	NA	NA	NA	NA	NA
AC010547.4	0	NA	NA	NA	NA	NA
AC010547.5	7.34180225364007	0.8296488291268671	1.6346176468093494	0.5075491695236982	0.6117695456119328	0.7957942054757678
AC010547.6	0	NA	NA	NA	NA	NA
AC010547.7	0.3714953302903463	-1.779432671605021	2.9059381009837653	-0.6123436252832153	0.5403104319857075	NA
AC010587.1	0	NA	NA	NA	NA	NA
AC010587.2	0	NA	NA	NA	NA	NA
AC010591.1	0	NA	NA	NA	NA	NA
AC010598.1	0	NA	NA	NA	NA	NA
AC010614.1	1.8069009910410978	-4.09756645373449	2.5874100364660926	-1.583655623184867	0.1132721085855228	0.28211042446321716
AC010615.1	9.691571040318603	-0.5575460742743447	0.7903231201939939	-0.705465979709019	0.48052029617962816	0.7004321708451275
AC010615.3	0.06593901783124827	0.40909173796873183	4.2060124731889434	0.09726355796053164	0.9225170952810268	NA
AC010615.4	0	NA	NA	NA	NA	NA
AC010616.1	0.3272650481511062	-0.3122422370967837	3.6609035671497847	-0.08529103030700191	0.9320300223272538	NA
AC010618.1	0.18875958428277076	1.2421678357557306	4.192487858582686	0.29628418200730544	0.7670130648763573	NA
AC010619.1	6.05782458085456	1.5368519920680974	0.8640305582452872	1.778700970008754	0.07528880008406354	0.21182699170073033
AC010620.1	0.04289415638842007	0.4090917379687316	4.2060124731889434	0.09726355796053159	0.9225170952810269	NA
AC010620.2	0	NA	NA	NA	NA	NA
AC010624.4	0.061119522406919306	-0.3122515284548905	4.2060124731889434	-0.07423932535752693	0.9408199550594732	NA
AC010625.1	0	NA	NA	NA	NA	NA
AC010627.1	0.159866008502722	-1.0335650188960799	4.2060124731889434	-0.24573512929039043	0.8058872765925453	NA
AC010631.1	0	NA	NA	NA	NA	NA
AC010632.3	0	NA	NA	NA	NA	NA
AC010642.1	0.18875159494128305	-0.31223025987450875	4.2060124731889434	-0.0742342686487042	0.9408239786269363	NA
AC010646.1	2.205776010274508	4.161128055745366	1.9385891151351269	2.146472412982325	0.03183530744134804	0.11213669739924075
AC010650.1	0.7988647028307192	1.5332515680766503	1.8575199195601029	0.8254294082831447	0.4091278445807359	NA
AC010653.1	0.2116293217876243	-1.03357352629813	4.2060124731889434	-0.24573715196676252	0.8058857107295714	NA
AC010655.1	0.05351412971656735	-0.3122494016231914	4.2060124731889434	-0.07423881969290691	0.9408203574111688	NA
AC010655.3	4.0367070248388295	1.8815191931114987	0.9600290320663915	1.95985655669357	0.05001255857803689	0.15734494383765643
AC010677.1	0.5381568496549418	0.32042283268157323	2.093045062180325	0.15308931397195472	0.878327842759014	NA
AC010678.1	0	NA	NA	NA	NA	NA
AC010683.1	0.15674741633997294	-1.773171060451435	4.189303200981088	-0.4232615724820724	0.6721044277648959	NA
AC010731.1	0	NA	NA	NA	NA	NA
AC010733.1	1.6148915777680206	-0.28929323981553523	1.3984836801451896	-0.20686207777948543	0.8361175734422934	0.9284654132554737
AC010738.1	0	NA	NA	NA	NA	NA
AC010740.1	0	NA	NA	NA	NA	NA
AC010768.3	0.06137967051499522	-0.3122494016231914	4.2060124731889434	-0.07423881969290691	0.9408203574111688	NA
AC010867.1	2.4033928426164537	-0.7710236077205748	1.038295142252671	-0.7425861649008321	0.45773226725085425	0.6828732753659711
AC010878.1	0	NA	NA	NA	NA	NA
AC010881.1	0	NA	NA	NA	NA	NA
AC010886.1	3.3652730772848076	0.3790548468955705	1.0999581213524419	0.3446084351188822	0.7303887635208897	0.8729421523427968
AC010894.1	0	NA	NA	NA	NA	NA
AC010900.1	1.051474230680366	0.6138776403906274	1.3187638425067834	0.4654947463707626	0.6415771982867633	NA
AC010900.2	0	NA	NA	NA	NA	NA
AC010904.1	0	NA	NA	NA	NA	NA
AC010928.1	0	NA	NA	NA	NA	NA
AC010928.2	0.06593901783124827	0.40909173796873183	4.2060124731889434	0.09726355796053164	0.9225170952810268	NA
AC010928.3	0	NA	NA	NA	NA	NA
AC010931.1	0	NA	NA	NA	NA	NA
AC010967.3	0	NA	NA	NA	NA	NA
AC010970.1	133031.3202777865	-2.3540198566540145	0.849264729736783	-2.771832826948563	0.005574165533091571	0.02861371585420471
AC010975.2	0	NA	NA	NA	NA	NA
AC010975.3	0.0473711005651362	-0.3122494016231914	4.2060124731889434	-0.07423881969290691	0.9408203574111688	NA
AC010980.1	1.5088104600816379	1.1384643206633507	1.2740601575067059	0.8935718725333097	0.3715510013246772	0.6050146458963488
AC010997.1	0	NA	NA	NA	NA	NA
AC011005.1	3.110088841776865	0.6497447391579779	1.111957540115559	0.5843251344745177	0.559001584999411	0.7595756434826308
AC011005.2	0	NA	NA	NA	NA	NA
AC011005.3	0	NA	NA	NA	NA	NA
AC011037.1	0	NA	NA	NA	NA	NA
AC011043.1	423.84101851604345	-0.11405114334180169	0.2790872295634994	-0.4086576928660656	0.682790885536528	0.8441312592394756
AC011043.2	7.473731868044899	0.03961253222505578	0.5699708843369614	0.06949922059814764	0.9445922530276589	0.9784970065383116
AC011092.1	0	NA	NA	NA	NA	NA
AC011155.1	0	NA	NA	NA	NA	NA
AC011155.2	0	NA	NA	NA	NA	NA
AC011193.2	0.07137574204059212	0.40909173796873144	4.2060124731889434	0.09726355796053154	0.9225170952810269	NA
AC011195.1	0	NA	NA	NA	NA	NA
AC011195.2	0.05688154862027423	-0.31225152845489046	4.2060124731889434	-0.07423932535752692	0.9408199550594732	NA
AC011225.1	0	NA	NA	NA	NA	NA
AC011233.1	0	NA	NA	NA	NA	NA
AC011242.1	0	NA	NA	NA	NA	NA
AC011247.3	0.3421076543211158	0.5470743806855024	3.614922535061506	0.15133778812114826	0.8797092619399434	NA
AC011260.1	0	NA	NA	NA	NA	NA
AC011270.1	0	NA	NA	NA	NA	NA
AC011276.1	0.14585743855286298	-1.0335650188960799	4.2060124731889434	-0.24573512929039043	0.8058872765925453	NA
AC011290.2	4.272984302946776	0.6523625989750658	1.2055889091675316	0.5411152956155902	0.5884281161473244	0.7797787158470032
AC011295.1	0.16054238914970206	-0.3122605361129378	4.206012473180007	-0.0742414669723624	0.940818251000614	NA
AC011298.2	0	NA	NA	NA	NA	NA
AC011298.3	0	NA	NA	NA	NA	NA
AC011330.1	0.4289415638842007	2.896186905642461	4.118736645591447	0.7031736075532868	0.4819475647234162	NA
AC011352.2	0	NA	NA	NA	NA	NA
AC011406.1	0	NA	NA	NA	NA	NA
AC011411.1	0.06137967051499522	-0.3122494016231914	4.2060124731889434	-0.07423881969290691	0.9408203574111688	NA
AC011416.1	0	NA	NA	NA	NA	NA
AC011416.2	0	NA	NA	NA	NA	NA
AC011416.3	0.06095165027220317	-0.3122494016231914	4.2060124731889434	-0.07423881969290691	0.9408203574111688	NA
AC011431.1	0	NA	NA	NA	NA	NA
AC011444.4	0	NA	NA	NA	NA	NA
AC011447.1	0.06095165027220317	-0.3122494016231914	4.2060124731889434	-0.07423881969290691	0.9408203574111688	NA
AC011447.2	0.058261078352246164	-1.0335586383257283	4.2060124731889434	-0.24573361227863827	0.8058884509937495	NA
AC011447.4	0	NA	NA	NA	NA	NA
AC011447.5	0.15966222869833038	-0.31225790902524175	4.2060124731889434	-0.07424084236927903	0.9408187479902408	NA
AC011448.1	52.27356466698717	1.149040782884175	0.3254741647699803	3.530359417916403	4.149954914330712e-4	0.0032688523543946877
AC011451.2	0.1753894208359315	1.0499937961689911	4.196781442448611	0.2501902494966172	0.8024402253046758	NA
AC011452.1	0	NA	NA	NA	NA	NA
AC011453.2	0	NA	NA	NA	NA	NA
AC011455.3	17.0563030625536	6.842701401393941	3.8450017316305507	1.7796354537640624	0.07513564007182745	0.21160448091211345
AC011458.1	0.04289415638842007	0.4090917379687316	4.2060124731889434	0.09726355796053159	0.9225170952810269	NA
AC011458.2	0	NA	NA	NA	NA	NA
AC011462.1	0	NA	NA	NA	NA	NA
AC011467.2	0	NA	NA	NA	NA	NA
AC011467.4	0.3878298951249621	-1.0335854585847914	2.8730980156761405	-0.3597459790600122	0.7190371044949257	NA
AC011467.5	0	NA	NA	NA	NA	NA
AC011467.6	0	NA	NA	NA	NA	NA
AC011468.4	0.107203734452858	-1.0335650188960792	4.2060124731889434	-0.2457351292903903	0.8058872765925454	NA
AC011471.1	0	NA	NA	NA	NA	NA
AC011473.4	0	NA	NA	NA	NA	NA
AC011475.1	1.4499484523994697	-2.787666788722666	1.726014484519942	-1.6150888730797657	0.10629145021099672	0.27042236256738666
AC011476.1	0	NA	NA	NA	NA	NA
AC011476.5	0	NA	NA	NA	NA	NA
AC011477.1	0.7449430143183073	0.10512817843125812	1.76723437538599	0.05948740014085374	0.9525639009359252	NA
AC011477.5	0	NA	NA	NA	NA	NA
AC011477.6	0	NA	NA	NA	NA	NA
AC011477.7	0	NA	NA	NA	NA	NA
AC011479.1	1.1776534985258997	-2.292354795756408	1.7645894083266243	-1.2990867931879224	0.1939141449184384	NA
AC011483.1	0.2250369333453354	-1.033580034168659	3.9224963208099553	-0.2635005745410706	0.7921647807734101	NA
AC011487.1	1.1169799832503233	0.21333041767201508	1.608065801711936	0.13266274144062074	0.8944601103718408	NA
AC011487.2	2.0376665912555194	0.44186992300028793	1.2013038753205585	0.3678252705897402	0.7130035247901574	0.8622648990971069
AC011487.3	0.09848633798772678	-1.0335586383257285	4.2060124731889434	-0.24573361227863832	0.8058884509937494	NA
AC011487.4	0	NA	NA	NA	NA	NA
AC011492.1	0.05351412971656735	-0.3122494016231914	4.2060124731889434	-0.07423881969290691	0.9408203574111688	NA
AC011493.1	0	NA	NA	NA	NA	NA
AC011494.1	0	NA	NA	NA	NA	NA
AC011495.1	1.0667621126467917	0.1563153340515014	1.5834113534259995	0.09872060959603746	0.9213601047065071	NA
AC011497.2	2.0549766836679146	1.4363159948966966	1.324414719872967	1.084491113957464	0.27814710479194005	0.509832250682692
AC011498.4	8.767974115537873	-1.2205137646472777	0.6391597438364234	-1.909559818835582	0.0561899128198088	0.17104606550685403
AC011498.5	1.0477936332618516	0.7234065789174134	1.8285848483964733	0.3956100694762864	0.6923927075483004	NA
AC011499.1	0.42796356863948953	-2.7784730600880123	4.1451782715960634	-0.6702903658274235	0.5026727074513873	NA
AC011500.1	0	NA	NA	NA	NA	NA
AC011500.2	0	NA	NA	NA	NA	NA
AC011506.1	3.594960490180329	0.47516456232813925	1.111932742610884	0.42733210752695766	0.6691374500441596	0.8354469619578158
AC011511.1	23.58903046591218	-0.05724012096256266	0.7812019335333845	-0.07327186288910602	0.9415897816609168	0.9770461834161589
AC011511.4	338.85807190936947	-1.3548247384274237	0.4441413724747222	-3.0504357900243395	0.00228509535528357	0.013800752075250314
AC011515.1	0	NA	NA	NA	NA	NA
AC011530.1	1.7190785726711617	-0.144266700032027	2.0110827407547127	-0.07173583518393034	0.9428121372615372	0.9777818135573758
AC011551.1	0.0473711005651362	-0.3122494016231914	4.2060124731889434	-0.07423881969290691	0.9408203574111688	NA
AC011595.2	2.1982841145237644	-1.4398659177207294	1.473373591092026	-0.9772578566808289	0.3284415113072171	0.5638100706764846
AC011602.1	0	NA	NA	NA	NA	NA
AC011603.4	0.1395958089439304	0.40908323056668083	4.2060124731889434	0.09726153528415937	0.9225187015277299	NA
AC011604.1	0	NA	NA	NA	NA	NA
AC011604.2	0.2993271150260829	1.2573549067348637	4.19196629968233	0.29994394440388195	0.7642199138242924	NA
AC011611.1	0	NA	NA	NA	NA	NA
AC011611.5	0.20553482677517865	1.2720854942979607	4.191465774391394	0.30349418622717234	0.7615132773971492	NA
AC011611.6	0.09828255818333517	-0.3122515284548901	4.2060124731889434	-0.07423932535752685	0.9408199550594734	NA
AC011626.1	0.15966222869833038	-0.31225790902524175	4.2060124731889434	-0.07424084236927903	0.9408187479902408	NA
AC011712.1	0	NA	NA	NA	NA	NA
AC011716.1	0	NA	NA	NA	NA	NA
AC011726.1	0.06137967051499522	-0.3122494016231914	4.2060124731889434	-0.07423881969290691	0.9408203574111688	NA
AC011742.1	0	NA	NA	NA	NA	NA
AC011742.2	0.2647859390252166	-0.3122392826978352	4.206012473180737	-0.07423641386914592	0.9408222716984962	NA
AC011742.3	0.2897764198790303	-0.31226632704560425	3.6876645874382894	-0.08467861423983962	0.9325168982547671	NA
AC011753.1	0	NA	NA	NA	NA	NA
AC011753.3	0	NA	NA	NA	NA	NA
AC011753.4	0.8536802956319264	0.3490959456227025	1.9410038686700537	0.17985329718167833	0.8572677406681376	NA
AC011767.1	0.25482619471891654	-1.0335790932182503	4.206012473171974	-0.24573847553019124	0.8058846860880898	NA
AC011816.1	0	NA	NA	NA	NA	NA
AC011825.1	2.116157362666277	-0.11522979052778619	1.1004539808295783	-0.10471113970701446	0.9166050223514665	0.966483152241856
AC011840.4	0	NA	NA	NA	NA	NA
AC011841.1	7.473731868044899	0.03961253222505578	0.5699708843369614	0.06949922059814764	0.9445922530276589	0.9784970065383116
AC011853.1	0	NA	NA	NA	NA	NA
AC011890.1	0	NA	NA	NA	NA	NA
AC011890.2	0	NA	NA	NA	NA	NA
AC011891.2	0.06137967051499522	-0.3122494016231914	4.2060124731889434	-0.07423881969290691	0.9408203574111688	NA
AC011894.1	0	NA	NA	NA	NA	NA
AC011904.1	0	NA	NA	NA	NA	NA
AC011921.2	0	NA	NA	NA	NA	NA
AC011921.3	0.2686167795828534	-1.0335768195682735	4.206012473178983	-0.24573793495839938	0.8058851045736843	NA
AC011933.1	0	NA	NA	NA	NA	NA
AC011939.1	0.8836690719808914	-1.0335973132056866	2.749807614266762	-0.3758798644105493	0.7070062105545799	NA
AC011978.1	0.7587014049494684	0.8569656209601559	1.8448278322873137	0.4645233587448891	0.6422728280006227	NA
AC011979.1	1.3397865956686905	-1.1642157952863836	1.4952642669537968	-0.7786020311032803	0.43621418225087916	NA
AC011979.2	0	NA	NA	NA	NA	NA
AC011998.1	0	NA	NA	NA	NA	NA
AC011998.2	0	NA	NA	NA	NA	NA
AC011999.1	0	NA	NA	NA	NA	NA
AC012005.1	1.9551121013505595	-1.5748303385191615	1.3728169193240698	-1.1471524835915896	0.25131860586557014	0.47931466613284435
AC012005.2	0	NA	NA	NA	NA	NA
AC012044.1	0.05688154862027423	-0.31225152845489046	4.2060124731889434	-0.07423932535752692	0.9408199550594732	NA
AC012065.2	0.3898228225441621	1.2421489458188146	4.192487877941817	0.2962796749763323	0.7670165065427573	NA
AC012065.5	2.4981270814850673	-0.7476134714625515	1.785930561008682	-0.4186128440740184	0.6754991011828276	0.839597867605052
AC012066.1	1.1223233777635941	-0.159388865564883	1.5878528836841692	-0.10038012161118204	0.9200425507049813	NA
AC012075.1	0	NA	NA	NA	NA	NA
AC012078.1	0.11331011839638447	0.40908535739837976	4.2060124731889434	0.09726204094877935	0.9225182999695766	NA
AC012085.1	0.7606500009967904	-0.31228111234886496	4.206012473155708	-0.07424635907333987	0.9408143584118551	NA
AC012100.1	0	NA	NA	NA	NA	NA
AC012119.1	0	NA	NA	NA	NA	NA
AC012123.2	0	NA	NA	NA	NA	NA
AC012146.2	0	NA	NA	NA	NA	NA
AC012146.4	0	NA	NA	NA	NA	NA
AC012158.1	3.219319140860092	0.6218882488151446	0.8980694436690241	0.6924723396382878	0.48864075062517076	0.7068958867079193
AC012158.2	0.08271426032365616	0.4090917379687316	4.2060124731889434	0.09726355796053159	0.9225170952810269	NA
AC012170.1	0.14117671457175524	0.4090832305666814	4.2060124731889434	0.0972615352841595	0.9225187015277297	NA
AC012175.1	0	NA	NA	NA	NA	NA
AC012181.1	0	NA	NA	NA	NA	NA
AC012182.1	0	NA	NA	NA	NA	NA
AC012184.2	43.97129676654861	-3.349638027264721	1.8245436906805188	-1.8358771260859048	0.06637583138286032	0.19336489793910377
AC012186.1	0	NA	NA	NA	NA	NA
AC012254.2	24.570389711812638	-0.5364643371809361	1.0141418229131145	-0.5289835455557355	0.5968168644246283	0.7859966829691597
AC012254.4	0.28543388041730045	-0.31223801181601907	3.7120795778686047	-0.0841140404633511	0.9329657615303731	NA
AC012306.1	0	NA	NA	NA	NA	NA
AC012308.1	0	NA	NA	NA	NA	NA
AC012309.1	4.5573972054662	1.0740331152432707	1.1013915926399052	0.9751600815010224	0.32948085973805846	0.5650126999410027
AC012314.1	1.6880295369509006	0.0182347317997772	1.3204858079872919	0.013809108503461242	0.9889822756921043	0.9959917745560392
AC012314.10	1.6880295369509006	0.0182347317997772	1.3204858079872919	0.013809108503461242	0.9889822756921043	0.9959917745560392
AC012314.11	1.6880295369509006	0.0182347317997772	1.3204858079872919	0.013809108503461242	0.9889822756921043	0.9959917745560392
AC012314.12	1.6880295369509006	0.0182347317997772	1.3204858079872919	0.013809108503461242	0.9889822756921043	0.9959917745560392
AC012314.2	0	NA	NA	NA	NA	NA
AC012314.4	1.6880295369509006	0.0182347317997772	1.3204858079872919	0.013809108503461242	0.9889822756921043	0.9959917745560392
AC012314.5	1.6880295369509006	0.0182347317997772	1.3204858079872919	0.013809108503461242	0.9889822756921043	0.9959917745560392
AC012314.6	1.6880295369509006	0.0182347317997772	1.3204858079872919	0.013809108503461242	0.9889822756921043	0.9959917745560392
AC012314.7	0	NA	NA	NA	NA	NA
AC012314.8	1.6880295369509006	0.0182347317997772	1.3204858079872919	0.013809108503461242	0.9889822756921043	0.9959917745560392
AC012339.2	0	NA	NA	NA	NA	NA
AC012354.2	0	NA	NA	NA	NA	NA
AC012358.2	5.354390539780911	-0.11968634066880483	0.6399486788766658	-0.1870249046828197	0.851641106344668	0.9368949268196444
AC012362.1	0	NA	NA	NA	NA	NA
AC012368.3	0	NA	NA	NA	NA	NA
AC012400.1	0	NA	NA	NA	NA	NA
AC012414.1	0	NA	NA	NA	NA	NA
AC012414.2	0	NA	NA	NA	NA	NA
AC012414.6	0	NA	NA	NA	NA	NA
AC012414.7	3.5360677668424247	0.4352399075407541	1.0663094589224063	0.4081741035858389	0.6831458589227082	0.844270895100931
AC012433.1	0	NA	NA	NA	NA	NA
AC012435.1	80.2189416738392	-0.10923686548650027	0.25300225684263805	-0.43176241528328835	0.6659140987008987	0.8333650446651141
AC012441.1	5.371075438754779	0.49542698811591834	1.1315241177970343	0.43784041393697004	0.661501972358711	0.8306332458775316
AC012441.2	7.775701764006741	-1.6790140509528402	0.9363014193991566	-1.7932409544250154	0.07293440413591257	0.20714095888807646
AC012443.1	0.05983263388772179	-1.0335586383257276	4.2060124731889434	-0.2457336122786381	0.8058884509937496	NA
AC012454.1	1.3962806118092725	-1.7591979686267487	1.6869700081985393	-1.0428152012645082	0.29703388955401444	NA
AC012468.1	0	NA	NA	NA	NA	NA
AC012488.1	0	NA	NA	NA	NA	NA
AC012491.1	0	NA	NA	NA	NA	NA
AC012493.1	0	NA	NA	NA	NA	NA
AC012493.2	0	NA	NA	NA	NA	NA
AC012493.3	0	NA	NA	NA	NA	NA
AC012497.1	0	NA	NA	NA	NA	NA
AC012498.1	0.20229623697867455	0.4090738097429205	4.206012473176713	0.09725929543759904	0.9225204802338778	NA
AC012498.2	0	NA	NA	NA	NA	NA
AC012501.2	0.16911146595078114	-1.0335650188960799	4.2060124731889434	-0.24573512929039043	0.8058872765925453	NA
AC012507.3	0	NA	NA	NA	NA	NA
AC012512.1	0.4967436013638549	-0.3122540996024127	2.6703862137881833	-0.11693218680883322	0.9069137917217346	NA
AC012513.2	1.6567702133616593	-1.2360781572143609	1.190860812807265	-1.0379703017521444	0.2992838816288437	0.532008641531738
AC012519.1	0.5327952341009808	-1.2612543254493196	2.4606451899653607	-0.51257057725867206	0.6082517390747149	NA
AC012531.3	0.26117773361277163	1.7985945584223835	4.161809866141085	0.43216644110896807	0.6656204480469075	NA
AC012569.1	0.514953922216585	0.9518298766805265	2.1299144192052806	0.44688644205511124	0.6549570536223337	NA
AC012616.1	0	NA	NA	NA	NA	NA
AC012618.1	0.5273229144273993	0.4090832175803426	2.8103581417914687	0.1455626638815406	0.8842666438815745	NA
AC012618.2	4.913742424313958	1.497874337189254	0.9005049709749898	1.6633715364918904	0.09623808708303856	0.2522588794316074
AC012653.1	0	NA	NA	NA	NA	NA
AC012669.1	0	NA	NA	NA	NA	NA
AC012671.1	0	NA	NA	NA	NA	NA
AC012676.2	0	NA	NA	NA	NA	NA
AC013244.1	0	NA	NA	NA	NA	NA
AC013244.2	0	NA	NA	NA	NA	NA
AC013244.3	0.06593901783124827	0.40909173796873183	4.2060124731889434	0.09726355796053164	0.9225170952810268	NA
AC013248.2	4.645985246833532	-0.8678930908560182	0.9825444075891558	-0.88331182199239755	0.3770678181455284	0.6103237791375378
AC013262.1	0	NA	NA	NA	NA	NA
AC013267.1	0.05351412971656735	-0.3122494016231914	4.2060124731889434	-0.07423881969290691	0.9408203574111688	NA
AC013268.2	0	NA	NA	NA	NA	NA
AC013268.3	0.0473711005651362	-0.3122494016231914	4.2060124731889434	-0.07423881969290691	0.9408203574111688	NA
AC013269.1	0	NA	NA	NA	NA	NA
AC013283.1	0.47757003441387663	-1.041597001114291	2.8047539391296987	-0.3713684065410363	0.7103631536751533	NA
AC013290.1	0.0473711005651362	-0.3122494016231914	4.2060124731889434	-0.07423881969290691	0.9408203574111688	NA
AC013355.1	0.07137574204059212	0.40909173796873144	4.2060124731889434	0.09726355796053154	0.9225170952810269	NA
AC013356.1	3.4350335680356108	-0.28358182210831795	0.8931515551515925	-0.3175069454592018	0.7508589701984797	0.8833940515722742
AC013394.1	106.14058651184732	1.0597497801452533	0.3027835725329304	3.500024031290522	4.6521621645216713e-4	0.003606425124373652
AC013399.1	0	NA	NA	NA	NA	NA
AC013403.1	0	NA	NA	NA	NA	NA
AC013404.1	0	NA	NA	NA	NA	NA
AC013410.1	0.17542997012193556	-1.788010664698954	4.188821277547517	-0.42685293695457055	0.6694864463242207	NA
AC013410.2	0	NA	NA	NA	NA	NA
AC013412.1	0	NA	NA	NA	NA	NA
AC013429.1	0.15536788660800102	-1.0335671457277793	4.2060124731889434	-0.24573563495501055	0.8058868851301917	NA
AC013429.2	0.5271815788078147	-1.0335887618179769	2.4448110116302955	-0.4227683681483173	0.6724642684401478	NA
AC013439.1	0.1070282594331347	-0.3122558872091248	4.2060124731875	-0.07424036167265183	0.9408191304751397	NA
AC013442.1	0	NA	NA	NA	NA	NA
AC013444.1	0.12249919292191452	-0.3122579090252422	4.2060124731889434	-0.07424084236927912	0.9408187479902407	NA
AC013444.2	0	NA	NA	NA	NA	NA
AC013452.1	0.309535879101208	-1.0590250587343615	2.991788331902469	-0.3539772675231107	0.7233559195853883	NA
AC013467.1	0	NA	NA	NA	NA	NA
AC013467.2	0.05983263388772179	-1.0335586383257276	4.2060124731889434	-0.2457336122786381	0.8058884509937496	NA
AC013469.1	0	NA	NA	NA	NA	NA
AC013470.1	0.3406385865713129	-1.363344645365448	4.1796965059177955	-0.3261826889668103	0.7442861379875874	NA
AC013470.3	5.448155284742491	-0.6948257289576003	0.7022300592774032	-0.9894559763969346	0.3224400988667841	0.5571192837274879
AC013470.4	0	NA	NA	NA	NA	NA
AC013474.1	0.41517309282465353	1.6715856136607234	2.883541691774004	0.5796987844598618	0.5621177632166063	NA
AC013476.2	0.058261078352246164	-1.0335586383257283	4.2060124731889434	-0.24573361227863827	0.8058884509937495	NA
AC013488.1	0.2630654579900497	-1.03358324194743	4.20601247318237	-0.24573946191020116	0.8058839224786051	NA
AC013489.2	0	NA	NA	NA	NA	NA
AC013553.1	0.11809371223996795	-1.6405607860268223	4.193813355692261	-0.3911859319633502	0.6956598061447641	NA
AC013553.2	0.10272679027614186	-0.31222387930415657	4.2060124731889434	-0.07423275163695188	0.940825185696758	NA
AC013562.2	0	NA	NA	NA	NA	NA
AC013565.2	0	NA	NA	NA	NA	NA
AC013643.1	0	NA	NA	NA	NA	NA
AC013701.1	0	NA	NA	NA	NA	NA
AC013734.1	0	NA	NA	NA	NA	NA
AC013759.1	0.06095165027220317	-0.3122494016231914	4.2060124731889434	-0.07423881969290691	0.9408203574111688	NA
AC013787.1	0.6990369913030063	0.31927455289170964	2.0591960816569843	0.1550481548288482	0.8767833542358587	NA
AC013828.1	0	NA	NA	NA	NA	NA
AC013828.2	0	NA	NA	NA	NA	NA
AC015524.1	0	NA	NA	NA	NA	NA
AC015688.1	0	NA	NA	NA	NA	NA
AC015688.2	0	NA	NA	NA	NA	NA
AC015688.3	0	NA	NA	NA	NA	NA
AC015688.4	0	NA	NA	NA	NA	NA
AC015688.5	0	NA	NA	NA	NA	NA
AC015688.6	0	NA	NA	NA	NA	NA
AC015688.7	0.058261078352246164	-1.0335586383257283	4.2060124731889434	-0.24573361227863827	0.8058884509937495	NA
AC015689.2	0.4756049992026064	2.59629484889344	2.682152306148329	0.9679893430891017	0.3330496920261907	NA
AC015712.3	0	NA	NA	NA	NA	NA
AC015720.1	0.19676889617106197	-1.033567145727779	4.2060124731889434	-0.2457356349550105	0.8058868851301917	NA
AC015720.2	0.10875077108013141	-0.31225547961687805	4.206012473187929	-0.07424026476559765	0.9408192075829942	NA
AC015724.1	0	NA	NA	NA	NA	NA
AC015743.1	0	NA	NA	NA	NA	NA
AC015795.1	0	NA	NA	NA	NA	NA
AC015801.1	0	NA	NA	NA	NA	NA
AC015802.2	0	NA	NA	NA	NA	NA
AC015813.2	93.97235066422415	-0.5932838833093315	1.2242450863337295	-0.48461201922080016	0.6279515862198133	0.8075547859999699
AC015818.1	0	NA	NA	NA	NA	NA
AC015818.3	0	NA	NA	NA	NA	NA
AC015818.5	0	NA	NA	NA	NA	NA
AC015818.6	0	NA	NA	NA	NA	NA
AC015818.7	0	NA	NA	NA	NA	NA
AC015820.1	0.2898591049028014	-0.3122361128067026	3.676830226828884	-0.08491991567312411	0.9323250585600886	NA
AC015849.6	0.06137967051499522	-0.3122494016231914	4.2060124731889434	-0.07423881969290691	0.9408203574111688	NA
AC015864.1	0	NA	NA	NA	NA	NA
AC015871.1	0.5209448004208718	0.07089212694498856	2.0882004039165056	0.033948909698526764	0.9729178913455592	NA
AC015871.2	0.12223904481383861	-0.3122584244633217	4.206012473180741	-0.07424096491734376	0.9408186504801264	NA
AC015908.1	0	NA	NA	NA	NA	NA
AC015910.1	0.8377048245102443	-1.6758567326056997	2.0759076246201005	-0.8072886831428197	0.4195001824926105	NA
AC015911.1	0	NA	NA	NA	NA	NA
AC015911.4	0	NA	NA	NA	NA	NA
AC015911.7	0	NA	NA	NA	NA	NA
AC015911.8	0	NA	NA	NA	NA	NA
AC015912.2	0	NA	NA	NA	NA	NA
AC015914.2	0	NA	NA	NA	NA	NA
AC015917.1	0	NA	NA	NA	NA	NA
AC015922.1	0	NA	NA	NA	NA	NA
AC015922.2	0	NA	NA	NA	NA	NA
AC015977.1	0.04289415638842007	0.4090917379687316	4.2060124731889434	0.09726355796053159	0.9225170952810269	NA
AC015983.1	0.04289415638842007	0.4090917379687316	4.2060124731889434	0.09726355796053159	0.9225170952810269	NA
AC016027.4	0	NA	NA	NA	NA	NA
AC016027.5	0	NA	NA	NA	NA	NA
AC016065.2	0.11966526777544358	-1.6515568295614842	4.193425101381771	-0.3938443610253779	0.6936959505163234	NA
AC016144.1	0	NA	NA	NA	NA	NA
AC016180.1	0.11652215670449233	-1.629469504787232	4.194207655729696	-0.3885047280768796	0.6976425558230026	NA
AC016182.1	0	NA	NA	NA	NA	NA
AC016256.1	0	NA	NA	NA	NA	NA
AC016292.2	0	NA	NA	NA	NA	NA
AC016304.1	0.37480153839136593	-2.500231930691016	2.8543360587680406	-0.87594168283399	0.38106173777210206	NA
AC016397.1	0	NA	NA	NA	NA	NA
AC016489.1	0	NA	NA	NA	NA	NA
AC016546.1	6.558352687627525	0.5533342459982444	0.9081856016860227	0.6092744092958465	0.5423425664964685	0.7474271600666937
AC016559.1	0	NA	NA	NA	NA	NA
AC016559.2	0	NA	NA	NA	NA	NA
AC016582.2	1.4893056061805217	2.6570950523974597	1.815264320246707	1.4637510486827296	0.1432619818474073	0.33245469386197685
AC016596.1	0	NA	NA	NA	NA	NA
AC016612.1	0	NA	NA	NA	NA	NA
AC016629.1	0.5909180279263606	-3.64119101916306	4.116256811624171	-0.8845879122217202	0.37637892847882526	NA
AC016629.2	0	NA	NA	NA	NA	NA
AC016632.1	0	NA	NA	NA	NA	NA
AC016638.1	9.14282946565806	-0.4723965590264225	0.6000645942653767	-0.7872428460885106	0.4311397199120175	0.6590328011497351
AC016687.1	0.48212003163778044	-0.28280420676439805	2.0179328781044834	-0.14014549732201506	0.8885450336187122	NA
AC016691.1	0.2772495119853898	-0.9102877709454172	3.7720968585204084	-0.24132142017754932	0.8093060104934764	NA
AC016694.1	0	NA	NA	NA	NA	NA
AC016696.1	0	NA	NA	NA	NA	NA
AC016700.1	0	NA	NA	NA	NA	NA
AC016700.2	0	NA	NA	NA	NA	NA
AC016712.1	9.113402551152618	-0.8936354939928542	0.7079504284100284	-1.2622854060556925	0.20684610616012505	0.4246287995982665
AC016716.1	0	NA	NA	NA	NA	NA
AC016717.1	0	NA	NA	NA	NA	NA
AC016724.1	0	NA	NA	NA	NA	NA
AC016727.2	0	NA	NA	NA	NA	NA
AC016734.1	2.1603661163980825	-0.723774027518984	1.6357194868594491	-0.44248053124843345	0.6581415154421679	0.8278084372700343
AC016739.1	13.706569690927287	-0.6458190238366559	0.5774103764663856	-1.118474918633979	0.2633642127606375	0.4928544760186925
AC016769.1	0	NA	NA	NA	NA	NA
AC016769.2	0	NA	NA	NA	NA	NA
AC016769.3	0	NA	NA	NA	NA	NA
AC016769.4	0	NA	NA	NA	NA	NA
AC016772.1	0	NA	NA	NA	NA	NA
AC016831.2	0	NA	NA	NA	NA	NA
AC016831.3	0.25118166208717474	1.2573591967858937	4.191966299697967	0.29994496780102625	0.7642191331888835	NA
AC016831.4	0	NA	NA	NA	NA	NA
AC016839.1	0.22812315838056507	-1.0518366033894655	4.189302982955614	-0.25107675612599867	0.801754766334094	NA
AC016877.2	0	NA	NA	NA	NA	NA
AC016885.3	0	NA	NA	NA	NA	NA
AC016894.1	0	NA	NA	NA	NA	NA
AC016907.1	0	NA	NA	NA	NA	NA
AC016908.1	0	NA	NA	NA	NA	NA
AC016909.1	0	NA	NA	NA	NA	NA
AC016911.1	0	NA	NA	NA	NA	NA
AC016912.1	0	NA	NA	NA	NA	NA
AC016925.1	0	NA	NA	NA	NA	NA
AC016925.2	0	NA	NA	NA	NA	NA
AC016930.1	0.5501590483329994	-1.033419190112224	2.1281251333707254	-0.48560076374616057	0.6272502548448627	NA
AC016954.1	0.05351412971656735	-0.3122494016231914	4.2060124731889434	-0.07423881969290691	0.9408203574111688	NA
AC016956.1	0.11376309724054846	-0.31225778855597697	4.206012473181667	-0.07424081372725161	0.9408187707803795	NA
AC016957.1	0	NA	NA	NA	NA	NA
AC016991.1	0	NA	NA	NA	NA	NA
AC016999.2	0.1151426269725204	-1.0335671457277793	4.2060124731889434	-0.24573563495501055	0.8058868851301917	NA
AC017002.4	0	NA	NA	NA	NA	NA
AC017007.1	0	NA	NA	NA	NA	NA
AC017007.2	0.11800107102719354	-0.3122581106454863	4.206012473181193	-0.07424089030561332	0.9408187098478396	NA
AC017007.3	0.06137967051499522	-0.3122494016231914	4.2060124731889434	-0.07423881969290691	0.9408203574111688	NA
AC017007.4	0	NA	NA	NA	NA	NA
AC017013.1	0.13249526444751142	0.4090832305666809	4.2060124731889434	0.09726153528415939	0.9225187015277299	NA
AC017015.1	0	NA	NA	NA	NA	NA
AC017019.1	0	NA	NA	NA	NA	NA
AC017035.1	0.10088523028170356	-0.3122554288010838	4.206012473187982	-0.07424025268389353	0.9408192171962705	NA
AC017037.1	0	NA	NA	NA	NA	NA
AC017037.2	0.261834853757769	0.4090719876789123	4.206012473173204	0.09725886223306658	0.9225208242501506	NA
AC017078.1	0.058261078352246164	-1.0335586383257283	4.2060124731889434	-0.24573361227863827	0.8058884509937495	NA
AC017079.1	0.30905462277837165	-0.3122412466085794	3.7117739684282633	-0.08412183749992642	0.932959562366221	NA
AC017079.2	0.4791524097339935	1.9796040385643625	2.078610729496404	0.952368815609824	0.3409099689262866	NA
AC017081.1	0.061119522406919306	-0.3122515284548905	4.2060124731889434	-0.07423932535752693	0.9408199550594732	NA
AC017083.1	0.9577086387930304	1.0250904135290855	1.4888172093576815	0.6885267090453225	0.491121156730841	NA
AC017083.4	30.104112038911108	2.0076206076326306	2.0002727865597834	1.0036734095080524	0.315536057873151	0.5500140376228829
AC017099.1	0.9502479797993371	-3.4271804714076315	2.138989362288929	-1.602242877795433	0.10910191177362344	NA
AC017100.2	0	NA	NA	NA	NA	NA
AC017104.2	0	NA	NA	NA	NA	NA
AC018371.2	0	NA	NA	NA	NA	NA
AC018437.1	0	NA	NA	NA	NA	NA
AC018442.1	0.08271426032365616	0.4090917379687316	4.2060124731889434	0.09726355796053159	0.9225170952810269	NA
AC018442.3	0	NA	NA	NA	NA	NA
AC018448.1	0	NA	NA	NA	NA	NA
AC018448.2	0	NA	NA	NA	NA	NA
AC018462.2	0	NA	NA	NA	NA	NA
AC018463.1	0.5693515392187631	-0.31224527572030086	2.409504267473342	-0.1295890112897488	0.8968915976521584	NA
AC018475.1	2.2278824281021534	1.3777046682318157	2.3221615971730407	0.5932854414219103	0.5529901402401678	0.755299307013824
AC018512.1	2.281893719617089	0.6764757848789418	3.2197861141962276	0.21009960316814835	0.8335899351935547	0.9268118506238666
AC018523.1	1.3155286871412775	-0.3860221533963845	1.4168357547719834	-0.27245370685786263	0.785273181840171	NA
AC018523.2	30.23073784628825	-0.2075239023444557	3.108682416122047	-0.06675622484568018	0.9467757731411045	0.9791120329723202
AC018552.1	0.05351412971656735	-0.3122494016231914	4.2060124731889434	-0.07423881969290691	0.9408203574111688	NA
AC018552.3	0.7307717655093958	1.217054238446962	2.102315724573064	0.5789112568684801	0.5626490542111513	NA
AC018554.2	0	NA	NA	NA	NA	NA
AC018554.3	0	NA	NA	NA	NA	NA
AC018555.1	0	NA	NA	NA	NA	NA
AC018558.4	0	NA	NA	NA	NA	NA
AC018558.5	0	NA	NA	NA	NA	NA
AC018618.2	0	NA	NA	NA	NA	NA
AC018620.1	0.09828255818333517	-0.3122515284548901	4.2060124731889434	-0.07423932535752685	0.9408199550594734	NA
AC018630.1	0	NA	NA	NA	NA	NA
AC018630.2	0.19697267597545356	-2.084675371501397	4.17969699631634	-0.4987623201726507	0.6179468352465699	NA
AC018630.3	0	NA	NA	NA	NA	NA
AC018630.4	0.19697267597545356	-2.084675371501397	4.17969699631634	-0.4987623201726507	0.6179468352465699	NA
AC018630.5	0	NA	NA	NA	NA	NA
AC018630.6	1.5821716100363301	3.9544526312606596	4.098888368711008	0.9647622173482686	0.33466392422013536	0.5701928092577654
AC018634.1	0.12420009618349444	-0.31222387930415685	4.2060124731889434	-0.07423275163695195	0.940825185696758	NA
AC018635.1	7.910491146690228	0.3595953013494965	0.999350699266676	0.3598289385431638	0.7189750608881347	0.8658983607055033
AC018638.1	3.603044838810907	-0.7493865975963098	0.837549588003388	-0.8947369902989892	0.3709277000369997	0.6045740565456613
AC018638.2	10.280932226190625	0.07769369504211199	0.9332549478578573	0.08325023641229641	0.9336525684585958	0.9742362731876496
AC018638.3	0	NA	NA	NA	NA	NA
AC018638.4	151.74865827443264	0.08283438585890271	0.523125759516268	0.158345071623885	0.8741848940887158	0.9480246178222453
AC018638.5	47.29276189493587	-0.3752243482946804	0.4226475685813343	-0.8877948820436009	0.374651096433305	0.6083337411563754
AC018638.8	0.4422858624323582	-1.7658406399412891	2.8722652852001254	-0.6147902316126952	0.5386932611954882	NA
AC018639.1	0.09848633798772678	-1.0335586383257285	4.2060124731889434	-0.24573361227863832	0.8058884509937494	NA
AC018641.1	0	NA	NA	NA	NA	NA
AC018644.1	0.9562900253012224	-1.8408522782141579	1.9176118587736486	-0.9599712631060907	0.3370696780866394	NA
AC018645.1	0	NA	NA	NA	NA	NA
AC018653.2	0	NA	NA	NA	NA	NA
AC018659.1	0	NA	NA	NA	NA	NA
AC018692.2	0	NA	NA	NA	NA	NA
AC018692.3	0	NA	NA	NA	NA	NA
AC018693.2	0.04289415638842007	0.4090917379687316	4.2060124731889434	0.09726355796053159	0.9225170952810269	NA
AC018695.1	0.271838256226923	-1.0646680484809465	3.742307257688931	-0.2844950922438246	0.7760309945500363	NA
AC018695.5	0	NA	NA	NA	NA	NA
AC018709.1	0	NA	NA	NA	NA	NA
AC018710.1	0	NA	NA	NA	NA	NA
AC018712.1	0.06137967051499522	-0.3122494016231914	4.2060124731889434	-0.07423881969290691	0.9408203574111688	NA
AC018714.1	0	NA	NA	NA	NA	NA
AC018717.1	0	NA	NA	NA	NA	NA
AC018735.1	0.04289415638842007	0.4090917379687316	4.2060124731889434	0.09726355796053159	0.9225170952810269	NA
AC018737.1	0	NA	NA	NA	NA	NA
AC018738.1	3.4122156084884256	-0.6666612873594778	3.811226798015752	-0.17492039248531818	0.8611421864225478	0.9417731635139286
AC018755.2	0.27462951974368077	2.2292036877537393	4.141021198650447	0.53832221107205	0.5903546198497698	NA
AC018755.3	9.324885421706703	1.7719464877825952	0.6803960441348479	2.604286875353162	0.00920656601214382	0.04292724196086645
AC018793.4	0	NA	NA	NA	NA	NA
AC018797.1	0	NA	NA	NA	NA	NA
AC018797.3	0.7562027201598492	-1.1438164250676552	1.721225811907318	-0.6645359470877176	0.5063473496156803	NA
AC018804.1	0.40922211120372876	-2.631677526943654	4.152011606476279	-0.6338319292842972	0.5261905132685718	NA
AC018845.2	0	NA	NA	NA	NA	NA
AC018846.1	0	NA	NA	NA	NA	NA
AC018861.1	0	NA	NA	NA	NA	NA
AC018865.2	0	NA	NA	NA	NA	NA
AC018868.1	0.3235887052127149	1.4532953144845502	4.143333122658969	0.3507551218937238	0.7257720681811877	NA
AC018868.2	1.7496324610904406	-1.7068976066930746	1.3693292675586284	-1.246520940676522	0.21257320622599926	0.43174603089390057
AC018880.1	0	NA	NA	NA	NA	NA
AC018880.2	0	NA	NA	NA	NA	NA
AC018889.1	0.061119522406919306	-0.3122515284548905	4.2060124731889434	-0.07423932535752693	0.9408199550594732	NA
AC018892.1	0	NA	NA	NA	NA	NA
AC018892.2	0	NA	NA	NA	NA	NA
AC018992.1	0.04289415638842007	0.4090917379687316	4.2060124731889434	0.09726355796053159	0.9225170952810269	NA
AC019050.1	0.17157662555368028	1.6001368007729935	4.173627972711743	0.3833922935237882	0.7014289164990393	NA
AC019070.1	0	NA	NA	NA	NA	NA
AC019072.1	0.09828255818333517	-0.3122515284548901	4.2060124731889434	-0.07423932535752685	0.9408199550594734	NA
AC019080.2	0.09848633798772678	-1.0335586383257285	4.2060124731889434	-0.24573361227863832	0.8058884509937494	NA
AC019084.1	0.06593901783124827	0.40909173796873183	4.2060124731889434	0.09726355796053164	0.9225170952810268	NA
AC019097.1	8.626764084232912	-1.0508877724946377	1.146308964540631	-0.9167578768048524	0.35926953028088143	0.5931875300081213
AC019109.1	1.59985800244687	-0.28694286522350926	1.4468676118329462	-0.19832005559928131	0.8427946612179034	0.9319644447525367
AC019129.1	0.08271426032365616	0.4090917379687316	4.2060124731889434	0.09726355796053159	0.9225170952810269	NA
AC019155.1	0	NA	NA	NA	NA	NA
AC019159.1	0	NA	NA	NA	NA	NA
AC019173.1	0	NA	NA	NA	NA	NA
AC019176.1	0	NA	NA	NA	NA	NA
AC019176.2	0	NA	NA	NA	NA	NA
AC019178.1	0	NA	NA	NA	NA	NA
AC019178.2	0	NA	NA	NA	NA	NA
AC019181.1	0.18108164480376868	-0.3122323867062074	4.2060124731889434	-0.0742347743133241	0.9408235762751049	NA
AC019185.1	0	NA	NA	NA	NA	NA
AC019185.3	0	NA	NA	NA	NA	NA
AC019193.1	0	NA	NA	NA	NA	NA
AC019205.1	0	NA	NA	NA	NA	NA
AC019205.3	0	NA	NA	NA	NA	NA
AC019206.1	0.39284219960713446	-2.5760278455077623	2.7342598876162088	-0.9421298455113581	0.34612616591295015	NA
AC019227.1	0.41117636507677796	-2.23788031036959	3.4537650133079913	-0.6479538421828428	0.5170148048506669	NA
AC019235.1	0	NA	NA	NA	NA	NA
AC019288.1	0	NA	NA	NA	NA	NA
AC019294.1	0	NA	NA	NA	NA	NA
AC019294.3	0.6186220022049896	-0.4270280843970382	2.0351405703214107	-0.2098273164146089	0.8338024522113938	NA
AC019322.1	0	NA	NA	NA	NA	NA
AC019322.2	0	NA	NA	NA	NA	NA
AC019322.3	0	NA	NA	NA	NA	NA
AC020549.1	0.12560841671207623	1.0500023035783732	4.196781442449701	0.2501922766236492	0.8024386577288772	NA
AC020549.2	0	NA	NA	NA	NA	NA
AC020550.1	0	NA	NA	NA	NA	NA
AC020593.1	0	NA	NA	NA	NA	NA
AC020611.1	0.25680530986317535	-2.4394898874166584	4.162042900400414	-0.5861280015114607	0.5577895004003556	NA
AC020612.1	1.5445875003137726	0.40301311642879095	1.247130667495186	0.32315227821173487	0.7465799200036103	0.881133518786987
AC020612.2	0	NA	NA	NA	NA	NA
AC020629.1	0.058261078352246164	-1.0335586383257283	4.2060124731889434	-0.24573361227863827	0.8058884509937495	NA
AC020633.1	0.5697154063746251	0.5316018883901401	2.149885790491851	0.24726982742116743	0.8046994080938397	NA
AC020636.2	0	NA	NA	NA	NA	NA
AC020658.1	3.8947797124587984	0.3477401829172326	1.122375011857527	0.3098253072667073	0.7566938055148225	0.8856888311496375
AC020661.2	0	NA	NA	NA	NA	NA
AC020679.2	0	NA	NA	NA	NA	NA
AC020688.1	0.5225019899653703	-2.1359315095298275	4.17732274723058	-0.5113158926841064	0.6091298782947323	NA
AC020699.1	0	NA	NA	NA	NA	NA
AC020728.1	0.1683232568597773	-1.03357352629813	4.2060124731889434	-0.24573715196676252	0.8058857107295714	NA
AC020765.1	0	NA	NA	NA	NA	NA
AC020765.3	0	NA	NA	NA	NA	NA
AC020765.4	0.20229623697867455	0.4090738097429205	4.206012473176713	0.09725929543759904	0.9225204802338778	NA
AC020779.1	4.474625822635998	-0.8395373371965712	0.8262827964534578	-1.016041167503431	0.3096097830335413	0.5437204591388215
AC020890.1	0.782073381879942	0.7812766772192292	1.5741290502025858	0.4963231427046475	0.6196664408345481	NA
AC020891.4	0	NA	NA	NA	NA	NA
AC020893.1	0.2160490349722288	-0.3122368201110143	3.979277876912243	-0.07846569899594379	0.9374576143072795	NA
AC020893.2	0.6590030885326869	1.737803059425106	2.836360564625972	0.6126876396105402	0.5400828969453717	NA
AC020895.1	0	NA	NA	NA	NA	NA
AC020898.1	10.037134129273188	-0.4361818497902406	0.6974230691943216	-0.625419302940649	0.5316958964438289	0.7392932315281274
AC020899.1	1.275714967622827	-1.1422929817012721	1.202509435753077	-0.949924339667161	0.3421506983841461	NA
AC020904.1	0	NA	NA	NA	NA	NA
AC020904.2	2.9012358127894897	0.045537130483818536	0.9167217487900944	0.049673884735383714	0.9603822677223685	0.9854993888141756
AC020909.1	0.11559733623421378	-1.0335586383257285	4.2060124731889434	-0.24573361227863832	0.8058884509937494	NA
AC020910.2	0	NA	NA	NA	NA	NA
AC020910.3	0.08271426032365616	0.4090917379687316	4.2060124731889434	0.09726355796053159	0.9225170952810269	NA
AC020914.1	0	NA	NA	NA	NA	NA
AC020914.3	0	NA	NA	NA	NA	NA
AC020914.4	0	NA	NA	NA	NA	NA
AC020914.5	0	NA	NA	NA	NA	NA
AC020914.6	0	NA	NA	NA	NA	NA
AC020914.7	0	NA	NA	NA	NA	NA
AC020915.2	699.5927219702949	0.5211460279282115	0.1391485053985436	3.7452506330238036	1.80213773023271e-4	0.0016021079199267972
AC020915.5	0.19361478685443073	0.40907633455825093	4.2060124731807385	0.09725989572467736	0.9225200035340803	NA
AC020917.1	1.552337551686982	1.6064467672781826	1.3475686525521482	1.192107551801348	0.23321907627840124	0.45756731384425026
AC020922.1	0.09828255818333517	-0.3122515284548901	4.2060124731889434	-0.07423932535752685	0.9408199550594734	NA
AC020937.1	0.19462148699650847	1.7634720288038288	4.163788332092506	0.42352585870223586	0.6719116360885216	NA
AC020978.1	0.49098222714212597	-1.979687872222745	2.4401742785238127	-0.811289541753698	0.41719941450636566	NA
AC020983.1	0.15536788660800102	-1.0335671457277793	4.2060124731889434	-0.24573563495501055	0.8058868851301917	NA
AC021001.1	0.6820670997635093	1.9558749005969513	2.9391630004100517	0.6654530219399473	0.5057607814465079	NA
AC021006.1	0	NA	NA	NA	NA	NA
AC021006.3	0	NA	NA	NA	NA	NA
AC021016.1	0.46426044968430813	0.9511358984644064	2.4341828824841234	0.3907413470485655	0.6959884331640775	NA
AC021074.1	1.0511608727473858	-0.7089960870422012	1.5145526731170256	-0.4681224361666152	0.6396970355269638	NA
AC021074.2	0	NA	NA	NA	NA	NA
AC021087.2	1.7815382398294184	1.069706386654138	1.5773007179297298	0.678187979308201	0.49765251323327747	0.7139670274393886
AC021106.1	5.750180852532297	-0.481772105623436	0.6346554174685717	-0.7591081591094958	0.44778785877540955	0.6740094544319587
AC021106.2	0.20204046502236978	-0.31223621470621193	4.0351727701153965	-0.07737864832421604	0.938322326017158	NA
AC021106.3	0.716961007559864	-1.3829045415939025	2.1236010007290886	-0.6512073318477033	0.5149126580970076	NA
AC021146.1	0	NA	NA	NA	NA	NA
AC021146.10	0	NA	NA	NA	NA	NA
AC021146.11	0	NA	NA	NA	NA	NA
AC021146.13	0	NA	NA	NA	NA	NA
AC021146.14	0	NA	NA	NA	NA	NA
AC021146.15	0	NA	NA	NA	NA	NA
AC021146.2	0	NA	NA	NA	NA	NA
AC021146.3	0	NA	NA	NA	NA	NA
AC021146.4	0	NA	NA	NA	NA	NA
AC021146.5	0	NA	NA	NA	NA	NA
AC021146.6	0	NA	NA	NA	NA	NA
AC021146.7	0	NA	NA	NA	NA	NA
AC021146.8	0	NA	NA	NA	NA	NA
AC021146.9	0	NA	NA	NA	NA	NA
AC021148.1	1.8107785494369333	-1.0047889336155422	1.3445429995110503	-0.7473088878384244	0.45487712875448205	0.6801530128981786
AC021171.1	0.34997595545797217	-2.4308568762973883	4.162524632898724	-0.5839861840299966	0.5592296073475774	NA
AC021171.2	0.14138049437614686	-0.31222387930415685	4.2060124731889434	-0.07423275163695195	0.940825185696758	NA
AC021193.1	0	NA	NA	NA	NA	NA
AC021205.1	0	NA	NA	NA	NA	NA
AC021205.2	0	NA	NA	NA	NA	NA
AC021220.1	0	NA	NA	NA	NA	NA
AC021231.2	0.4359826438365277	0.04695218224675534	2.381459499325556	0.01971571729859462	0.9842701526257726	NA
AC021231.3	0.30308928336108	-0.31224139436204507	4.206012473180008	-0.07423691592763419	0.940821872216088	NA
AC021242.1	0	NA	NA	NA	NA	NA
AC021269.1	0	NA	NA	NA	NA	NA
AC021269.2	0	NA	NA	NA	NA	NA
AC021305.1	2.2409115566872213	-0.09845072473254023	0.9040063719659502	-0.10890490132103672	0.9132779190786646	0.9657340695297867
AC021382.1	0	NA	NA	NA	NA	NA
AC021443.1	0	NA	NA	NA	NA	NA
AC021451.1	0	NA	NA	NA	NA	NA
AC021506.2	0	NA	NA	NA	NA	NA
AC021646.1	0	NA	NA	NA	NA	NA
AC021660.1	0	NA	NA	NA	NA	NA
AC021678.1	0.11559733623421378	-1.0335586383257285	4.2060124731889434	-0.24573361227863832	0.8058884509937494	NA
AC021678.3	0	NA	NA	NA	NA	NA
AC021723.1	0.23541793628341162	-1.0335806317103093	3.892467587443407	-0.2655335230136548	0.7905984887750377	NA
AC021733.2	0	NA	NA	NA	NA	NA
AC021739.1	0	NA	NA	NA	NA	NA
AC021749.1	0	NA	NA	NA	NA	NA
AC021755.1	0	NA	NA	NA	NA	NA
AC021818.2	0	NA	NA	NA	NA	NA
AC021820.1	0	NA	NA	NA	NA	NA
AC021876.1	0.20402835419410473	0.4090705899017854	4.206012473181664	0.09725852990453485	0.9225210881588093	NA
AC022001.1	0	NA	NA	NA	NA	NA
AC022018.1	0.45511867878788087	0.7088300332582291	3.433772100353841	0.20642896865088572	0.8364558443846881	NA
AC022022.1	0	NA	NA	NA	NA	NA
AC022022.2	0.11559733623421378	-1.0335586383257285	4.2060124731889434	-0.24573361227863832	0.8058884509937494	NA
AC022028.1	0	NA	NA	NA	NA	NA
AC022034.1	0.09026525695355628	0.4090853573983797	4.2060124731889434	0.09726204094877934	0.9225182999695766	NA
AC022034.3	0.29422533959873226	2.048857210154841	4.148996756240703	0.49381991130098074	0.6214333698152934	NA
AC022069.1	0	NA	NA	NA	NA	NA
AC022080.1	3.0967467968360207	-1.1188961940800413	1.009244199957686	-1.108647633671764	0.2675822206486672	0.49788714822106106
AC022080.2	0.12249919292191452	-0.3122579090252422	4.2060124731889434	-0.07424084236927912	0.9408187479902407	NA
AC022080.3	0.09828255818333517	-0.3122515284548901	4.2060124731889434	-0.07423932535752685	0.9408199550594734	NA
AC022106.1	0	NA	NA	NA	NA	NA
AC022106.2	0	NA	NA	NA	NA	NA
AC022121.1	0.12705854023816757	0.4090832305666809	4.2060124731889434	0.09726153528415939	0.9225187015277299	NA
AC022133.1	0	NA	NA	NA	NA	NA
AC022137.1	0	NA	NA	NA	NA	NA
AC022137.2	0.05688154862027423	-0.31225152845489046	4.2060124731889434	-0.07423932535752692	0.9408199550594732	NA
AC022145.2	0	NA	NA	NA	NA	NA
AC022146.1	0	NA	NA	NA	NA	NA
AC022149.1	190.4731999996503	2.988918864095778	0.6715106225895671	4.45103735301985	8.545647432577046e-6	1.1172570327564499e-4
AC022149.2	0	NA	NA	NA	NA	NA
AC022182.3	17.99152377045172	-1.1820315934390375	0.34771459695706725	-3.399430463326176	6.752634791398888e-4	0.004901847538817776
AC022202.1	0	NA	NA	NA	NA	NA
AC022206.1	0	NA	NA	NA	NA	NA
AC022210.1	2.1883323636797845	0.012524146187628918	1.4449663985246335	0.00866743074469867	0.9930844774144484	0.9975074978248737
AC022215.1	0.058261078352246164	-1.0335586383257283	4.2060124731889434	-0.24573361227863827	0.8058884509937495	NA
AC022217.1	0.0473711005651362	-0.3122494016231914	4.2060124731889434	-0.07423881969290691	0.9408203574111688	NA
AC022217.4	0	NA	NA	NA	NA	NA
AC022254.1	0	NA	NA	NA	NA	NA
AC022296.1	0.04289415638842007	0.4090917379687316	4.2060124731889434	0.09726355796053159	0.9225170952810269	NA
AC022296.2	0	NA	NA	NA	NA	NA
AC022306.1	0.24232259922007224	0.3296763238093316	3.8321435921440434	0.08602921990845369	0.9314431891990108	NA
AC022325.1	0.21183310159201593	-1.7880178194193397	4.188821046270711	-0.4268546685734413	0.6694851849985377	NA
AC022335.1	0	NA	NA	NA	NA	NA
AC022336.1	0.0473711005651362	-0.3122494016231914	4.2060124731889434	-0.07423881969290691	0.9408203574111688	NA
AC022360.1	0	NA	NA	NA	NA	NA
AC022364.2	0	NA	NA	NA	NA	NA
AC022384.1	64.43270945812506	-0.9107088518434696	2.250615270329049	-0.4046488370757034	0.6857356549342316	0.8455153676406538
AC022387.2	0	NA	NA	NA	NA	NA
AC022400.4	0.04289415638842007	0.4090917379687316	4.2060124731889434	0.09726355796053159	0.9225170952810269	NA
AC022400.6	32.49226878571744	0.09823953936302526	0.7021351015000188	0.1399154367202971	0.8887268045253229	0.9541166606935555
AC022404.1	0.437145344864851	-0.209831670255984	2.4411130726075716	-0.08595737436768712	0.9315003020853314	NA
AC022415.1	40.574640039419585	-0.5631212029074321	0.4604566659332125	-1.2229624296265713	0.22134388694014057	0.4433603157828689
AC022431.1	0	NA	NA	NA	NA	NA
AC022432.1	0	NA	NA	NA	NA	NA
AC022441.3	0	NA	NA	NA	NA	NA
AC022447.4	0	NA	NA	NA	NA	NA
AC022483.1	0	NA	NA	NA	NA	NA
AC022483.2	2.2972178478952534	-1.0346839088452464	2.7066990127017148	-0.3822678118216284	0.7022627274315779	0.8551281008935241
AC022493.1	0	NA	NA	NA	NA	NA
AC022493.2	0.09848633798772678	-1.0335586383257285	4.2060124731889434	-0.24573361227863832	0.8058884509937494	NA
AC022494.1	0.2921011248421575	-0.31223928269783613	4.206012473180737	-0.07423641386914615	0.940822271698496	NA
AC022507.1	0.2067731811553907	-0.3122673298490022	4.206012473176713	-0.07424308221633807	0.9408169657693123	NA
AC022523.2	0	NA	NA	NA	NA	NA
AC022559.1	0	NA	NA	NA	NA	NA
AC022616.1	0	NA	NA	NA	NA	NA
AC022616.2	0	NA	NA	NA	NA	NA
AC022616.3	0	NA	NA	NA	NA	NA
AC022616.4	0	NA	NA	NA	NA	NA
AC022616.5	0	NA	NA	NA	NA	NA
AC022616.6	0	NA	NA	NA	NA	NA
AC022616.7	0	NA	NA	NA	NA	NA
AC022616.8	0	NA	NA	NA	NA	NA
AC022634.1	0	NA	NA	NA	NA	NA
AC022655.2	0	NA	NA	NA	NA	NA
AC022662.1	0.2729526239989352	-1.7859584441870464	3.7322509500393943	-0.4785204607338088	0.6322798149808847	NA
AC022690.1	0	NA	NA	NA	NA	NA
AC022695.1	0	NA	NA	NA	NA	NA
AC022701.1	0.45961788307417345	0.4090843558658105	2.87562813077214	0.1422591299230219	0.886875327728453	NA
AC022709.1	0	NA	NA	NA	NA	NA
AC022730.1	0.21293044280947976	-0.9081386266358094	4.1942072896805875	-0.21652211345638314	0.8285807899141215	NA
AC022730.2	0	NA	NA	NA	NA	NA
AC022748.1	0	NA	NA	NA	NA	NA
AC022748.2	0.27869525424798725	0.9118936850439785	3.656614228702695	0.2493819768807012	0.8030653251992061	NA
AC022748.3	0	NA	NA	NA	NA	NA
AC022784.5	0	NA	NA	NA	NA	NA
AC022790.1	0	NA	NA	NA	NA	NA
AC022795.1	0.10849062297205551	-0.3122579090252421	4.2060124731889434	-0.0742408423692791	0.9408187479902408	NA
AC022826.1	0.8474550564711507	-0.95286637240761	2.127017756080097	-0.44798233098140994	0.6541659484185083	NA
AC022826.2	10.389757184184377	-1.1856090759976277	1.5172921664384809	-0.7813980077288553	0.4345684425175713	0.6621480224687681
AC022832.1	0	NA	NA	NA	NA	NA
AC022861.1	0	NA	NA	NA	NA	NA
AC022868.1	0	NA	NA	NA	NA	NA
AC022878.1	0	NA	NA	NA	NA	NA
AC022880.1	0	NA	NA	NA	NA	NA
AC022880.2	0	NA	NA	NA	NA	NA
AC022882.1	0	NA	NA	NA	NA	NA
AC022882.2	0	NA	NA	NA	NA	NA
AC022884.2	0.05688154862027423	-0.31225152845489046	4.2060124731889434	-0.07423932535752692	0.9408199550594732	NA
AC022884.3	0	NA	NA	NA	NA	NA
AC022905.1	0	NA	NA	NA	NA	NA
AC022916.3	0	NA	NA	NA	NA	NA
AC022960.3	0	NA	NA	NA	NA	NA
AC022966.1	0.7750399430067596	0.05021619631574607	2.4332448931816124	0.020637543083501724	0.9835347917868886	NA
AC022968.1	0.19697267597545356	-2.084675371501397	4.17969699631634	-0.4987623201726507	0.6179468352465699	NA
AC022973.1	0.2655108251111747	1.316217811639451	4.189438231352696	0.3141752518963544	0.7533879378670222	NA
AC023043.2	1.3481698362733787	0.33942848166837514	1.4559250709099505	0.23313595489926756	0.8156558360561219	NA
AC023043.3	0.4163679521333844	-2.426162515114699	3.4373509437994927	-0.7058233374427949	0.4802980070793796	NA
AC023050.1	0	NA	NA	NA	NA	NA
AC023050.2	0	NA	NA	NA	NA	NA
AC023050.3	0	NA	NA	NA	NA	NA
AC023050.4	1.2569770768326245	-1.239328474623147	2.0132073997077153	-0.615599006244005	0.5381592073211143	NA
AC023051.2	0.18099681850699134	0.4090832305666809	4.2060124731889434	0.09726153528415939	0.9225187015277299	NA
AC023055.1	91.81495899727935	-0.17599166889489315	0.29210516680824505	-0.6024942003522464	0.5468452225588907	0.7504424415389676
AC023078.1	0	NA	NA	NA	NA	NA
AC023078.2	0	NA	NA	NA	NA	NA
AC023078.3	0	NA	NA	NA	NA	NA
AC023078.4	0	NA	NA	NA	NA	NA
AC023078.6	0	NA	NA	NA	NA	NA
AC023078.7	0	NA	NA	NA	NA	NA
AC023080.1	0	NA	NA	NA	NA	NA
AC023128.2	0.09828255818333517	-0.3122515284548901	4.2060124731889434	-0.07423932535752685	0.9408199550594734	NA
AC023141.1	0.12223904481383861	-0.3122584244633217	4.206012473180741	-0.07424096491734376	0.9408186504801264	NA
AC023141.10	0	NA	NA	NA	NA	NA
AC023141.11	0	NA	NA	NA	NA	NA
AC023141.12	0	NA	NA	NA	NA	NA
AC023141.13	0	NA	NA	NA	NA	NA
AC023141.2	0.06137967051499522	-0.3122494016231914	4.2060124731889434	-0.07423881969290691	0.9408203574111688	NA
AC023141.3	0	NA	NA	NA	NA	NA
AC023141.4	0.06095165027220317	-0.3122494016231914	4.2060124731889434	-0.07423881969290691	0.9408203574111688	NA
AC023141.5	0	NA	NA	NA	NA	NA
AC023141.6	0.06137967051499522	-0.3122494016231914	4.2060124731889434	-0.07423881969290691	0.9408203574111688	NA
AC023141.7	0	NA	NA	NA	NA	NA
AC023141.8	0	NA	NA	NA	NA	NA
AC023141.9	0	NA	NA	NA	NA	NA
AC023157.1	0.2740401088655123	-1.0335805246793037	3.7438434278122803	-0.2760747196319793	0.7824906772012076	NA
AC023157.2	0	NA	NA	NA	NA	NA
AC023161.2	0.05983263388772179	-1.0335586383257276	4.2060124731889434	-0.2457336122786381	0.8058884509937496	NA
AC023162.1	0	NA	NA	NA	NA	NA
AC023194.1	0	NA	NA	NA	NA	NA
AC023194.2	0.06095165027220317	-0.3122494016231914	4.2060124731889434	-0.07423881969290691	0.9408203574111688	NA
AC023206.1	0	NA	NA	NA	NA	NA
AC023232.1	0	NA	NA	NA	NA	NA
AC023245.1	0	NA	NA	NA	NA	NA
AC023245.2	0	NA	NA	NA	NA	NA
AC023271.1	0.5581160496560195	0.21412486605569853	2.9222988335182096	0.07327274801595483	0.9415890773251396	NA
AC023274.1	0	NA	NA	NA	NA	NA
AC023274.2	0	NA	NA	NA	NA	NA
AC023310.1	0	NA	NA	NA	NA	NA
AC023310.2	0	NA	NA	NA	NA	NA
AC023310.3	0	NA	NA	NA	NA	NA
AC023347.2	0	NA	NA	NA	NA	NA
AC023389.2	0.10849062297205551	-0.3122579090252421	4.2060124731889434	-0.0742408423692791	0.9408187479902408	NA
AC023424.1	0	NA	NA	NA	NA	NA
AC023424.2	0.23713284504540116	-0.3122715430689401	4.206012473179034	-0.07424408392990704	0.9408161687172703	NA
AC023442.1	0	NA	NA	NA	NA	NA
AC023449.1	0	NA	NA	NA	NA	NA
AC023490.2	0.7256068949708224	-2.0481719062350794	2.7894280082987395	-0.7342623291017469	0.46278887236685917	NA
AC023491.1	0	NA	NA	NA	NA	NA
AC023491.2	1.7624857429028526	0.49720021124928787	1.8376855764899576	0.27055782426009856	0.7867311376132613	0.9027026173979984
AC023509.3	18.69794052041551	0.36772886555128675	0.88695431090946375	0.41459730341039275	0.6784367225574369	0.8409344039837616
AC023509.5	0.22425798970669683	-1.0666766798274177	4.188821046270711	-0.2546484244718631	0.7989946544533126	NA
AC023511.2	0	NA	NA	NA	NA	NA
AC023512.1	0.06137967051499522	-0.3122494016231914	4.2060124731889434	-0.07423881969290691	0.9408203574111688	NA
AC023513.1	0.2025352073687456	-0.31226699689594817	4.2060124731774104	-0.07424300305511164	0.9408170287569982	NA
AC023538.1	0	NA	NA	NA	NA	NA
AC023575.1	0	NA	NA	NA	NA	NA
AC023598.1	0.6409738218907899	-1.9019846602484316	1.755747138396912	-1.0832907647424912	0.2786793832019635	NA
AC023632.1	0.3032281131728986	0.5463880230810465	3.7249870057901444	0.14668186015997836	0.8833831372155981	NA
AC023632.3	0	NA	NA	NA	NA	NA
AC023632.4	0	NA	NA	NA	NA	NA
AC023790.1	0	NA	NA	NA	NA	NA
AC023794.3	0.1142698984290122	1.0500023035783739	4.196781442449701	0.25019227662364935	0.8024386577288771	NA
AC023813.2	0.1767168586411331	-1.0335671457277793	4.2060124731889434	-0.24573563495501055	0.8058868851301917	NA
AC023818.1	0.5665273833585537	-1.3371873048376435	2.4173569042646923	-0.5531608934032797	0.5801532426927603	NA
AC023824.2	0	NA	NA	NA	NA	NA
AC023824.3	0	NA	NA	NA	NA	NA
AC023825.1	0.2383566772642042	-1.0335723967850245	4.206012473186606	-0.24573688341964378	0.8058859186263487	NA
AC023827.1	0	NA	NA	NA	NA	NA
AC023827.2	0	NA	NA	NA	NA	NA
AC023886.2	0.1894844022605448	-0.31226274694218403	4.206012473176808	-0.07424199260786582	0.9408178327583919	NA
AC023906.1	0.21894265036387967	1.3885273258136417	4.1856611655785825	0.3317342878187098	0.7400899074708002	NA
AC023932.2	0	NA	NA	NA	NA	NA
AC023934.1	1.7169011906331682	2.3460270856905794	1.5632870215301402	1.5007014408616377	0.13343280023901788	0.3167642930881948
AC023968.1	0	NA	NA	NA	NA	NA
AC023968.2	0	NA	NA	NA	NA	NA
AC024067.1	0	NA	NA	NA	NA	NA
AC024082.1	0	NA	NA	NA	NA	NA
AC024082.2	0	NA	NA	NA	NA	NA
AC024085.1	0.06593901783124827	0.40909173796873183	4.2060124731889434	0.09726355796053164	0.9225170952810268	NA
AC024153.1	0	NA	NA	NA	NA	NA
AC024220.1	0.15943798825992997	-1.0335650188960799	4.2060124731889434	-0.24573512929039043	0.8058872765925453	NA
AC024224.1	0	NA	NA	NA	NA	NA
AC024255.1	0	NA	NA	NA	NA	NA
AC024257.2	0	NA	NA	NA	NA	NA
AC024267.2	0	NA	NA	NA	NA	NA
AC024270.1	0.1715152007437609	-0.3122644912094613	4.206012473181191	-0.07424240731584945	0.9408175027799536	NA
AC024288.1	0	NA	NA	NA	NA	NA
AC024293.1	1.0695853969614864	-1.5067444387827011	2.484889011585421	-0.6063628724493255	0.544273817038382	NA
AC024341.1	0	NA	NA	NA	NA	NA
AC024405.1	0.16865675668908775	-1.033573526298131	4.2060124731889434	-0.2457371519667627	0.8058857107295713	NA
AC024405.2	0.10849062297205551	-0.3122579090252421	4.2060124731889434	-0.0742408423692791	0.9408187479902408	NA
AC024451.1	0.7429644289107405	1.1561733282540483	1.9195700734489112	0.6023084774273126	0.5469688188913691	NA
[truncated: 33,011 more rows]
