# Supplementary material for: Co-regulation of transcription by BRG1 and BRM, two mutually exclusive SWI/SNF ATPase subunits
Source: Epigenetics Chromatin. 2017 Dec 22;10:62. doi: 10.1186/s13072-017-0167-8 (PMC5740901; doi:10.1186/s13072-017-0167-8)
Supplement: Supplementary file 5 — Additional file 5. BRG1 GSEA analysis. GSEA analysis of gene sets altered by BRG1 knockdown. [file 13072_2017_167_MOESM5_ESM.csv]

ID	Description	setSize	enrichmentScore	NES	pvalue	p.adjust	qvalues	rank	leading_edge	core_enrichment
ACEVEDO_LIVER_CANCER_DN	ACEVEDO_LIVER_CANCER_DN	498	-0.337525881	-1.535834452	0.001587302	0.025702143	0.019903788	6234	tags=37%, list=25%, signal=28%	MYO10/LYRM1/GLRX5/FN3KRP/GNPTG/CYP3A43/ADH1A/MAMDC4/SLC25A11/ICAM3/MT1G/TCF25/FAM46A/TOR3A/SLC25A23/DGAT2/OAF/SERBP1/SDHB/CENPV/ALDH2/HBA1/FOXD4L4/ZNF395/LRP5/CERS6/HOGA1/TSHZ2/ERLIN1/AVPI1/ECHS1/CYP4A11/MT1F/POLE/PSMB10/CNNM3/ZFPM1/LHPP/RXRA/SLC7A5/SLC2A2/LONP1/MPND/HIPK2/ENTPD5/PEPD/FBP1/APOF/ACACB/KIAA2013/CERS4/SLC25A10/C5/KLKB1/NDRG2/INMT/SAA4/SEC14L4/PCYOX1/CXCL16/CYGB/SLC13A5/TRIB3/ATOH8/F…
REACTOME_METABOLISM_OF_LIPIDS_AND_LIPOPROTEINS	REACTOME_METABOLISM_OF_LIPIDS_AND_LIPOPROTEINS	451	-0.328761327	-1.483922755	0.001597444	0.025702143	0.019903788	6195	tags=33%, list=25%, signal=25%	ARSE/ACOX1/CPT1A/CERS3/GM2A/CHKB/CYP27B1/ACSL4/PLA2G6/FAR1/ELOVL2/SLC44A1/DGAT2/ASAH1/GAL3ST1/MED4/OXCT1/P4HB/CERS6/PLA2G4D/ECHS1/CYP4A11/PEX11A/GPD1L/ACACA/RXRA/AGPAT3/PCYT1B/SREBF2/CYP19A1/CHKA/STARD4/CRLS1/FAR2/ACACB/ABCG8/CERS4/PRKAB2/ELOVL6/SLC27A5/SRD5A2/ACSL3/STAR/MED30/TRIB3/CYP46A1/BAAT/LBR/CYP27A1/PNPLA2/MVD/PLA2G16/PPARA/DHCR7/FDPS/MCEE/SLC25A1/CETP/INPP5J/NEU1/MSMO1/TM7SF2/MUT/ABCB4/H…
BLUM_RESPONSE_TO_SALIRASIB_DN	BLUM_RESPONSE_TO_SALIRASIB_DN	335	-0.421621758	-1.860002661	0.001605136	0.025702143	0.019903788	6242	tags=48%, list=25%, signal=36%	HNRNPA2B1/MSH2/CDC20/SRSF2/GPSM2/INCENP/SNRPD1/TOPBP1/RANBP1/HSPA14/NARF/POLA2/MCCC2/SOX11/RFC2/CCNF/RAB4A/STIL/SMC1A/PARP1/SUV39H1/RRM2/TSPAN7/MEIS2/TRIP13/PRKDC/POLE/ACACA/KIF23/FANCA/NPTX1/RNASEH2A/BUB1/TYMS/ZNF107/LSM5/POLE2/RAD51/USP13/SRSF3/PTTG1/TMPO/H2AFY/TNS3/MSH6/SLC25A10/RRM1/RPA1/MCM5/MEST/MYBL2/H2AFV/SNRPF/RFC3/POLA1/CDC25A/RPA3/MID1/H2AFZ/DEK/NEK2/AURKA/BRCA1/HMGB1/DBP/ISYNA1/LIG1/T…
BOCHKIS_FOXA2_TARGETS	BOCHKIS_FOXA2_TARGETS	395	-0.342377037	-1.530117533	0.001610306	0.025702143	0.019903788	5987	tags=33%, list=24%, signal=26%	PDK4/PRDX1/PROS1/MERTK/HIVEP1/SORT1/LYN/UROC1/HPX/PIGR/PRDX6/ZNF395/HBS1L/FEM1A/PRKDC/PSMB10/RIBC1/APOC1/CLEC2D/DCAF11/FBP1/RAPSN/RENBP/NR0B2/SLC25A10/RASSF6/COL10A1/KLKB1/NDRG2/FAH/SAA4/TMEM140/FOXA2/NR1I2/PCGF5/FMO3/BAAT/ATF4/NQO2/CYP4F12/AACS/LRP1/FTL/BRCA1/CLEC4A/NEK8/PNPLA2/C1RL/ESRP2/DNAJB11/FAAH/PPARA/SLC31A1/AFMID/CTH/DHCR7/PSME1/ACAA1/AHSG/MAT1A/KLK11/AMBP/INSIG1/TFAP4/LEAP2/HGD/PLOD2/IT…
REACTOME_CELL_CYCLE	REACTOME_CELL_CYCLE	387	-0.359792363	-1.604392902	0.001610306	0.025702143	0.019903788	6100	tags=37%, list=25%, signal=28%	TP53/INCENP/PKMYT1/LIN9/TUBG2/TUBB4A/POLA2/PMF1/PCNT/RFC2/RCC2/ZW10/SMC1A/CEP135/TERT/ERCC6L/DSN1/RRM2/MCM7/SEC13/POLE/CDK5RAP2/PSMB10/KIF23/BUB1/TYMS/DNA2/AKAP9/POLE2/NSL1/RAD1/ALMS1/PTTG1/HJURP/CENPJ/CEP57/CENPQ/RBBP4P1/H2AFX/CENPP/MIS18BP1/CETN2/RPA1/HIST2H4B/MCM5/CENPK/MYBL2/TUBBP2/RFC3/POLA1/CDC25A/GINS1/PSMB8/RPA3/PSME2/H2AFZ/CDCA8/NEK2/AURKA/BRCA1/KIF18A/LIG1/CENPA/PLK1/CENPH/KIF2C/GINS2/M…
LINDGREN_BLADDER_CANCER_CLUSTER_1_DN	LINDGREN_BLADDER_CANCER_CLUSTER_1_DN	351	-0.340836746	-1.50801922	0.001615509	0.025702143	0.019903788	6004	tags=42%, list=24%, signal=33%	MT1G/TCF25/ERBB2/PAPPA/SSR1/ZNF703/SFMBT1/CDCA7/COL5A2/P4HB/CIT/RRM2/DAG1/MTHFD2/EBF1/TRIP13/SEC13/POLE/KIF23/PCSK6/RNASEH2A/BUB1/PYCR1/CEBPA/RAD51/SNX5/DNM1/WDHD1/PTTG1/KIF14/PEPD/TMPO/MOBP/H2AFY/MPHOSPH9/CDCA2/POC1A/NDRG2/MCM5/HSPD1/SLC43A3/CHDH/MYBL2/DQX1/RFC3/KIFC1/CDC25A/H2AFZ/CDCA8/NEK2/MAN1C1/AURKA/BRCA1/TMEM108/EZH2/CENPA/PLK1/APIP/KIF2C/KDELR2/FAM83D/GINS2/SLC46A1/TNFRSF11A/TACC3/RFC4/CD…
SHEDDEN_LUNG_CANCER_POOR_SURVIVAL_A6	SHEDDEN_LUNG_CANCER_POOR_SURVIVAL_A6	423	-0.383359544	-1.722234374	0.001615509	0.025702143	0.019903788	6161	tags=41%, list=25%, signal=31%	MYBL1/CPT1A/GPSM2/DNAJC9/CKAP2/SAP30/SSX2IP/CORT/BRCA2/HAT1/FUT9/RFC2/SLBP/KAZALD1/CEP55/ERCC6L/HBS1L/DSN1/RRM2/GGH/MTHFD2/CBS/TRIP13/PRKDC/ARTN/KIF23/FANCA/ATP2B1/BUB1/TYMS/SLC7A5/DNA2/POLE2/MAGOHB/MAP6D1/FOXM1/WDHD1/PTTG1/HJURP/KIF14/WDR62/MSH6/SEMA3A/MPHOSPH9/CENPQ/NCAPH/SLC25A10/H2AFX/ELOVL6/PPAT/NCAPD3/PKP2/MCM5/TIMM8A/MYBL2/MRPL12/RFC3/GCH1/WDR76/E2F8/CDC25A/GINS1/H2AFZ/CDCA8/NEK2/AURKA/NUP…
ACEVEDO_NORMAL_TISSUE_ADJACENT_TO_LIVER_TUMOR_DN	ACEVEDO_NORMAL_TISSUE_ADJACENT_TO_LIVER_TUMOR_DN	334	-0.331336052	-1.460258932	0.001618123	0.025702143	0.019903788	6205	tags=32%, list=25%, signal=24%	FN3KRP/GNPTG/MAMDC4/TAF15/CDK2AP2/ICAM3/SLC35B1/SLC50A1/DGAT2/OAF/SERBP1/SDHB/CENPV/FOXD4L4/SRPRB/LRP5/CERS6/TSHZ2/ERLIN1/FEM1A/CBS/ATP1B1/GPT2/SNRNP25/ZFPM1/RXRA/SLC7A5/NINJ1/LONP1/TEF/SREBF2/MPND/POLE3/MOCOS/ALDH7A1/SAA4/CYGB/SNRPF/FMO3/OTC/TRAPPC6A/DNAJB11/PLA2G16/HPR/PRG4/SLC25A1/TM7SF2/ANGPTL3/STARD10/HSPA5/F10/FAM20B/MAT1A/GALM/SHMT2/MACROD1/MVK/CCL16/TBL1X/CYP39A1/HAAO/HIST1H4C/ATP6V0E2/CA…
WONG_EMBRYONIC_STEM_CELL_CORE	WONG_EMBRYONIC_STEM_CELL_CORE	329	-0.40535718	-1.784512847	0.001623377	0.025702143	0.019903788	6189	tags=36%, list=25%, signal=27%	MSH2/CDC20/RPL22/TP53/TCOF1/SNRNP40/SNRPD1/CKAP2/HSPA14/PRDX1/NCL/ADH5/NIPSNAP1/CDCA7/HAT1/RCC2/CCNF/EIF2S2/MRPS28/RCN2/PARP1/ERCC6L/ECHS1/RRM2/MTHFD2/MCM7/NT5DC2/TRIP13/KIF23/BUB1/LSM5/SERPINH1/POLE2/SNX5/WDHD1/COQ3/FH/HNRNPA1/NCAPH/ALDH7A1/ERP29/ELOVL6/RRM1/MCM5/TIMM8A/MYBL2/MRPL12/RFC3/HMGN5/RPA3/DEK/CDCA8/NEK2/AURKA/ANP32E/AK4/TTK/PLK1/KIF22/VRK1/CTSC/UBE2V2/FDPS/CDCA5/BUB1B/HAUS1/GMNN/AURKB/…
WANG_RESPONSE_TO_GSK3_INHIBITOR_SB216763_DN	WANG_RESPONSE_TO_GSK3_INHIBITOR_SB216763_DN	332	-0.344846313	-1.51955458	0.001626016	0.025702143	0.019903788	5728	tags=40%, list=23%, signal=31%	RFC2/MTBP/CENPV/MASTL/SUV39H1/RRM2/RPS6KA5/MCM7/RRP7A/KIAA1524/TRIP13/GPT2/KIF23/BUB1/TYMS/SLC7A5/POLE2/RAD51/HSPA1B/PTTG1/MSH6/XRCC2/H2AFX/NCAPD3/UBE2T/MCM5/ACSL3/CENPK/MYBL2/UNG/RFC3/POLA1/LRP8/E2F8/CDC25A/GINS1/TNFAIP3/LBR/ASF1B/H2AFZ/LYAR/BRCA1/ISYNA1/CENPH/KIF22/TFDP2/HIST1H1E/SLC38A5/SHCBP1/GINS2/MCM10/DHCR7/CENPM/BUB1B/ESCO2/CDC45/HMGB3/ORC6/MSMO1/PSAT1/GMNN/MAD2L1/CYP51A1/GINS4/BLM/NASP/N…
YANG_BCL3_TARGETS_UP	YANG_BCL3_TARGETS_UP	332	-0.339877902	-1.497661432	0.001626016	0.025702143	0.019903788	5774	tags=39%, list=23%, signal=30%	SGK3/DGAT2/LRPAP1/SLC25A40/USP18/DIAPH3/HPX/ATP5I/UQCRC2/RRM2/OLR1/VWA1/TLN2/BUB1/FOXM1/PTTG1/CENPQ/RAB15/CDCA2/VLDLR/CERS4/HERC6/ELOVL6/UBE2T/DHX58/ACSL3/ARHGAP11A/TMEM140/IGF1/GCH1/PSMB8/PMCH/BST2/AURKA/NCALD/KIF22/UCP2/SDCBP2/KIF2C/FAM83D/CTSC/PEX11G/TACC3/GPX7/CENPI/AURKB/UBE2C/DLGAP5/MATN2/IFIT3/KNTC1/ESPL1/CDCA3/GBP4/FAM111A/OASL/SPC24/PKD2L2/PSMB9/TRAIP/CCNB1/PRC1/MASP1/CDK1/CLDN11/RAD51AP…
PUJANA_BRCA2_PCC_NETWORK	PUJANA_BRCA2_PCC_NETWORK	392	-0.373209812	-1.662218247	0.001633987	0.025702143	0.019903788	5843	tags=36%, list=24%, signal=28%	BRCA2/FRG1/HMGN1/NUP205/COX11/CCNF/STIL/SMC1A/RRM2/BLMH/MCM7/PRKDC/DCP2/NUDT21/POLE/KIF23/FANCA/RNASEH2A/BUB1/TYMS/DNA2/CPSF4/POLE2/RAD1/FOXM1/SRSF3/WDHD1/PTTG1/KIF14/TMPO/H2AFY/CEP57/MAZ/MPHOSPH9/NCAPH/SIVA1/RFXAP/H2AFX/RRM1/TRIM24/RPA1/MCM5/FRAT2/IL10/MYBL2/FANCG/UNG/H2AFV/ZNF85/RFC3/POLA1/KIFC1/GINS1/EXOSC8/LBR/DEK/AURKA/BRCA1/ANP32E/TRAPPC6A/LIG1/TTK/EZH2/CENPA/STAT5A/KIF22/TFDP2/KIF2C/PSIP1/…
HORIUCHI_WTAP_TARGETS_DN	HORIUCHI_WTAP_TARGETS_DN	292	-0.408673792	-1.778814836	0.001644737	0.025702143	0.019903788	6207	tags=41%, list=25%, signal=31%	HACL1/CDC20/HMGA2/ANLN/CKAP2/GSR/TOR3A/STYX/CEP55/MRPL48/SRPRB/LAMP2/RRM2/MCM7/TRIP13/CKAP2L/KIF23/BUB1/TYMS/FOXM1/PTTG1/HJURP/COQ3/KIF14/TMPO/CDCA2/H2AFX/RRM1/PURB/CANX/PRR11/MYBL2/UNG/H2AFV/POLA1/LRP8/LBR/ASF1B/FANCD2/CENPW/CDCA8/NEK2/ATL3/AURKA/TTK/CENPA/PLK1/KIF22/VRK1/KIF2C/FAM83D/NUCKS1/CENPM/FDPS/PSRC1/BUB1B/RFC5/KIF18B/ARHGAP18/GMNN/AURKB/UBE2C/MAD2L1/DCXR/DLGAP5/NDC80/HMMR/NCAPD2/SKA3/NC…
WEST_ADRENOCORTICAL_TUMOR_UP	WEST_ADRENOCORTICAL_TUMOR_UP	280	-0.335331959	-1.455554606	0.001644737	0.025702143	0.019903788	5529	tags=30%, list=22%, signal=24%	RRM2/GGH/MTHFD2/CDK5RAP2/DICER1/ATP1A1/PCSK6/BUB1/SLC7A5/LSM5/RAD1/YIPF2/FOXM1/PTTG1/KIF14/POLE3/TMPO/ERP29/ELOVL6/GRIN2C/CDC25A/TNFAIP3/H2AFZ/PIR/NEK2/AURKA/EZH2/MVD/KIF2C/ANXA4/UBE2V2/DHCR7/CENPM/FDPS/BUB1B/NEU1/ORC6/MSMO1/RFC5/KIF18B/GMNN/BARD1/HOXA9/CYP51A1/HSD17B7/CDC25C/ESPL1/CDCA3/RALGPS1/CHAF1A/MVK/CCNB1/ASPM/FANCI/ZWINT/PRC1/CDK1/DTL/MCM2/KIF20A/PBK/CENPF/FGFR4/FDFT1/RPN2/SCD/TMEM97/EBP/…
LINDGREN_BLADDER_CANCER_CLUSTER_3_UP	LINDGREN_BLADDER_CANCER_CLUSTER_3_UP	303	-0.421774693	-1.838352001	0.001650165	0.025702143	0.019903788	6168	tags=43%, list=25%, signal=33%	ACOX1/SLC11A2/ING1/AKR7A2/CKAP2/ACSL4/PRDX1/ERBB2/CPD/SLC25A40/CEP55/MRPL48/RRM2/GGH/MTHFD2/TRIP13/KIF23/RNASEH2A/BUB1/TYMS/PYCR1/PANK1/RAD51/RAD1/WDHD1/PTTG1/KIF14/PEPD/TMPO/MOBP/CENPQ/POC1A/PPAT/MCM5/HSPD1/MYBL2/GGCT/H2AFV/RFC3/E2F8/KIFC1/CDC25A/RPA3/NQO2/H2AFZ/DEK/CDCA8/GMCL1/NEK2/AURKA/BRCA1/SLFN13/SNX4/LIG1/EZH2/CENPA/PLK1/VRK1/PLA2G16/KIF2C/FAM83D/GINS2/ANXA4/TACC3/RFC4/CDT1/CDC45/NEU1/GMNN…
REACTOME_CELL_CYCLE_MITOTIC	REACTOME_CELL_CYCLE_MITOTIC	300	-0.394443413	-1.717821869	0.001650165	0.025702143	0.019903788	6161	tags=39%, list=25%, signal=30%	CEP63/INCENP/PKMYT1/LIN9/TUBG2/TUBB4A/POLA2/PMF1/PCNT/RFC2/RCC2/ZW10/SMC1A/CEP135/ERCC6L/DSN1/RRM2/MCM7/SEC13/POLE/CDK5RAP2/PSMB10/KIF23/BUB1/TYMS/DNA2/AKAP9/POLE2/NSL1/ALMS1/PTTG1/CENPJ/CEP57/CENPQ/RBBP4P1/CENPP/CETN2/RPA1/MCM5/CENPK/MYBL2/TUBBP2/RFC3/POLA1/CDC25A/GINS1/PSMB8/RPA3/PSME2/CDCA8/NEK2/AURKA/KIF18A/LIG1/CENPA/PLK1/CENPH/KIF2C/GINS2/MCM10/RFC4/CENPM/CDT1/BUB1B/CDKN2D/CDC45/ORC6/LIN52/…
DUTERTRE_ESTRADIOL_RESPONSE_24HR_UP	DUTERTRE_ESTRADIOL_RESPONSE_24HR_UP	307	-0.556654325	-2.423788398	0.001655629	0.025702143	0.019903788	6051	tags=65%, list=25%, signal=50%	PKMYT1/ANLN/ELOVL2/POLA2/BRI3BP/BRCA2/SGK3/CDCA7/RFC2/STIL/CEP55/MASTL/CIT/CDCA7L/SUV39H1/DSN1/RRM2/WISP2/GGH/MCM7/KIAA1524/TRIP13/TREX2/POLE/TONSL/SNRNP25/KIF23/FANCA/RNASEH2A/MMS22L/BUB1/TYMS/SLC7A5/DNA2/POLE2/CEP78/RAD51/MAP6D1/FOXM1/WDHD1/PTTG1/CENPJ/TPD52L1/TMPO/FKBP5/XYLB/SEMA3B/WDR62/MPHOSPH9/NCAPH/SULF1/CDCA2/SIAH2/XRCC2/H2AFX/RRM1/NCAPD3/UBE2T/MCM5/HAUS8/ARHGAP11A/PRR11/MYBL2/FANCG/TMEM1…
HSIAO_LIVER_SPECIFIC_GENES	HSIAO_LIVER_SPECIFIC_GENES	234	-0.650291524	-2.759407382	0.00166113	0.025702143	0.019903788	4841	tags=62%, list=20%, signal=50%	C5/KLKB1/POR/FAH/SAA4/GCH1/FMO3/BAAT/KYNU/OTC/CYP27A1/HRG/PTGR1/F2/PROC/GHR/ABCC6/HNMT/MSMO1/C4BPB/MUT/C2/ABCB4/PCK2/HSD17B4/APOC2/ACAA1/F10/PGRMC1/GGCX/AHSG/C1S/GJB1/EPHX1/ACAA2/C8G/TAT/HGD/PLOD2/LCAT/BDH1/DHCR24/CES2/APCS/CYP2A7/GYS2/CFHR2/CPS1/F5/APOA1/KNG1/CYB5A/ACADSB/F7/ANG/GLUD1/UGT2B7/G6PC/SLC39A14/FGFR4/PLG/SERPIND1/SHMT1/C8B/ITIH2/LIPC/HMGCS2/C1R/RNASE4/AADAC/AGT/TTR/ASGR1/MGST1/SERPING…
VECCHI_GASTRIC_CANCER_EARLY_DN	VECCHI_GASTRIC_CANCER_EARLY_DN	285	-0.337982669	-1.46709479	0.00166113	0.025702143	0.019903788	3610	tags=29%, list=15%, signal=25%	GLUL/ESRRG/SLC15A1/ST3GAL6/BEND5/NTRK3/SULT1E1/IDUA/REG1A/TCEAL2/SPESP1/SOSTDC1/EVI2B/GSPT2/RASSF10/PTGER3/BCHE/OMD/KIT/IRX3/MAP7D2/C16orf89/APOA1/SLC16A7/ENPP2/POU2AF1/UBE2QL1/TMPRSS6/PDGFD/SH3GL2/AADAC/RGS13/KLF15/GATA5/PLIN1/SOX6/FAM20A/COL4A6/NR3C2/MAF/DAB1/CDH19/TMED6/GNG7/KANK4/ALDH6A1/HPGD/BEX1/CHRDL1/HHIP/ZNF385B/FAM107A/MYRIP/HLF/SLC1A2/C7/RBP2/LRRC17/ALDH1A1/PRIMA1/SULT2A1/KCNJ16/CNTN1/…
CHICAS_RB1_TARGETS_GROWING	CHICAS_RB1_TARGETS_GROWING	221	-0.367967835	-1.554687024	0.001669449	0.025702143	0.019903788	5566	tags=51%, list=23%, signal=40%	SUPT16H/CCDC80/MSH2/CDC20/DNAJC9/NRXN3/ELOVL2/RBMS3/CDCA7/NRGN/TTC3/CERS6/CDCA7L/MCM7/MEIS2/B3GALT2/RNASEH2A/BUB1/POLE2/FOXM1/KIF14/TMPO/STMN3/CEP57/MSH6/SULF1/ALDH1L2/GPC6/MEST/CENPK/PPIG/GINS1/RPA3/EXOSC8/DEK/CDCA8/NEK2/ANP32E/TTK/EZH2/CENPA/DDIT4/CENPH/GINS2/PSIP1/RFC4/BUB1B/HAUS1/PSAT1/ANKRD13A/GMNN/PCK2/STXBP6/CCBE1/IMPA2/HMMR/MATN2/NASP/GAS2L3/CDH6/SMC2/ANPEP/NCAPG2/MCM6/SHMT2/GTSE1/CDC25B/…
ZHANG_TLX_TARGETS_60HR_DN	ZHANG_TLX_TARGETS_60HR_DN	262	-0.512467611	-2.198654353	0.001689189	0.025702143	0.019903788	6051	tags=53%, list=25%, signal=41%	TOPBP1/ANLN/IVNS1ABP/ELOVL2/POLA2/DNAJC21/CDCA7/HAT1/DNAJC2/CEP55/MASTL/PARP1/ERCC6L/CDCA7L/RRM2/MCM7/NT5DC2/KIAA1524/TRIP13/POLE/FANCA/MMS22L/BUB1/TYMS/DNA2/POLE2/RAD51/SRSF3/WDHD1/HJURP/HYOU1/TMPO/FKBP5/MSH6/RRM1/PPAT/MCM5/CENPK/MYBL2/EME1/UNG/RFC3/POLA1/E2F8/CDC25A/GINS1/CA3/ASF1B/DEK/LYAR/BRCA1/HMGB1/ANP32E/AK4/LIG1/TTK/EZH2/PLK1/CENPH/KIF22/VRK1/LRR1/KIF2C/SHCBP1/NUCKS1/RFC1/MCM10/TACC3/RFC4…
HOSHIDA_LIVER_CANCER_SUBCLASS_S3	HOSHIDA_LIVER_CANCER_SUBCLASS_S3	259	-0.508637089	-2.179006373	0.001692047	0.025702143	0.019903788	5675	tags=49%, list=23%, signal=38%	ALDH2/KCNJ8/SMARCA2/ECHS1/SPARCL1/CFH/GGH/MGST2/FANCA/ASGR2/SLC2A2/LONP1/SLC9A3R2/FH/TOB1/ALDH7A1/KLKB1/SELENBP1/FAH/IGF1/IFIT1/GCH1/BAAT/SLC7A2/INSR/ALDH3A2/CYP27A1/HRG/PTGR1/CTH/F2/SORL1/GHR/ABCC6/MSMO1/KMO/MUT/GPX3/DAO/ABCB4/PCK2/HSD17B4/APOC2/PGRMC1/ALDH4A1/C1S/GJB1/CGREF1/EPHX1/ACAA2/IQGAP2/GCHFR/PGM1/FLT4/ALDH1B1/PCCA/MYLK/HGD/LCAT/BDH1/CRYAA/HAAO/APCS/CPS1/F5/EHHADH/DNASE1L3/APOA1/KNG1/CYB…
AFFAR_YY1_TARGETS_DN	AFFAR_YY1_TARGETS_DN	210	-0.445498048	-1.865763431	0.001694915	0.025702143	0.019903788	5425	tags=47%, list=22%, signal=37%	MTHFD2/MCM7/TRIP13/APOC1/KIF23/BUB1/FOXM1/SNX5/CRIP1/COL6A3/ELOVL6/FN3K/MCM5/LGR5/UNG/POLA1/TRIB3/OTC/AURKA/HMGB1/CHTF18/ANP32E/LIG1/TTK/CENPA/PLK1/CENPH/KIF22/SUV39H2/KIF2C/SHCBP1/TACC3/RFC4/FDPS/CDT1/BUB1B/HMGB3/MSMO1/PLCB1/AURKB/MAD2L1/DUSP9/CENPE/PTGS1/HMMR/ALDH18A1/MATN2/NASP/NCAPG/CDC25C/CDCA3/SMC2/MXD3/DUT/MCM6/FEN1/TFAP4/IDI1/ASPM/FOLH1/PRC1/DHCR24/RAD51AP1/TK1/ALOX15B/KIF20A/UHRF1/HELLS/…
MARKEY_RB1_ACUTE_LOF_DN	MARKEY_RB1_ACUTE_LOF_DN	212	-0.424440744	-1.77853321	0.001697793	0.025702143	0.019903788	6269	tags=48%, list=25%, signal=36%	CDK2/NAV2/SRSF2/HMGA2/DNAJC9/TOPBP1/ANLN/CKAP2/RANBP1/NOP58/BRCA2/HMGN1/HAT1/CCNF/PARP1/CDCA7L/RRM2/MCM7/KIAA1524/IFI27/TRIP13/NSMCE4A/KIF23/BUB1/RAD51/LUC7L3/TMPO/COL6A3/H2AFX/MIS18BP1/UBE2T/MCM5/HSPD1/TIMM8A/CENPK/H2AFV/POLA1/E2F8/ASF1B/H2AFZ/DEK/GREM2/NEK2/AURKA/BRCA1/CENPA/PLK1/KIF22/KIF2C/NUCKS1/RFC1/PSIP1/PTGIS/RFC4/SASS6/CDCA5/CDT1/CDC45/HMGB3/ORC6/PRDX2/RFC5/GMNN/MAD2L1/DLGAP5/NASP/CDC25C…
KOBAYASHI_EGFR_SIGNALING_24HR_DN	KOBAYASHI_EGFR_SIGNALING_24HR_DN	242	-0.413580872	-1.758939977	0.00170068	0.025702143	0.019903788	6245	tags=60%, list=25%, signal=45%	CDK2/PNN/MSH2/CDC20/MYBL1/HAUS7/TCOF1/HMGA2/GPSM2/PKMYT1/DNAJC9/SNRPD1/RANBP1/HSPA14/POLA2/HAT1/RFC2/CCNF/TGFA/STIL/CEP55/ERCC6L/DSN1/RRM2/MCM7/TRIP13/KIF23/RNASEH2A/BUB1/TYMS/POLE2/RAD51/HJURP/KIF14/TMPO/MSH6/NCAPH/H2AFX/RRM1/NCAPD3/MCM5/SLC43A3/MYBL2/UNG/RFC3/POLA1/E2F8/CDC25A/GINS1/EXOSC8/ASF1B/H2AFZ/CDCA8/NEK2/AURKA/BRCA1/TTK/EZH2/CENPA/PLK1/VRK1/KIF2C/SHCBP1/GINS2/MCM10/RFC4/CENPM/PPIF/CDT1/…
SHETH_LIVER_CANCER_VS_TXNIP_LOSS_PAM4	SHETH_LIVER_CANCER_VS_TXNIP_LOSS_PAM4	239	-0.388846964	-1.652434413	0.00170068	0.025702143	0.019903788	6281	tags=41%, list=26%, signal=31%	CHCHD7/BAG4/UPP2/HACL1/LIN28A/SPPL2B/REPIN1/MDH1/PLXNC1/CFHR1/PECR/SLC26A3/CCNF/ABCB10/LAMP2/ACSS2/CLCN2/FCN1/BLMH/CBS/ABAT/COQ3/GCDH/SARDH/SLC27A5/NDRG2/INMT/IGF1/GCH1/CYP46A1/CA3/BAAT/CYP4F12/OTC/CD163/ADHFE1/MCM10/EPHX2/CTH/MBL1P/GHR/ABCC6/DCXR/FZD9/MACROD1/MAGIX/PCCA/LEAP2/MASP1/TK1/ABI3BP/HAAO/PTH1R/PM20D1/CLEC4G/GDF10/CLEC4F/DCN/CLOCK/DNASE1L3/ACADSB/G6PC/AASS/HMGCS2/GLYAT/PDK1/TCF21/IDH1/C…
CHANG_CYCLING_GENES	CHANG_CYCLING_GENES	137	-0.59560671	-2.363506207	0.001703578	0.025702143	0.019903788	6245	tags=73%, list=25%, signal=55%	MLLT6/ZNF814/ANLN/CKAP2/CIITA/ANKRD10/CDCA7/DIAPH3/RFC2/CCNF/RRM2/TRIP13/CKAP2L/KIF23/BUB1/FOXM1/PTTG1/HJURP/FAM72B/CENPQ/NCAPH/H2AFX/POC1A/RRM1/MZT1/UBE2T/MCM5/PRR11/FANCG/IFIT1/WDR76/KIFC1/CDC25A/ASF1B/LYAR/CDCA8/AURKA/ADAMTS1/ANP32E/EZH2/CENPA/PLK1/NLRP2/KIF22/FAM83D/GINS2/TACC3/RFC4/CENPM/CDCA5/PSRC1/BUB1B/ESCO2/MND1/GMNN/BARD1/UBE2C/MAD2L1/DLGAP5/HMMR/NCAPD2/SKA3/GAS2L3/ATAD2/CDC25C/MCM8/MCM…
MANALO_HYPOXIA_DN	MANALO_HYPOXIA_DN	270	-0.374167336	-1.611104049	0.001703578	0.025702143	0.019903788	6245	tags=35%, list=25%, signal=27%	IARS/SLC11A2/TOE1/AKAP1/SRSF2/PKMYT1/DNAJC9/SNRPD1/RANBP1/TOR3A/POLA2/NAT10/NOL11/C1orf112/SNRPD3/NUP205/RFC2/CCNF/STIL/PARP1/ERCC6L/RRM2/NARS2/TRIP13/GPD1L/KIF23/DNA2/POLE2/RRP1B/TELO2/RAD51/HJURP/GCSH/PSMG1/MAZ/MPHOSPH9/SLC25A10/H2AFX/ELOVL6/RRM1/PPAT/NCAPD3/MCM5/FANCG/HNRNPD/RFC3/LRP8/TMEM5/GINS1/EXOSC8/ASF1B/BRCA1/VRK1/SHCBP1/GINS2/MCM10/DHCR7/PPIF/ORC6/RFC5/GMNN/BARD1/MAD2L1/NASP/GK3P/FBXO5/…
FUJII_YBX1_TARGETS_DN	FUJII_YBX1_TARGETS_DN	193	-0.448632951	-1.863770863	0.001706485	0.025702143	0.019903788	6150	tags=52%, list=25%, signal=39%	NRM/TAF15/DNAJC3/POLA2/SSR1/CDCA7/SERBP1/CCNF/OXCT1/MASTL/RRM2/MCM7/TRIP13/PRKDC/IREB2/KIF23/RNASEH2A/POLE2/RAD51/FOXM1/MPHOSPH9/NCAPH/H2AFX/RRM1/MCM5/TIMM8A/CENPK/MYBL2/UNG/CXCL16/H2AFV/RFC3/CDC25A/ASF1B/FANCD2/RAP2A/BRCA1/NEK8/LIG1/VRK1/SHCBP1/GINS2/MCM10/MGAT4A/RFC4/CDT1/BUB1B/HMGB3/RFC5/GPX3/EIF4EBP2/BPGM/MAD2L1/NEIL3/ATAD2/CDC25C/TCF19/NCAPG2/FBXO5/DUT/MCM6/PRIM1/FEN1/CHAF1A/ASPM/BRIP1/SPC25…
WHITFIELD_CELL_CYCLE_G1_S	WHITFIELD_CELL_CYCLE_G1_S	129	-0.432440416	-1.698666694	0.001709402	0.025702143	0.019903788	6245	tags=43%, list=25%, signal=32%	PNN/MSH2/TAF15/TOPBP1/DNAJC3/IVNS1ABP/ANKRD10/CDCA7/ABCA7/PASK/SLBP/CDCA7L/LUC7L3/CEP57/DDX12P/MCM5/FANCG/UNG/WDR76/CDC25A/INSR/ADAMTS1/NSUN5P2/GINS2/WDR90/GMNN/BARD1/NASP/ATAD2/MCM6/PLCXD1/RMI2/CHAF1A/ORC1/CLSPN/TREX1/E2F2/HORMAD1/ZNF367/PCNA/DTL/MNX1/MCM2/UHRF1/HELLS/DONSON/MCM4/RECQL4/CDC6/SKP2/FAM111B/DSCC1/MAP2K6/SPIN4
CAIRO_HEPATOBLASTOMA_DN	CAIRO_HEPATOBLASTOMA_DN	246	-0.339368913	-1.442787696	0.001712329	0.025702143	0.019903788	5218	tags=39%, list=21%, signal=31%	ABAT/GADD45G/CLEC4M/GCDH/FBP1/APOF/SARDH/KCND3/ACACB/SLC27A5/NDRG2/SRD5A2/SAA4/SLC43A3/IGF1/NR1I2/GCH1/CFP/NQO2/GREM2/MAN1C1/C1RL/FAAH/PLA2G16/HRG/PRG4/CTH/SORL1/CETP/GHR/KMO/MUT/DAO/PCK2/ACAA1/MAT1A/ACAA2/ST3GAL6/INSIG1/C8G/ACADL/TAT/PFKFB1/HGD/LCAT/CYP39A1/HAAO/PTH1R/GYS2/ABCB11/ENO3/DNASE1L3/SLC37A4/SHBG/ANG/SHMT1/MGLL/C8B/AASS/PXMP2/C1R/FETUB/CYP2C8/SIGIRR/GLYAT/MASP2/SERPING1/C8A/ADH1C/AKR1D…
CAIRO_LIVER_DEVELOPMENT_DN	CAIRO_LIVER_DEVELOPMENT_DN	208	-0.52550339	-2.190896278	0.001715266	0.025702143	0.019903788	5039	tags=49%, list=20%, signal=39%	GSTT1/GCDH/APOF/SLC27A5/C5/KLKB1/SELENBP1/HSD17B2/ECH1/FAH/SAA4/B3GNT3/CDH1/CFP/LRP1/ALDH3A2/BRCA1/CYP27A1/CD3G/TACC1/PPARA/TNFRSF11A/SLC2A4/F2/PROC/ABCC6/ANGPTL3/SERPINA10/PCK2/DCXR/MATN2/F10/KNTC1/AHSG/GJB1/GSTM1/ACAA2/AMBP/PGM1/C8G/ALDH1B1/LCAT/BDH1/SPAG5/DHCR24/IL1RN/CTSH/HAAO/CYBB/GRIK5/CPS1/LCP1/MST1/KNG1/SLC37A4/SEMA4G/GAMT/PLG/SERPIND1/ITIH2/LGALS9/LIPC/HMGCS2/EBP/AGT/NID1/SLC44A4/SERPING…
KAUFFMANN_DNA_REPLICATION_GENES	KAUFFMANN_DNA_REPLICATION_GENES	138	-0.42324094	-1.679398398	0.001715266	0.025702143	0.019903788	6242	tags=44%, list=25%, signal=33%	MSH2/TOPBP1/REPIN1/NFIB/POLA2/PURA/RFC2/POLN/SMC1A/TERT/SUV39H1/RRM2/MCM7/POLE2/CLEC4M/PTTG1/POLE3/RRM1/RPA1/MCM5/IGF1/RFC3/POLA1/RPA3/DEK/BRCA1/CHTF18/LIG1/GINS2/RFC1/RFC4/CDC45/ORC6/RFC5/GMNN/CENPE/BLM/SMC2/RAD9A/MCM8/DUT/MCM6/FEN1/OPRK1/CHAF1A/ORC1/TREX1/PTTG2/PCNA/MCM3/NFIX/MCM2/MCM4/CENPF/CDC6/EGF/NFIA/SMC4/POLQ/CD209
OHGUCHI_LIVER_HNF4A_TARGETS_DN	OHGUCHI_LIVER_HNF4A_TARGETS_DN	138	-0.558344124	-2.215480921	0.001715266	0.025702143	0.019903788	4961	tags=59%, list=20%, signal=48%	SARDH/SLC27A5/HSD17B2/SAA4/TLCD2/BAAT/TNFAIP8L1/OTC/PNPLA7/FAAH/MCM10/HRG/MBL1P/ABCC6/KMO/APOC2/IYD/SHMT2/GCHFR/RARRES1/C8G/NOX4/MASP1/BDH1/VWCE/CTSH/HAAO/PRODH2/C8B/LIPC/ERBB3/AADAC/MFSD2A/PGLYRP2/ASGR1/GLYAT/ACSM1/C8A/SLC30A10/PCYT2/AGMAT/ENPP3/CPN2/UGT2A3/F13B/IL1RAP/CA5A/SLC47A1/SLCO2B1/FITM1/CFI/FABP2/DDC/F11/CLDN2/SLC22A9/TFR2/CYP2F1/SOAT2/MBL2/PDZK1/ENTPD8/CYP8B1/APOA4/DIO1/ACP5/C4BPA/PLA2…
REACTOME_DNA_REPLICATION	REACTOME_DNA_REPLICATION	179	-0.483412945	-1.993178982	0.001718213	0.025702143	0.019903788	5848	tags=45%, list=24%, signal=34%	CDC20/INCENP/POLA2/PMF1/RFC2/RCC2/ZW10/SMC1A/ERCC6L/DSN1/MCM7/SEC13/POLE/PSMB10/KIF23/BUB1/DNA2/POLE2/NSL1/CENPQ/CENPP/RPA1/MCM5/CENPK/RFC3/POLA1/GINS1/PSMB8/RPA3/PSME2/CDCA8/KIF18A/LIG1/CENPA/PLK1/CENPH/KIF2C/GINS2/MCM10/RFC4/CENPM/CDT1/BUB1B/CDC45/ORC6/RFC5/CENPI/GMNN/AURKB/MAD2L1/MIS12/GINS4/NDC80/PSME1/KNTC1/CDKN1B/FBXO5/MCM8/MCM6/SPC24/PSMB9/PRIM1/FEN1/SPC25/ORC1/ZWINT/E2F2/SKA1/PCNA/MCM3/DB…
MISSIAGLIA_REGULATED_BY_METHYLATION_DN	MISSIAGLIA_REGULATED_BY_METHYLATION_DN	116	-0.529600953	-2.04977982	0.00172117	0.025702143	0.019903788	5715	tags=65%, list=23%, signal=50%	SMC1A/NRGN/ENOSF1/PRKDC/DCLRE1A/KIF23/RNASEH2A/TYMS/FOXM1/SRSF3/KIF14/TMPO/HNRNPA1/MSH6/SEMA3A/NCAPH/RRM1/HMGB1P10/NCAPD3/MCM5/H2AFV/KIFC1/RPA3/EXOSC8/LBR/H2AFZ/DEK/PIR/NEK2/AURKA/HMGB1/LIG1/EZH2/KIF22/PSIP1/RFC4/CENPM/CDT1/BUB1B/CDC45/HMGB3/RFC5/GMNN/UBE2C/DLGAP5/CENPE/KNTC1/CDC25C/ESPL1/SMC2/DUT/PRIM1/HMGN2/ZWINT/PRC1/CDK1/TK1/FASN/CENPF/CCNA2/SHMT1/DHFR/EBP/CDC6/NUSAP1/LMNB1/CDKN3/RAB26/MDFI/H…
PUJANA_BRCA_CENTERED_NETWORK	PUJANA_BRCA_CENTERED_NETWORK	114	-0.553588712	-2.14346995	0.00172117	0.025702143	0.019903788	6168	tags=52%, list=25%, signal=39%	CDC20/TOPBP1/SRSF11/BRCA2/SMC1A/PRKDC/DCP2/POLE/DNA2/CPSF4/RAD1/TMPO/RRM1/RPA1/MCM5/MYBL2/UNG/H2AFV/RFC3/POLA1/KIFC1/GINS1/LBR/DEK/AURKA/BRCA1/EZH2/STAT5A/TFDP2/PSIP1/RFC4/UBE2C/MAD2L1/NDC80/HMMR/NCAPD2/BLM/NASP/ESPL1/SMC2/DUT/MCM6/TFDP1/CHAF1A/FANCI/CDK1/RAD51AP1/PCNA/MCM2/MCM4/CCNA2/DHFR/SKP2/LMNB1/HMGB2/SMC4/TOP2A/RAD54L
REACTOME_MITOTIC_G1_G1_S_PHASES	REACTOME_MITOTIC_G1_G1_S_PHASES	131	-0.409617677	-1.609587244	0.00172117	0.025702143	0.019903788	5446	tags=35%, list=22%, signal=27%	MCM7/POLE/PSMB10/TYMS/POLE2/RBBP4P1/RPA1/MCM5/MYBL2/POLA1/CDC25A/PSMB8/RPA3/PSME2/MCM10/CDT1/CDKN2D/CDC45/ORC6/LIN52/PSME1/CDKN1B/FBXO5/MCM8/MCM6/PSMB9/TFDP1/PRIM1/CCNB1/ORC1/RBL1/CDK1/E2F2/PCNA/MCM3/DBF4/MCM2/MCM4/CCNA2/DHFR/CDC6/SKP2/CKS1B/CDK6/CDKN2C
ROSTY_CERVICAL_CANCER_PROLIFERATION_CLUSTER	ROSTY_CERVICAL_CANCER_PROLIFERATION_CLUSTER	133	-0.594957658	-2.348572848	0.00172117	0.025702143	0.019903788	5657	tags=71%, list=23%, signal=55%	STIL/CEP55/ERCC6L/RRM2/GGH/TRIP13/ACACA/KIF23/BUB1/TYMS/DNA2/FOXM1/PTTG1/HJURP/KIF14/TMPO/NCAPH/H2AFX/MYBL2/LRP8/E2F8/KIFC1/GINS1/RPA3/ASF1B/H2AFZ/CDCA8/NEK2/AURKA/BRCA1/ANP32E/TTK/EZH2/CENPA/PLK1/KIF2C/SHCBP1/MCM10/TACC3/CENPM/BUB1B/KIF18B/GMNN/AURKB/UBE2C/MAD2L1/DLGAP5/CENPE/GINS4/NDC80/HMMR/NCAPG/ATAD2/ESPL1/CDCA3/SMC2/FBXO5/GTSE1/FEN1/KIF15/CCNB1/ASPM/FANCI/ZWINT/PRC1/CDK1/SPAG5/RAD51AP1/TK1/…
WILCOX_PRESPONSE_TO_ROGESTERONE_UP	WILCOX_PRESPONSE_TO_ROGESTERONE_UP	133	-0.458906692	-1.811516806	0.00172117	0.025702143	0.019903788	5576	tags=49%, list=23%, signal=38%	MUC5B/HBS1L/RRM2/PCSK6/TYMS/WDHD1/HJURP/TTC30A/CEP57/CENPQ/ELOVL6/NEUROD1/SAMD9/SHCBP1/LIPG/DHCR7/FDPS/MSMO1/CYP51A1/DLGAP5/NDC80/HMMR/NCAPG/SMC2/INSIG1/IDI1/MVK/CCNB1/ASPM/HMGN3/FANCI/PRC1/CDK1/TK1/PEG10/HBB/KIF20A/PBK/CENPF/SHMT1/FDFT1/SCD/GK/TMEM97/EBP/CCNB2/LSS/CDC6/FADS1/NUSAP1/CENPN/IDH1/C10orf10/HMGB2/HMGCR/TOP2A/ACAT2/CDKN2C/HMGCS1/NKG7/CXCL5/FADS2/KCNJ16/METTL7A
BENPORATH_PROLIFERATION	BENPORATH_PROLIFERATION	135	-0.480160799	-1.900767727	0.001724138	0.025702143	0.019903788	6245	tags=50%, list=25%, signal=38%	MSH2/GPSM2/PKMYT1/SNRPD1/ANLN/RANBP1/HSPA14/C1orf112/CDCA7/PARP1/RRM2/FANCA/BUB1/TYMS/MAGOHB/RAD51/PTTG1/UBE2T/PURB/MYBL2/GGCT/H2AFV/LRP8/LBR/H2AFZ/DEK/NEK2/AURKA/TTK/EZH2/CENPA/SUV39H2/KDELR2/RFC4/CENPM/CDCA5/CDT1/MND1/MAD2L1/CENPE/NDC80/NCAPG/ATAD2/ASPM/PRC1/CDK1/SPAG5/RAD51AP1/PCNA/DTL/MCM3/DBF4/MCM2/PBK/CENPF/NUF2/NMI/CCNB2/CENPN/CDKN3/BIRC5/EXO1/A1BG/CKS1B/TOP2A/RAD54L/A2M
WANG_CISPLATIN_RESPONSE_AND_XPC_UP	WANG_CISPLATIN_RESPONSE_AND_XPC_UP	190	-0.41389355	-1.709207402	0.001724138	0.025702143	0.019903788	6010	tags=48%, list=24%, signal=36%	ASB9/IGDCC3/PROS1/STT3A/POLA2/LYN/NAIP/SLC17A9/GALE/HES1/WISP2/TRIP13/PIN4/MGST2/RNASEH2A/PYCR1/TELO2/RAD51/PCP2/KIF14/CD74/SEMA3B/NTS/MSH6/EBLN2/RENBP/H2AFX/MZT1/NCAPD3/SLC43A3/CDH1/FANCG/GGCT/SULT1A4/RPA3/LBR/H2AFZ/AURKA/LIG1/TTK/KIF22/CTSC/RFC4/FDPS/RFC5/GPX3/UBE2C/MAD2L1/HSPA5/NCAPD2/COL4A5/XBP1/GPC3/GREB1/MXD3/INSIG1/FEN1/HSP90B1/CDK1/DBI/IL17F/NDP/CX3CR1/TMSB15A/FOXC2/MST1/F7/G6PC/UBD/KIF11…
ACEVEDO_LIVER_TUMOR_VS_NORMAL_ADJACENT_TISSUE_DN	ACEVEDO_LIVER_TUMOR_VS_NORMAL_ADJACENT_TISSUE_DN	253	-0.354955592	-1.513545148	0.001727116	0.025702143	0.019903788	6007	tags=40%, list=24%, signal=30%	MT1G/TCF25/SH3YL1/FAM46A/RAB33B/FRG1/MBD3/DGAT2/ZNF395/PROZ/HOGA1/ERLIN1/CYP3A5/AVPI1/ECHS1/PEX11A/MT1F/CNNM3/SLC7A5/GADD45G/ENTPD5/FBP1/KIAA2013/CERS4/NR0B2/KLKB1/NDRG2/INMT/SAA4/PPIG/ATOH8/TNFAIP8L1/C1RL/TMEM86B/PLXNB1/PNPLA7/FAAH/LIPG/NUCKS1/PHKA2/EPHX2/PROC/GHR/HOOK1/ACAA1/ANPEP/MACROD1/SLC15A1/FTCD/CDHR2/LCAT/C2orf82/PTH1R/ENO3/DNASE1L3/SHBG/GLUD1/MYO7A/PLG/SPTBN5/HAMP/SCNN1D/MFSD2A/RAP1GAP/…
CHIANG_LIVER_CANCER_SUBCLASS_PROLIFERATION_DN	CHIANG_LIVER_CANCER_SUBCLASS_PROLIFERATION_DN	171	-0.559652495	-2.291517589	0.001727116	0.025702143	0.019903788	5181	tags=51%, list=21%, signal=41%	SLC2A2/ABAT/GCDH/DEPDC7/ABCG8/SELENBP1/POR/HNF4A/NR1I2/FMO3/BAAT/ALDH3A2/OTC/CYP27A1/CCL14/CTH/ABCA6/ANGPTL3/SERPINA10/DAO/ABCB4/DCXR/AR/OASL/MAT1A/ECM2/EPHX1/ST3GAL6/ACADL/CCL16/TAT/PFKFB1/RUNDC3B/HAAO/CES2/GYS2/ABCB11/C3P1/EHHADH/KNG1/GAMT/PLG/PRAP1/AASS/LDHD/AADAC/CYP2C8/GLYAT/MASP2/SERPING1/CDO1/C8A/CYP4F3/HADH/AKR7A3/CA5A/BHMT/ADH6/CYP4F11/SERPINC1/TFR2/RGN/ALDH6A1/PCK1/CPB2/CYP8B1/SLC38A3/I…
LEE_LIVER_CANCER_SURVIVAL_UP	LEE_LIVER_CANCER_SURVIVAL_UP	171	-0.596189699	-2.441120504	0.001727116	0.025702143	0.019903788	4858	tags=53%, list=20%, signal=43%	ABCG8/SLC25A10/SLC27A5/SELENBP1/NDRG2/FMO3/BAAT/INSR/OTC/CAND2/FBXO31/CABIN1/ABCA6/C4BPB/STARD10/C2/DCXR/AR/F10/ALDH4A1/GJB1/CGREF1/EPHX1/INSIG1/COBLL1/MVK/CCL16/LEAP2/HGD/RUNDC3B/BDH1/CES2/APCS/CFHR5/PHLPP1/EHHADH/MST1/KNG1/G6PC/SERPIND1/KHK/C1orf115/SEPT4/ASGR1/ANXA9/GLYAT/MASP2/SERPING1/MAP4K1/ITPR2/TTBK1/CDO1/ACSL6/CES1/PCYT2/C1QTNF4/ZP3/CPN2/F13B/CYP4F11/SLC6A12/SERPINC1/PKLR/RGN/PCK1/CPB2/S…
REACTOME_BIOLOGICAL_OXIDATIONS	REACTOME_BIOLOGICAL_OXIDATIONS	126	-0.499185358	-1.952632225	0.001727116	0.025702143	0.019903788	4657	tags=46%, list=19%, signal=38%	CYP3A5/CYP4A11/MGST2/CYP19A1/SULT1A1/CYP4B1/GGCT/SULT1A4/CYP46A1/FMO3/CYP4F12/CYP27A1/SULT1A2/SULT1A3/PTGIS/CYP51A1/PTGS1/MAT1A/GSTM1/TBXAS1/UGT1A3/UGT2A1/CYP39A1/CYP2W1/SULT1E1/GSTM4/ACSS1/UGT2B7/CYP2C8/GLYAT/MGST1/ACSM1/UGDH/ADH1C/CYP4F3/ADH6/CYP4F11/CYP17A1/UGT2B11/CYP2F1/SULT1C2/CYP8B1/CYP7A1/CYP21A2/UGT2B4/NAT2/CYP2A6/ALDH1A1/SULT2A1/UGT2B10/CYP3A4/CYP3A7/GSTA2/CYP4F2/UGT1A4/ACSM2B/GSTA1
REACTOME_G1_S_TRANSITION	REACTOME_G1_S_TRANSITION	106	-0.466885478	-1.788541798	0.001727116	0.025702143	0.019903788	5446	tags=36%, list=22%, signal=28%	MCM7/POLE/PSMB10/TYMS/POLE2/RPA1/MCM5/POLA1/CDC25A/PSMB8/RPA3/PSME2/MCM10/CDT1/CDC45/ORC6/PSME1/CDKN1B/FBXO5/MCM8/MCM6/PSMB9/TFDP1/PRIM1/CCNB1/ORC1/CDK1/PCNA/MCM3/DBF4/MCM2/MCM4/CCNA2/DHFR/CDC6/SKP2/CKS1B
NAKAYAMA_SOFT_TISSUE_TUMORS_PCA2_DN	NAKAYAMA_SOFT_TISSUE_TUMORS_PCA2_DN	69	-0.479200549	-1.719944285	0.001730104	0.025702143	0.019903788	5218	tags=59%, list=21%, signal=47%	CEBPA/CFD/ASPA/PALMD/ACACB/SELENBP1/MEST/IGF1/BST2/ADIPOQ/PLA2G16/CETP/ABCC6/GPX3/CD36/GPC3/PTGER3/GYG2/IFI44L/C1orf115/AGT/ADH1C/FZD4/CES1/PLIN1/RBP4/AOC3/AKR1C3/PCK1/CHRDL1/LMOD1/AKR1C1/METTL7A/AKR1C2/SLC7A10/PLA2G2A/LIPE/ATP1A2/PPP1R1A/CA4
SERVITJA_LIVER_HNF1A_TARGETS_DN	SERVITJA_LIVER_HNF1A_TARGETS_DN	147	-0.465775274	-1.863937626	0.001730104	0.025702143	0.019903788	5053	tags=48%, list=21%, signal=38%	ROR1/NR0B2/C5/HSD17B2/SAA4/CDH1/ONECUT1/PPP1R3C/IGF1/FRAS1/E2F8/CYP4F12/CTSC/MCM10/HRG/MBL1P/HES6/DPP4/FTCD/NOX4/ARHGAP26/APCS/LCP1/PRODH2/SLC37A4/LIN7A/ANG/FGFR4/PLG/C8B/AASS/C1R/SIGIRR/SERPING1/C8A/CADPS2/SLC30A10/SOX6/PNPLA3/UGT2A3/F13B/IL1RAP/CA5A/SERPINA9/FMO5/CFI/DDC/F11/CLDN2/SLC22A9/CHRNA4/FABP1/CPB2/EEF1A2/ITIH1/UGT2B4/HAO1/IGFALS/SLC16A10/SLC17A3/AKR1C1/ALDH1L1/C6/PAH/SERPINA12/NR1H4/SL…
SOTIRIOU_BREAST_CANCER_GRADE_1_VS_3_UP	SOTIRIOU_BREAST_CANCER_GRADE_1_VS_3_UP	141	-0.649869313	-2.587067516	0.001730104	0.025702143	0.019903788	5589	tags=66%, list=23%, signal=51%	CDC20/PKMYT1/DNAJC9/QPRT/STIL/CEP55/DSN1/RRM2/TRIP13/RNASEH2A/BUB1/SLC7A5/RAD51/FOXM1/PTTG1/HJURP/KIF14/TMPO/NCAPH/MYBL2/MRPL12/H2AFV/SNRPF/E2F8/KIFC1/CDC25A/GINS1/H2AFZ/CDCA8/NEK2/AURKA/TTK/EZH2/CENPA/PLK1/VRK1/KIF2C/MCM10/TACC3/RFC4/BUB1B/CDC45/HMGB3/KIF18B/CENPI/AURKB/UBE2C/MAD2L1/DLGAP5/CENPE/NDC80/HMMR/BLM/NCAPG/TROAP/ESPL1/CDCA3/NCAPG2/FBXO5/MCM6/SHMT2/GTSE1/FEN1/KIF15/CCNB1/ASPM/ZWINT/PRC1…
VERNELL_RETINOBLASTOMA_PATHWAY_UP	VERNELL_RETINOBLASTOMA_PATHWAY_UP	68	-0.545773762	-1.94949929	0.001730104	0.025702143	0.019903788	5612	tags=60%, list=23%, signal=47%	CNOT6L/CDCA7L/RRM2/MCM7/FANCA/TMPO/RRM1/CENPK/RFC3/CDC25A/ASF1B/DEK/EZH2/VRK1/RFC4/CDCA5/ESCO2/HAUS1/BARD1/BLM/ATAD2/TCF19/FAM111A/FBXO5/MCM8/TFDP1/FEN1/CHAF1A/CLSPN/RAD51AP1/E2F2/ZNF367/PCNA/DONSON/MCM4/RECQL4/TMEM97/SKP2/HMGB2/SPIN4
HOSHIDA_LIVER_CANCER_SURVIVAL_DN	HOSHIDA_LIVER_CANCER_SURVIVAL_DN	110	-0.44830938	-1.724474631	0.001733102	0.025702143	0.019903788	6288	tags=43%, list=26%, signal=32%	ATP5D/SRSF2/PROS1/ADH5/RFC2/NARS2/RPS6KA5/SREBF2/DCAF11/MSH6/C5/RRM1/SELENBP1/TIMM8A/IGF1/PLA2G16/SCG5/GHR/C4BPB/TM7SF2/AR/GGCX/GJB1/GSTM1/PFKFB1/HAAO/ART1/CYB5A/SLC37A4/PLG/C8B/LIPC/TMEM97/TTR/PCYT2/AKR1D1/HMGCR/ADH6/PKLR/PCK1/GRM5/GCKR/ADRA2B/ACSM3/GCGR/PPP1R1A
LI_WILMS_TUMOR_VS_FETAL_KIDNEY_1_DN	LI_WILMS_TUMOR_VS_FETAL_KIDNEY_1_DN	160	-0.428649025	-1.736494874	0.001733102	0.025702143	0.019903788	6242	tags=46%, list=25%, signal=34%	IARS/MSH2/CDC20/HMGA2/DNAJC9/TOPBP1/ELOVL2/NUP205/CIT/PARP1/MTHFD2/TRIP13/KIF23/SALL2/RNASEH2A/PTTG1/KIF14/POLE3/MSH6/MPHOSPH9/RRM1/UNG/SNRPF/MAP4K4/KIFC1/H2AFZ/AURKA/BRCA1/TTK/EZH2/KIF2C/SEPT6/BUB1B/RFC5/AURKB/MAD2L1/HOXA9/DLGAP5/BLM/NASP/CDC25C/ESPL1/GREB1/MCM6/SHMT2/PRIM1/FEN1/CHAF1A/FANCI/CDK1/EYA1/SPAG5/TMSB15A/PCNA/MCM2/CADM1/CENPF/KIF11/CCNB2/FADS1/LMNB1/CDKN3/ST6GAL1/SMC4/PLK4/CKS1B/CRABP…
REACTOME_MITOTIC_M_M_G1_PHASES	REACTOME_MITOTIC_M_M_G1_PHASES	160	-0.476892294	-1.931932599	0.001733102	0.025702143	0.019903788	6242	tags=42%, list=25%, signal=31%	CDC20/INCENP/POLA2/PMF1/RCC2/ZW10/SMC1A/ERCC6L/DSN1/MCM7/SEC13/POLE/PSMB10/KIF23/BUB1/POLE2/NSL1/CENPQ/CENPP/RPA1/MCM5/CENPK/POLA1/PSMB8/RPA3/PSME2/CDCA8/KIF18A/CENPA/PLK1/CENPH/KIF2C/MCM10/CENPM/CDT1/BUB1B/CDC45/ORC6/CENPI/GMNN/AURKB/MAD2L1/MIS12/NDC80/PSME1/KNTC1/FBXO5/MCM8/MCM6/SPC24/PSMB9/PRIM1/SPC25/ORC1/ZWINT/E2F2/SKA1/MCM3/DBF4/MCM2/KIF20A/MCM4/NUF2/CDC6/CENPN/BIRC5
GRAHAM_NORMAL_QUIESCENT_VS_NORMAL_DIVIDING_DN	GRAHAM_NORMAL_QUIESCENT_VS_NORMAL_DIVIDING_DN	83	-0.62224635	-2.298758056	0.00173913	0.025702143	0.019903788	5715	tags=72%, list=23%, signal=56%	MINPP1/CEP55/RRM2/GGH/TRIP13/SNRNP25/RNASEH2A/BUB1/TYMS/SLC7A5/POLE2/RRM1/MCM5/RFC3/CDC25A/GINS1/VRK1/KIF2C/GINS2/MCM10/RFC4/CENPM/PPIF/BUB1B/CDC45/KIF18B/GMNN/MAD2L1/DLGAP5/CD36/NDC80/NCAPG/SMC2/DUT/MCM6/FEN1/KIF15/ZWINT/PRC1/CDK1/RAD51AP1/TK1/HBB/PCNA/DTL/MCM2/MCM4/CCNA2/DHFR/KIF11/OIP5/CCNB2/CDC6/NUSAP1/DSCC1/CDKN3/BIRC5/CKS1B/TOP2A
MORI_LARGE_PRE_BII_LYMPHOCYTE_UP	MORI_LARGE_PRE_BII_LYMPHOCYTE_UP	83	-0.570870156	-2.108959529	0.00173913	0.025702143	0.019903788	5735	tags=59%, list=23%, signal=45%	SLBP/RRM2/MCM7/KIF23/TMPO/NCAPH/H2AFX/RRM1/MCM5/MYBL2/H2AFV/E2F8/ASF1B/AURKA/HMGB1/ANP32E/LIG1/TTK/CENPA/KIF22/NUCKS1/CDCA5/HMGB3/CENPE/HMMR/CDCA3/SMC2/DUT/MCM6/HMGN2/CCNB1/PRC1/CDK1/DTL/MCM3/MCM2/CCNA2/LGALS9/CCNB2/LMNB1/CDKN3/SMC4/CKS1B/TOP2A/MKI67/CDKN2C/RAMP1/SMARCA4
RHODES_UNDIFFERENTIATED_CANCER	RHODES_UNDIFFERENTIATED_CANCER	66	-0.587832134	-2.081701774	0.00173913	0.025702143	0.019903788	6161	tags=59%, list=25%, signal=44%	GPSM2/TUBB4A/EIF2S2/GGH/MTHFD2/TRIP13/KIF23/SLC7A5/FOXM1/KIF14/NCAPH/H2AFX/MYBL2/RPA3/H2AFZ/EZH2/CENPA/KIF2C/RFC4/UBE2C/MAD2L1/COL1A2/DLGAP5/NCAPD2/MCM6/CCNB1/CDK1/PCNA/MCM3/MCM2/CCNA2/CDC6/IFI30/CDKN3/BIRC5/HMGB2/CKS1B/TOP2A
WHITFIELD_CELL_CYCLE_S	WHITFIELD_CELL_CYCLE_S	149	-0.37779191	-1.512737763	0.00173913	0.025702143	0.019903788	5761	tags=40%, list=23%, signal=31%	RFC2/MASTL/LMO4/CERS6/RRM2/ENOSF1/FANCA/HIST2H3A/TYMS/DNA2/RAD51/MBD4/DEPDC7/CRLS1/CENPQ/RRM1/UBE2T/IFIT1/POLA1/E2F8/ASF1B/CAPS/BRCA1/EZH2/CENPM/CDCA5/ESCO2/CDC45/C4BPB/EIF4EBP2/ASIP/BLM/ATAD2/KDELC1/MCM8/RHPN1/CCDC150/REEP1/PRIM1/FEN1/BRIP1/HIST1H2AM/FANCI/ZWINT/RAD51AP1/HIST1H4C/HELLS/DONSON/ABHD10/DHFR/SH3GL2/DSCC1/EXO1/USP1/HIST1H4B/TOP2A/TRIM73/RAD54L/SLC22A3
HOFFMANN_LARGE_TO_SMALL_PRE_BII_LYMPHOCYTE_UP	HOFFMANN_LARGE_TO_SMALL_PRE_BII_LYMPHOCYTE_UP	158	-0.510470596	-2.064421951	0.00174216	0.025702143	0.019903788	6169	tags=52%, list=25%, signal=39%	CDC20/INCENP/ANLN/SSX2IP/BRCA2/CIT/HES1/RRM2/MTHFD2/NT5DC2/KIAA1524/TRIP13/KIF23/BUB1/DNA2/RAD51/WDHD1/TMPO/NCAPH/H2AFX/RRM1/MIS18BP1/UBE2T/RPA1/MCM5/HLA-DQB1/RFC3/POLA1/E2F8/NEK2/AURKA/ANP32E/LIG1/TTK/CENPA/KIF22/KIF2C/NUCKS1/MCM10/CDCA5/CDC45/HMGB3/PSAT1/RFC5/AURKB/UBE2C/PCK2/DLGAP5/CENPE/HMMR/NASP/CDC25C/CDCA3/SMC2/FAM111A/DUT/MCM6/FEN1/CCNB1/PRC1/RBL1/CDK1/TK1/DBF4/KIF20A/HELLS/CCNA2/ITGB7/CC…
PUJANA_XPRSS_INT_NETWORK	PUJANA_XPRSS_INT_NETWORK	159	-0.555025614	-2.247060845	0.00174216	0.025702143	0.019903788	6182	tags=52%, list=25%, signal=39%	MSH2/CDC20/USP49/DNAJC9/TOPBP1/SRSF11/BRCA2/FRG1/HMGN1/CCNF/SMC1A/BLMH/PRKDC/DCP2/POLE/DNA2/CPSF4/FOXM1/SRSF3/TMPO/CEP57/MPHOSPH9/RRM1/RPA1/MCM5/MYBL2/UNG/H2AFV/RFC3/POLA1/KIFC1/GINS1/EXOSC8/LBR/DEK/AURKA/BRCA1/ANP32E/EZH2/CENPA/STAT5A/TFDP2/PSIP1/RFC4/AURKB/UBE2C/MAD2L1/NDC80/HMMR/NCAPD2/BLM/NASP/KNTC1/ESPL1/SMC2/DUT/MCM6/TFDP1/GTSE1/CHAF1A/SPC25/FANCI/ZWINT/CDK1/RAD51AP1/PCNA/MCM2/MCM4/CCNA2/DH…
ZHANG_TLX_TARGETS_36HR_DN	ZHANG_TLX_TARGETS_36HR_DN	181	-0.503119386	-2.071763577	0.00174216	0.025702143	0.019903788	6051	tags=48%, list=25%, signal=37%	ANLN/FMR1/HAT1/SERBP1/POLN/MTBP/DNAJC2/UPF3B/CEP55/MASTL/ERCC6L/KIAA1524/TRIP13/POLE/KIF23/FANCA/MMS22L/BUB1/TYMS/DNA2/WDHD1/TMPO/CENPQ/MIS18BP1/PPAT/CENPK/PPIG/POLA1/GINS1/HMGN5/CA3/DEK/LYAR/BRCA1/KIF18A/LIG1/TTK/EZH2/CENPH/SUV39H2/LRR1/SHCBP1/LIMS1/RFC1/PSIP1/MCM10/UBE2V2/SASS6/CDC45/CENPE/HMMR/BLM/NASP/NCAPG/TCF19/SMC2/FAM111A/NCAPG2/ZNF292/PRIM1/SPC25/FANCI/PRC1/RBL1/SPAG5/RAD51AP1/SKA1/DTL/M…
REACTOME_M_G1_TRANSITION	REACTOME_M_G1_TRANSITION	78	-0.480483859	-1.753894128	0.001745201	0.025702143	0.019903788	5382	tags=35%, list=22%, signal=27%	POLE/PSMB10/POLE2/RPA1/MCM5/POLA1/PSMB8/RPA3/PSME2/MCM10/CDT1/CDC45/ORC6/GMNN/PSME1/MCM8/MCM6/PSMB9/PRIM1/ORC1/E2F2/MCM3/DBF4/MCM2/MCM4/CDC6
REACTOME_MITOTIC_PROMETAPHASE	REACTOME_MITOTIC_PROMETAPHASE	78	-0.463860915	-1.693215952	0.001745201	0.025702143	0.019903788	6161	tags=45%, list=25%, signal=34%	INCENP/PMF1/RCC2/ZW10/SMC1A/ERCC6L/DSN1/SEC13/BUB1/NSL1/CENPQ/CENPP/CENPK/CDCA8/KIF18A/CENPA/PLK1/CENPH/KIF2C/CENPM/BUB1B/CENPI/AURKB/MAD2L1/MIS12/NDC80/KNTC1/SPC24/SPC25/ZWINT/SKA1/NUF2/CENPN/BIRC5
REACTOME_S_PHASE	REACTOME_S_PHASE	105	-0.454450805	-1.737010665	0.001745201	0.025702143	0.019903788	5848	tags=39%, list=24%, signal=30%	RFC2/MCM7/POLE/PSMB10/DNA2/POLE2/RPA1/MCM5/RFC3/POLA1/CDC25A/GINS1/PSMB8/RPA3/PSME2/LIG1/GINS2/RFC4/CDT1/CDC45/ORC6/RFC5/GINS4/PSME1/CDKN1B/MCM8/MCM6/PSMB9/CDC25B/PRIM1/FEN1/ORC1/PCNA/MCM3/MCM2/MCM4/CCNA2/CDC6/SKP2/CKS1B
BURTON_ADIPOGENESIS_3	BURTON_ADIPOGENESIS_3	98	-0.554522979	-2.096236827	0.001748252	0.025702143	0.019903788	6161	tags=68%, list=25%, signal=51%	INCENP/TOPBP1/CDCA7/CCNF/SLBP/LMO4/LRP5/RRM2/MCM7/TRIP13/BUB1/TYMS/RAD51/NCAPH/RRM1/MCM5/CENPK/POLA1/ASF1B/CDCA8/AURKA/BRCA1/TTK/EZH2/PLK1/KIF22/KIF2C/MCM10/TACC3/CDC45/RFC5/CSRP2/MAD2L1/DLGAP5/NASP/TCF19/SMC2/TFDP1/PRIM1/FEN1/CCNB1/PRC1/CDK1/RAD51AP1/TK1/PCNA/DTL/MCM3/MCM2/KIF20A/HELLS/MCM4/KIF11/CCNB2/CDC6/NID1/NUSAP1/BIRC5/USP1/HMGB2/CKS1B/TOP2A/CX3CL1/MKI67/NQO1/HIST1H2AB
KAUFFMANN_MELANOMA_RELAPSE_UP	KAUFFMANN_MELANOMA_RELAPSE_UP	60	-0.677662126	-2.360835111	0.001748252	0.025702143	0.019903788	5682	tags=67%, list=23%, signal=51%	RRM2/MCM7/DCLRE1A/FANCA/RAD51/PTTG1/MSH6/XRCC2/FANCG/EME1/RPA3/FANCD2/DEK/BRCA1/GINS2/RFC4/CDC45/ORC6/RFC5/GMNN/MAD2L1/BLM/NEIL3/SMC2/MCM6/CHAF1A/BRIP1/RAD51AP1/PTTG2/PCNA/MCM3/MCM4/CENPF/CDC6/EXO1/SMC4/TOP2A/POLQ/RAD54L
LEE_LIVER_CANCER_ACOX1_DN	LEE_LIVER_CANCER_ACOX1_DN	61	-0.570953156	-1.993328353	0.001748252	0.025702143	0.019903788	4806	tags=52%, list=20%, signal=42%	SELENBP1/PPP1R3C/CA3/BAAT/OTC/MCM10/TNNC2/DPP4/HGD/MASP1/SLC37A4/G6PC/ORM2/KHK/AASS/LIPC/RNASE4/ORM1/IL1RAP/SLCO2B1/RGN/CYP2F1/MBL2/SFTPD/ITIH1/C4BPA/PIPOX/AKR1C1/PAH/CYP4F2/APOC4
REN_BOUND_BY_E2F	REN_BOUND_BY_E2F	61	-0.594398841	-2.075182617	0.001748252	0.025702143	0.019903788	6242	tags=70%, list=25%, signal=53%	MSH2/TP53/POLA2/RFC2/PRKDC/RAD51/PTTG1/H2AFX/RRM1/MCM5/UNG/RFC3/POLA1/CDC25A/RPA3/H2AFZ/HMGB1/TTK/CENPA/RFC4/HMGB3/BARD1/MAD2L1/CENPE/NDC80/SMC2/DUT/MCM6/FEN1/ORC1/RBL1/CDK1/TK1/E2F2/PCNA/MCM3/DBF4/CCNA2/CDC6/SMC4/TOP2A/RAD54L
WINNEPENNINCKX_MELANOMA_METASTASIS_UP	WINNEPENNINCKX_MELANOMA_METASTASIS_UP	152	-0.522434646	-2.093827552	0.001748252	0.025702143	0.019903788	6089	tags=50%, list=25%, signal=38%	ANLN/RANBP1/C9orf40/PRPF38B/CEP55/SURF4/RRM2/BUB1/TYMS/PTTG1/NANS/MSH6/NCAPH/CDON/GPN3/UBE2T/HSPD1/H2AFV/MAP4K4/RPA3/CDCA8/NEK2/AURKA/CENPA/KIF2C/KDELR2/SHCBP1/GINS2/RFC4/CDCA5/CDC45/RFC5/KIF18B/GMNN/DLGAP5/NDC80/HSPA5/NASP/NCAPG/NEIL3/ATAD2/KNTC1/SMC2/NCAPG2/MCM6/PSMC3IP/CCNB1/ASPM/SPC25/ZWINT/PRC1/PLOD2/CDK1/SPAG5/TK1/PTTG2/ZNF367/PCNA/UHRF1/DONSON/MCM4/CENPF/NUF2/DHFR/KIF11/CCNB2/CDC6/CENPN/DS…
LE_EGR2_TARGETS_UP	LE_EGR2_TARGETS_UP	99	-0.450082627	-1.706909416	0.001751313	0.025702143	0.019903788	6227	tags=57%, list=25%, signal=42%	NAV2/CDC20/HMGA2/INCENP/DNAJC9/LIN9/RRM2/MCM7/NT5DC2/KIAA1524/KIF23/BUB1/RAD51/NCAPH/H2AFX/RRM1/UBE2T/MCM5/RPA3/H2AFZ/CDCA8/AURKA/EZH2/PLK1/KIF22/KIF2C/RFC5/CSRP2/MAD2L1/TCF19/SMC2/SLC22A23/REEP1/CCNB1/PRC1/RBL1/CDK1/IQGAP3/CADM1/KIF20A/UHRF1/MCM4/CCNA2/KIF11/CCNB2/NUSAP1/LMNB1/CDKN1C/BIRC5/USP1/HMGB2/PLK4/CKS1B/TOP2A/MKI67
REACTOME_METABOLISM_OF_AMINO_ACIDS_AND_DERIVATIVES	REACTOME_METABOLISM_OF_AMINO_ACIDS_AND_DERIVATIVES	188	-0.409798175	-1.68753715	0.001751313	0.025702143	0.019903788	5376	tags=35%, list=22%, signal=28%	GPT2/PSMB10/TPH1/PYCR1/MCCC1/GCDH/ALDH7A1/SLC25A10/FAH/PSMB8/PSME2/KYNU/DIO2/OTC/APIP/TPO/ACMSD/AFMID/CTH/SLC6A8/KMO/PSAT1/DAO/ALDH18A1/PSME1/ALDH4A1/IYD/MAT1A/PSMB9/GLUL/HDC/FTCD/TAT/HGD/BCAT2/HAAO/SLC25A2/CPS1/ACADSB/GAMT/GLUD1/SHMT1/INHBC/AASS/CDO1/INHBE/CKMT1B/AGMAT/ASS1/BHMT/DDC/DBH/TPH2/ALDH6A1/CKB/INHA/DIO1/HAO1/GPT/PHGDH/TH/NQO1/PAH/AGXT/ARG1
WHITEFORD_PEDIATRIC_CANCER_MARKERS	WHITEFORD_PEDIATRIC_CANCER_MARKERS	111	-0.602597364	-2.314910752	0.001751313	0.025702143	0.019903788	5754	tags=66%, list=23%, signal=51%	CDCA7/RCC2/RRM2/GGH/MCM7/RNASEH2A/BUB1/TYMS/POLE2/PTTG1/KIF14/TMPO/NCAPH/CDCA2/H2AFX/KLKB1/MCM5/MYBL2/RFC3/CDC25A/ASF1B/CDCA8/NEK2/AURKA/TTK/CENPA/GINS2/RFC4/GPX7/CDCA5/HAUS1/CDC45/HMGB3/MND1/PSAT1/UBE2C/MAD2L1/DLGAP5/CENPE/NASP/ATAD2/ESPL1/CCNB1/ZWINT/PRC1/CDK1/TK1/ZNF367/PCNA/DBF4/HIST1H4C/UHRF1/PBK/MCM4/CENPF/NUF2/CCNA2/DHFR/KIF11/RECQL4/CCNB2/NUSAP1/CENPN/BIRC5/SMC4/PLK4/CKS1B/CDK6/TOP2A/MKI6…
WOO_LIVER_CANCER_RECURRENCE_DN	WOO_LIVER_CANCER_RECURRENCE_DN	79	-0.642872113	-2.345699687	0.001751313	0.025702143	0.019903788	5834	tags=65%, list=24%, signal=49%	SLC2A9/PCTP/ECHS1/SLC2A2/GCDH/SARDH/POR/HNF4A/CYP4F12/ALDH3A2/CYP27A1/PPARA/GLUD2/EPHX2/C4BPB/DAO/PCK2/HSD17B4/DCXR/ACAA1/MAT1A/EPHX1/GLUL/HGD/CPS1/CYB5A/ACADSB/GLUD1/G6PC/APOL6/AASS/MASP2/SERPING1/PLIN1/CA14/PCYT2/CYP4F3/CA5A/ADH6/C4BPA/GPT/SULT2A1/TTPA/PIPOX/APOC3/ALDH1L1/PAH/MTTP/CYP4F2/APOC4
SHEPARD_BMYB_MORPHOLINO_DN	SHEPARD_BMYB_MORPHOLINO_DN	187	-0.383870126	-1.580826395	0.001754386	0.025702143	0.019903788	5565	tags=48%, list=23%, signal=37%	MASTL/LAMP2/ACSS2/CDCA7L/GPT2/ATP1A1/KIF23/CEBPA/FOXM1/GOLGB1/SCIN/KIF14/MDK/SARDH/SULF1/CDCA2/NR0B2/MCM5/PRR11/GCH1/WDR76/GINS1/LIG1/TTK/UCP2/LIPG/GINS2/TACC3/CENPM/SEPT6/TM7SF2/PSAT1/GMNN/AURKB/COL1A2/DLGAP5/COL4A5/CDCA3/FBXO5/DUT/GTSE1/FABP7/PRIM1/VSX2/C8G/CCNB1/ASPM/PRC1/CDK1/TK1/IQGAP3/KRT32/TSPAN2/PFKFB4/MCM3/PRODH2/MCM2/UHRF1/F7/HELLS/MCM4/FGFR4/DHFR/KIF11/SFXN2/KRT17/CDC6/DAP/NR2F1/BIRC5/…
ODONNELL_TFRC_TARGETS_DN	ODONNELL_TFRC_TARGETS_DN	118	-0.612210628	-2.365926311	0.001757469	0.025702143	0.019903788	6245	tags=64%, list=25%, signal=48%	CDC20/TCEAL3/ANLN/RANBP1/BRCA2/C4orf46/DIAPH3/CEP55/ERCC6L/RRM2/TP63/DCP2/ACACA/CKAP2L/BUB1/DNA2/POLE2/USP29/RAD1/FOXM1/SNX5/KIF14/FKBP5/NCAPH/GALT/ARHGAP11A/MYBL2/PCGF5/FANCD2/AURKA/TTK/CENPA/PLK1/FAM83D/SHCBP1/TACC3/BUB1B/MND1/AURKB/DLGAP5/CENPE/NDC80/HMMR/VSNL1/FBXO5/GTSE1/B4GALNT3/CHAF1A/CCNB1/ASPM/SPC25/PRC1/CDK1/CPNE6/DBF4/KIF20A/HELLS/CENPF/CCNA2/KIF11/SCD/FETUB/CDC6/DEPDC1/DEPDC1B/CDKN3/B…
ZHOU_CELL_CYCLE_GENES_IN_IR_RESPONSE_24HR	ZHOU_CELL_CYCLE_GENES_IN_IR_RESPONSE_24HR	118	-0.614690486	-2.375509878	0.001757469	0.025702143	0.019903788	6245	tags=68%, list=25%, signal=51%	CDK2/CDC20/DNAJC9/TOPBP1/ANLN/CKAP2/RANBP1/CEP55/MCM7/CLN6/TRIP13/KIF23/BUB1/BORA/MAGOHB/PTTG1/SEMA3B/H2AFX/POC1A/GPN3/UBE2T/HAUS8/CENPK/MYBL2/H2AFV/E2F8/KIFC1/EXOSC8/LBR/CDCA8/NEK2/TTK/EZH2/CENPA/KIF22/RFC4/HMGB3/RFC5/UBE2C/MAD2L1/DLGAP5/HMMR/NASP/F10/NEIL3/KNTC1/SMC2/FBXO5/MCM8/CCNB1/ASPM/SPC25/PRC1/CDK1/SPAG5/PTTG2/PCNA/DCN/MCM3/MCM2/KIF20A/UHRF1/CENPF/NUF2/CCNA2/KIF11/CCNB2/DEPDC1/NUSAP1/CENP…
REACTOME_PHASE1_FUNCTIONALIZATION_OF_COMPOUNDS	REACTOME_PHASE1_FUNCTIONALIZATION_OF_COMPOUNDS	63	-0.483779879	-1.695917639	0.001760563	0.025702143	0.019903788	6080	tags=56%, list=25%, signal=42%	ADH1A/CYP27B1/ALDH2/ACSS2/CYP3A5/CYP4A11/CYP19A1/CYP4B1/CYP46A1/FMO3/CYP4F12/CYP27A1/PTGIS/CYP51A1/PTGS1/TBXAS1/CYP39A1/CYP2W1/ACSS1/CYP2C8/ADH1C/CYP4F3/ADH6/CYP4F11/CYP17A1/CYP2F1/CYP8B1/CYP7A1/CYP21A2/CYP2A6/ALDH1A1/CYP3A4/CYP3A7/CYP4F2
CROONQUIST_IL6_DEPRIVATION_DN	CROONQUIST_IL6_DEPRIVATION_DN	95	-0.645122788	-2.428300012	0.001763668	0.025702143	0.019903788	5676	tags=76%, list=23%, signal=59%	CCNF/STIL/RRM2/GGH/MCM7/TRIP13/BUB1/TYMS/POLE2/FOXM1/PTTG1/KIF14/NCAPH/MYBL2/RFC3/KIFC1/CDC25A/GINS1/AURKA/BRCA1/ANP32E/LIG1/TTK/CENPA/PLK1/KIF22/KIF2C/RFC4/BUB1B/CDC45/AURKB/GALK1/UBE2C/MAD2L1/CENPE/HMMR/NASP/KNTC1/SMC2/DUT/TRAIP/CHAF1A/CCNB1/SPC25/FANCI/ZWINT/CDK1/SPAG5/TK1/PCNA/MCM3/MCM2/MCM4/CCNA2/DHFR/KIF11/AASS/OIP5/CCNB2/CDC6/SKP2/LMNB1/CDKN3/HMGB2/SMC4/PLK4/CKS1B/TOP2A/MKI67/PTP4A3/SPP1
KEGG_PPAR_SIGNALING_PATHWAY	KEGG_PPAR_SIGNALING_PATHWAY	65	-0.501103584	-1.764865631	0.001763668	0.025702143	0.019903788	5422	tags=49%, list=22%, signal=38%	CYP4A11/CPT1C/RXRA/SLC27A5/ACSL3/CYP27A1/ADIPOQ/PPARA/PCK2/CD36/ACAA1/FABP7/ACADL/DBI/ME1/EHHADH/APOA1/SCD/GK/HMGCS2/ACSL6/PLIN1/FABP2/PCK1/FABP1/FABP3/CYP8B1/CYP7A1/FADS2/APOC3/APOA5
REICHERT_MITOSIS_LIN9_TARGETS	REICHERT_MITOSIS_LIN9_TARGETS	27	-0.661331811	-1.955200909	0.001763668	0.025702143	0.019903788	5657	tags=74%, list=23%, signal=57%	CEP55/KIF23/CDCA2/AURKA/CENPA/PLK1/KIF2C/CENPE/HMMR/NCAPD2/FBXO5/CCNB1/ASPM/KIF20A/CENPF/NUSAP1/HMGB2/TOP2A/MKI67
YAMASHITA_LIVER_CANCER_STEM_CELL_DN	YAMASHITA_LIVER_CANCER_STEM_CELL_DN	75	-0.56200392	-2.043574284	0.001763668	0.025702143	0.019903788	4790	tags=56%, list=19%, signal=45%	KLKB1/ACSL3/SAA4/HNF4A/NR1I2/FMO3/NQO2/HRG/ABCB4/GSTM1/RARG/MASP1/GSTM4/CES2/APCS/ABCB11/KNG1/UGT2B7/C8B/C1R/CYP2C8/MASP2/C8A/CES1/HMGCR/PPARGC1A/SERPINC1/F11/ALDH6A1/SULT1C2/CYP8B1/CYP7A1/SULT2A1/RBP5/CYP3A4/ALDH1L1/C6/CYP3A7/APOC4/GSTA1/APOA5
BIOCARTA_LECTIN_PATHWAY	BIOCARTA_LECTIN_PATHWAY	12	-0.779014806	-1.896228091	0.001766784	0.025702143	0.019903788	4799	tags=92%, list=19%, signal=74%	C2/MASP1/MASP2/C8A/C3/MBL2/C4A/C4B/C7/C6
FERREIRA_EWINGS_SARCOMA_UNSTABLE_VS_STABLE_UP	FERREIRA_EWINGS_SARCOMA_UNSTABLE_VS_STABLE_UP	145	-0.533728936	-2.123368539	0.001766784	0.025702143	0.019903788	6089	tags=52%, list=25%, signal=39%	SNRPD1/ANLN/CKAP2/SAP30/NOP58/FAM126A/SNRPD3/ITFG2/HOMER1/CASP4/ZNF532/CEP55/FGFR1OP2/KIF23/LSM5/POLE2/WDHD1/HJURP/TMPO/H2AFY/FANCM/NCAPH/CENPP/UBE2T/ARHGAP11A/CENPK/MGAT4C/RPA3/FANCD2/H2AFZ/BRCA1/CHTF18/KIF18A/KIF2C/PSIP1/MND1/GMNN/DLGAP5/CENPE/NDC80/NCAPD2/ANK2/BLM/NCAPG/ATAD2/KNTC1/ESPL1/SMC2/NCAPG2/ATAD5/FEN1/HMGN2/CHAF1A/KIF15/CCNB1/BRIP1/SPC25/ZWINT/OR2A4/DBF4/CENPF/ESF1/CCNA2/LSS/CDC6/NUSA…
KEGG_DRUG_METABOLISM_CYTOCHROME_P450	KEGG_DRUG_METABOLISM_CYTOCHROME_P450	62	-0.499494371	-1.746230013	0.001766784	0.025702143	0.019903788	3624	tags=35%, list=15%, signal=30%	UGT1A3/UGT2A1/GSTM4/CYP2A7/UGT2B7/CYP2C8/MGST1/ADH1C/UGT2A3/ADH6/FMO5/UGT2B11/UGT2B4/ALDH3A1/CYP2A6/UGT2B10/CYP3A4/CYP3A7/GSTA2/UGT1A4/GSTA1
KEGG_LINOLEIC_ACID_METABOLISM	KEGG_LINOLEIC_ACID_METABOLISM	28	-0.660205305	-1.966387874	0.001766784	0.025702143	0.019903788	1801	tags=32%, list=7%, signal=30%	PLA2G5/PLA2G12B/CYP3A4/CYP3A7/PLA2G2A/PLA2G2F/AKR1B10/PLA2G3
KEGG_METABOLISM_OF_XENOBIOTICS_BY_CYTOCHROME_P450	KEGG_METABOLISM_OF_XENOBIOTICS_BY_CYTOCHROME_P450	62	-0.558000598	-1.950767512	0.001766784	0.025702143	0.019903788	3624	tags=42%, list=15%, signal=36%	EPHX1/UGT1A3/UGT2A1/GSTM4/UGT2B7/CYP2C8/MGST1/ADH1C/UGT2A3/ADH6/AKR1C3/UGT2B11/CYP2F1/UGT2B4/ALDH3A1/DHDH/UGT2B10/AKR1C1/CYP3A4/AKR1C2/CYP3A7/AKR1C4/GSTA2/UGT1A4/GSTA1
KONG_E2F3_TARGETS	KONG_E2F3_TARGETS	92	-0.615286449	-2.299467249	0.001766784	0.025702143	0.019903788	5195	tags=65%, list=21%, signal=52%	TYMS/DNA2/RAD51/CENPQ/NCAPH/H2AFX/UBE2T/CENPK/CBX2/ASF1B/AURKA/BRCA1/EZH2/PLK1/CENPH/KIF2C/SHCBP1/PSIP1/TACC3/SYCE2/CDCA5/BUB1B/UBE2C/DLGAP5/HMMR/NCAPD2/NASP/NCAPG/CDCA3/SMC2/FAM111A/NCAPG2/PRIM1/FEN1/CCNB1/SPC25/PRC1/RBL1/RAD51AP1/TK1/IQGAP3/MCM3/KIF20A/PBK/CENPF/NUF2/CCNA2/KIF11/CDC6/DEPDC1/NUSAP1/SKP2/LMNB1/USP1/HIST1H4B/HMGB2/TOP2A/MKI67/RAD54L
LEE_LIVER_CANCER_CIPROFIBRATE_DN	LEE_LIVER_CANCER_CIPROFIBRATE_DN	62	-0.534248948	-1.867731852	0.001766784	0.025702143	0.019903788	5382	tags=58%, list=22%, signal=45%	SLC2A2/ABAT/SELENBP1/PPP1R3C/WNT10B/CA3/BAAT/KYNU/OTC/BCL6/MCM10/TNNC2/DPP4/PNLIPRP1/REG1A/SLC37A4/ACADSB/G6PC/RNASE4/SERPINA6/IL1RAP/CA5A/BHMT/PON1/PCK1/CYP2F1/MBL2/CYP7A1/C4BPA/SLC1A2/TNNI2/PIPOX/SLC17A3/AKR1C1/PAH
LEE_LIVER_CANCER_E2F1_DN	LEE_LIVER_CANCER_E2F1_DN	58	-0.506194732	-1.749347926	0.001766784	0.025702143	0.019903788	4611	tags=45%, list=19%, signal=37%	BAAT/KYNU/OTC/MCM10/GHR/RARRES1/PNLIPRP1/DBI/REG1A/ME1/ORM2/AASS/PXMP2/ORM1/IL1RAP/BHMT/RGN/PCK1/CYP2F1/FABP1/C4BPA/HAO1/ALDH1A1/AKR1C1/SERPINF1
SERVITJA_ISLET_HNF1A_TARGETS_DN	SERVITJA_ISLET_HNF1A_TARGETS_DN	103	-0.483005922	-1.844467446	0.001766784	0.025702143	0.019903788	4979	tags=45%, list=20%, signal=36%	FH/VLDLR/TMPRSS4/HNF4A/COL27A1/ANXA4/RNF186/PROC/SERPINA10/GLUL/AMBP/DPP4/TAT/CDHR2/RAB37/SLC37A4/SFXN2/RNASE4/TTR/ALOX12P2/PDK1/CDO1/ADH1C/VIL1/SLC26A1/TMPRSS2/TMED6/DDC/PKLR/SULT1C2/CPB2/ANKS4B/UGT2B10/PRLR/MLXIPL/SEMA4A/ACE2/KIF12/NR1H4/TRPM5/ATP4A/GC/TM4SF4/PCSK9/PPP1R1A
SONG_TARGETS_OF_IE86_CMV_PROTEIN	SONG_TARGETS_OF_IE86_CMV_PROTEIN	58	-0.555567772	-1.919975195	0.001766784	0.025702143	0.019903788	6168	tags=64%, list=25%, signal=48%	DNAJC9/TOPBP1/RFC2/MCM7/TYMS/FOXM1/PTTG1/TMPO/H2AFX/RRM1/RPA1/MCM5/MYBL2/UNG/RFC3/POLA1/EZH2/PPIH/RFC4/CDT1/BARD1/MAD2L1/BLM/NASP/MCM6/PSMC3IP/FEN1/ZWINT/CDK1/TK1/PCNA/MCM3/MCM2/DHFR/KIF11/HMGB2
CHIANG_LIVER_CANCER_SUBCLASS_PROLIFERATION_UP	CHIANG_LIVER_CANCER_SUBCLASS_PROLIFERATION_UP	164	-0.417521806	-1.694824309	0.001769912	0.025702143	0.019903788	5607	tags=51%, list=23%, signal=39%	CEP55/MMD/CDCA7L/NT5DC2/TRIP13/GPD1L/ATP1A1/CKAP2L/KIF23/SALL2/FOXM1/PTTG1/HJURP/KIF14/LRRC1/ARID3A/PRR11/FLVCR1/E2F8/NEK2/AURKA/PM20D2/TTK/EZH2/KIF2C/SHCBP1/RFC4/SASS6/CDCA5/BUB1B/ORC6/KIF18B/ARHGAP18/AURKB/BARD1/UBE2C/MAD2L1/DUSP9/DLGAP5/CENPE/NDC80/NCAPG/PAPLN/FBXO5/FEN1/RMI2/CCNB1/ASPM/ASRGL1/FANCI/ZWINT/PRC1/CDK1/RAD51AP1/SKA1/DTL/HIST1H4C/MCM2/KIF20A/HELLS/PBK/CENPF/NUF2/CCNA2/MEP1A/KIF11/O…
KEGG_DNA_REPLICATION	KEGG_DNA_REPLICATION	36	-0.618634293	-1.979231928	0.001769912	0.025702143	0.019903788	5848	tags=67%, list=24%, signal=51%	RFC2/MCM7/POLE/RNASEH2A/DNA2/POLE2/POLE3/RPA1/MCM5/RFC3/POLA1/RPA3/LIG1/RFC1/RFC4/RFC5/MCM6/PRIM1/FEN1/PCNA/MCM3/MCM2/MCM4
REACTOME_COMPLEMENT_CASCADE	REACTOME_COMPLEMENT_CASCADE	25	-0.73413506	-2.128785773	0.001769912	0.025702143	0.019903788	5410	tags=84%, list=22%, signal=66%	CFD/C5/C4BPB/C2/C1S/C8G/MASP1/C8B/MASP2/C8A/CFB/C3/CFI/MBL2/C4A/CD46/C4BPA/C7/CR1/C6
GRAHAM_CML_DIVIDING_VS_NORMAL_QUIESCENT_UP	GRAHAM_CML_DIVIDING_VS_NORMAL_QUIESCENT_UP	169	-0.473339314	-1.924596235	0.00177305	0.025702143	0.019903788	6033	tags=57%, list=25%, signal=44%	RANBP1/HSPA14/PROS1/HAT1/MINPP1/MRPS28/CEP55/RRM2/GGH/NT5DC2/TRIP13/SNRNP25/RNASEH2A/BUB1/TYMS/SLC7A5/LSM5/POLE2/RAD51/H2AFX/ELOVL6/RRM1/MCM5/RFC3/E2F8/GINS1/RPA3/NEK2/AURKA/BRCA1/TTK/EZH2/CENPA/VRK1/KIF2C/GINS2/MCM10/TPSB2/RFC4/CENPM/PPIF/BUB1B/CDC45/PRDX2/KIF18B/GMNN/AURKB/UBE2C/MAD2L1/DLGAP5/CD36/NDC80/HMMR/NCAPG/ESPL1/SMC2/FBXO5/DUT/PIEZO2/SHMT2/HDC/FEN1/DNAJC12/KIF15/CCNB1/ASPM/SPC25/FANCI/Z…
KEGG_COMPLEMENT_AND_COAGULATION_CASCADES	KEGG_COMPLEMENT_AND_COAGULATION_CASCADES	64	-0.526215266	-1.846898697	0.00177305	0.025702143	0.019903788	4056	tags=62%, list=16%, signal=52%	PROC/C4BPB/C2/F10/C1S/C8G/MASP1/F5/KNG1/F7/PLG/SERPIND1/C8B/C1R/MASP2/SERPING1/C8A/SERPINF2/FGA/CFB/SERPINA5/F13B/C3/CFI/SERPINC1/F11/MBL2/CPB2/C4A/CD46/C4BPA/C4B/FGG/A2M/C7/FGB/CR1/C6/BDKRB2
LEE_LIVER_CANCER_DENA_DN	LEE_LIVER_CANCER_DENA_DN	70	-0.635893419	-2.272129149	0.00177305	0.025702143	0.019903788	5181	tags=63%, list=21%, signal=50%	GCDH/SLC27A5/SELENBP1/NDRG2/WNT10B/CA3/BAAT/ALDH3A2/OTC/MCM10/EPHX2/DCXR/TNNC2/MAT1A/PNLIPRP1/REG1A/ME1/EHHADH/ACADSB/G6PC/AASS/LIPC/GLYAT/IL1RAP/CA5A/BHMT/PON1/RGN/PCK1/CYP2F1/FABP1/CYP7A1/C4BPA/SLC1A2/TNNI2/ALDH1A1/DPYS/AKR1C1/PAH/ALOX12B/ACSM3/CYP4F2/RORC
MIKKELSEN_MEF_ICP_WITH_H3K27ME3	MIKKELSEN_MEF_ICP_WITH_H3K27ME3	167	-0.393774972	-1.602262073	0.00177305	0.025702143	0.019903788	4799	tags=37%, list=19%, signal=30%	GRB7/CHDH/CA3/GAS2L2/TNK1/SLC38A5/KCNG4/KCNJ5/LRRC36/TMEM184A/KCNK10/SLC9A4/PHACTR1/SLC25A41/CALCB/UPK3A/AHSG/ESRP1/AQP6/C21orf62/PM20D1/AVPR1B/HEPACAM2/ALOX15B/VRTN/MST1/NR5A2/TRIM15/GFI1B/HOXB13/EPO/ALOX12P2/NCCRP1/CKMT1B/CA14/CHRNG/EGF/PDE11A/NOXA1/SLC38A11/TNFRSF13C/PKHD1L1/GNAT1/MIOX/WNT8B/APOA4/MOGAT1/RLN1/TJP3/KLB/HFE2/ESPN/EPN3/RYR1/NFE2/LEFTY1/SCN1A/FAIM2/KIAA0408/TDGF1
PUJANA_BREAST_CANCER_WITH_BRCA1_MUTATED_UP	PUJANA_BREAST_CANCER_WITH_BRCA1_MUTATED_UP	53	-0.630226721	-2.154466781	0.00177305	0.025702143	0.019903788	6182	tags=68%, list=25%, signal=51%	MSH2/CDC20/TOPBP1/SRSF11/DNA2/FOXM1/CEP57/RPA1/MCM5/MYBL2/RFC3/EXOSC8/LBR/DEK/AURKA/EZH2/CENPA/RFC4/AURKB/NDC80/HMMR/NCAPD2/BLM/NASP/MCM6/TFDP1/CDK1/RAD51AP1/MCM2/MCM4/SKP2/USP1/SMC4/CDKN2C/RAD54L
REACTOME_ACTIVATION_OF_ATR_IN_RESPONSE_TO_REPLICATION_STRESS	REACTOME_ACTIVATION_OF_ATR_IN_RESPONSE_TO_REPLICATION_STRESS	35	-0.649875971	-2.059262776	0.00177305	0.025702143	0.019903788	5682	tags=69%, list=23%, signal=53%	RFC2/MCM7/RAD1/RPA1/MCM5/RFC3/CDC25A/RPA3/MCM10/RFC4/CDC45/ORC6/RFC5/CDC25C/RAD9A/MCM8/MCM6/ORC1/MCM3/DBF4/MCM2/MCM4/CDC6
REACTOME_LIPID_DIGESTION_MOBILIZATION_AND_TRANSPORT	REACTOME_LIPID_DIGESTION_MOBILIZATION_AND_TRANSPORT	42	-0.543699947	-1.77769957	0.00177305	0.025702143	0.019903788	4016	tags=40%, list=16%, signal=34%	APOC2/LCAT/CLPS/APOA1/MGLL/LIPC/AMN/PLIN1/APOB/ALB/A2M/APOC3/PNLIPRP2/MTTP/LIPE/APOA5
REACTOME_PHASE_II_CONJUGATION	REACTOME_PHASE_II_CONJUGATION	64	-0.534177331	-1.874843777	0.00177305	0.025702143	0.019903788	4830	tags=41%, list=20%, signal=33%	GGCT/SULT1A4/SULT1A2/SULT1A3/MAT1A/GSTM1/UGT1A3/UGT2A1/SULT1E1/GSTM4/UGT2B7/GLYAT/MGST1/ACSM1/UGDH/UGT2B11/SULT1C2/UGT2B4/NAT2/SULT2A1/UGT2B10/GSTA2/UGT1A4/ACSM2B/GSTA1
WU_APOPTOSIS_BY_CDKN1A_VIA_TP53	WU_APOPTOSIS_BY_CDKN1A_VIA_TP53	53	-0.531297419	-1.816271194	0.00177305	0.025702143	0.019903788	6227	tags=72%, list=25%, signal=54%	ANLN/TUBB4A/P4HA1/CEP55/MCM7/BUB1/TYMS/WDHD1/RRM1/MIS18BP1/NCAPD3/UBE2T/AURKA/VEGFA/TTK/AURKB/UBE2C/DLGAP5/NCAPG/ATAD2/KNTC1/SMC2/MCM6/CDC25B/CCNB1/ASPM/FANCI/PRC1/CDK1/MCM3/MCM2/PBK/MCM4/EXO1/HMGB2/TOP2A/MKI67
ISHIDA_E2F_TARGETS	ISHIDA_E2F_TARGETS	50	-0.723443524	-2.450566418	0.001776199	0.025702143	0.019903788	6242	tags=90%, list=25%, signal=67%	CDC20/ANLN/CDCA7/SLBP/RRM2/MCM7/TRIP13/BUB1/TYMS/DNA2/RAD51/PTTG1/NCAPH/RRM1/UBE2T/RPA1/RFC3/E2F8/LBR/ASF1B/LIG1/EZH2/CDT1/HMGB3/AURKB/NDC80/SMC2/DUT/PRIM1/FEN1/CCNB1/PRC1/CDK1/TK1/PCNA/MCM3/DBF4/CCNA2/CCNB2/NUSAP1/HMGB2/TOP2A/MKI67/CDKN2C
KANG_DOXORUBICIN_RESISTANCE_UP	KANG_DOXORUBICIN_RESISTANCE_UP	50	-0.693415637	-2.348851043	0.001776199	0.025702143	0.019903788	5446	tags=86%, list=22%, signal=67%	BUB1/TYMS/FOXM1/HJURP/RRM1/GINS1/ASF1B/CDCA8/AURKA/CENPA/PLK1/RFC4/CENPM/BUB1B/BARD1/MAD2L1/HMMR/NCAPG/ATAD2/NCAPG2/ASPM/FANCI/ZWINT/PRC1/CDK1/RAD51AP1/TK1/PBK/MCM4/OIP5/CDC6/NUSAP1/LMNB1/DSCC1/CDKN3/BIRC5/HMGB2/PLK4/TOP2A/MKI67/POLQ/NQO1
MOLENAAR_TARGETS_OF_CCND1_AND_CDK4_DN	MOLENAAR_TARGETS_OF_CCND1_AND_CDK4_DN	50	-0.604793952	-2.04865715	0.001776199	0.025702143	0.019903788	6150	tags=74%, list=25%, signal=56%	TOR3A/CDCA7/FAM204A/CEP55/CDCA7L/MCM7/KIAA1524/TRIP13/HJURP/NCAPH/CDCA2/GPC6/CENPK/MED30/CDCA8/AURKA/CENPH/KIF2C/FAM83D/CDC45/RFC5/GAS2L3/PSMC3IP/SPC25/TMSB15A/ZNF367/DTL/KIF20A/DONSON/CENPF/KIF20B/KIF11/CDC6/CENPN/E2F7/CDKN2C
GARGALOVIC_RESPONSE_TO_OXIDIZED_PHOSPHOLIPIDS_TURQUOISE_DN	GARGALOVIC_RESPONSE_TO_OXIDIZED_PHOSPHOLIPIDS_TURQUOISE_DN	51	-0.575435548	-1.964101389	0.001779359	0.025702143	0.019903788	6161	tags=61%, list=25%, signal=46%	CDK2AP2/NR2F6/CCNF/DHRS3/XAF1/ENOSF1/TMPO/ELOVL6/TIMM8A/CBX2/E2F8/KIFC1/AURKA/PLK1/TACC3/BUB1B/BARD1/NDC80/NEIL3/ESPL1/FAM111A/SPC24/PLCXD1/KIF15/TREX1/CCNA2/SKP2/FAM111B/MKI67/CDKN2C
LEE_EARLY_T_LYMPHOCYTE_UP	LEE_EARLY_T_LYMPHOCYTE_UP	93	-0.57546116	-2.154835628	0.001779359	0.025702143	0.019903788	5728	tags=73%, list=23%, signal=56%	CEP55/RRM2/GGH/BUB1/TYMS/PTTG1/KIF14/CDCA2/UBE2T/GFI1/PRR11/E2F8/CDC25A/GINS1/CENPW/NEK2/AURKA/TTK/CENPA/TFDP2/LRR1/KIF2C/MCM10/PALLD/BUB1B/HMGB3/KIF18B/UBE2C/DLGAP5/CXXC5/NDC80/HMMR/NCAPG/NEIL3/ATAD2/CDCA3/KIF15/CCNB1/ASPM/FANCI/PRC1/CDK1/RAD51AP1/SLC1A4/E2F2/TMSB15A/TSHR/DTL/MCM2/KIF20A/UHRF1/PBK/MCM4/NUF2/KIF11/OIP5/CCNB2/NUSAP1/DSCC1/CDKN3/BIRC5/TOP2A/PON1/MKI67/E2F7/AEBP1/HHIP
SU_LIVER	SU_LIVER	51	-0.660523752	-2.254528113	0.001779359	0.025702143	0.019903788	4100	tags=67%, list=17%, signal=56%	APOF/SAA4/FMO3/CTH/C4BPB/GALK1/CCL16/TAT/APCS/CFHR2/CPS1/SERPIND1/ITIH2/LIPC/MASP2/C8A/CPN2/APOB/CYP4F11/SLC6A12/SERPINC1/TFR2/MBL2/GCKR/UGT2B4/HAO1/GPT/IGFALS/CYP3A7/AKR1C4/ARG1/GCGR/AFM
ZHOU_CELL_CYCLE_GENES_IN_IR_RESPONSE_6HR	ZHOU_CELL_CYCLE_GENES_IN_IR_RESPONSE_6HR	80	-0.676417509	-2.461233323	0.001779359	0.025702143	0.019903788	6245	tags=80%, list=25%, signal=60%	CDK2/DNAJC9/TOPBP1/SAP30/RANBP1/CEP55/DSN1/MCM7/TRIP13/DCLRE1A/MAGOHB/RAD51/WDHD1/SEMA3B/H2AFX/POC1A/GPN3/UBE2T/MCM5/HAUS8/CENPK/MYBL2/E2F8/KIFC1/LBR/DEK/CDCA8/NEK2/BRCA1/TTK/EZH2/CENPA/KIF22/GINS2/RFC4/CDCA5/CDT1/HMGB3/RFC5/GMNN/MAD2L1/DLGAP5/F10/KNTC1/SMC2/FBXO5/MCM6/PSMC3IP/DTL/MCM3/MCM2/RTKN2/KIF20A/UHRF1/CCNA2/KIF11/NUSAP1/LMNB1/EXO1/USP1/HMGB2/RAD54L/SOD3
KEGG_STEROID_HORMONE_BIOSYNTHESIS	KEGG_STEROID_HORMONE_BIOSYNTHESIS	48	-0.61198004	-2.057458717	0.001782531	0.025702143	0.019903788	3717	tags=46%, list=15%, signal=39%	HSD17B12/UGT1A3/UGT2A1/SULT1E1/UGT2B7/HSD11B2/UGT2A3/AKR1D1/CYP17A1/AKR1C3/UGT2B11/CYP7A1/CYP21A2/UGT2B4/UGT2B10/AKR1C1/CYP3A4/AKR1C2/CYP3A7/AKR1C4/UGT1A4
MORI_IMMATURE_B_LYMPHOCYTE_DN	MORI_IMMATURE_B_LYMPHOCYTE_DN	89	-0.579682239	-2.154159739	0.001782531	0.025702143	0.019903788	5735	tags=63%, list=23%, signal=48%	SLBP/RRM2/MTHFD2/MCM7/RAD51/TMPO/NCAPH/H2AFX/RRM1/H2AFV/E2F8/NEK2/HMGB1/ANP32E/LIG1/TTK/EZH2/CENPA/MCM10/PTGR1/CDCA5/CDC45/HMGB3/UBE2C/PCK2/DLGAP5/HMMR/CDCA3/SMC2/DUT/MCM6/PRIM1/HMGN2/CCNB1/PRC1/CDK1/IQGAP3/PCNA/DTL/MCM3/MCM2/CCNA2/CCNB2/NUSAP1/LMNB1/CDKN3/HMGB2/SMC4/CKS1B/TOP2A/MKI67/CDKN2C/RAD54L/RAMP1/SMARCA4
REACTOME_CHOLESTEROL_BIOSYNTHESIS	REACTOME_CHOLESTEROL_BIOSYNTHESIS	21	-0.760119494	-2.092039424	0.001782531	0.025702143	0.019903788	4508	tags=81%, list=18%, signal=66%	MVD/DHCR7/FDPS/MSMO1/TM7SF2/CYP51A1/HSD17B7/IDI1/MVK/DHCR24/FDFT1/EBP/LSS/SQLE/HMGCR/HMGCS1
REACTOME_SYNTHESIS_OF_DNA	REACTOME_SYNTHESIS_OF_DNA	89	-0.48719294	-1.810459842	0.001782531	0.025702143	0.019903788	5848	tags=42%, list=24%, signal=32%	RFC2/MCM7/POLE/PSMB10/DNA2/POLE2/RPA1/MCM5/RFC3/POLA1/GINS1/PSMB8/RPA3/PSME2/LIG1/GINS2/RFC4/CDT1/CDC45/ORC6/RFC5/GINS4/PSME1/CDKN1B/MCM8/MCM6/PSMB9/PRIM1/FEN1/ORC1/PCNA/MCM3/MCM2/MCM4/CCNA2/CDC6
EGUCHI_CELL_CYCLE_RB1_TARGETS	EGUCHI_CELL_CYCLE_RB1_TARGETS	23	-0.766144667	-2.163612449	0.001785714	0.025702143	0.019903788	5382	tags=91%, list=22%, signal=71%	BUB1/MCM5/CDCA8/NEK2/KIF18A/CENPE/NDC80/NCAPG/CDC25C/SMC2/MCM6/FEN1/MCM3/MCM2/KIF20A/MCM4/CCNA2/KIF11/HMGB2/SMC4
KEGG_FATTY_ACID_METABOLISM	KEGG_FATTY_ACID_METABOLISM	41	-0.564044927	-1.83270217	0.001785714	0.025702143	0.019903788	6159	tags=59%, list=25%, signal=44%	CPT1A/ADH1A/ACSL4/ADH5/ALDH2/ECHS1/CYP4A11/CPT1C/GCDH/ALDH7A1/ACSL3/ALDH3A2/ACAA1/ACAA2/ACADL/ALDH1B1/EHHADH/ACADSB/ADH1C/ACSL6/HADH/ADH6/ACAT2
LY_AGING_OLD_DN	LY_AGING_OLD_DN	54	-0.514446627	-1.758830721	0.001785714	0.025702143	0.019903788	6161	tags=56%, list=25%, signal=42%	PKMYT1/RANBP1/CCNF/PARP1/KIF23/TYMS/FOXM1/KIF14/H2AFX/MYBL2/H2AFZ/CENPA/PLK1/KIF2C/CTSC/BARD1/UBE2C/NASP/CDC25B/HMGN2/CCNB1/PCNA/MCM2/CENPF/CCNA2/KIF11/CDH11/HMGB2/CKS1B
PID_FANCONI_PATHWAY	PID_FANCONI_PATHWAY	43	-0.56163921	-1.848195506	0.001785714	0.025702143	0.019903788	6013	tags=53%, list=24%, signal=40%	BRCA2/RFC2/HES1/FANCA/RAD1/FANCM/H2AFX/UBE2T/RPA1/FANCG/RFC3/FANCB/FANCD2/BRCA1/RFC4/RFC5/BLM/RAD9A/BRIP1/FANCI/SSPO/USP1
PID_PLK1_PATHWAY	PID_PLK1_PATHWAY	43	-0.532147703	-1.751147312	0.001785714	0.025702143	0.019903788	6161	tags=47%, list=25%, signal=35%	INCENP/ERCC6L/BUB1/BORA/AURKA/PLK1/BUB1B/CENPE/NDC80/CDC25C/FBXO5/SPC24/CDC25B/CCNB1/CLSPN/PRC1/CDK1/KIF20A/SSPO
REACTOME_G2_M_CHECKPOINTS	REACTOME_G2_M_CHECKPOINTS	41	-0.632010932	-2.053538204	0.001785714	0.025702143	0.019903788	5682	tags=63%, list=23%, signal=49%	MCM7/RAD1/RPA1/MCM5/RFC3/CDC25A/RPA3/MCM10/RFC4/CDC45/ORC6/RFC5/CDC25C/RAD9A/MCM8/MCM6/CCNB1/ORC1/CDK1/MCM3/DBF4/MCM2/MCM4/CCNB2/CDC6
REACTOME_UNWINDING_OF_DNA	REACTOME_UNWINDING_OF_DNA	11	-0.781796018	-1.857804957	0.001785714	0.025702143	0.019903788	5382	tags=100%, list=22%, signal=78%	MCM5/GINS1/GINS2/CDC45/GINS4/MCM8/MCM6/MCM3/MCM2/MCM4
SMITH_LIVER_CANCER	SMITH_LIVER_CANCER	43	-0.580062555	-1.908821516	0.001785714	0.025702143	0.019903788	5639	tags=47%, list=23%, signal=36%	ACACA/HJURP/TOB1/TNFAIP3/PIR/AURKA/FDPS/SEMA5A/IMPA2/PGRMC1/GSTM4/SHCBP1L/CENPF/CDKN3/SDC2/TOP2A/DDC/PLA2G12B/ALDH1A1
TANG_SENESCENCE_TP53_TARGETS_DN	TANG_SENESCENCE_TP53_TARGETS_DN	54	-0.559830191	-1.913991633	0.001785714	0.025702143	0.019903788	5235	tags=63%, list=21%, signal=50%	KIF23/BUB1/PTTG1/CDC25A/NEK2/TTK/EZH2/CENPA/CTH/AURKB/BARD1/UBE2C/CENPE/NCAPG/FBXO5/PRC1/CDK1/SPAG5/TK1/DBF4/KIF20A/PBK/CCNA2/KIF20B/KIF11/CCNB2/NUSAP1/LMNB1/BIRC5/MAF/SMC4/PLK4/TOP2A
ZHAN_MULTIPLE_MYELOMA_PR_UP	ZHAN_MULTIPLE_MYELOMA_PR_UP	43	-0.68221239	-2.244967678	0.001785714	0.025702143	0.019903788	5446	tags=77%, list=22%, signal=60%	TRIP13/TYMS/FOXM1/KIF14/UBE2T/PRR11/E2F8/NEK2/AURKA/TTK/EZH2/MCM10/RFC4/BUB1B/UBE2C/DLGAP5/SPC24/CCNB1/ASPM/SPC25/FANCI/PRC1/CDK1/SKA1/NUF2/CCNB2/NUSAP1/DEPDC1B/DSCC1/BIRC5/TOP2A/CCDC34
CHIANG_LIVER_CANCER_SUBCLASS_INTERFERON_DN	CHIANG_LIVER_CANCER_SUBCLASS_INTERFERON_DN	45	-0.538163359	-1.788602678	0.001788909	0.025702143	0.019903788	6293	tags=60%, list=26%, signal=45%	ACOX1/GABPB2/DAAM1/ZNF703/DNM1/CRLS1/LGR5/ASPSCR1/SLC6A8/HSDL2/VWCE/PAGE4/ATP6V0E2/FADS1/NR2F1/PHYHIPL/CKB/MOGAT1/ZNF385B/HLF/TNFRSF19/SLC16A10/RHBG/MLXIPL/SLC13A3/ODAM
KEGG_BUTANOATE_METABOLISM	KEGG_BUTANOATE_METABOLISM	33	-0.695648054	-2.147135359	0.001788909	0.025702143	0.019903788	5621	tags=64%, list=23%, signal=49%	OXCT1/ECHS1/ABAT/GAD1/ALDH7A1/AACS/ALDH3A2/ALDH1B1/BDH1/EHHADH/HMGCS2/ACSM4/ACSM1/HADH/ACAT2/HMGCS1/ACSM2A/ACSM3/ACSM5/AKR1B10
KEGG_VALINE_LEUCINE_AND_ISOLEUCINE_DEGRADATION	KEGG_VALINE_LEUCINE_AND_ISOLEUCINE_DEGRADATION	44	-0.627616272	-2.068071025	0.001788909	0.025702143	0.019903788	6229	tags=57%, list=25%, signal=43%	IVD/MCCC2/ALDH2/OXCT1/ECHS1/ABAT/MCCC1/ALDH7A1/ALDH3A2/MCEE/MUT/ACAA1/ACAA2/ALDH1B1/PCCA/BCAT2/EHHADH/ACADSB/HMGCS2/HADH/ACAT2/ALDH6A1/HMGCS1/IL4I1
ODONNELL_TARGETS_OF_MYC_AND_TFRC_DN	ODONNELL_TARGETS_OF_MYC_AND_TFRC_DN	44	-0.666685165	-2.196807724	0.001788909	0.025702143	0.019903788	6161	tags=75%, list=25%, signal=56%	RANBP1/BRCA2/C4orf46/ERCC6L/ACACA/DNA2/POLE2/RAD1/FOXM1/ARHGAP11A/MYBL2/AURKA/BUB1B/MND1/AURKB/CHAF1A/CCNB1/SPC25/CDK1/DBF4/HELLS/CENPF/CCNA2/SCD/CDC6/DEPDC1/DEPDC1B/BIRC5/PLK4/CKS1B/TOP2A/FAM181B
WHITFIELD_CELL_CYCLE_LITERATURE	WHITFIELD_CELL_CYCLE_LITERATURE	44	-0.655259336	-2.159158243	0.001788909	0.025702143	0.019903788	6168	tags=80%, list=25%, signal=60%	CDC20/BRCA2/CCNF/SLBP/RRM2/BUB1/TYMS/RRM1/CDC25A/AURKA/BRCA1/CENPA/PLK1/PSRC1/BUB1B/CDKN2D/CDC45/NASP/CDC25C/MCM6/CCNB1/CDK1/PCNA/MCM2/KIF20A/CENPF/CCNA2/DHFR/CCNB2/CDC6/CDKN3/BIRC5/TOP2A/CDKN2C
BOYAULT_LIVER_CANCER_SUBCLASS_G3_DN	BOYAULT_LIVER_CANCER_SUBCLASS_G3_DN	46	-0.596587215	-1.99141035	0.001792115	0.025702143	0.019903788	5525	tags=54%, list=22%, signal=42%	ECHS1/PCSK6/ASGR2/SLC2A2/SARDH/SELENBP1/IFIT1/CYP27A1/TTC38/MASP1/KNG1/F7/GAMT/ZCCHC24/TMPRSS6/SERPING1/CPN2/CA5A/PON1/TF/CPB2/SLC38A3/SERPINF1/RARRES2
KEGG_DRUG_METABOLISM_OTHER_ENZYMES	KEGG_DRUG_METABOLISM_OTHER_ENZYMES	46	-0.593669652	-1.981671514	0.001792115	0.025702143	0.019903788	3423	tags=43%, list=14%, signal=38%	UGT2A1/TK1/CES2/CES5A/CYP2A7/UGT2B7/UPB1/CES1/DPYD/UGT2A3/UGT2B11/UGT2B4/NAT2/CYP2A6/UGT2B10/DPYS/CYP3A4/CYP3A7/UGT1A4
ZHANG_TLX_TARGETS_UP	ZHANG_TLX_TARGETS_UP	87	-0.633884511	-2.343802605	0.001792115	0.025702143	0.019903788	6051	tags=72%, list=25%, signal=55%	ANLN/HAT1/DNAJC2/CEP55/MASTL/ERCC6L/TRIP13/POLE/FANCA/MMS22L/BUB1/TYMS/DNA2/WDHD1/TMPO/PPAT/CENPK/POLA1/GINS1/CA3/DEK/LYAR/BRCA1/LIG1/TTK/EZH2/LRR1/SHCBP1/RFC1/MCM10/SASS6/CDC45/HMMR/BLM/NASP/NCAPG/TCF19/SMC2/FAM111A/NCAPG2/PRIM1/FANCI/RBL1/SPAG5/RAD51AP1/SKA1/DTL/MCM4/CENPF/CCNA2/SHMT1/KIF11/CENPN/EXO1/USP1/SMC4/PLK4/TOP2A/MKI67/RAD54L/PEG3/TTPA
AMUNDSON_GAMMA_RADIATION_RESPONSE	AMUNDSON_GAMMA_RADIATION_RESPONSE	40	-0.675342578	-2.183019422	0.001798561	0.025702143	0.019903788	5657	tags=75%, list=23%, signal=58%	KIF23/BUB1/PTTG1/H2AFX/KIFC1/LBR/NEK2/AURKA/TTK/CENPA/PLK1/KIF2C/TACC3/BUB1B/AURKB/UBE2C/MAD2L1/CENPE/CDC25C/ESPL1/CDC25B/CCNB1/PRC1/CDK1/CENPF/CCNA2/CCNB2/VCX3A/CDKN2C
CAVARD_LIVER_CANCER_MALIGNANT_VS_BENIGN	CAVARD_LIVER_CANCER_MALIGNANT_VS_BENIGN	30	-0.639053881	-1.921695632	0.001798561	0.025702143	0.019903788	5951	tags=60%, list=24%, signal=46%	CHI3L1/GGH/CD74/PTGR1/A1CF/GLUL/DPP4/FTH1/REG1A/UBD/CES1/FGA/DPYD/FABP1/FGB/AKR1C1/SPP1
HORTON_SREBF_TARGETS	HORTON_SREBF_TARGETS	24	-0.711070243	-2.033539156	0.001798561	0.025702143	0.019903788	5466	tags=83%, list=22%, signal=65%	ACACA/STARD4/ELOVL6/AACS/DHCR7/FDPS/TM7SF2/CYP51A1/HSD17B7/INSIG1/IDI1/ME1/FASN/FDFT1/LSS/SQLE/ALDOC/HMGCS1/PCSK9
KAMMINGA_EZH2_TARGETS	KAMMINGA_EZH2_TARGETS	40	-0.693515057	-2.241761272	0.001798561	0.025702143	0.019903788	6013	tags=75%, list=24%, signal=57%	CDCA7/HAT1/POLE2/RRM1/RPA3/H2AFZ/NEK2/AURKA/RFC1/TACC3/CDCA5/GMNN/AURKB/MAD2L1/SMC2/TFDP1/PRIM1/PRC1/RBL1/PCNA/MCM3/DBF4/MCM2/MCM4/CCNB2/NUSAP1/SMC4/TOP2A/MKI67
KEGG_GLYCINE_SERINE_AND_THREONINE_METABOLISM	KEGG_GLYCINE_SERINE_AND_THREONINE_METABOLISM	31	-0.582997921	-1.763096062	0.001798561	0.025702143	0.019903788	5376	tags=52%, list=22%, signal=40%	SARDH/CHDH/CTH/PSAT1/DAO/SHMT2/GLYCTK/GAMT/SHMT1/BHMT/AOC3/GNMT/PHGDH/PIPOX/AGXT
KEGG_PROPANOATE_METABOLISM	KEGG_PROPANOATE_METABOLISM	31	-0.592616279	-1.792183797	0.001798561	0.025702143	0.019903788	5621	tags=61%, list=23%, signal=47%	ALDH2/ACSS2/ECHS1/ACACA/ABAT/ACACB/LDHAL6A/ALDH7A1/ALDH3A2/MCEE/MUT/ALDH1B1/PCCA/EHHADH/ACSS1/ACSS3/ACAT2/ALDH6A1
REACTOME_ACTIVATION_OF_THE_PRE_REPLICATIVE_COMPLEX	REACTOME_ACTIVATION_OF_THE_PRE_REPLICATIVE_COMPLEX	30	-0.682861464	-2.053429191	0.001798561	0.025702143	0.019903788	6242	tags=73%, list=25%, signal=55%	POLA2/MCM7/POLE/POLE2/RPA1/MCM5/POLA1/RPA3/MCM10/CDT1/CDC45/ORC6/MCM8/MCM6/PRIM1/ORC1/MCM3/DBF4/MCM2/MCM4/CDC6
REACTOME_DNA_STRAND_ELONGATION	REACTOME_DNA_STRAND_ELONGATION	30	-0.654930024	-1.969436701	0.001798561	0.025702143	0.019903788	5848	tags=80%, list=24%, signal=61%	RFC2/MCM7/DNA2/RPA1/MCM5/RFC3/POLA1/GINS1/RPA3/LIG1/GINS2/RFC4/CDC45/RFC5/GINS4/MCM8/MCM6/PRIM1/FEN1/PCNA/MCM3/MCM2/MCM4
REACTOME_XENOBIOTICS	REACTOME_XENOBIOTICS	13	-0.778093453	-1.904125176	0.001798561	0.025702143	0.019903788	1801	tags=38%, list=7%, signal=36%	CYP2F1/CYP2A6/CYP3A4/CYP3A7
SUMI_HNF4A_TARGETS	SUMI_HNF4A_TARGETS	30	-0.745279178	-2.241125177	0.001798561	0.025702143	0.019903788	5088	tags=90%, list=21%, signal=71%	ABCG8/SLC13A5/UNC93A/TNFSF10/MUC20/BDH1/ATP6V0E2/MEP1A/CYP4F3/AKR1D1/IL22RA1/SLC47A1/BHMT/SLCO2B1/KANK4/ALDH6A1/SOAT2/FABP1/SULT1C2/SLC6A4/DIO1/PLA2G12B/ZNF22/RBP2/LGALS2/ACSM2A
CROONQUIST_NRAS_SIGNALING_DN	CROONQUIST_NRAS_SIGNALING_DN	71	-0.648544938	-2.311347522	0.001801802	0.025702143	0.019903788	5676	tags=75%, list=23%, signal=58%	STIL/MCM7/TRIP13/FOXM1/PTTG1/NCAPH/H2AFX/MYBL2/RFC3/GINS1/AURKA/CENPA/PLK1/KIF22/KIF2C/RFC4/BUB1B/AURKB/UBE2C/NDC80/NASP/CDC25C/SMC2/DUT/TRAIP/CHAF1A/CCNB1/SPC25/ZWINT/PLOD2/CDK1/SPAG5/TK1/PCNA/MCM3/MCM2/MCM4/CCNA2/KIF11/OIP5/CCNB2/CDC6/LMNB1/CDKN3/EXO1/HMGB2/SMC4/PLK4/CKS1B/TOP2A/MKI67/PTP4A3
BIOCARTA_COMP_PATHWAY	BIOCARTA_COMP_PATHWAY	16	-0.775899438	-1.98968793	0.001818182	0.025702143	0.019903788	5010	tags=94%, list=20%, signal=75%	C5/C2/C1S/MASP1/C1R/MASP2/C8A/CFB/C3/MBL2/C4A/C4B/C7/C6
FARMER_BREAST_CANCER_CLUSTER_2	FARMER_BREAST_CANCER_CLUSTER_2	32	-0.669430056	-2.042773373	0.001818182	0.025702143	0.019903788	5576	tags=69%, list=23%, signal=53%	PRKDC/BUB1/PTTG1/NEK2/CENPA/BUB1B/MAD2L1/CENPE/NDC80/NCAPG/ATAD2/ESRP1/KIF15/ASPM/PRC1/KIF20A/MCM4/CCNA2/KIF11/CCNB2/NUSAP1
REACTOME_E2F_MEDIATED_REGULATION_OF_DNA_REPLICATION	REACTOME_E2F_MEDIATED_REGULATION_OF_DNA_REPLICATION	32	-0.587270625	-1.792062941	0.001818182	0.025702143	0.019903788	5848	tags=56%, list=24%, signal=43%	RRM2/TYMS/POLA1/CDC25A/CDT1/CDC45/ORC6/FBXO5/MCM8/TFDP1/PRIM1/CCNB1/ORC1/CDK1/PCNA/DHFR/CDC6
YU_MYC_TARGETS_UP	YU_MYC_TARGETS_UP	39	-0.626602254	-2.010276919	0.001824818	0.025702143	0.019903788	6011	tags=62%, list=24%, signal=47%	BRCA2/BUB1/RRM1/E2F8/AURKA/PLK1/FDPS/GMNN/TFDP1/IDI1/CCNB1/ASPM/CDK1/PCNA/DTL/KIF20A/CCNB2/CDKN3/BIRC5/HMGB2/CKS1B/TOP2A/MKI67
YAMASHITA_LIVER_CANCER_WITH_EPCAM_DN	YAMASHITA_LIVER_CANCER_WITH_EPCAM_DN	15	-0.803688566	-2.01843699	0.001872659	0.025702143	0.019903788	2017	tags=60%, list=8%, signal=55%	HMGCS2/CES1/SERPINC1/UGT2B11/C4A/ALDH1L1/ACSM2A/GSTA2
DORN_ADENOVIRUS_INFECTION_32HR_DN	DORN_ADENOVIRUS_INFECTION_32HR_DN	39	0.620159726	2.027968488	0.002202643	0.025702143	0.019903788	3846	tags=46%, list=16%, signal=39%	FHL2/RND3/KRT19/CYR61/BCAR3/JUNB/IER3/KLRC2/TNFRSF12A/CCND1/MCL1/EGR3/CD83/SERPINB5/MFAP2/NFKB2/SDCBP/PLK2
HENDRICKS_SMARCA4_TARGETS_UP	HENDRICKS_SMARCA4_TARGETS_UP	52	0.672935288	2.350697687	0.002232143	0.025702143	0.019903788	2765	tags=60%, list=11%, signal=53%	MT1L/ITGA5/SPOCD1/KRT15/EMP3/LOXL2/LGALS1/THY1/TEC/FHL2/ITGA3/MT1H/SERPINE2/PSG4/PDP1/COTL1/PERP/ARL4C/MFGE8/EPHB2/ABHD2/IGFBP4/PSG9/DCBLD2/FLNB/FOSL2/CDKN1A/PHLDB1/JUN/UBE2H/FBLIM1
LINDSTEDT_DENDRITIC_CELL_MATURATION_B	LINDSTEDT_DENDRITIC_CELL_MATURATION_B	52	0.530932885	1.854654865	0.002232143	0.025702143	0.019903788	5803	tags=52%, list=24%, signal=40%	LAMB3/PALM2-AKAP2/CXCR4/DUSP4/RELB/KLF5/ZNF267/TRAF1/BIRC3/STK4/NR4A3/SDC4/CD83/USP12/CSF2RA/CFLAR/NFKB2/GADD45A/TNFRSF9/ADM/MAFF/PNRC1/ID2/OPTN/MAP3K14/BTG1/MARCKS
MORI_LARGE_PRE_BII_LYMPHOCYTE_DN	MORI_LARGE_PRE_BII_LYMPHOCYTE_DN	52	0.552021278	1.928320841	0.002232143	0.025702143	0.019903788	3600	tags=37%, list=15%, signal=31%	CXCR5/RASA3/IL10RA/HLA-DMB/WIPF1/IL4R/LTB/CD40/MACF1/SIPA1/BIRC3/MCL1/ITGAV/GMIP/PIP4K2A/CD22/CD83/CAPN1/CD79B
LINDVALL_IMMORTALIZED_BY_TERT_DN	LINDVALL_IMMORTALIZED_BY_TERT_DN	71	0.489878855	1.825083098	0.002237136	0.025702143	0.019903788	2491	tags=31%, list=10%, signal=28%	LRRC15/PTGES/CELF2/AKAP12/LTBP2/MMP3/CPXM2/SDR42E1/CYR61/TRPV2/MMP7/NFASC/FBXO32/FAM84A/ARL4C/DCT/SH3PXD2B/EGR1/SELPLG/LMCD1/ARHGAP5/CAPN5
AMIT_EGF_RESPONSE_240_MCF10A	AMIT_EGF_RESPONSE_240_MCF10A	20	0.70178282	1.963812763	0.002242152	0.025702143	0.019903788	1907	tags=40%, list=8%, signal=37%	AKAP12/PLAU/MICAL2/BMP2/SOCS2/DUSP4/PTHLH/TNFRSF12A
AMIT_EGF_RESPONSE_480_MCF10A	AMIT_EGF_RESPONSE_480_MCF10A	40	0.635380527	2.077982634	0.002242152	0.025702143	0.019903788	3091	tags=45%, list=13%, signal=39%	STC1/POPDC3/NAV3/CHST11/PMAIP1/ITGA2/LYPD3/GRB10/PTHLH/ARL4C/PLEK2/SMTN/PHLDA2/GPR153/FOXD1/VEGFC/MREG/SH2D2A
DAZARD_UV_RESPONSE_CLUSTER_G24	DAZARD_UV_RESPONSE_CLUSTER_G24	24	0.68990459	2.005403872	0.002242152	0.025702143	0.019903788	5222	tags=75%, list=21%, signal=59%	IL18/ECM1/PDLIM4/CLDN4/HIST2H2BE/FLG/HIST2H2AA3/TM4SF1/CRYAB/HIST1H2AE/ZFP36/PI3/MUC1/TUBB2A/IL1RL1/HBP1/TSC22D1/SULT2B1
DORN_ADENOVIRUS_INFECTION_48HR_DN	DORN_ADENOVIRUS_INFECTION_48HR_DN	40	0.64623291	2.113474852	0.002242152	0.025702143	0.019903788	3846	tags=48%, list=16%, signal=40%	SNAI2/FHL2/RND3/KRT19/CYR61/BCAR3/JUNB/IER3/KLRC2/TNFRSF12A/CCND1/MCL1/EGR3/CD83/IL6/SERPINB5/MFAP2/SDCBP/PLK2
DORSEY_GAB2_TARGETS	DORSEY_GAB2_TARGETS	30	0.629362133	1.957062776	0.002242152	0.025702143	0.019903788	2474	tags=40%, list=10%, signal=36%	STC1/AKAP12/TFPI2/CCRL2/SERPINE1/DUSP5/ITGB3/COL1A1/REN/PHLDA2/CRYAB/ACVR1
GENTILE_UV_HIGH_DOSE_UP	GENTILE_UV_HIGH_DOSE_UP	24	0.619476232	1.800683823	0.002242152	0.025702143	0.019903788	4756	tags=50%, list=19%, signal=40%	HBEGF/PMAIP1/MMP3/IL11/HIST2H2AA3/HIST1H2BE/TSC22D3/SAT1/GADD45A/ACTC1/RRAD/MAFF
KERLEY_RESPONSE_TO_CISPLATIN_UP	KERLEY_RESPONSE_TO_CISPLATIN_UP	40	0.633716385	2.072540136	0.002242152	0.025702143	0.019903788	2270	tags=30%, list=9%, signal=27%	ALDH1A3/CAV1/SERPINE1/ANXA1/FOSL1/DGKA/PROCR/PLAT/ANK1/PLK3/IER3/CDKN1A
XU_HGF_TARGETS_INDUCED_BY_AKT1_48HR_UP	XU_HGF_TARGETS_INDUCED_BY_AKT1_48HR_UP	13	0.85524599	2.12100052	0.002242152	0.025702143	0.019903788	2606	tags=77%, list=11%, signal=69%	LTBP2/F2RL1/AMPD3/TGM2/PLAUR/MMP10/ECM1/EPHB2/SPSB1/FOXD1
ZHAN_LATE_DIFFERENTIATION_GENES_UP	ZHAN_LATE_DIFFERENTIATION_GENES_UP	30	0.668932876	2.080111849	0.002242152	0.025702143	0.019903788	1297	tags=27%, list=5%, signal=25%	BMP6/CAV1/FHL1/EMP3/CAV2/DUSP5/CAPN2/S100A6
BRUECKNER_TARGETS_OF_MIRLET7A3_DN	BRUECKNER_TARGETS_OF_MIRLET7A3_DN	72	0.542123392	2.026550781	0.002247191	0.025702143	0.019903788	3846	tags=39%, list=16%, signal=33%	LBH/BCL2A1/PTGES/SPOCK1/COL11A1/PMEPA1/LOXL2/EFEMP1/MT2A/RIN2/PRSS23/COL5A1/VIM/OCIAD2/COTL1/MFGE8/TRNP1/DCBLD1/FLNB/DPYSL3/ANXA3/GPRC5B/RAB34/GALNT10/PPARG/ACTR3/SFRP1/PLK2
NAGASHIMA_EGF_SIGNALING_UP	NAGASHIMA_EGF_SIGNALING_UP	56	0.728505933	2.568269957	0.002247191	0.025702143	0.019903788	2798	tags=57%, list=11%, signal=51%	EGR2/EGR4/F2RL1/HBEGF/DUSP5/GEM/FOSL1/NR4A2/LIF/DLX2/AREG/DUSP2/EDN1/CYR61/DUSP1/FOSB/FOS/KLF6/JUNB/IER3/TRIB1/TNFRSF12A/ID3/EGR1/MCL1/KLF10/BCL10/JUN/NR4A3/IER2/EGR3/ZFP36
SASSON_RESPONSE_TO_FORSKOLIN_DN	SASSON_RESPONSE_TO_FORSKOLIN_DN	87	0.432301653	1.65041793	0.002252252	0.025702143	0.019903788	5578	tags=43%, list=23%, signal=33%	AKAP12/PTPRE/GEM/PMAIP1/FLNC/AXL/ITGA3/RAB31/TUBA1A/RASAL2/ARL4C/TRIB1/RGS4/TPM2/PLCL1/DAB2/CAP2/ITGB5/KRT18/ILK/DYRK3/ADCY9/TPM1/DUSP14/PI4K2A/CYFIP2/VCL/ATP9A/RANGAP1/CDK14/PRKD1/SH3BP4/ACTR2/ABLIM1/STK25/ACTA2/ACTN1
VILIMAS_NOTCH1_TARGETS_UP	VILIMAS_NOTCH1_TARGETS_UP	46	0.647223735	2.168342264	0.002252252	0.025702143	0.019903788	3768	tags=54%, list=15%, signal=46%	CCL5/BCL2A1/EGR2/PTCRA/GATA3/IL10RA/THY1/DDR1/RAG1/CCR7/GZMB/RELB/JUNB/BIRC2/NFATC1/TRAF1/BIRC3/EGR1/LCK/CD28/CD83/RAG2/CD2/IL12B/NFKB2
AMIT_EGF_RESPONSE_60_HELA	AMIT_EGF_RESPONSE_60_HELA	44	0.667862549	2.231055319	0.002257336	0.025702143	0.019903788	3669	tags=48%, list=15%, signal=41%	SNAI2/SERPINE1/PMAIP1/NR4A2/LIF/CYR61/FOXC1/FOSB/KLF6/ZFP36L1/SLC2A3/CCND1/FOSL2/KLF10/NR4A3/SLC20A1/MOAP1/BHLHE40/UGCG/TIPARP/LDLR
BEGUM_TARGETS_OF_PAX3_FOXO1_FUSION_DN	BEGUM_TARGETS_OF_PAX3_FOXO1_FUSION_DN	44	0.575982856	1.924122882	0.002257336	0.025702143	0.019903788	2352	tags=32%, list=10%, signal=29%	LBH/F2RL1/SERPINE1/JAG2/DKK3/PDLIM4/COL5A1/IL11/ITGA3/EPHB2/TNFRSF12A/FLNB/GADD45B/KLF10
BURTON_ADIPOGENESIS_1	BURTON_ADIPOGENESIS_1	33	0.613402937	1.924719661	0.002257336	0.025702143	0.019903788	5171	tags=61%, list=21%, signal=48%	NR4A2/DLX2/IRS2/DUSP2/ARL4C/ERRFI1/IER3/ID3/FOSL2/IL6/ETS2/WEE1/CTGF/SGK1/MAFF/RHOB/ID2/TSC22D1/MYC/THBD
GARGALOVIC_RESPONSE_TO_OXIDIZED_PHOSPHOLIPIDS_TURQUOISE_UP	GARGALOVIC_RESPONSE_TO_OXIDIZED_PHOSPHOLIPIDS_TURQUOISE_UP	73	0.532425203	1.987192538	0.002257336	0.025702143	0.019903788	6440	tags=58%, list=26%, signal=43%	EMP1/NRG1/AKAP12/MYCT1/SLC4A7/CDC42EP2/DUSP1/KLF6/SPRY2/EGR1/FOSL2/KLF10/ARHGAP5/GABARAPL1/ACVR1/JUN/ZFP36/TIPARP/CFLAR/CCNG2/CLIP2/RIT1/AFF4/ARRDC3/ZNF697/AHR/DUSP3/SGK1/ZNF627/NIPA1/PRNP/MYC/RRAGC/GDF15/NAB2/ZBTB34/TNPO1/HIPK3/SAMD8/ZNF264/C15orf39/MAP1B
SAGIV_CD24_TARGETS_DN	SAGIV_CD24_TARGETS_DN	44	0.692835327	2.314479143	0.002257336	0.025702143	0.019903788	2606	tags=41%, list=11%, signal=37%	CAV1/PLAU/EPHB6/EMP3/DUSP5/GEM/PDGFB/ECM1/HSPB8/ISG20/BIK/CHAC1/N4BP3/RELB/ADRB2/CDKN1A/PPP1R15A/FOXD1
WANG_METHYLATED_IN_BREAST_CANCER	WANG_METHYLATED_IN_BREAST_CANCER	33	0.631332696	1.980979187	0.002257336	0.025702143	0.019903788	4756	tags=52%, list=19%, signal=42%	GJB3/CAV1/SMURF2/HBEGF/FOSL1/IRS2/SERPINB8/DUSP1/KLF6/INHBA/ZYX/UPP1/SLC9A1/F3/GADD45A/TNFRSF10B/MAFF
AMIT_EGF_RESPONSE_40_HELA	AMIT_EGF_RESPONSE_40_HELA	41	0.608701306	1.998502964	0.002262443	0.025702143	0.019903788	4523	tags=46%, list=18%, signal=38%	KLF2/DUSP5/DUSP2/DUSP1/KLF6/JUNB/IER3/SLC2A3/EGR1/PPP1R15A/JUN/IER2/EGR3/ZFP36/IL6/RNF141/LDLR/MBNL1/SGK1
AMIT_EGF_RESPONSE_480_HELA	AMIT_EGF_RESPONSE_480_HELA	156	0.599452001	2.513678478	0.002262443	0.025702143	0.019903788	4637	tags=45%, list=19%, signal=37%	STC1/GPRC5A/ITGA5/DCLK1/PLAU/SERPINE1/PMEPA1/HBEGF/TGM2/CHST11/MICAL2/PLAUR/ITGA2/MT2A/EGFR/GRAMD1B/AMIGO2/IL11/ISG20/MT1H/SERPINE2/SFN/DUSP4/BCAR3/TMEM158/TNS4/RHOC/ITPR3/HMGA1/SH3BGRL3/TPBG/SYDE1/SMTN/ABHD2/ERCC1/TNFRSF12A/TUBB3/IGFBP4/ITGA6/CCND1/TRIO/PHLDA2/TM4SF1/PDLIM7/ZYX/SLC1A5/TBC1D2/FOXD1/FAM50B/INPP1/BCL2L1/ITGB5/SH2D2A/ARHGEF2/NUDT4/LPCAT4/RHOD/DLGAP4/EGLN1/NFKB2/CAMTA2/PHC2/EFHD2/CCN…
AMIT_SERUM_RESPONSE_60_MCF10A	AMIT_SERUM_RESPONSE_60_MCF10A	54	0.525967435	1.836306976	0.002262443	0.025702143	0.019903788	5612	tags=52%, list=23%, signal=40%	HBEGF/DUSP5/PMAIP1/PTGER4/NR4A2/IRS2/CYR61/SOX4/TRIB1/INHBA/EGR1/TM4SF1/IER2/EGR3/BHLHE40/PLK2/ETS2/CTGF/ITSN1/STK38L/SGK1/RCAN1/RHOB/PNRC1/BMP1/TCEAL1/TUFT1/VGLL3
CASORELLI_ACUTE_PROMYELOCYTIC_LEUKEMIA_UP	CASORELLI_ACUTE_PROMYELOCYTIC_LEUKEMIA_UP	156	0.41769479	1.751517057	0.002262443	0.025702143	0.019903788	5259	tags=39%, list=21%, signal=31%	ZNF185/PTPRE/KLF2/SMURF2/TIMP1/HBEGF/CHST11/NR4A2/AFF2/AUTS2/IRS2/HIST2H2BE/DUSP1/FOSB/FOS/KLF6/TPBG/STK17B/TRIB1/CD8A/SPRY2/GLRX/BCL11B/RAP1GAP2/RPL23AP7/KLF10/ZFAND5/PRF1/SIPA1L1/JUN/ZFP36/HAL/GNLY/TSC22D3/NRIP3/MXRA7/MAP1LC3B/MRC2/NDE1/ARL4A/GPR183/KRT18/AP1S2/IGFBP7/PLSCR3/CSGALNACT2/TMEM131/DENND5A/HIST1H2BK/DMXL2/JAG1/MGST3/CD3D/SIN3B/ABCA1/ID2/WDFY3/SLC31A2/TRAPPC10/PLAGL1/NFYA
CHIANG_LIVER_CANCER_SUBCLASS_CTNNB1_DN	CHIANG_LIVER_CANCER_SUBCLASS_CTNNB1_DN	156	0.365587875	1.533017444	0.002262443	0.025702143	0.019903788	2253	tags=22%, list=9%, signal=20%	EGR2/C11orf96/SERPINE1/C15orf48/TIMP1/CHST11/DUSP5/RFTN1/GEM/EFEMP1/CDA/SLC16A14/CTHRC1/AMIGO2/BMP2/COL5A1/SRPX/KCTD12/MAP3K5/SERPINE2/CD52/COL1A1/STAT4/LGALS3/MOXD1/CD24/TRNP1/CMTM3/MMP9/SOCS3/EGR1/PMP22/CYP4F22/TIMP2
DORN_ADENOVIRUS_INFECTION_24HR_DN	DORN_ADENOVIRUS_INFECTION_24HR_DN	43	0.620338091	2.061107148	0.002262443	0.025702143	0.019903788	4046	tags=51%, list=16%, signal=43%	SNAI2/FHL2/RND3/KRT19/CYR61/BCAR3/JUNB/IER3/KLRC2/TNFRSF12A/CCND1/MCL1/SH3BP5/EGR3/CD83/IL6/MFAP2/NFKB2/H1F0/SDCBP/PLK2/HIST1H2BK
JEON_SMAD6_TARGETS_UP	JEON_SMAD6_TARGETS_UP	23	0.695031349	1.991133378	0.002262443	0.025702143	0.019903788	2542	tags=52%, list=10%, signal=47%	NRG1/SERPINE1/RFTN1/DKK3/CSF1/MMP7/TRIB1/KLRC2/TRIO/QSOX1/TIMP2/JUN
KIM_WT1_TARGETS_12HR_UP	KIM_WT1_TARGETS_12HR_UP	156	0.427780445	1.79380917	0.002262443	0.025702143	0.019903788	4340	tags=32%, list=18%, signal=27%	LBH/SNAI2/GLI2/MYOF/CREB3L1/ADORA1/AQP1/PLAU/SERPINE1/HBEGF/FGF1/THY1/ENDOD1/CSDC2/CSF1/AREG/IL11/KIF3C/DDR1/GRB10/PLAT/BHLHE41/PDGFRA/JUNB/VPS37B/YPEL5/CDR2L/PSD3/MN1/SMAD3/CALCOCO1/TM4SF1/SH3BP5/DAB2/TBC1D2/SLC20A1/TRIB2/HHLA3/ITGB5/CHRNA1/GPR183/ID4/PLEKHO1/MGEA5/PEA15/PODXL/ACSL1/BAK1/TBX3/ADM
MCBRYAN_PUBERTAL_TGFB1_TARGETS_UP	MCBRYAN_PUBERTAL_TGFB1_TARGETS_UP	165	0.44775872	1.890991144	0.002262443	0.025702143	0.019903788	4983	tags=38%, list=20%, signal=30%	FHL1/EGR2/ETS1/G0S2/MMP14/GJA1/CNN1/TGM2/DKK3/ECM1/F2R/CDKN2B/SOCS2/CYR61/GRB10/CITED1/PLAT/HK1/MEF2C/S100A6/COTL1/PTK2B/MFGE8/IER3/WNT5A/ANO1/IER5/ITGAV/DPYSL3/TIMP2/CDKN1A/PIAS3/IL13RA1/UBE2D1/TPM2/PTPN14/EXTL3/BHLHE40/ARL4A/SERPINB5/TNS1/KRT18/EPAS1/CA8/EGLN1/APLP2/TMEM2/SAT1/ETS2/F3/WEE1/CAP1/HSPG2/JAG1/EHD1/CLU/VCAN/CD14/PDGFC/BMP1/TSC22D1/CRK
PEDERSEN_METASTASIS_BY_ERBB2_ISOFORM_1	PEDERSEN_METASTASIS_BY_ERBB2_ISOFORM_1	43	0.69981666	2.325179029	0.002262443	0.025702143	0.019903788	5009	tags=67%, list=20%, signal=54%	HBEGF/DUSP5/GEM/ITGA2/FOSL1/GAL/LIF/AREG/MAP3K5/ELK3/DUSP4/SPRY4/PLK3/ERRFI1/PLEK2/TRIB1/EGR1/STAMBPL1/EGR3/CAPN8/BHLHE40/RUNX2/MPZL2/CTGF/GOLT1A/RASGEF1A/MXD1/MAFF/DUSP6
PID_NFAT_TFPATHWAY	PID_NFAT_TFPATHWAY	43	0.574623274	1.909217174	0.002262443	0.025702143	0.019903788	3528	tags=44%, list=14%, signal=38%	EGR2/EGR4/GATA3/FOSL1/BATF3/DGKA/FASLG/RNF128/FOS/JUNB/NFATC1/EGR1/TNF/GBP3/CSF2/JUN/EGR3/TLE4/PPARG
PLASARI_TGFB1_TARGETS_1HR_UP	PLASARI_TGFB1_TARGETS_1HR_UP	34	0.74674357	2.353791132	0.002262443	0.025702143	0.019903788	3520	tags=62%, list=14%, signal=53%	EGR2/SERPINE1/HBEGF/LIF/FGF18/CYR61/NUAK2/SNAI1/RASL11B/WNT9A/JUNB/IER3/IER5/SPSB1/GADD45B/KLF10/SLC20A1/EGR3/BHLHE40/IL6/ID4
REACTOME_DEGRADATION_OF_THE_EXTRACELLULAR_MATRIX	REACTOME_DEGRADATION_OF_THE_EXTRACELLULAR_MATRIX	23	0.6490205	1.859320995	0.002262443	0.025702143	0.019903788	2332	tags=48%, list=9%, signal=43%	MMP14/TIMP1/MMP10/MMP3/MMP16/MMP7/KLK2/MMP9/MMP24/TIMP2/CTRB2
RIGGI_EWING_SARCOMA_PROGENITOR_DN	RIGGI_EWING_SARCOMA_PROGENITOR_DN	166	0.382847827	1.616583877	0.002262443	0.025702143	0.019903788	2508	tags=25%, list=10%, signal=22%	GFPT2/ALDH1A3/STC1/GALNT12/TANC2/F2RL1/SLC2A12/STEAP1B/EGFR/ECM1/HEPH/GULP1/MMP16/WISP1/SRPX/TMEM171/SPON1/HAS3/GDF5/SVEP1/DUSP4/MRGPRF/PRRX1/TMEM158/FHOD3/GLT8D2/ITPR3/IGFBP6/BNC2/PDGFRA/PDE4B/ASPHD2/MOXD1/ABHD2/PSD3/EGR1/NRP1/DPYSL3/CDCP1/ETV1/LACC1
XU_HGF_SIGNALING_NOT_VIA_AKT1_48HR_UP	XU_HGF_SIGNALING_NOT_VIA_AKT1_48HR_UP	34	0.642194926	2.024246048	0.002262443	0.025702143	0.019903788	2701	tags=50%, list=11%, signal=45%	STC1/FHL1/AKAP12/PLAU/TIMP1/RIN2/CDK17/ISG20/SLC4A7/ITPR3/HMGA1/LTB/MACF1/ARG2/ERCC1/CDCP1/UPP1
BURTON_ADIPOGENESIS_PEAK_AT_2HR	BURTON_ADIPOGENESIS_PEAK_AT_2HR	49	0.635881063	2.178651475	0.002267574	0.025702143	0.019903788	5110	tags=57%, list=21%, signal=45%	SERPINE1/SEMA3C/TNFRSF1B/KLF4/NR4A2/CYR61/DUSP1/FOSB/ERRFI1/FOS/JUNB/IER3/CDR2L/ID3/PPP1R15A/DNAJB6/SLC20A1/ZFP36/IL6/CAPN1/ETS2/WEE1/CTGF/ADM/DNAJB1/RHOB/ID2/MYC
CHARAFE_BREAST_CANCER_BASAL_VS_MESENCHYMAL_DN	CHARAFE_BREAST_CANCER_BASAL_VS_MESENCHYMAL_DN	49	0.667340686	2.286438227	0.002267574	0.025702143	0.019903788	4442	tags=59%, list=18%, signal=49%	GFPT2/RNF182/KLF2/LOXL2/EDIL3/RBM24/PFKP/GULP1/FLNC/MMP16/IL11/KIF3C/GRB10/ALPK2/FZD2/NUAK1/CMTM3/BDNF/TRIO/DPY19L1/MB21D2/APLP1/SH2B3/ZEB1/SCG2/ARNT2/COL6A2/TUBB2A/GRK5
DUTERTRE_ESTRADIOL_RESPONSE_6HR_DN	DUTERTRE_ESTRADIOL_RESPONSE_6HR_DN	89	0.427062865	1.634216018	0.002267574	0.025702143	0.019903788	4602	tags=38%, list=19%, signal=31%	EFEMP1/GRHL3/PTGER4/MMP16/SALL4/UACA/TMTC2/PLA2R1/AHNAK2/N4BP3/FAM84A/LIPH/GRB14/NUAK1/KLHL24/CDYL2/ERBB4/HCAR1/S1PR3/KIAA0513/PLEKHF2/FAM171B/GALNT10/EPAS1/SGCG/ABCC5/ZDHHC7/CCNG2/RNF144B/BAK1/YPEL3/RAB27B/TP53INP1/RCAN1
KRIEG_HYPOXIA_VIA_KDM3A	KRIEG_HYPOXIA_VIA_KDM3A	49	0.580850073	1.990104662	0.002267574	0.025702143	0.019903788	2717	tags=37%, list=11%, signal=33%	LAMB3/SERPINE1/C15orf48/TGM2/SEC14L2/SYTL3/PLAUR/EDN1/SERPINB8/FBXO32/JUNB/CBR3/ASPH/BIRC3/PHLDA2/TM4SF1/PPP1R15A/PIK3IP1
MISHRA_CARCINOMA_ASSOCIATED_FIBROBLAST_UP	MISHRA_CARCINOMA_ASSOCIATED_FIBROBLAST_UP	21	0.648462847	1.817772025	0.002267574	0.025702143	0.019903788	2799	tags=48%, list=11%, signal=42%	PLAU/RAB3B/TMEM156/GEM/THY1/CTHRC1/FOS/MMP9/EGR1/SESN2
PID_PDGFRAPATHWAY	PID_PDGFRAPATHWAY	21	0.649622634	1.821023143	0.002267574	0.025702143	0.019903788	3414	tags=38%, list=14%, signal=33%	CAV1/CAV3/FOS/PDGFRA/ITGAV/JUN/SHC1/JAK1
PID_S1P_META_PATHWAY	PID_S1P_META_PATHWAY	21	0.648920279	1.819054299	0.002267574	0.025702143	0.019903788	6274	tags=57%, list=25%, signal=43%	GNA15/S1PR1/S1PR4/ABCC1/S1PR3/SGPP1/S1PR5/SGPL1/GNAI1/GNA13/S1PR2/GNA12
PID_S1P_S1P1_PATHWAY	PID_S1P_S1P1_PATHWAY	21	0.668909192	1.87508725	0.002267574	0.025702143	0.019903788	2202	tags=29%, list=9%, signal=26%	PLCB2/S1PR1/PDGFB/ITGB3/ABCC1/ITGAV
TIAN_TNF_SIGNALING_NOT_VIA_NFKB	TIAN_TNF_SIGNALING_NOT_VIA_NFKB	21	0.703824653	1.972962323	0.002267574	0.025702143	0.019903788	2542	tags=52%, list=10%, signal=47%	PTGES/DUSP2/FOSB/KLF6/JUNB/IER3/FZD2/EGR1/PPP1R15A/KLF10/JUN
VERNELL_RETINOBLASTOMA_PATHWAY_DN	VERNELL_RETINOBLASTOMA_PATHWAY_DN	21	0.727269626	2.038683307	0.002267574	0.025702143	0.019903788	3512	tags=52%, list=14%, signal=45%	GPRC5A/SERPINE1/PMEPA1/CPA4/HIST2H2BE/ZNF655/PPFIBP1/CCND1/CLIP4/ITGB8/FAM86B1
WIERENGA_STAT5A_TARGETS_GROUP2	WIERENGA_STAT5A_TARGETS_GROUP2	48	0.590874323	2.00571315	0.002267574	0.025702143	0.019903788	4299	tags=48%, list=17%, signal=40%	EMP1/CCL5/CA2/PLAU/KLF2/PRDM8/CCR7/SOCS2/KLF6/SLC2A3/MAPK13/TRAF1/TANC1/GADD45B/SLC2A14/GABARAPL1/CSF2/CD83/BHLHE40/TSC22D2/RNF217/ANTXR2/C4orf32
AMIT_EGF_RESPONSE_240_HELA	AMIT_EGF_RESPONSE_240_HELA	57	0.60835333	2.153326027	0.002272727	0.025702143	0.019903788	4804	tags=40%, list=20%, signal=33%	GFPT2/GJB3/AKAP12/CDK17/IL11/FHL3/DNMBP/NDRG1/FGF2/EPN2/SYDE1/CAPRIN2/TM4SF1/SDC4/SH2B3/DLGAP4/ZEB1/PLK2/TOP1/TBX3/EHBP1L1/EHD1/PCDH7
CHIBA_RESPONSE_TO_TSA_UP	CHIBA_RESPONSE_TO_TSA_UP	51	0.564706147	1.953828921	0.002272727	0.025702143	0.019903788	3695	tags=41%, list=15%, signal=35%	BMP6/HBEGF/CAV2/CD9/ITGA3/ARHGDIB/KRT19/IGFBP2/MMP19/ANK1/FOSB/FOS/JUNB/GLRX/QSOX1/TIMP2/NGFR/VEGFC/LUM/BMP4/FBN2
CROMER_METASTASIS_DN	CROMER_METASTASIS_DN	80	0.454929259	1.720248006	0.002272727	0.025702143	0.019903788	5529	tags=39%, list=22%, signal=30%	GJB3/CAV1/CAV2/S100A11/TICAM1/PFKP/ITGA3/SVIL/SFN/RAB31/KLF5/TPBG/COL17A1/MAST4/FLNB/PHLDA2/MINK1/SDC4/SERPINB5/EPAS1/C11orf80/LMNA/DTX2/TNFRSF10B/JUP/FLAD1/BMP1/DUSP7/IGSF3/MALL/DDB2
GHANDHI_BYSTANDER_IRRADIATION_UP	GHANDHI_BYSTANDER_IRRADIATION_UP	74	0.62014616	2.311868049	0.002272727	0.025702143	0.019903788	2652	tags=41%, list=11%, signal=36%	BCL2A1/STC1/MT1L/PTGES/POPDC3/G0S2/LAMB3/GJB2/DUSP5/MMP10/SERPINB2/MMP3/LIF/DUSP2/SLC16A6/MT1H/MCTP1/B3GNT5/RNF128/FGF2/RELB/MT1E/PLEK2/CREB5/C8orf4/INHBA/BIRC3/ZC3H12C/IFNE/PLA2G4A
HUPER_BREAST_BASAL_VS_LUMINAL_DN	HUPER_BREAST_BASAL_VS_LUMINAL_DN	57	0.493811669	1.747894629	0.002272727	0.025702143	0.019903788	2184	tags=30%, list=9%, signal=27%	GPRC5A/KRT15/EFEMP1/MLPH/MIA/BIK/GABRP/HLA-G/KRT19/CYR61/CLDN4/KLK6/HMGA1/INHBB/IGFBP4/PROM1/TM4SF1
JI_RESPONSE_TO_FSH_DN	JI_RESPONSE_TO_FSH_DN	57	0.490063593	1.734627949	0.002272727	0.025702143	0.019903788	6044	tags=40%, list=25%, signal=31%	EMP1/SPOCK1/SERPINE1/COL1A1/FGF2/DUSP1/MAST1/ASPH/ITGA6/ARHGAP5/GPR176/JAK1/YWHAZ/TOP1/VCAN/CDK8/ARF6/MAP2K1/UBE2G1/GNA13/CYB5B/PLEC/PAK2
NAKAYAMA_SOFT_TISSUE_TUMORS_PCA1_UP	NAKAYAMA_SOFT_TISSUE_TUMORS_PCA1_UP	57	0.479107934	1.695849326	0.002272727	0.025702143	0.019903788	1297	tags=25%, list=5%, signal=23%	CCL5/SERPINE1/TIMP1/CSF1R/EFEMP1/ECM1/SRPX2/IL4R/ISG20/FHL2/BIN2/CD52/LY96/S100A6
PID_CD8TCRDOWNSTREAMPATHWAY	PID_CD8TCRDOWNSTREAMPATHWAY	51	0.543610264	1.880839198	0.002272727	0.025702143	0.019903788	2542	tags=33%, list=10%, signal=30%	EGR4/FOSL1/FASLG/IL2RB/GZMB/STAT4/FOS/JUNB/PRKCE/CD8A/EOMES/NFATC1/EGR1/TNFRSF4/TNF/PRF1/JUN
PID_FAK_PATHWAY	PID_FAK_PATHWAY	57	0.539309092	1.908937202	0.002272727	0.025702143	0.019903788	5653	tags=53%, list=23%, signal=41%	ITGA5/ETS1/MMP14/CAPN2/RRAS/PXN/ASAP1/PTPN21/ITGB1/CCND1/ITGAV/JUN/ITGB5/MAP2K4/RASA1/BCAR1/NCK2/RAP1B/RAC1/VCL/CRK/YES1/GIT2/PTK2/DOCK1/ROCK2/MAP2K1/WASL/ACTN1/PLCG1
PRAMOONJAGO_SOX4_TARGETS_UP	PRAMOONJAGO_SOX4_TARGETS_UP	51	0.580545595	2.008631889	0.002272727	0.025702143	0.019903788	5709	tags=61%, list=23%, signal=47%	STC1/GPRC5A/AMPD3/SERPINE1/CXCR4/NDRG1/RND3/DUSP4/GRB10/TPBG/ZFP36L1/IER3/CAPRIN2/SLC2A3/FGD6/JUN/BHLHE40/ELF4/TIPARP/RIOK3/CCNG2/RIT1/MXI1/ADM/MAFF/KDM3A/PHF1/GDF15/TRIM8/NAB2/BTG1
AMIT_SERUM_RESPONSE_240_MCF10A	AMIT_SERUM_RESPONSE_240_MCF10A	55	0.571526331	2.003942779	0.002277904	0.025702143	0.019903788	2955	tags=35%, list=12%, signal=30%	EMP1/ALDH1A3/ITGA5/AKAP12/SERPINE1/TGFB1I1/ITGA2/ANGPTL4/ABLIM3/SERPINB2/PRKAG2/CLTB/CD24/ADRB2/PHLDA2/TM4SF1/KRT6B/BLZF1/BCL2L1
CROMER_TUMORIGENESIS_UP	CROMER_TUMORIGENESIS_UP	55	0.574034284	2.012736412	0.002277904	0.025702143	0.019903788	2060	tags=33%, list=8%, signal=30%	LRRC15/G0S2/LAMB3/COL11A1/PLAU/SERPINE1/PLAUR/MMP10/MMP3/NELL2/THY1/KRT16/COL1A1/HHLA1/SMOX/RBP1/SLC2A3/MMP9
ELVIDGE_HIF1A_TARGETS_DN	ELVIDGE_HIF1A_TARGETS_DN	86	0.469419455	1.780412255	0.002277904	0.025702143	0.019903788	4480	tags=38%, list=18%, signal=31%	STC1/CAV1/KRT15/GJA1/LOXL2/ANGPTL4/PDGFB/EGFR/CXCR4/SRPX/ISG20/AHNAK2/NDRG1/UPK1A/FOS/DPYSL4/PFKFB3/GLRX/QSOX1/PPFIA4/VEGFC/PAM/OLFML2A/SFXN3/ATXN1/EGLN1/LOXL1/MXI1/ADM/IGFBP5/DSC2/HCFC1R1/SH2B2
RICKMAN_HEAD_AND_NECK_CANCER_C	RICKMAN_HEAD_AND_NECK_CANCER_C	86	0.481236614	1.825232332	0.002277904	0.025702143	0.019903788	1271	tags=22%, list=5%, signal=21%	SLCO1B3/SERPINB7/NRG1/CRCT1/CALB2/POPDC3/CDSN/TFPI2/RGS20/CDA/MMP28/PAQR5/STEAP1B/GAL/GPR39/RNF128/KLK6/PTHLH/HIST1H2BC
BOSCO_EPITHELIAL_DIFFERENTIATION_MODULE	BOSCO_EPITHELIAL_DIFFERENTIATION_MODULE	53	0.522529471	1.826958345	0.002283105	0.025702143	0.019903788	3633	tags=43%, list=15%, signal=37%	GPRC5A/PSCA/SCEL/RHCG/SERPINB2/ECM1/HSPB8/IGHA1/GABRP/KRT16/PARD6B/TMPRSS11E/KRT13/FBXW10/DUOX2/TM4SF1/PTPN3/MUC16/SPINK5/MUC4/KRT18/DENND2C/MUC1
BROWNE_HCMV_INFECTION_20HR_DN	BROWNE_HCMV_INFECTION_20HR_DN	96	0.47323656	1.827218323	0.002283105	0.025702143	0.019903788	4350	tags=41%, list=18%, signal=34%	LRRC15/LTBP1/ANXA1/SERPINB2/SRPX2/ME3/HOXC6/AXL/MAP3K5/F2R/ITGA3/RND3/SVIL/TMEM158/FGF2/PDE4B/MACF1/FBXL2/RGS4/TRIO/GLRX/DNASE1L1/PMP22/DST/SIPA1L1/CAP2/ADD3/ACPP/AKT3/FILIP1L/SLC22A4/TBC1D8/MGEA5/ATP13A3/AHR/SYT11/MBNL1/CTGF/RABGAP1L
DORN_ADENOVIRUS_INFECTION_12HR_UP	DORN_ADENOVIRUS_INFECTION_12HR_UP	29	0.664669386	2.0430249	0.002283105	0.025702143	0.019903788	4506	tags=59%, list=18%, signal=48%	SNAI2/PDE2A/RND3/KRT19/CYR61/BCAR3/JUNB/KLRC2/DDX58/EGR3/TSC22D3/SERPINB5/MFAP2/NFKB2/PLK2/HIST1H2BK/RASL12
GU_PDEF_TARGETS_UP	GU_PDEF_TARGETS_UP	70	0.536999613	1.99010245	0.002283105	0.025702143	0.019903788	2082	tags=27%, list=8%, signal=25%	SERPINB7/ITGA5/SNAI2/RAC2/SERPINE1/PLCB4/DKK3/WIPF1/BMP2/COL5A1/VIM/ITGA3/COL1A1/MAPKBP1/WNT5A/DOCK4/LEF1/ITGA6/SMAD3
LIN_SILENCED_BY_TUMOR_MICROENVIRONMENT	LIN_SILENCED_BY_TUMOR_MICROENVIRONMENT	96	0.461748745	1.782862606	0.002283105	0.025702143	0.019903788	3535	tags=31%, list=14%, signal=27%	EMP1/ALDH1A3/CRCT1/GPRC5A/PSCA/SCEL/C15orf48/SH3TC2/DUSP5/TLR1/GRHL3/GABRP/ARHGDIB/ADAMTS9/KLK6/NEBL/IKZF2/KRT13/EPB41L1/DAPP1/ANXA3/MUC16/SLC20A1/EGR3/EPS8L1/GCNT3/PINK1/FAM171B/PI3/APOBEC3A
PID_AP1_PATHWAY	PID_AP1_PATHWAY	64	0.470549816	1.726436172	0.002283105	0.025702143	0.019903788	2542	tags=33%, list=10%, signal=30%	ETS1/PLAU/GJA1/TIMP1/MT2A/FOSL1/EDN1/CYR61/DUSP1/FOSB/CDKN2A/FOS/JUNB/NFATC1/MMP9/CCND1/EGR1/FOSL2/CBFB/CSF2/JUN
RICKMAN_TUMOR_DIFFERENTIATED_WELL_VS_MODERATELY_DN	RICKMAN_TUMOR_DIFFERENTIATED_WELL_VS_MODERATELY_DN	96	0.528987347	2.042478232	0.002283105	0.025702143	0.019903788	2270	tags=28%, list=9%, signal=26%	NRG1/CAV1/CDSN/GJB2/APLN/CPA4/GOLGA7B/PAQR5/SH2D5/CYP26B1/AREG/SFN/GPR39/TUBB6/CDC42EP2/TNS4/KRT16/RAB31/HIST1H2BC/PPARD/PERP/AFAP1L1/PLEK2/IFFO2/DNAJB5/CDCP1/CDKN1A
WIEDERSCHAIN_TARGETS_OF_BMI1_AND_PCGF2	WIEDERSCHAIN_TARGETS_OF_BMI1_AND_PCGF2	53	0.70597284	2.468344931	0.002283105	0.025702143	0.019903788	2834	tags=49%, list=12%, signal=44%	CAV1/MYOF/ADAM19/F2RL1/CPA4/MICAL2/PLAUR/FOSL1/ABLIM3/GAL/COL5A1/AXL/EDN1/ITGA3/MMP7/PLAT/PTHLH/FAM43A/NAV1/INHBA/LRRC8A/CCND1/JUN/LFNG/SDC3/ITGB8
ZWANG_CLASS_2_TRANSIENTLY_INDUCED_BY_EGF	ZWANG_CLASS_2_TRANSIENTLY_INDUCED_BY_EGF	42	0.605587568	1.994014865	0.002283105	0.025702143	0.019903788	5696	tags=60%, list=23%, signal=46%	GFPT2/SPOCD1/FHDC1/CDC42EP2/PTHLH/DZIP1L/KLF5/ERRFI1/CHIC2/CLCF1/ARL14/INHBA/ARHGAP29/EGR1/KLF10/EGR3/F3/PAX9/CTGF/OSR1/HOXC13/HS3ST1/NAB2/GLIPR1/GLS
COULOUARN_TEMPORAL_TGFB1_SIGNATURE_UP	COULOUARN_TEMPORAL_TGFB1_SIGNATURE_UP	102	0.479549244	1.869911663	0.00228833	0.025702143	0.019903788	4523	tags=33%, list=18%, signal=27%	CRCT1/TFPI2/SERPINE1/SMURF2/PMEPA1/TNFRSF1B/VIM/DDR1/DUSP4/CLDN4/PLAT/SOX4/GNG13/IER3/ITGA6/FGD6/ARHGAP29/FOSL2/NRP1/DHX32/PDLIM7/IQGAP1/CHMP4C/SLC20A1/BHLHE40/EPG5/CSNK1E/PDCD10/SPATS2L/TMSB4X/CTGF/FCHO2/C9orf72/SGK1
GAUSSMANN_MLL_AF4_FUSION_TARGETS_F_UP	GAUSSMANN_MLL_AF4_FUSION_TARGETS_F_UP	168	0.439101779	1.84940935	0.00228833	0.025702143	0.019903788	2725	tags=25%, list=11%, signal=22%	DYSF/GJB3/ADAMTS4/ZNF185/LTBP2/F2RL1/CNN1/PRICKLE1/IL18/TLR1/CDA/NDRG4/PDGFB/DKK3/EGFR/PSTPIP2/ECM1/AUTS2/AFAP1L2/IL4R/HS6ST2/S100A16/FHOD3/PLAT/FAM43A/GPC4/TMEM173/JARID2/ZFP36L1/TCP11L2/NUAK1/RGS4/SLC16A4/NT5E/S100A13/SYNPO/ZFAND5/CLIP4/DAB2/IL17RD/PIK3IP1/NR4A3
HINATA_NFKB_TARGETS_KERATINOCYTE_DN	HINATA_NFKB_TARGETS_KERATINOCYTE_DN	22	0.660842704	1.861817181	0.00228833	0.025702143	0.019903788	1268	tags=27%, list=5%, signal=26%	GPRC5A/ZNF185/SCEL/DUSP4/KLK6/PTHLH
OSADA_ASCL1_TARGETS_DN	OSADA_ASCL1_TARGETS_DN	22	0.816847481	2.30133535	0.00228833	0.025702143	0.019903788	2119	tags=59%, list=9%, signal=54%	NRG1/BCL2A1/SEMA3C/WNT7B/DKK3/PPP1R14A/AXL/CYP24A1/IGFBP6/DUSP1/KLF5/SOCS3/BIRC3
PID_INTEGRIN_CS_PATHWAY	PID_INTEGRIN_CS_PATHWAY	25	0.625032116	1.814453451	0.00228833	0.025702143	0.019903788	3030	tags=44%, list=12%, signal=39%	ITGA5/ITGA2/ITGAL/ITGA3/ITGB3/ITGB1/ITGA6/ITGAV/ITGA10/ITGB8/ITGB5
UZONYI_RESPONSE_TO_LEUKOTRIENE_AND_THROMBIN	UZONYI_RESPONSE_TO_LEUKOTRIENE_AND_THROMBIN	36	0.676221334	2.150681035	0.00228833	0.025702143	0.019903788	2798	tags=47%, list=11%, signal=42%	EGR2/KLF2/HBEGF/GEM/KLF4/NR4A2/BMP2/NDRG1/CYR61/DUSP1/HLX/EGR1/MCL1/FOSL2/NR4A3/EGR3/ZFP36
VALK_AML_CLUSTER_4	VALK_AML_CLUSTER_4	25	0.642982003	1.866561549	0.00228833	0.025702143	0.019903788	2076	tags=36%, list=8%, signal=33%	PRR5L/KLF2/CAPN2/IL4R/TUBB6/LRP10/TRIB1/IKZF2/P2RX5
VECCHI_GASTRIC_CANCER_ADVANCED_VS_EARLY_UP	VECCHI_GASTRIC_CANCER_ADVANCED_VS_EARLY_UP	155	0.4353942	1.82207124	0.00228833	0.025702143	0.019903788	3327	tags=29%, list=14%, signal=25%	GFPT2/C3AR1/SNAI2/CST4/SPOCK1/COL11A1/PLAU/LTBP2/CHST11/CAV2/TPRG1/EFEMP1/CRISPLD1/PLA2G7/CTHRC1/AUTS2/WISP1/SALL4/COL12A1/AMIGO2/AXL/ESM1/HES2/PRRX1/RAB31/ARL4C/TIAM1/CPNE8/ALOX5/MOXD1/SLC2A3/NUAK1/CMTM3/INHBA/NT5E/DAB2/BICD1/ITGBL1/TWIST1/IER5L/RIMKLB/SLC5A3/NID2/IL6/AKT3
CHIARADONNA_NEOPLASTIC_TRANSFORMATION_CDC25_DN	CHIARADONNA_NEOPLASTIC_TRANSFORMATION_CDC25_DN	145	0.452911708	1.880321997	0.002293578	0.025702143	0.019903788	3182	tags=28%, list=13%, signal=24%	FXYD5/FHL1/AKAP12/AQP1/COL11A1/SLC35E4/KLF2/EMP3/SEMA3C/CD9/KLF4/GCOM1/NDRG4/PRSS23/RBMS2/FHL2/TMEM159/VAMP5/HIST1H2BC/DUSP1/FZD2/ACOT7/PQLC3/IGFBP4/DBNDD2/PLAC8/ADRB2/ABCC1/PAPSS2/MAP6/ACE/S100A13/POLD4/SLC1A5/DAB2/ARHGEF2/BHLHE40/SERPINB6/MAP1LC3B/TNXB
HAHTOLA_MYCOSIS_FUNGOIDES_CD4_UP	HAHTOLA_MYCOSIS_FUNGOIDES_CD4_UP	58	0.499130948	1.77609399	0.002293578	0.025702143	0.019903788	4019	tags=41%, list=16%, signal=35%	EGR2/G0S2/ZNF185/HBEGF/PLAUR/KLF4/SLC16A6/MCTP1/HIST2H2BE/KLF6/IER3/TRIB1/PFKFB3/EGR1/GLRX/CDKN1A/PPP1R15A/FAM49A/TMEM127/MS4A4A/FBN2/NLRP3/VNN1/ETS2
MALIK_REPRESSED_BY_ESTROGEN	MALIK_REPRESSED_BY_ESTROGEN	12	0.810419216	1.969793299	0.002293578	0.025702143	0.019903788	1539	tags=50%, list=6%, signal=47%	EFEMP1/CXCR4/BIK/NDRG1/CLDN4/KLF6
MARKEY_RB1_CHRONIC_LOF_DN	MARKEY_RB1_CHRONIC_LOF_DN	101	0.393825068	1.52994832	0.002293578	0.025702143	0.019903788	1430	tags=18%, list=6%, signal=17%	C3AR1/CRCT1/GJB3/PARM1/CSF1R/NDRG4/PLA2G7/EGFR/WISP1/TEC/EDN1/GABRB1/TRPV2/IGFBP2/SHROOM3/HIST1H2BC/RASL11B/RBP1
PEDERSEN_METASTASIS_BY_ERBB2_ISOFORM_4	PEDERSEN_METASTASIS_BY_ERBB2_ISOFORM_4	101	0.523338277	2.033086727	0.002293578	0.025702143	0.019903788	4358	tags=39%, list=18%, signal=32%	ALOXE3/EMP1/PRSS22/MYEOV/SPOCK1/CA2/TIMP1/SYT13/ANXA1/IL18/MT2A/MUM1L1/COL12A1/FHL2/GOLM1/S100A6/TUBA1A/TTC9/MSMB/DOCK4/BAIAP2L1/ASPH/ITPRIPL2/SLC45A3/PHLDA2/TIMP2/FCRLB/KIAA1211/SESN2/SHC1/ARSJ/EPAS1/PPARG/MLLT11/SAT1/AGR2/NECAB1/AQP3/IGFBP5
PETROVA_PROX1_TARGETS_DN	PETROVA_PROX1_TARGETS_DN	58	0.673676988	2.397193871	0.002293578	0.025702143	0.019903788	3796	tags=47%, list=15%, signal=39%	BMP6/ITGA5/RAC2/PLAU/LTBP2/MMP14/SERPINE1/SMURF2/EMP3/PDLIM4/SRPX/AXL/RRAS/AHNAK2/ARHGDIB/PROCR/LYL1/NUAK1/RGS4/NRP1/ARHGAP22/PLA2G4A/CAP2/RNASE1/IL6/MLLT11/CD59
REACTOME_PURINE_SALVAGE	REACTOME_PURINE_SALVAGE	12	0.806874276	1.961177018	0.002293578	0.025702143	0.019903788	1882	tags=33%, list=8%, signal=31%	AMPD3/ADA/GMPR/PNP
TSENG_ADIPOGENIC_POTENTIAL_UP	TSENG_ADIPOGENIC_POTENTIAL_UP	28	0.709547928	2.14663026	0.002293578	0.025702143	0.019903788	1851	tags=36%, list=8%, signal=33%	BMP6/GJB3/FHL1/GLRB/PRSS23/WISP1/CDKN2B/EFNB2/WNT10A/CD24
AMIT_EGF_RESPONSE_120_HELA	AMIT_EGF_RESPONSE_120_HELA	65	0.538211871	1.978669139	0.002298851	0.025702143	0.019903788	5650	tags=49%, list=23%, signal=38%	HBEGF/PLAUR/GEM/FOSL1/AREG/IRS2/DUSP4/CDC42EP2/SNAI1/VPS37B/BIRC2/IER5/CLCF1/C8orf4/BDNF/MCL1/CDKN1A/BCL10/AMOTL2/SAT1/IL27RA/F3/GADD45A/JAG1/TNFRSF10B/JUP/MAFF/DUSP6/RUNX3/MAP3K14/GDF15/NAB2
AMUNDSON_GENOTOXIC_SIGNATURE	AMUNDSON_GENOTOXIC_SIGNATURE	97	0.416052744	1.607176319	0.002298851	0.025702143	0.019903788	3234	tags=23%, list=13%, signal=20%	CHST1/TFPI2/DUSP5/GEM/FGF18/GABRA6/AXL/KISS1/TNFRSF17/MEF2C/MFGE8/FOS/DCT/SP100/SPRY2/EGR1/TNF/PDLIM7/NR4A3/IER2/ARHGEF2/NFE2L3
BERENJENO_TRANSFORMED_BY_RHOA_FOREVER_DN	BERENJENO_TRANSFORMED_BY_RHOA_FOREVER_DN	26	0.620416472	1.813975315	0.002298851	0.025702143	0.019903788	2451	tags=35%, list=10%, signal=31%	AKAP12/GJA1/HBEGF/PLAUR/F2R/ANKRD1/IER3/FLNB/ANXA3
BOYAULT_LIVER_CANCER_SUBCLASS_G5_DN	BOYAULT_LIVER_CANCER_SUBCLASS_G5_DN	26	0.695741701	2.03421142	0.002298851	0.025702143	0.019903788	2546	tags=50%, list=10%, signal=45%	CELF2/TGM2/EMP3/IL10RA/PTGER4/S100A11/WIPF1/ARHGDIB/RAB31/ARL4C/IFI16/CLEC2B/DAB2
DACOSTA_ERCC3_ALLELE_XPCS_VS_TTD_UP	DACOSTA_ERCC3_ALLELE_XPCS_VS_TTD_UP	26	0.625760105	1.829599044	0.002298851	0.025702143	0.019903788	1494	tags=38%, list=6%, signal=36%	ADORA1/PTPRN/TGM2/EPB41L3/ISG20/EFNB2/IGFBP2/IGFBP6/LHX2/FOS
FRIDMAN_SENESCENCE_UP	FRIDMAN_SENESCENCE_UP	75	0.517377543	1.925358189	0.002298851	0.025702143	0.019903788	5319	tags=49%, list=22%, signal=39%	ALDH1A3/NRG1/SERPINE1/SMURF2/TGFB1I1/S100A11/SERPINB2/RRAS/CLTB/CDKN2B/VIM/ESM1/IGFBP2/RAB31/IGFBP6/CDKN2A/IFI16/IGFBP4/CCND1/CRYAB/CDKN1A/RGL2/MAP1LC3B/FILIP1L/IGFBP7/PEA15/F3/TES/CTGF/IGFBP5/SMPD1/RHOB/RAC1/RAB5B/HPS5/IGSF3/OPTN
GENTILE_UV_LOW_DOSE_DN	GENTILE_UV_LOW_DOSE_DN	65	0.520596558	1.913908624	0.002298851	0.025702143	0.019903788	5284	tags=35%, list=21%, signal=28%	XYLT1/ZNF804A/C16orf45/NAV3/SEMA3C/MICAL2/RFTN1/ANGPT1/PPP2R3A/SIPA1L1/VEGFC/STX12/UBL3/PODXL/EHBP1/IGFBP5/ACTC1/RASA1/SAMD4A/TBC1D30/CDK14/C2CD2/DOCK1
GHANDHI_DIRECT_IRRADIATION_UP	GHANDHI_DIRECT_IRRADIATION_UP	95	0.560811928	2.16044602	0.002298851	0.025702143	0.019903788	2647	tags=36%, list=11%, signal=32%	BCL2A1/MT1L/G0S2/ANKRD20A2/LAMB3/PTPRE/MT1A/MT2A/MMP10/MYPN/SERPINB2/MMP3/LIF/PRDM1/CYP26B1/BMP2/IL11/DUSP2/SLC16A6/C3orf52/MT1H/FGF2/PLK3/RELB/MT1E/PLEK2/PLCL2/C8orf4/INHBA/BIRC3/CDKN1A/FRMD4A/ZC3H12C/IFNE
HINATA_NFKB_TARGETS_KERATINOCYTE_UP	HINATA_NFKB_TARGETS_KERATINOCYTE_UP	85	0.550900797	2.085402075	0.002298851	0.025702143	0.019903788	2651	tags=34%, list=11%, signal=31%	CCL5/BCL2A1/RAC2/PLAU/MMP14/SERPINE1/CD9/SERPINB2/EGFR/BMP2/VIM/ARHGDIB/RND3/ESM1/PLAT/TIAM1/BIRC2/WNT5A/ERCC1/MMP9/NPR1/TRAF1/TNF/CDKN1A/GABARAPL1/CSF2/GPRC5B/KRT6B/SAA1
HOFFMANN_PRE_BI_TO_LARGE_PRE_BII_LYMPHOCYTE_DN	HOFFMANN_PRE_BI_TO_LARGE_PRE_BII_LYMPHOCYTE_DN	65	0.595374118	2.188819042	0.002298851	0.025702143	0.019903788	3741	tags=42%, list=15%, signal=35%	FXYD5/EMP1/CCL5/ANXA1/CD9/THY1/NDRG1/PKIB/SOCS2/ANKRD33B/ENG/LTB/ADA/STAT4/PTPN22/SIPA1/TRIM21/DBNDD2/DSG2/KLF10/ZYX/RCN1/ZG16/SEMA7A/EMB/RUNX2/CHRNB1
NEMETH_INFLAMMATORY_RESPONSE_LPS_UP	NEMETH_INFLAMMATORY_RESPONSE_LPS_UP	85	0.462715724	1.751582747	0.002298851	0.025702143	0.019903788	4600	tags=34%, list=19%, signal=28%	C3AR1/BCL2A1/APBB1IP/MT1A/TNFRSF1B/MT2A/RHOC/LTB/IER3/IFI16/MYADM/STK10/PNP/GLRX/TNF/CDKN1A/DAB2/SLC20A1/IER2/RCN1/BCL2L1/MLLT11/CFLAR/SAT1/ETS2/TOP1/IL1RL1/FURIN/DEGS1
ONDER_CDH1_SIGNALING_VIA_CTNNB1	ONDER_CDH1_SIGNALING_VIA_CTNNB1	75	0.476372571	1.772763124	0.002298851	0.025702143	0.019903788	4203	tags=41%, list=17%, signal=34%	CREB3L1/SPOCK1/LTBP2/AGTR1/SERPINE1/LTBP1/SEMA3C/MICAL2/MLPH/NDRG1/PRRX1/MMP19/BEX4/EPHB2/SLC46A3/ADRB2/BIRC3/LMCD1/CD82/ARHGAP22/PRUNE2/CD83/GALNT10/EPAS1/SYBU/MFAP2/IGFBP7/CCNG2/PODXL/AOX1/TPM1
PID_LYSOPHOSPHOLIPID_PATHWAY	PID_LYSOPHOSPHOLIPID_PATHWAY	65	0.499858712	1.837668509	0.002298851	0.025702143	0.019903788	6400	tags=48%, list=26%, signal=35%	GNA15/ADRA1B/HBEGF/EGFR/PXN/PTK2B/FOS/TIAM1/PRKCE/LPAR2/MMP9/JUN/IL6/PLD2/LPAR4/ADCY9/BCAR1/RAC1/ARHGEF1/CRK/GSK3B/PRKD1/RELA/PTK2/PLCG1/GNAI1/GNA13/PRKCD/GNA12/TRIP6/PIK3CB
VALK_AML_CLUSTER_1	VALK_AML_CLUSTER_1	26	0.640273169	1.872032378	0.002298851	0.025702143	0.019903788	2973	tags=46%, list=12%, signal=41%	FHL1/MECOM/KIF17/NR4A2/SOCS2/MEF2C/BHLHE41/SLC2A3/PROM1/PRR16/JUN/MMRN1
WESTON_VEGFA_TARGETS	WESTON_VEGFA_TARGETS	97	0.457493476	1.767258339	0.002298851	0.025702143	0.019903788	2052	tags=22%, list=8%, signal=20%	BMP6/OXTR/TFPI2/F2RL1/GEM/EFEMP1/CD9/HTR2B/MMP10/MMP3/CXCR4/TIE1/THY1/COL5A1/FHL3/VIM/AQP7/PDE4B/ANKRD1/PNP/BDNF
WINZEN_DEGRADED_VIA_KHSRP	WINZEN_DEGRADED_VIA_KHSRP	95	0.579386267	2.232000947	0.002298851	0.025702143	0.019903788	5009	tags=58%, list=20%, signal=46%	HBEGF/TMC7/CAV2/PLAUR/DUSP5/GEM/PMAIP1/PTGER4/NR4A2/CYP26B1/BMP2/EDN1/SERPINE2/PKIA/CYR61/CYP24A1/SPRY4/PTHLH/ERRFI1/CPEB4/STYK1/YPEL5/CCDC68/ARL14/DNAJB5/BDNF/ITGA6/INHBA/ADRB2/SLC4A4/SPRY2/RHEBL1/TNF/CSF2/AMOTL2/ELOVL4/ZFP36/SDC4/IL6/GPR183/SLITRK6/YRDC/TRPC1/RNF144B/F3/SMPDL3A/CTGF/LMO2/STK38L/JAG1/B3GNT2/SERPINI1/PDGFC/ID2/DUSP6
WOO_LIVER_CANCER_RECURRENCE_UP	WOO_LIVER_CANCER_RECURRENCE_UP	97	0.550335631	2.125899677	0.002298851	0.025702143	0.019903788	2546	tags=32%, list=10%, signal=29%	COL11A1/PLAU/RGS10/SEMA3C/PLAUR/GEM/JAG2/PFKP/DDR1/DUSP4/COL1A1/TMSB10/MEF2C/S100A6/HMGA1/BHLHE41/MICAL1/GPC4/TPBG/TNFRSF25/CD24/ZNF354A/FGD6/PMP22/ZEB2/QSOX1/DPYSL3/CRYAB/DBN1/TPM2/DAB2
XU_HGF_SIGNALING_NOT_VIA_AKT1_6HR	XU_HGF_SIGNALING_NOT_VIA_AKT1_6HR	26	0.775341942	2.266946812	0.002298851	0.025702143	0.019903788	2701	tags=65%, list=11%, signal=58%	PRSS22/PLAU/NAV3/SMURF2/HBEGF/PLAUR/ANGPTL4/PXN/DNMBP/ASAP2/SMTN/PFKFB3/MAMLD1/ERCC1/PHLDA2/JUN/UPP1
AMIT_SERUM_RESPONSE_120_MCF10A	AMIT_SERUM_RESPONSE_120_MCF10A	63	0.592797162	2.159077469	0.002304147	0.025702143	0.019903788	5456	tags=56%, list=22%, signal=43%	PLAUR/KLF4/LIF/DLX2/BMP2/IRS2/EDN1/C3orf52/RND3/BCAR3/KLF5/JUNB/DUSP10/RAP2B/CLCF1/CDR2L/TRIM21/ID3/MCL1/GADD45B/KLF10/DAPP1/MREG/STX12/YRDC/ETS2/SUN1/GADD45A/ATP8B1/SERTAD3/MAFF/ID2/SCHIP1/CIZ1/MAP3K14
BASSO_CD40_SIGNALING_UP	BASSO_CD40_SIGNALING_UP	91	0.416556578	1.595201406	0.002304147	0.025702143	0.019903788	5355	tags=40%, list=22%, signal=31%	BCL2A1/KCNN4/CXCR5/RAC2/PTPRE/LGALS1/DUSP2/CCR7/MEF2C/IRF9/PTK2B/CD40/ZFP36L1/JUNB/IER3/STK10/TRAF1/TNF/GADD45B/CD83/SH2B3/ARHGEF2/GPR183/CFLAR/NFKB2/SNN/TMSB4X/DTX2/EHD1/MYB/LHFPL2/ADAM8/MAPKAPK2/NCF2/KRT7/RAB27A
BRUECKNER_TARGETS_OF_MIRLET7A3_UP	BRUECKNER_TARGETS_OF_MIRLET7A3_UP	104	0.451464755	1.769476985	0.002304147	0.025702143	0.019903788	2652	tags=26%, list=11%, signal=23%	THSD4/AKAP12/LAMB3/GJA1/FERMT1/THSD7A/PITPNC1/DUSP5/RBM24/KLF4/CHGB/NDRG1/CYP24A1/LYST/FOXC1/PERP/ERRFI1/CPEB4/MAGEA2/KRT85/COL4A4/PHACTR2/GLRX/GABARAPL1/SH3BP5/SMOC1/PLA2G4A
CORRE_MULTIPLE_MYELOMA_UP	CORRE_MULTIPLE_MYELOMA_UP	63	0.493631084	1.797896175	0.002304147	0.025702143	0.019903788	2181	tags=32%, list=9%, signal=29%	ALDH1A3/MYCT1/SERPINE1/C15orf48/TLR4/MARCH4/ITGA2/ANGPTL4/SERPINB2/ADAM23/AREG/CD200/ITGA3/PLAT/FAM43A/CDKN2A/ANKRD1/RGS4/FAM167A/GLRX
GROSS_HYPOXIA_VIA_HIF1A_DN	GROSS_HYPOXIA_VIA_HIF1A_DN	104	0.456694736	1.789975443	0.002304147	0.025702143	0.019903788	4542	tags=33%, list=18%, signal=27%	CAV1/HBEGF/MT1A/IL18/KLF4/MMP3/PDLIM4/EDN1/CYR61/TIAM2/ERRFI1/FOS/ANKRD1/PFKFB3/C8orf4/SPRY2/S100A13/KLF10/MINK1/ZFP36/MYH9/RBPJL/ATP7A/BHLHE40/CAPN1/CACNA1H/TRAF6/ME2/FOXG1/DUSP3/CTGF/ADM/SGK1/DUSP14
NIELSEN_GIST	NIELSEN_GIST	91	0.453246017	1.735703435	0.002304147	0.025702143	0.019903788	4490	tags=33%, list=18%, signal=27%	CA2/AMPD3/PLCB4/PRKAR2B/DYNC1I1/CDC42EP2/SPRY4/FOS/ANO1/CCDC68/PROM1/SLC4A4/TSC22D4/ETV1/BTBD3/ANKRD44/EXTL3/ORAI1/NUDT4/LRCH1/RNF141/SLC12A2/TMEM204/MYO6/APLP2/TMEM2/LMO2/CD81/SPRY1/ZCCHC6
RAGHAVACHARI_PLATELET_SPECIFIC_GENES	RAGHAVACHARI_PLATELET_SPECIFIC_GENES	63	0.494905545	1.802538002	0.002304147	0.025702143	0.019903788	5080	tags=46%, list=21%, signal=37%	CCL5/FHL1/ZNF185/RGS10/MPP1/PRKAR2B/WIPF1/ENDOD1/ITGB3/HIST2H2BE/RAB31/YPEL5/DAPP1/MFAP3L/PIP4K2A/ITGB5/CTTN/LEPROT/HIST1H2BK/SNN/TPM1/RSU1/TUBB2A/RABGAP1L/HIST1H2AC/TAX1BP3/VCL/TSC22D1/MLH3
IKEDA_MIR30_TARGETS_UP	IKEDA_MIR30_TARGETS_UP	112	0.417881134	1.657372721	0.002309469	0.025702143	0.019903788	6095	tags=44%, list=25%, signal=33%	GFPT2/CELF2/PLCB4/IRS2/SLC4A7/SNAI1/BNC2/CPEB4/SEMA6D/ASAP1/CPNE8/IER5/BDNF/ACVR1/JUN/RAI14/CPEB2/RNF44/WDR44/PIP4K2A/FNDC3A/ARHGEF6/YWHAZ/CSNK1G1/NEDD4/PDCD10/ITSN1/RASA1/CAST/NFAT5/RRAD/XPR1/CCND2/BECN1/SLC6A6/ELL/SATB1/B4GALT5/KDM3A/ACTN1/CHD9/RAPH1/GNA13/MARCKS/IRS1/SOCS6/TAOK1/GALNT7/CFL2
KARLSSON_TGFB1_TARGETS_UP	KARLSSON_TGFB1_TARGETS_UP	118	0.393250339	1.571563367	0.002309469	0.025702143	0.019903788	5651	tags=27%, list=23%, signal=21%	GJB3/MSN/MMP14/TIMP1/PMEPA1/CDK17/KLF6/NUAK1/TNFRSF12A/FLNB/ZYX/DPY19L1/SLC20A1/BTBD10/CHD3/BHLHE40/ACTR3/PLK2/ACTG1/TNFRSF9/CTGF/FBLN2/COQ10B/HSPH1/BMP1/REPS2/MYC/PTK2/EIF2S1/ACTN1/SNX7/NIP7
MISSIAGLIA_REGULATED_BY_METHYLATION_UP	MISSIAGLIA_REGULATED_BY_METHYLATION_UP	118	0.401725853	1.605434428	0.002309469	0.025702143	0.019903788	5384	tags=37%, list=22%, signal=29%	TFPI2/SERPINE1/TIMP1/PLAUR/PSG1/DUSP5/CD9/ITGA2/AREG/ISG20/PLAT/COL1A1/PSG11/PERP/DUSP1/MFGE8/YPEL5/TXNIP/TRIM21/BIRC3/CAMSAP2/SP110/CDKN1A/POLD4/UBE2H/PMEL/BLZF1/SDC4/MAP1LC3B/CTSB/SAT1/HIST1H2BK/GADD45A/HIST1H2AC/BCL11A/RAB9A/RCAN1/DUSP6/ATP6V0E1/TACSTD2/BECN1/PSEN1/PSAP/TMEM184B
ELVIDGE_HYPOXIA_UP	ELVIDGE_HYPOXIA_UP	161	0.458361858	1.924161045	0.002314815	0.025702143	0.019903788	4488	tags=36%, list=18%, signal=30%	STC1/CAV1/AKAP12/SPOCK1/KRT15/GJA1/SERPINE1/LOXL2/PLAUR/ANGPTL4/PDGFB/EGFR/CXCR4/PFKP/SRPX/ISG20/AHNAK2/NDRG1/DDR1/CYR61/UPK1A/S100A6/DUSP1/FOS/DPYSL4/KLF6/PFKFB3/KLHL24/ASPH/TXNIP/PLAC8/FLNB/EGR1/GLRX/QSOX1/PPFIA4/DST/GADD45B/JUN/YPEL1/VEGFC/PAM/BHLHE40/OLFML2A/SFXN3/ATXN1/TIPARP/EGLN1/CD59/SAT1/CCNG2/LOXL1/MXI1/ADM/IGFBP5/DSC2/HCFC1R1/SPRY1
KYNG_DNA_DAMAGE_DN	KYNG_DNA_DAMAGE_DN	187	0.425669856	1.815989759	0.002314815	0.025702143	0.019903788	4765	tags=30%, list=19%, signal=25%	AKAP12/TFPI2/CNN1/PSG1/ANXA1/RIN2/PTGER4/GPD2/SERPINB2/PRSS23/HSPB8/PPP1R14A/ITGAL/VIM/NDRG1/MT1H/SERPINE2/TMEM158/HK1/FGF2/ZFP36L1/ITGB1/KRT13/CCND1/EGR1/GLRX/MARK3/CRYAB/ACE/MINK1/CIB2/LCK/SAA1/INPP1/EPS8L1/ITGB8/SEMA7A/ITGB5/IL11RA/SERPINB6/MOK/UGCG/ALDH3B2/RHOD/TWF1/BTG3/GADD45A/SGCB/TPM1/CTGF/FBLN2/NRP2/TNFRSF10B/MED17/CSNK1A1/ARPC1B/RHOB
AZARE_NEOPLASTIC_TRANSFORMATION_BY_STAT3_DN	AZARE_NEOPLASTIC_TRANSFORMATION_BY_STAT3_DN	111	0.416622083	1.6496756	0.002320186	0.025702143	0.019903788	2374	tags=21%, list=10%, signal=19%	XYLT1/G0S2/SPOCK1/LTBP1/EMP3/HRH1/MMP3/WIPF1/COL5A1/CDK17/ROBO3/ARHGDIB/SERPINE2/SLC4A7/DUSP4/ARL4C/IFI16/DDX58/DCBLD2/MCL1/DPYSL3/IL13RA1/CSF3
BERTUCCI_MEDULLARY_VS_DUCTAL_BREAST_CANCER_DN	BERTUCCI_MEDULLARY_VS_DUCTAL_BREAST_CANCER_DN	157	0.414726586	1.734902159	0.002320186	0.025702143	0.019903788	4610	tags=34%, list=19%, signal=28%	CAV1/FHL1/SNAI2/AQP1/SPOCK1/NAV3/PTPRZ1/TGFB1I1/PRICKLE1/MBOAT2/CAPN2/SRPX2/ENDOD1/FLNC/UACA/EFR3B/PALM2/FBXO32/FAM69B/PERP/PTPN21/SMTN/ANO1/PDE5A/RGS4/ERBB4/RTN4/ZFYVE1/TPM2/PTPN14/KATNAL1/HIST1H2AE/ACVR1/CAPN5/TMEM61/SPEG/MYH9/ITGB5/MXRA7/MXRA8/MSRB3/HIST1H4H/PLSCR3/CNIH3/CACHD1/RIT1/C11orf80/HIST1H2AC/CD81/LAMA2/HSPG2/RABGAP1/RCAN1/BOC
BILD_MYC_ONCOGENIC_SIGNATURE	BILD_MYC_ONCOGENIC_SIGNATURE	186	0.435611236	1.855028935	0.002320186	0.025702143	0.019903788	5655	tags=36%, list=23%, signal=28%	EMP1/GPRC5A/AKAP12/PLAU/LTBP2/TGM2/COL5A1/DUSP2/HS6ST2/DGKA/NTF4/COL1A1/PDP1/IRF9/TUBA1A/MICAL1/SMURF1/SMTN/ARNTL/ERCC1/FGD6/NRP1/PDLIM7/PLEKHG2/CGN/NGFR/DAB2/MTMR11/EPS8L1/RHBDF1/RCL1/MAP3K6/DIEXF/NDE1/TRIOBP/KCNQ5/FAM86B1/SLITRK6/CFLAR/NFKB2/ABL2/BOP1/CCNG2/MST1R/ARNTL2/YPEL3/DUOX1/MCOLN2/HIST1H2AC/FCHSD1/BID/ADAM8/FLAD1/SLC12A8/DCAF4/MYC/KHNYN/UBIAD1/CYTH2/ZBED2/NLRP1/RUNX1/MON1A/PHF1/TRMT1/SE…
ELVIDGE_HIF1A_AND_HIF2A_TARGETS_DN	ELVIDGE_HIF1A_AND_HIF2A_TARGETS_DN	99	0.503038106	1.948513309	0.002320186	0.025702143	0.019903788	4480	tags=40%, list=18%, signal=33%	STC1/GPRC5A/CAV1/AKAP12/SPOCK1/KRT15/GJA1/SERPINE1/LOXL2/PLAUR/ANGPTL4/PDGFB/EGFR/CXCR4/SRPX/AHNAK2/NDRG1/UPK1A/FOS/DPYSL4/PFKFB3/PLAC8/EGR1/GLRX/QSOX1/PPFIA4/DST/VEGFC/PAM/BHLHE40/SFXN3/ATXN1/EGLN1/CCNG2/LOXL1/MXI1/ADM/IGFBP5/DSC2/SH2B2
KEGG_LEUKOCYTE_TRANSENDOTHELIAL_MIGRATION	KEGG_LEUKOCYTE_TRANSENDOTHELIAL_MIGRATION	111	0.412597985	1.6337416	0.002320186	0.025702143	0.019903788	2441	tags=24%, list=10%, signal=22%	PRKCG/RAC2/MSN/ESAM/MYL10/CXCR4/THY1/PXN/ITGAL/CLDN3/RASSF5/CLDN4/MYL2/RAPGEF3/PTK2B/CLDN23/MAPK11/CLDN16/ACTN2/ITGB1/SIPA1/MAPK13/CLDN20/MMP9/CLDN14/CLDN18/ARHGAP5
VERHAAK_GLIOBLASTOMA_PRONEURAL	VERHAAK_GLIOBLASTOMA_PRONEURAL	188	0.353727714	1.508817807	0.002320186	0.025702143	0.019903788	3934	tags=28%, list=16%, signal=24%	EHD2/ZNF804A/GJA1/LTBP1/FERMT1/EMP3/ANXA1/DNM3/PLCB4/FGF9/EPHB1/LGALS1/MMP16/STMN4/FHOD3/VAMP5/IL1RAPL1/SOX4/PLIN3/RAB33A/DPYSL4/LGALS3/MOXD1/SP100/FAM110B/MAST1/DNAJB5/ARHGAP29/PMP22/CAMSAP2/DBN1/CACNG4/PPM1E/S100A13/PTPN14/RIN1/NKAIN1/YPEL1/AMOTL2/SDC4/KLRC3/YAP1/MRC2/ARSJ/NOL4/MLLT11/ILK/LPAR4/ZC4H2/OSBPL3/TMCC1/MYO1E/CSNK1E
CHEN_LVAD_SUPPORT_OF_FAILING_HEART_UP	CHEN_LVAD_SUPPORT_OF_FAILING_HEART_UP	98	0.473674654	1.827305955	0.002325581	0.025702143	0.019903788	2798	tags=31%, list=11%, signal=27%	FHL1/SNAI2/DOCK9/KLF2/AGTR1/SERPINE1/CNN1/MT2A/FLNC/CSDC2/AREG/IRS2/RND3/MT1H/CYR61/MT1E/ANKRD1/IER5/MT1M/DNAJB5/TXNIP/MCL1/FOSL2/CDKN1A/GADD45B/ZFAND5/JUN/SH3BGR/RERE/ZFP36
DAVICIONI_TARGETS_OF_PAX_FOXO1_FUSIONS_DN	DAVICIONI_TARGETS_OF_PAX_FOXO1_FUSIONS_DN	60	0.513521628	1.834719252	0.002325581	0.025702143	0.019903788	3846	tags=37%, list=16%, signal=31%	ADORA1/COL11A1/MICAL2/PLCB4/FGF9/KCTD12/C3orf52/PKIA/DUSP4/SPRY4/PDP1/KCNH2/MOXD1/EXPH5/GLRX/PPFIA4/TRIB2/COBL/TBC1D8/ARHGEF6/MSTN/PLK2
DIAZ_CHRONIC_MEYLOGENOUS_LEUKEMIA_DN	DIAZ_CHRONIC_MEYLOGENOUS_LEUKEMIA_DN	98	0.454902622	1.754888643	0.002325581	0.025702143	0.019903788	2349	tags=27%, list=10%, signal=24%	MYOF/DACT1/PTPRE/KLF2/GATA3/CSF1R/IL10RA/KLF4/HLA-DMB/EPB41L3/MVP/CST7/ISG20/CCR7/VAMP5/ADA/GPR137B/FZD2/ADAP2/PROM1/MN1/FLNB/MCL1/GADD45B/IL13RA1/MPO
DIRMEIER_LMP1_RESPONSE_EARLY	DIRMEIER_LMP1_RESPONSE_EARLY	61	0.476445917	1.719203472	0.002325581	0.025702143	0.019903788	3311	tags=36%, list=13%, signal=31%	BCL2A1/EGR2/DUSP5/DUSP2/CCR7/PTK2B/CD40/KLF6/JUNB/TRAF1/BIRC3/EGR1/MCL1/TNF/GADD45B/PPP1R15A/JUN/IER2/EGR3/ZFP36/CD83/GPR183
GARGALOVIC_RESPONSE_TO_OXIDIZED_PHOSPHOLIPIDS_BLUE_UP	GARGALOVIC_RESPONSE_TO_OXIDIZED_PHOSPHOLIPIDS_BLUE_UP	119	0.426537945	1.705011675	0.002325581	0.025702143	0.019903788	5793	tags=37%, list=24%, signal=28%	HBEGF/PLAUR/PMAIP1/FOSL1/HSPB8/ESM1/SERTAD1/SMURF1/RELB/KLF5/CPEB4/TRIB1/PNP/INHBA/RHEBL1/ZC3H12C/DNAJB6/SESN2/TSC22D3/MTHFD2L/C10orf88/BACH1/KLHL21/YRDC/MAFK/C16orf52/CCNG2/F3/KLHL28/PCYT1A/C16orf72/MXD1/VPS37A/DNAJB1/RCAN1/HSPH1/FRS2/TMEM217/AMMECR1L/PHF1/PPP3CC/RGMB/CHORDC1/GNA13
GERHOLD_ADIPOGENESIS_DN	GERHOLD_ADIPOGENESIS_DN	60	0.554480247	1.981056937	0.002325581	0.025702143	0.019903788	6473	tags=48%, list=26%, signal=36%	G0S2/MMP14/CD9/ECM1/IL4R/CYR61/PLAT/SOX4/TUBA1A/ITGB1/IER3/CCND1/CRYAB/ANXA3/SDC1/IL11RA/CTGF/CD81/DNAJB1/VCAN/BID/CCND2/THBD/HSPA8/CDC37/CASP8/ANXA5/CD44/PDCD2
PHONG_TNF_TARGETS_UP	PHONG_TNF_TARGETS_UP	61	0.64777318	2.337419339	0.002325581	0.025702143	0.019903788	4019	tags=61%, list=16%, signal=51%	EGR2/PLAU/DUSP5/GEM/LIF/BMP2/IL11/ADAMTS9/FJX1/NUAK2/DUSP1/FOS/KLF6/JUNB/DUSP10/IER3/BIRC2/IER5/INHBA/BIRC3/EGR1/MCL1/KLF10/CSF2/JUN/IER2/ZFP36/SDC4/CD83/DUSP8/BHLHE40/IL6/LDLR/NFKB2/PLK2/BTG3/ETS2
POTTI_TOPOTECAN_SENSITIVITY	POTTI_TOPOTECAN_SENSITIVITY	119	0.518124724	2.071113988	0.002325581	0.025702143	0.019903788	4459	tags=39%, list=18%, signal=32%	STC1/CAV1/SPOCK1/GJA1/SERPINE1/SEMA3C/LOXL2/EDIL3/RIN2/PTGER4/PRSS23/AXL/RRAS/VIM/ITGA3/CYR61/FGF2/TUBA1A/DUSP1/FBXL2/ITGB1/FZD2/NUAK1/BDNF/QSOX1/DPYSL3/PRAF2/RAI14/VEGFC/AMOTL2/TNFAIP1/CAP2/RAB11FIP5/MXRA7/MRC2/IL6/TLE4/AKT3/ZEB1/PLK2/PEA15/LOXL1/AOX1/TPM1/COL6A2/CTGF/DFNA5
REACTOME_SIGNALING_BY_TGF_BETA_RECEPTOR_COMPLEX	REACTOME_SIGNALING_BY_TGF_BETA_RECEPTOR_COMPLEX	61	0.473335396	1.707979498	0.002325581	0.025702143	0.019903788	6084	tags=38%, list=25%, signal=28%	SERPINE1/SMURF2/PMEPA1/CDKN2B/SMURF1/JUNB/SMAD3/UBE2D1/PPP1R15A/CGN/FKBP1A/NCOR2/UBE2D3/FURIN/ARHGEF18/HDAC1/PARD6A/MYC/CDK8/ZFYVE9/CDK9/CCNT1/PARD3
TOOKER_GEMCITABINE_RESISTANCE_DN	TOOKER_GEMCITABINE_RESISTANCE_DN	119	0.387093494	1.547339305	0.002325581	0.025702143	0.019903788	4887	tags=28%, list=20%, signal=22%	GPRC5A/FHL1/AKAP12/SMURF2/MLPH/XRCC4/LGALS1/CYP24A1/IGFBP6/PLIN3/TIAM1/OSBPL1A/ARHGAP29/PAPSS2/ANXA3/SLC20A1/ADD3/TRIOBP/UGCG/LPCAT4/CTSB/SH3GLB1/APLP2/H1F0/TOP1/EHBP1/SMS/MED17/CLU/VCAN/HSPB1/RHOB/PDGFC
BASSO_HAIRY_CELL_LEUKEMIA_DN	BASSO_HAIRY_CELL_LEUKEMIA_DN	78	0.515898829	1.933379349	0.002331002	0.025702143	0.019903788	2817	tags=27%, list=11%, signal=24%	EMP1/MYOF/C16orf45/TIMP1/ANXA1/IL18/RIN2/PRSS23/ME3/KCTD12/RRAS/ENG/ARAP2/FGF2/RTN2/SPRY2/CCND1/DST/S100A13/RECK/SDC3
GALINDO_IMMUNE_RESPONSE_TO_ENTEROTOXIN	GALINDO_IMMUNE_RESPONSE_TO_ENTEROTOXIN	78	0.514622575	1.928596466	0.002331002	0.025702143	0.019903788	2530	tags=32%, list=10%, signal=29%	CCL5/BCL2A1/ITGA5/EGR2/RAC2/PTPRE/PLAUR/MT2A/FOSL1/PDGFB/DUSP2/DUSP1/ERRFI1/JUNB/IER3/TXNIP/SOCS3/TRAF1/GLRX/TNF/PDLIM7/GADD45B/CSF3/PHLDB1/BCL10
HINATA_NFKB_TARGETS_FIBROBLAST_UP	HINATA_NFKB_TARGETS_FIBROBLAST_UP	78	0.455278277	1.706198132	0.002331002	0.025702143	0.019903788	3297	tags=26%, list=13%, signal=22%	ETS1/G0S2/MMP14/SERPINE1/CD9/FGF1/SERPINB2/EGFR/VIM/RND3/FGF2/RELB/IER3/BIRC2/ERCC1/ABCC1/GPR37/GABBR1/CD83/IL6
HUANG_DASATINIB_RESISTANCE_UP	HUANG_DASATINIB_RESISTANCE_UP	78	0.648346605	2.429739836	0.002331002	0.025702143	0.019903788	2740	tags=45%, list=11%, signal=40%	FXYD5/ITGA5/CAV1/SNAI2/RAC2/MSN/POPDC3/LAMB3/PLAU/F2RL1/CAV2/ANXA1/PALM2-AKAP2/EGFR/COL5A1/KCTD12/ELK3/PPP1R18/COTL1/GNG12/LARP6/SH3KBP1/EPHB2/DUSP10/IFI16/MAP7D1/UBE2E3/DCBLD2/ARHGAP29/LAYN/ZYX/GBP3/RAI14/UPP1/INPP1
MIKKELSEN_NPC_HCP_WITH_H3K4ME3_AND_H3K27ME3	MIKKELSEN_NPC_HCP_WITH_H3K4ME3_AND_H3K27ME3	184	0.362020794	1.535936954	0.002331002	0.025702143	0.019903788	2574	tags=24%, list=10%, signal=22%	INA/FOXF1/KCNJ4/DLL4/ADORA1/EGR4/A4GALT/NTNG1/CSMD1/PTPN5/PTGER4/FGF9/EGFLAM/CBLN1/CXCR4/KCNK12/FRMD5/BIK/ITGA3/NDRG1/ANKRD33B/RASSF5/NMNAT2/SLC35F2/CDK5R2/CLDN23/GJA3/WNT9A/ARG2/INSM2/STX3/KIF5C/EOMES/TRNP1/BAIAP2L1/VGF/MMP24/RGS9BP/JPH1/CDKN1A/NOG/HOXD13/NGFR/KCNC4
NAGASHIMA_NRG1_SIGNALING_UP	NAGASHIMA_NRG1_SIGNALING_UP	170	0.62804401	2.644311297	0.002331002	0.025702143	0.019903788	4608	tags=50%, list=19%, signal=41%	ALOXE3/LRRC15/SNAI2/EGR2/EGR4/F2RL1/KLF2/HBEGF/PLAUR/DUSP5/GEM/PMAIP1/FOSL1/NR4A2/GAL/LIF/CXCR4/LYPD3/DLX2/AREG/IRS2/ISG20/DUSP2/EDN1/C3orf52/FHL2/SERPINB8/SFN/CYR61/DUSP4/TUBB6/CLDN4/CYP24A1/DUSP1/FOSB/FOS/KLF6/JUNB/DUSP10/IER3/ARG2/TRIB1/PFKFB3/TNFRSF12A/IER5/CLCF1/ID3/EGR1/MCL1/PHLDA2/DST/GADD45B/PPP1R15A/KLF10/ZYX/ZFAND5/BCL10/JUN/NR4A3/IER2/INPP1/EGR3/ZFP36/FBXO41/DUSP8/BHLHE40/CTTN/FUT4/TIP…
PID_ERBB1_DOWNSTREAM_PATHWAY	PID_ERBB1_DOWNSTREAM_PATHWAY	105	0.406270508	1.592753656	0.002331002	0.025702143	0.019903788	7306	tags=51%, list=30%, signal=36%	CAPN2/EGFR/SFN/MEF2C/DUSP1/FOS/EGR1/IQGAP1/RIN1/JUN/RPS6KA4/ZFP36/BCL2L1/SH2D2A/RALGDS/ACTR3/PLD2/SLC9A1/MAPKAP1/YWHAZ/PPP2R2A/MAP2K4/MYLPF/ARPC1B/CYFIP2/RAC1/DUSP6/USP6NL/PPP2R1A/ACTR2/YWHAH/MAP2K1/PIK3R3/ARPC2/MAPK7/WASL/ABI1/NRAS/PRKCD/BAIAP2/YWHAG/PIK3CD/EPS8/PIK3CB/CDC42/ELK1/NCKAP1/MAP2K2/RAB5A/BRAF/ARPC4/HRAS/ARPC5/BRK1
ROSS_ACUTE_MYELOID_LEUKEMIA_CBF	ROSS_ACUTE_MYELOID_LEUKEMIA_CBF	78	0.484840565	1.816985585	0.002331002	0.025702143	0.019903788	4339	tags=36%, list=18%, signal=30%	CAV1/PRAME/BAALC/PMAIP1/HLA-DMB/WIPF1/ISG20/DUSP2/CD52/VAMP5/ABR/TPK1/EGFL7/JUNB/PSD3/MN1/PTGIR/TRIO/CBFB/SIPA1L1/STK32B/IL5RA/EGLN1/HIF1A/MYH11/CLIP2/CCND3/POU4F1
SWEET_KRAS_TARGETS_UP	SWEET_KRAS_TARGETS_UP	78	0.542018776	2.031266307	0.002331002	0.025702143	0.019903788	5658	tags=53%, list=23%, signal=41%	LBH/SPOCK1/ADAM19/SERPINE1/PMEPA1/DKK3/WIPF1/COL5A1/SERPINE2/CLDN4/COL1A1/SOX4/SNAI1/EPHB2/JUNB/NUAK1/ULK1/C8orf4/SLC16A4/ITGAV/GADD45B/GABARAPL1/JUN/BHLHE40/TNS1/JAK1/IGFBP7/MGEA5/TPM1/RSU1/DFNA5/HSPG2/SGK1/NCK2/HSPB1/BMP1/TGFBI/NCF2/NLRP1/TUFT1/GLIPR1
TONKS_TARGETS_OF_RUNX1_RUNX1T1_FUSION_HSC_UP	TONKS_TARGETS_OF_RUNX1_RUNX1T1_FUSION_HSC_UP	170	0.458360601	1.929877678	0.002331002	0.025702143	0.019903788	4913	tags=39%, list=20%, signal=32%	EMP1/EGR2/S1PR1/CA2/F2RL1/AGTR1/THSD7A/TGFB1I1/NCAN/SERPINB2/PRSS23/ECM1/AMIGO2/RRAS/CD200/KIF3C/PROCR/DDR1/SOCS2/PLAT/RHOC/SOX4/IRF9/TUBA1A/RAB33A/PDE4B/ALDH1A2/KLF6/ARG2/IFI16/SLC2A3/DDX58/KLHL24/PSG9/CLEC2B/DNAJB5/TXNIP/PPFIBP1/TM4SF1/IL13RA1/SEPT10/DAB2/TRIB2/ADD3/FNBP1L/UBL3/HOXB6/MFAP2/NFKB2/TWF1/H1F0/TRIM5/CCNG2/HIST1H2BK/HMOX1/SENP7/MXI1/AHR/IL1RL1/JUP/SERTAD3/VCAN/HBP1/UBA6/HSPB1/PNRC1/T…
ZHONG_RESPONSE_TO_AZACITIDINE_AND_TSA_UP	ZHONG_RESPONSE_TO_AZACITIDINE_AND_TSA_UP	170	0.394893094	1.662654612	0.002331002	0.025702143	0.019903788	4975	tags=33%, list=20%, signal=26%	FHL1/EGR2/OXTR/AKAP12/TIMP1/PMEPA1/CD9/MOSPD1/ECM1/FLNC/CLTB/DNMBP/C3orf52/TMEM158/PLK3/ALPP/PLIN3/KCNV2/HIST1H2BG/ABHD2/STK10/STX3/CDR2L/TRIO/GAB2/TIMP2/CDKN1A/ZMIZ2/PLAC1/JUN/UPP1/CYP26A1/SH2B3/NRIP3/MAP1LC3B/RGS9/MOK/ZNF79/HIST1H2BD/ATP6V1D/TSC22D2/KRT12/TAF7L/AFF4/SPAG9/BMPR2/TUBB2A/SYT11/SPTLC2/DUSP14/EHD1/EHD4/SERPINI1/SLC12A6/REPS2/SLC7A6
PHONG_TNF_RESPONSE_VIA_P38_PARTIAL	PHONG_TNF_RESPONSE_VIA_P38_PARTIAL	154	0.504728582	2.103658232	0.002336449	0.025702143	0.019903788	4016	tags=36%, list=16%, signal=30%	LBH/KCNN4/PLAU/SERPINE1/SEMA3C/CHST11/PLAUR/PMAIP1/PTGER4/SERPINB2/LIF/EGFR/BMP2/IL4R/C3orf52/EFNB2/FJX1/PTHLH/DUSP1/SSFA2/KLF6/JUNB/DUSP10/IER3/BIRC2/ARL14/C8orf4/HIVEP2/BDNF/INHBA/ID3/SMAD3/PLAC8/FGD6/MCL1/FOSL2/ITGAV/CDKN1A/JUN/SLC20A1/RNF44/TRIB2/SLC5A3/IL6/KLHL21/TSC22D2/TIPARP/LDLR/NFKB2/PLK2/WWC1/CCNG2/BTG3/RIPK4/IL27RA
ZWANG_EGF_INTERVAL_DN	ZWANG_EGF_INTERVAL_DN	185	0.39635685	1.682931444	0.002336449	0.025702143	0.019903788	4658	tags=32%, list=19%, signal=26%	GJB3/SNAI2/PSCA/TFCP2L1/CA2/PLAU/SERPINE1/JAG2/MMP28/TICAM1/PDLIM4/ATOH7/KCNS3/AHNAK2/GABRB1/BCAR3/TOMM34/SOX4/CITED4/PARD6B/TRERF1/WNT9A/JUNB/DUSP10/ABTB2/ARL14/GLRX/ZNF608/SPSB1/KLF10/CHRNA7/PHLDB1/MKL1/HOXA1/RNF44/ZFP36/GABBR1/BCL9/MXRA7/FNBP1L/RALGDS/BMP4/RHOD/ZC4H2/CEP68/CDC42BPG/KRT12/RIPK4/MXI1/PIH1D2/AKAP13/YPEL3/SOX7/OSR1/HCFC1R1/GIGYF1/ZNF585A/DAPK3/KLF3
BROWNE_HCMV_INFECTION_6HR_DN	BROWNE_HCMV_INFECTION_6HR_DN	149	0.449560994	1.868100197	0.00234192	0.025702143	0.019903788	5186	tags=36%, list=21%, signal=29%	GLI2/PSG3/HDAC9/S1PR1/F2RL1/PLCB4/PRKAR2B/HOXC6/RND3/HOXA11/S100A3/ITGB3/FGF2/ARL4C/TTC9/FBXL2/DUSP10/ZNF175/CREB5/TXNIP/ITGA6/MN1/SMAD3/ETV1/RIN1/BICD1/AMOTL2/BCL9/GRM8/ARHGEF2/BHLHE40/TLE4/RGS19/SLC22A4/TBC1D8/BACH1/TSC22D2/CFLAR/ARNT2/CEP68/FPGT/PEX11B/WEE1/PRDM2/PARP4/SRGAP2/SGK1/CDS2/DMTF1/CEP112/ID2/DUSP6/THBD/SCHIP1
GROSS_HYPOXIA_VIA_ELK3_DN	GROSS_HYPOXIA_VIA_ELK3_DN	142	0.453084269	1.865347514	0.00234192	0.025702143	0.019903788	4340	tags=35%, list=18%, signal=29%	ETS1/AKAP12/GJA1/HBEGF/KLF4/PRKG2/PTGER4/PDLIM4/DUSP2/EDN1/NDRG1/CYR61/DUSP4/TIAM2/SMOX/CD93/ERRFI1/FOS/KLF6/ANKRD1/IFI16/PFKFB3/CHIC2/C8orf4/ITGA6/FGD6/SPRY2/EGR1/TM4SF1/IL13RA1/PPP1R15A/CSF3/BCL10/UPP1/SLC20A1/ZFP36/DHRS9/MYH9/BHLHE40/IL6/CACNA1H/JMJD1C/PLK2/SAT1/TRAF6/AFF1/PRDM2/GADD45A/CTGF/ADM
MORI_MATURE_B_LYMPHOCYTE_UP	MORI_MATURE_B_LYMPHOCYTE_UP	83	0.480835727	1.815184097	0.00234192	0.025702143	0.019903788	2176	tags=23%, list=9%, signal=21%	OSBPL5/CXCR5/ETS1/EBI3/RASA3/IL10RA/HLA-DMB/HLA-G/SLC4A7/MEF2C/CD40/ZFP36L1/MACF1/JAK2/BARX1/ID3/ADRB2/FAM102A/MCL1
MULLIGHAN_NPM1_SIGNATURE_3_DN	MULLIGHAN_NPM1_SIGNATURE_3_DN	149	0.382036575	1.587510059	0.00234192	0.025702143	0.019903788	5136	tags=33%, list=21%, signal=26%	FXYD5/GJB3/ITGA5/FHL1/PDE2A/PRAME/DUSP5/PMAIP1/PLCB4/CD200/SVIL/FHOD3/VAMP5/TRPM4/ARL4C/PDE4B/EPHB2/TNFRSF25/PYGB/PDX1/DENND3/ZNF287/PSG9/ARID3B/SOCS3/LTBP4/SPTBN2/SIPA1L1/OAZ3/RERE/BTN2A2/INSL3/PLEKHO1/LDLR/SCRN1/PLEKHG3/MYH11/RAB11A/PPM1F/HSPG2/EHD1/PI4K2A/HSPB1/SNRK/DSC1/FLAD1/XPNPEP1/ATP9A/SLC9A2
PETROVA_ENDOTHELIUM_LYMPHATIC_VS_BLOOD_DN	PETROVA_ENDOTHELIUM_LYMPHATIC_VS_BLOOD_DN	149	0.56882911	2.36370545	0.00234192	0.025702143	0.019903788	3104	tags=37%, list=13%, signal=32%	BMP6/ITGA5/RAC2/CHST1/PLAU/LTBP2/MMP14/CCRL2/SERPINE1/MECOM/SMURF2/TGM2/RGS10/EMP3/MT1A/LOXL2/EFEMP1/CXCR4/SRPX2/MVP/PDLIM4/IL4R/SRPX/AXL/RRAS/AHNAK2/FHL2/ARHGDIB/MT1H/PROCR/PKIA/LYL1/SLC7A7/ARL4C/MT1E/FBXL2/IER3/PCDH1/NUAK1/RGS4/SMAD3/ITGAV/CDKN1A/TPM2/ANXA3/JUN/ARHGAP22/PLA2G4A/VEGFC/UPP1/CAP2/TP53I3/RCN1/ITGB5/RNASE1
PODAR_RESPONSE_TO_ADAPHOSTIN_UP	PODAR_RESPONSE_TO_ADAPHOSTIN_UP	142	0.428571746	1.764429478	0.00234192	0.025702143	0.019903788	5256	tags=45%, list=21%, signal=36%	KLF2/DUSP5/ANXA1/PMAIP1/ISG20/RND3/CHAC1/STEAP1/SOX4/TUBA1A/DUSP1/KLF6/ZFP36L1/YPEL5/RAP2B/ZNF267/TRIB1/HIST1H2BG/STX3/IER5/CLEC2B/GAB2/GLRX/PPP1R15A/GABARAPL1/ZFAND5/JUN/FNDC3A/MAP1LC3B/STX12/BSDC1/BACH1/KLHL21/ZEB1/SLC38A2/SAT1/CCNG2/CSGALNACT2/HMOX1/GADD45A/MXI1/GTPBP2/TES/TUBB2A/PRDM4/RAB9A/MORC3/DNAJB1/ACTR10/CLU/HBP1/RB1CC1/MAFF/HSPB1/PNRC1/DGKG/DNAAF1/WDR26/ID2/TMCO3/CARS/ADAM17/NCF2/RPL13…
SANA_TNF_SIGNALING_DN	SANA_TNF_SIGNALING_DN	83	0.516866998	1.951204334	0.00234192	0.025702143	0.019903788	2334	tags=29%, list=9%, signal=26%	MYOF/NOS3/APLN/THSD7A/TGM2/LYVE1/EFEMP1/ANXA1/JAG2/PDLIM4/KCTD12/AHNAK2/FHL2/ARHGDIB/DDR1/SSFA2/LDB2/IGFBP4/RGS4/TXNIP/ITGA6/TM4SF1/NT5E/ACE
DAZARD_RESPONSE_TO_UV_SCC_DN	DAZARD_RESPONSE_TO_UV_SCC_DN	120	0.408639198	1.634431473	0.002347418	0.025702143	0.019903788	6842	tags=40%, list=28%, signal=29%	NAV3/GATA3/MT2A/IL4R/ASAP2/CYR61/DUSP4/PTHLH/SOX4/ARL4C/JARID2/FZD2/MAST4/ID3/MCL1/MARK3/SLK/RAP1GAP2/BAZ2B/AKAP10/TIPARP/ATP13A3/SAT1/PHC2/WEE1/FOXF2/MORC3/MYC/THBD/SCHIP1/E2F3/CHD8/HEG1/TNFAIP8/CASP8/CDYL/N4BP1/TRAM2/ZMYND8/FADD/BAIAP2/ZNF146/SHOC2/FOXJ3/CNOT4/BAG5/AMD1/KIF2A
RASHI_RESPONSE_TO_IONIZING_RADIATION_2	RASHI_RESPONSE_TO_IONIZING_RADIATION_2	120	0.373107776	1.492316682	0.002347418	0.025702143	0.019903788	2530	tags=21%, list=10%, signal=19%	ANXA1/KLF4/PRSS23/CSF1/EDN1/SOCS2/KRT19/CLDN4/SOX4/SLC7A7/RELB/KLF5/LGALS3/PDE4B/KLF6/JUNB/VPS37B/HIVEP2/BIRC3/RAB10/TIMP2/CDKN1A/S100A13/KLF10/BCL10
GAUSSMANN_MLL_AF4_FUSION_TARGETS_A_UP	GAUSSMANN_MLL_AF4_FUSION_TARGETS_A_UP	173	0.36493195	1.538043293	0.002352941	0.025702143	0.019903788	4296	tags=23%, list=17%, signal=19%	C3AR1/C1QL3/GJB2/NAV3/HBEGF/TGM2/TRIM9/WIPF1/RP2/STEAP2/PLXNA2/FHDC1/CYR61/FJX1/AP1S3/LYSMD2/TTC9/SH3KBP1/MYO5A/PCDH19/EGR1/NRP1/S1PR3/SLC20A1/DISP1/MYH9/ATP7A/ENPP5/GPR176/C12orf42/ARSJ/GDA/CCDC103/IGFBP7/JMJD1C/DYNLT3/TMEM206/ARRDC3/ANKRD29/GNPDA2
KEGG_ENDOCYTOSIS	KEGG_ENDOCYTOSIS	174	0.362892017	1.529763828	0.002352941	0.025702143	0.019903788	6516	tags=44%, list=26%, signal=32%	EHD2/SMURF2/CSF1R/DNM3/EGFR/CXCR4/F2R/CLTB/ASAP2/HLA-G/ARAP2/ARAP3/RAB31/IL2RB/PARD6B/SMURF1/PDGFRA/SH3KBP1/ASAP1/VPS37B/EPN2/ERBB4/PSD3/ADRB2/CHMP1B/CHMP4C/DAB2/AGAP2/RAB11FIP5/HSPA1L/HGS/STAM2/LDLR/PLD2/SH3GLB1/TRAF6/NEDD4/GIT1/RAB22A/RAB11A/PDCD6IP/EEA1/GRK5/VPS4B/VPS37A/EHD1/EHD4/GRK7/AP2B1/CHMP5/IQSEC2/CBL/RAB5B/PARD6A/GIT2/AP2S1/VPS28/SH3GLB2/ARF6/EPS15/ACAP2/HSPA8/PIKFYVE/RAB11B/PRKCI/IL2R…
KIM_WT1_TARGETS_8HR_UP	KIM_WT1_TARGETS_8HR_UP	160	0.529818014	2.219372631	0.002352941	0.025702143	0.019903788	2729	tags=26%, list=11%, signal=23%	GFPT2/EMP1/BCL2A1/SNAI2/CREB3L1/LAMB3/ADAM19/SERPINE1/HBEGF/TGFB1I1/PLAUR/GEM/FGF1/FOSL1/DLX2/CSDC2/PDLIM4/CSF1/AREG/IL4R/IL11/SFN/GRB10/PTHLH/HMGA1/TPBG/JUNB/TRIB1/RGS4/CDR2L/DNAJB5/PHLDA2/GLRX/TM4SF1/KLF10/ZYX/CBFB/SH3BP5/JUN/DAB2/TBC1D2/SLC20A1
SENESE_HDAC2_TARGETS_UP	SENESE_HDAC2_TARGETS_UP	107	0.542619863	2.131138506	0.002352941	0.025702143	0.019903788	2513	tags=26%, list=10%, signal=24%	GFPT2/BCL2A1/MYH16/G0S2/CA2/PLAU/MYCT1/TGM2/PDLIM4/PXN/ELK3/KISS1/NCEH1/FBXO32/HMGA1/SSFA2/ITGB1/DOCK4/ASPH/MMP9/ITGA6/INHBA/MCL1/C4orf26/IQGAP1/DPY19L1/CBFB/CSF2
SMIRNOV_CIRCULATING_ENDOTHELIOCYTES_IN_CANCER_UP	SMIRNOV_CIRCULATING_ENDOTHELIOCYTES_IN_CANCER_UP	148	0.451611818	1.872043957	0.002352941	0.025702143	0.019903788	3615	tags=34%, list=15%, signal=29%	C3AR1/GNA15/NRG1/PTGES/PLAU/SMURF2/HBEGF/MPP1/TNFRSF1B/CD9/MARCO/CDA/DKK3/SERPINB2/PRSS23/TIE1/SLC16A6/ENG/DUSP4/PPARD/PERP/RAB33A/CD93/IER3/ALOX5/WNT5A/SLC2A3/PFKFB3/ULK1/ADAP2/EGR1/GAB2/PMP22/QSOX1/PDLIM7/TIMP2/CDKN1A/HIST1H2AE/SHC1/CCR1/FCGR2A/BHLHE40/AQP9/CSF2RA/TNS1/DAPK2/SLC22A4/EPAS1/ELF4/CTSB
TAKEDA_TARGETS_OF_NUP98_HOXA9_FUSION_8D_DN	TAKEDA_TARGETS_OF_NUP98_HOXA9_FUSION_8D_DN	175	0.388158096	1.636720658	0.002352941	0.025702143	0.019903788	3615	tags=27%, list=15%, signal=23%	EMP1/ETS1/ADAM19/MMP14/KLF2/CD9/MARCO/STAC/CST1/PLA2G7/CD200R1/CST7/SRPX/SLC16A6/NPL/RAB3C/TSPAN15/SLC7A7/CREB5/ALOX5/BPI/CD24/DOCK4/ADORA3/MMP9/PADI4/COLEC12/NRP1/CEBPE/DACH1/HVCN1/JAZF1/GPR34/JUN/DAB2/RAB30/CEACAM8/LFNG/ADAM9/GLIPR2/ZDHHC19/RNASE1/TEX15/ATP10D/EPAS1/IL5RA/CTSB
VART_KSHV_INFECTION_ANGIOGENIC_MARKERS_UP	VART_KSHV_INFECTION_ANGIOGENIC_MARKERS_UP	148	0.413822344	1.715397136	0.002352941	0.025702143	0.019903788	2253	tags=26%, list=9%, signal=24%	CCL5/DLL4/SYN1/S1PR1/PLAU/NOS3/TIMP1/PLAUR/IL18/FGF1/JAG2/PDGFB/ATG9B/EPHB1/CXCR4/TIE1/F2R/EFNB2/WNT10A/CYR61/ENG/MMP19/ITGB3/PLAT/ANGPT1/PDGFRA/EGFL7/DLL3/WNT5A/WNT5B/PROM1/MMP9/STAB2/NPR1/ITGAV/NRP1/ROBO4/TNF/TIMP2
WIERENGA_STAT5A_TARGETS_UP	WIERENGA_STAT5A_TARGETS_UP	189	0.418287862	1.784400444	0.002352941	0.025702143	0.019903788	3317	tags=30%, list=13%, signal=26%	EMP1/CCL5/CALB2/NTSR1/CA2/PLAU/F2RL1/A4GALT/KLF2/PRDM8/TGM2/DUSP5/ITGA2/XIRP1/BATF3/CST7/IL4R/NDRG1/OSM/CCR7/SOCS2/UPK1A/LTB/PGM2L1/DPYSL4/KLF6/CTXN1/CCDC102A/ARG2/STK17B/GGT5/TRIB1/SLC2A3/MAPK13/IGFBP4/SLC9A7/TRAF1/EGR1/TNFRSF4/RHEBL1/TANC1/PPFIA4/GADD45B/SLC2A14/GABARAPL1/NUDT4P1/CSF2/DAB2/PIK3IP1/FCGR2A/FAM129B/RHAG/CD83/BHLHE40/ARL4A/TLE4
DELPUECH_FOXO3_TARGETS_UP	DELPUECH_FOXO3_TARGETS_UP	68	0.567766814	2.085676378	0.002358491	0.025702143	0.019903788	4647	tags=54%, list=19%, signal=44%	EMP1/CAV1/SEMA3C/PLAUR/DUSP5/CD9/MVP/MAP3K5/EDN1/KIF3C/SERPINB8/CYR61/CLDN4/CDC42EP2/IGFBP6/KLF5/WDR45/PHLDA2/TIMP2/S100A13/KRT6B/RERE/UBE2H/PIK3IP1/HSPA1L/CDC14A/CTSB/PLCG2/ABCC5/CD59/SAT1/CCNG2/SMPDL3A/MXI1/GNB5/MXD1/CLU
MORI_PRE_BI_LYMPHOCYTE_DN	MORI_PRE_BI_LYMPHOCYTE_DN	69	0.495284439	1.814941147	0.002358491	0.025702143	0.019903788	6261	tags=46%, list=25%, signal=35%	S1PR1/KLF2/IL10RA/IL4R/HLA-G/PTK2B/JARID2/BIRC3/MCL1/TRAF5/UBE2H/ZFP36/CD22/CD2/CAPN1/CD79B/TMEM71/DIP2B/SAT1/CD72/ZCCHC6/RGS14/CCNDBP1/ABLIM1/RHOQ/FAM107B/BTG2/FAM3C/BTG1/NBR1/TIRAP/FBXO11
PEDERSEN_TARGETS_OF_611CTF_ISOFORM_OF_ERBB2	PEDERSEN_TARGETS_OF_611CTF_ISOFORM_OF_ERBB2	68	0.670972821	2.464800916	0.002358491	0.025702143	0.019903788	1937	tags=40%, list=8%, signal=37%	BCL2A1/STC1/PTGES/ITGA5/PARM1/ZNF185/F2RL1/RAB3B/TMEM156/LOXL2/PLAUR/DNM3/ANGPTL4/EGFR/HSPB8/IL11/ISG20/IDS/C3orf52/B3GNT5/SLC4A7/TSPAN1/LYST/STEAP1/AP1S3/ITGB1/UBE2E3
PICCALUGA_ANGIOIMMUNOBLASTIC_LYMPHOMA_DN	PICCALUGA_ANGIOIMMUNOBLASTIC_LYMPHOMA_DN	125	0.50338919	2.025990745	0.002358491	0.025702143	0.019903788	5065	tags=36%, list=21%, signal=29%	SMURF2/GATA3/PMAIP1/KLF4/PTGER4/NR4A2/WIPF1/AREG/IRS2/DUSP2/IDS/DUSP4/FOSB/KLF6/YPEL5/DUSP10/STK17B/SLC2A3/IER5/MCL1/FOSL2/GADD45B/PPP1R15A/KLF10/ZFAND5/BCL10/JUN/HECA/NR4A3/ZFP36/MOAP1/TSC22D3/FBXO33/TSC22D2/TIPARP/JMJD1C/ESYT2/CSGALNACT2/GADD45A/TUBB2A/MXD1/B3GNT2/ID2/MEX3C/PRNP
SERVITJA_ISLET_HNF1A_TARGETS_UP	SERVITJA_ISLET_HNF1A_TARGETS_UP	141	0.444798648	1.831895438	0.002358491	0.025702143	0.019903788	2253	tags=26%, list=9%, signal=24%	CIDEA/SNAI2/EGR2/AKAP12/MSN/DCLK1/MMP14/TGM2/SYTL3/EFEMP1/ANXA1/PRKG2/DNM3/PLCB4/DKK3/FGF14/LGALS1/THY1/WISP1/CSF1/VIM/ARHGDIB/PROCR/GAP43/SERPINE2/RHOC/SNCG/NEBL/MICAL1/LGALS3/PYGB/STK17B/ACOT7/RAB6B/SMAD3/PMP22/TIMP2
CERVERA_SDHB_TARGETS_1_UP	CERVERA_SDHB_TARGETS_1_UP	106	0.482309421	1.88745371	0.002364066	0.025702143	0.019903788	1656	tags=27%, list=7%, signal=26%	MYOF/AQP1/C16orf45/SUSD4/TANC2/TMEM156/LOXL2/RFTN1/IL18/PMAIP1/PRSS23/UBASH3B/EDN1/KIF3C/FHL2/SOCS2/DUSP4/CACNB3/TMEM54/GOLM1/IGFBP2/COL1A1/S100A6/LONRF2/TUBA1A/LIPH/LHX2/PGM2L1/PLEKHG4
DAIRKEE_TERT_TARGETS_DN	DAIRKEE_TERT_TARGETS_DN	108	0.408627042	1.606286567	0.002364066	0.025702143	0.019903788	4015	tags=25%, list=16%, signal=21%	CELF2/MGAT5B/DACT1/OLFM1/EDIL3/HSPB8/HES2/DYNC1I1/PSORS1C1/CTTNBP2NL/ERRFI1/MACF1/ANKRD1/FAM110B/ABTB2/LMCD1/NEK7/GLIPR2/BCL9/VWA3A/STK32B/UBL3/TSC22D2/IGFBP7/PDZRN3/ADAMTS7/PLEKHM3
ELVIDGE_HYPOXIA_BY_DMOG_UP	ELVIDGE_HYPOXIA_BY_DMOG_UP	126	0.444394878	1.788112342	0.002364066	0.025702143	0.019903788	4488	tags=37%, list=18%, signal=31%	STC1/CAV1/AKAP12/SPOCK1/GJA1/SERPINE1/LOXL2/PLAUR/ANGPTL4/EGFR/CXCR4/PFKP/SRPX/ISG20/AHNAK2/NDRG1/S100A6/FOS/DPYSL4/KLF6/PFKFB3/KLHL24/ASPH/TXNIP/PLAC8/EGR1/GLRX/QSOX1/PPFIA4/DST/JUN/YPEL1/VEGFC/PAM/BHLHE40/OLFML2A/SFXN3/ATXN1/EGLN1/CD59/SAT1/CCNG2/MXI1/ADM/IGFBP5/DSC2/SPRY1
HOOI_ST7_TARGETS_UP	HOOI_ST7_TARGETS_UP	82	0.465398683	1.750699431	0.002364066	0.025702143	0.019903788	4112	tags=32%, list=17%, signal=27%	FHL1/SNAI2/IL31RA/LAMB3/SERPINE1/CDA/LHX6/ENDOD1/FLNC/ANKRD33B/KLHL29/BAIAP2L1/ID3/ANXA3/RCL1/ZNF616/CALB1/PI3/UGCG/SYT1/PPP1R35/RUNX2/MYO6/LRWD1/OGFRL1/PODXL
KAN_RESPONSE_TO_ARSENIC_TRIOXIDE	KAN_RESPONSE_TO_ARSENIC_TRIOXIDE	115	0.39240888	1.552694802	0.002364066	0.025702143	0.019903788	2542	tags=26%, list=10%, signal=24%	GFPT2/STC1/PTPRZ1/SERPINE1/CAV2/MT2A/IL11/KCTD12/NDRG1/MT1H/EFNB2/SOCS2/TMEM158/PTHLH/C6orf15/ARL4C/MT1E/PDGFRA/ANKRD1/FEZF2/RGS4/CLEC2B/DCBLD2/ARHGAP29/GLRX/DPYSL3/CRYAB/PPP1R15A/GABARAPL1/JUN
LABBE_TARGETS_OF_TGFB1_AND_WNT3A_UP	LABBE_TARGETS_OF_TGFB1_AND_WNT3A_UP	106	0.44948587	1.759003111	0.002364066	0.025702143	0.019903788	4552	tags=42%, list=18%, signal=34%	FXYD5/ALOXE3/LAMB3/MMP14/SERPINE1/HTR2B/PDGFB/MAP2/WISP1/IL11/HS6ST2/ELK3/CYR61/BFSP1/DUSP1/ANKRD1/JUNB/ITGB1/FZD2/WNT5A/FOXH1/INHBA/NRP1/DBN1/ZYX/PLA2G4A/FAM50B/RAG2/BHLHE40/ACOT9/RUNX2/CACNA1H/ATP13A3/CKM/LEPROT/KRT8/AHR/TMSB4X/CTGF/CD81/FBLN2/SGK1/FURIN/JAG1
LEE_NEURAL_CREST_STEM_CELL_DN	LEE_NEURAL_CREST_STEM_CELL_DN	106	0.390942846	1.52990278	0.002364066	0.025702143	0.019903788	4554	tags=37%, list=18%, signal=30%	GRAMD1C/CA2/GALNT12/NAV3/EFEMP1/CD9/PMAIP1/PRSS23/NELL2/PSTPIP2/SPON1/FJX1/DOCK3/ARL4C/LHX2/FOS/FGF8/FEZF2/CREB5/WNT5B/FUT8/PROM1/SPRY2/PRR16/CD82/MFAP3L/SORBS2/ZBBX/ENPP4/FBN2/PLK2/SAT1/AGPAT4/BTG3/F3/FOXG1/SMS/SPRY1/TNFRSF10B
LIU_SOX4_TARGETS_UP	LIU_SOX4_TARGETS_UP	126	0.402394166	1.619114013	0.002364066	0.025702143	0.019903788	5448	tags=36%, list=22%, signal=28%	HBEGF/DUSP5/LIF/PRSS23/EGFR/CSF1/ISG20/RP2/ELK3/TMEM158/CTTNBP2NL/TMSB10/SOX4/TUBA1A/YPEL5/GLP1R/FUT8/CD24/KLHL24/LEF1/DST/BCL10/RRM2B/ATP7A/SLC5A3/ENPP5/FCN3/ENPP4/FYCO1/TSC22D2/PLK2/DENND5A/PRDM2/BMPR2/HBP1/RB1CC1/IL6R/LHFPL2/SWAP70/NSUN3/PDE8A/ATR/TMEM184B/E2F3/FAM107B
LU_AGING_BRAIN_UP	LU_AGING_BRAIN_UP	248	0.375350957	1.648311098	0.002364066	0.025702143	0.019903788	4024	tags=29%, list=16%, signal=24%	CAV1/MYOF/MSN/S1PR1/GJA1/RGS20/LTBP1/TGM2/CAV2/EFEMP1/MT2A/FGF1/RIN2/BBOX1/HEPH/MAP3K5/VIM/NDRG1/SPON1/DDR1/FGF2/GNG12/NEBL/SSFA2/INHBB/MT1E/GPR137B/ITGB1/IFI16/FXYD1/CLEC2B/TXNIP/SLC4A4/GAB2/DNASE1L1/TM4SF1/PMP22/SSPN/ZEB2/ITGAV/DPYSL3/CRYAB/IQGAP1/TSC22D4/ANXA3/SEPT10/RIN1/GPRC5B/AMOTL2/MFAP3L/NT5C2/NEK7/ADD3/PIP4K2A/RNASE1/KLC1/BAZ2B/TLE4/ID4/APOD/TIPARP/CEP170/SFRP1/HIF1A/GPC5/SH3GLB1/TWF1/RA…
PANGAS_TUMOR_SUPPRESSION_BY_SMAD1_AND_SMAD5_UP	PANGAS_TUMOR_SUPPRESSION_BY_SMAD1_AND_SMAD5_UP	122	0.429566797	1.722554814	0.002364066	0.025702143	0.019903788	2902	tags=26%, list=12%, signal=23%	LBH/EHD2/CELF2/ETS1/TGM2/EMP3/CAV2/RFTN1/WIPF1/MVP/CSDC2/COL12A1/HS6ST2/EYA4/S100A16/PKIA/GMFG/L3MBTL3/GMPR/RBP1/ZFP36L1/NAV1/LRRK1/NUAK1/GLI1/NFATC1/C8orf4/CRYAB/SIPA1L1/FAM129B/PRUNE2/ZG16
PID_PDGFRBPATHWAY	PID_PDGFRBPATHWAY	126	0.384210996	1.545950364	0.002364066	0.025702143	0.019903788	7211	tags=49%, list=29%, signal=35%	S1PR1/PDGFB/SFN/GRB10/ITGB3/FOS/PRKCE/SIPA1/DOCK4/JAK2/PTPRJ/ITGAV/IQGAP1/LCK/JUN/PLA2G4A/SHC1/CTTN/ACTR3/YWHAZ/MAP2K4/RASA1/BCAR1/NCK2/RAP1B/ARPC1B/CYFIP2/RAC1/CBL/CRK/MYC/YES1/USP6NL/PPP2R1A/ACTR2/STAT5B/YWHAH/MAP2K1/PIK3R3/ARPC2/ACTA2/WASL/PLCG1/ABI1/NRAS/PRKCD/PAK1/BAIAP2/YWHAG/PIK3CD/EPS8/PIK3CB/ELK1/NCKAP1/MAP2K2/RAP1A/RAB5A/FYN/BRAF/ARPC4/HRAS/ARPC5
REACTOME_L1CAM_INTERACTIONS	REACTOME_L1CAM_INTERACTIONS	82	0.471930601	1.775270676	0.002364066	0.025702143	0.019903788	2708	tags=23%, list=11%, signal=21%	ITGA5/MSN/KCNQ3/ITGA2/NCAN/SPTB/EGFR/KCNQ2/SCN5A/ITGB3/ANK1/ITGB1/CD24/SCN2A/ITGAV/NRP1/KIF4B/SPTBN2/RPS6KA4
KEGG_ARRHYTHMOGENIC_RIGHT_VENTRICULAR_CARDIOMYOPATHY_ARVC	KEGG_ARRHYTHMOGENIC_RIGHT_VENTRICULAR_CARDIOMYOPATHY_ARVC	67	0.499819451	1.833463997	0.002369668	0.025702143	0.019903788	4595	tags=43%, list=19%, signal=35%	CACNG7/ITGA5/CACNG6/GJA1/DES/ITGA2/CACNA2D1/ITGA3/CACNB3/ITGB3/ACTN2/ITGB1/LEF1/ITGA6/ITGAV/CACNG4/DSG2/CACNA2D4/ITGA10/ITGB8/ITGB5/CACNB1/SGCG/SGCB/ACTG1/LMNA/DSC2/LAMA2/JUP
LINSLEY_MIR16_TARGETS	LINSLEY_MIR16_TARGETS	190	0.358695796	1.52852081	0.002369668	0.025702143	0.019903788	6690	tags=41%, list=27%, signal=30%	SERPINE1/SMURF2/RAB3B/BIK/ELK3/PLEKHM1/NCEH1/RHOC/RNF128/TIAM1/MACF1/JUNB/CCDC68/POLR3G/MAPRE3/ITPRIPL2/EGR1/ATG16L1/PACS1/CLIP4/DNAJB6/UBTD1/C7orf43/PIP4K2A/ZNFX1/RAB11FIP5/SLC16A9/ST6GALNAC6/FYCO1/USP46/YRDC/SLC9A1/LYPLA2/BTG3/F3/WEE1/NACC2/UHMK1/RAB22A/GNB5/GNPDA2/LIMK1/SPRYD3/SFR1/CDS2/TNFRSF10B/PHLPP2/NKIRAS1/DAZAP2/TBCEL/CRY2/ELL/TMEM9B/EIF2S1/KIF3B/ZFYVE9/UBE2V1/FOXK1/CHD9/PON2/MAP4/PPP1R1…
PLASARI_TGFB1_TARGETS_10HR_UP	PLASARI_TGFB1_TARGETS_10HR_UP	190	0.566889068	2.41570084	0.002369668	0.025702143	0.019903788	2348	tags=36%, list=10%, signal=33%	GFPT2/ALDH1A3/GJB3/ITGA5/EGR2/GJB2/ZNF469/TFPI2/F2RL1/HIVEP3/SERPINE1/PMEPA1/CNN1/HBEGF/CHST11/MICAL2/PLAUR/DUSP5/PMAIP1/HTR2B/PRKG2/FOSL1/PDGFB/LIF/ENDOD1/FGF18/IL11/STMN4/SFN/NTF4/SOCS2/DUSP4/FJX1/ITGB3/NUAK2/FBXO32/FGF2/PTHLH/PTK2B/PLK3/SNAI1/NEBL/RASL11B/GJA3/WNT9A/TTC9/CD40/ALDH1A2/ANKRD1/JUNB/IER3/ARNTL/NUAK1/TNFRSF12A/KLHL29/NFATC1/BAIAP2L1/CDYL2/MMP9/INHBA/PPP1R13L/FLNB/PAPSS2/LPIN3/RAP1G…
BURTON_ADIPOGENESIS_8	BURTON_ADIPOGENESIS_8	84	0.493052976	1.860255432	0.002375297	0.025702143	0.019903788	4322	tags=37%, list=18%, signal=31%	FXYD5/EMP1/MSN/EMP3/PLA2G7/PRSS23/F2R/RAB31/SERTAD1/TMSB10/TUBA1A/TPBG/CMTM3/BDNF/FLNB/ITGAV/PDLIM7/ANXA3/PRAF2/RPS6KA4/TNFAIP1/MYH9/SERPINB6/MAP1LC3B/MATN4/KCTD10/LEPROT/CAP1/TES/PHLDB2/TMSB4X
CHANDRAN_METASTASIS_DN	CHANDRAN_METASTASIS_DN	274	0.378528403	1.683129698	0.002375297	0.025702143	0.019903788	4887	tags=33%, list=20%, signal=27%	KCNN4/EGR2/THSD4/PARM1/KRT15/PMEPA1/EPHB6/SEMA3C/CAV2/GLI3/RBM24/KLF4/HSPB8/PPP1R14A/ME3/CACNA2D1/FAM135A/RRAS/DUSP2/AHNAK2/EYA4/TUBB6/PRICKLE2/MRGPRF/PRRX1/GOLM1/FHOD3/IGFBP2/TSPAN15/CAB39L/ROBO2/DUSP1/FOSB/FOS/PDE4B/KLF6/PYGB/SMTN/MOXD1/WNT5B/PDE5A/PSD3/MN1/SMAD3/CUEDC1/SSPN/SMAGP/BCAS1/NOV/TSHZ3/LSAMP/IER2/EGR3/LFNG/DEF6/ZFP36/ITIH5/ITGB8/SLC30A4/RAB34/RNF43/SORBS2/ZBTB4/PAMR1/SERPINB5/PI15/PG…
GERY_CEBP_TARGETS	GERY_CEBP_TARGETS	114	0.381814159	1.508350558	0.002375297	0.025702143	0.019903788	5065	tags=40%, list=21%, signal=32%	APBB1IP/HBEGF/PLAUR/KLF4/ANGPTL4/SERPINB2/FHL2/PROCR/S100A3/PLAT/HIST1H2BC/DUSP1/RASL11B/FOS/JUNB/CAPRIN2/IFI16/ID3/GLRX/NRP1/CRYAB/GADD45B/PPP1R15A/IER2/NR1D1/PPARG/PEA15/MAFK/WWC1/SAT1/HMOX1/ACSL1/FOXF2/FOXG1/DFNA5/DNAJB1/CLU/ABHD5/VCAN/RRAD/SERPINI1/HSPH1/TOM1L1/ABCA1/ID2/PRNP
GROSS_HYPOXIA_VIA_ELK3_AND_HIF1A_UP	GROSS_HYPOXIA_VIA_ELK3_AND_HIF1A_UP	136	0.45294256	1.850029195	0.002375297	0.025702143	0.019903788	4602	tags=34%, list=19%, signal=28%	GPRC5A/ETS1/GATA3/HBEGF/KLF4/PTGER4/ANGPTL4/EDN1/NDRG1/CYR61/DUSP4/SPRY4/SMOX/CD93/ERRFI1/FOS/KLF6/ANKRD1/RUSC2/PFKFB3/CHIC2/C8orf4/SPRY2/EGR1/TM4SF1/IL13RA1/MPP2/ARHGAP5/CDC42SE1/BCL10/ZFP36/SDC4/ATP7A/JMJD1C/PLK2/SAT1/TRAF6/ME2/MXI1/CTGF/FRMD6/MXD1/SGK1/DUSP14/JAG1/RCAN1
IVANOVSKA_MIR106B_TARGETS	IVANOVSKA_MIR106B_TARGETS	84	0.465592947	1.756650607	0.002375297	0.025702143	0.019903788	5351	tags=45%, list=22%, signal=36%	DUSP2/PKIA/NCEH1/TRIM36/GPR137B/CAPRIN2/KIF5C/MAPRE3/CCND1/ATG16L1/CDKN1A/KLF10/CLIP4/TNFAIP1/KIAA0513/C7orf43/TMEM127/ZNFX1/ENPP5/SLC16A9/JAK1/FYCO1/USP46/EIF5A2/BTG3/RAB22A/NETO2/TBC1D9/LIMK1/RASGEF1A/SFR1/TNFRSF10B/NAGK/NKIRAS1/DAZAP2/HPS5/TMEM9B/ZFYVE9
JOHNSTONE_PARVB_TARGETS_2_UP	JOHNSTONE_PARVB_TARGETS_2_UP	127	0.417973456	1.685258636	0.002375297	0.025702143	0.019903788	4527	tags=31%, list=18%, signal=26%	FXYD5/ALDH1A3/TFPI2/CCRL2/SERPINE1/S100A11/CXCR4/ECM1/GRAMD1B/PLAT/IGFBP6/COTL1/LYSMD2/PLEK2/IGFBP4/SMAD3/MINK1/ZYX/DDX60/MOAP1/FKBP1A/BCL2L1/ZNFX1/KCTD13/HGS/CSF2RA/KRT18/FAM86B1/EMB/DLGAP4/APLP2/H1F0/WWC1/TRAPPC1/KRT8/ACTG1/ASXL2/TFE3/MAMDC2/FURIN
KIM_RESPONSE_TO_TSA_AND_DECITABINE_UP	KIM_RESPONSE_TO_TSA_AND_DECITABINE_UP	116	0.388900617	1.539936973	0.002375297	0.025702143	0.019903788	2657	tags=22%, list=11%, signal=20%	PSCA/LAMB3/PDE2A/F2RL1/CNN1/CPA4/TGM2/IL18/CDA/ISG20/BIK/SFN/S100A3/RPP25/KRT19/TSPAN1/CYP24A1/HIST1H2BC/CABYR/KCNV2/ARL14/FGD6/CDCP1/CDKN1A/HIST1H2BJ/FAM50B
MULLIGHAN_NPM1_MUTATED_SIGNATURE_1_DN	MULLIGHAN_NPM1_MUTATED_SIGNATURE_1_DN	116	0.408197528	1.61634731	0.002375297	0.025702143	0.019903788	4943	tags=33%, list=20%, signal=26%	FXYD5/GJB3/FHL1/PDE2A/PRAME/DUSP5/PMAIP1/PLCB4/CD200/SVIL/TRPM4/ARL4C/EPHB2/TNFRSF25/PYGB/PDX1/DENND3/ZNF287/PSG9/ARID3B/LTBP4/OAZ3/RERE/BTN2A2/INSL3/PLEKHO1/LDLR/SCRN1/PLEKHG3/RAB11A/PPM1F/EHD1/PI4K2A/HSPB1/SNRK/DSC1/FLAD1/XPNPEP1
GAVIN_FOXP3_TARGETS_CLUSTER_P3	GAVIN_FOXP3_TARGETS_CLUSTER_P3	150	0.417230106	1.731672085	0.002380952	0.025702143	0.019903788	4467	tags=33%, list=18%, signal=27%	MYO1F/POU2F2/HDAC9/GJB2/PDE2A/CCRL2/PEAR1/IL18/IL10RA/RIN2/GPD2/CD200R1/PRDM1/FRMD5/BIK/TYRP1/LYL1/SOX4/S100A6/CASS4/SLC2A3/FAM81A/IGFBP4/PTPRJ/ZNF608/BCO2/CDCP1/GABARAPL1/GPR34/BICD1/KLRG1/KY/ITGB8/SDC4/PGLYRP1/ITGB5/ACPP/JAK1/RALGDS/CBX7/CC2D2A/MGEA5/MYO1E/SERINC3/CLIP1/ITSN1/RABGAP1L/TMBIM1/PSEN2
KATSANOU_ELAVL1_TARGETS_UP	KATSANOU_ELAVL1_TARGETS_UP	150	0.413648427	1.71680668	0.002380952	0.025702143	0.019903788	4125	tags=33%, list=17%, signal=28%	C3AR1/SLAMF9/FOXF1/ALDH1A3/COL11A1/SUSD2/TGM2/PDGFB/PPP1R14A/HOXC6/CD200/ITGA3/SFN/C19orf33/ENG/FJX1/CD52/IGFBP2/FOXC1/SNCG/SLC7A7/ANKRD1/LDB2/MPEG1/PDE5A/CCDC68/KLHL24/ITPRIPL2/TXNIP/SLC16A4/FBXL7/SPSB1/KRTAP5-2/ADAMTS10/FOXD1/ANKRD44/KLHL30/DNER/PAPPA2/ATP10D/BMP4/HOXB6/VNN1/SAT1/MYH11/CCNG2/CDKL3/ZNF736/GALNT11/GADD45A
ALCALAY_AML_BY_NPM1_LOCALIZATION_UP	ALCALAY_AML_BY_NPM1_LOCALIZATION_UP	123	0.392160884	1.572328296	0.002386635	0.025702143	0.019903788	5297	tags=42%, list=22%, signal=33%	C3AR1/ITGA5/LTBP1/TLR4/EPB41L3/BIK/IGHA1/HOXA11/GRB10/RASGRP3/IGFBP2/KCNK5/HIST2H2BE/FOXC1/HIST1H2BC/LTB/FAM110B/SNCAIP/PBX3/ASPH/DPYSL3/ACVR1/BCL10/ARHGAP22/HOXA1/HIST1H2BE/H2BFS/ITGB5/HOXB7/NFE2L3/LUM/KRT18/HOXB6/SMPDL3A/HOXA2/AQP3/LMNA/SPATA6/DSC2/TMBIM1/JAG1/CLU/MTMR9/CDC42BPB/FBXO28/TOM1L1/WDFY3/TRIM32/ADAM17/SCHIP1/PSEN1/SGPL1
MCLACHLAN_DENTAL_CARIES_DN	MCLACHLAN_DENTAL_CARIES_DN	206	0.374877864	1.610454845	0.002386635	0.025702143	0.019903788	2181	tags=21%, list=9%, signal=20%	C3AR1/CCL5/BCL2A1/CD79A/RAC2/G0S2/PLAU/TIMP1/LTBP1/TNFRSF1B/PLAUR/CSF1R/MT2A/PTGER4/HLA-DMB/SERPINB2/PLA2G7/CXCR4/IL11/FCER1G/ARHGDIB/SPON1/SERPINE2/LY96/RAB31/GZMB/LTB/CD93/HLA-DRB6/IER3/ALOX5/SLC2A3/CD24/KIF5C/IGFBP4/CLEC2B/SLC46A3/MMP9/INHBA/PLAC8/SOCS3/BIRC3/MCL1/GLRX
VERHAAK_GLIOBLASTOMA_CLASSICAL	VERHAAK_GLIOBLASTOMA_CLASSICAL	191	0.349649525	1.489155278	0.002386635	0.025702143	0.019903788	2838	tags=20%, list=12%, signal=18%	EYA2/GLI2/POPDC3/KCNF1/SPOCK1/ADAM19/FA2H/PARP8/TLR4/SEMA3C/EDIL3/EPB41L3/EGFR/IRS2/SOCS2/KLHL4/DYNC1I1/ARAP2/ARAP3/SEMA6D/FBXL2/PTPN21/WSCD1/CREB5/SLC4A4/SPRY2/BCAS1/FRMD4A/ZYX/PLCL1/ZNF20/SIPA1L1/OAZ3/NR4A3/NPAS3/LFNG/ITGB8/TRIB2
ZWANG_CLASS_3_TRANSIENTLY_INDUCED_BY_EGF	ZWANG_CLASS_3_TRANSIENTLY_INDUCED_BY_EGF	206	0.581712331	2.499004429	0.002386635	0.025702143	0.019903788	4777	tags=49%, list=19%, signal=40%	EMP1/NRG1/ETS1/F2RL1/SERPINE1/HBEGF/SEMA3C/PLAUR/DUSP5/GEM/KLF4/ITGA2/HRH1/MYPN/NR4A2/SGMS2/SLC22A13/EDN1/DNMBP/C3orf52/NDRG1/RND3/B3GNT5/ASAP2/METRNL/ADAMTS9/CLDN4/NCEH1/MMP19/DMBT1/ITPRIP/KLK6/PDP1/DUSP1/FOSB/FOS/ZFP36L1/FBXL2/JUNB/RAP2B/IER3/MYADM/TRIB1/DENND3/PFKFB3/HIVEP2/PSD3/PLAC8/SOCS3/CHMP1B/PPFIBP1/BIRC3/MCL1/FOSL2/PPP1R15A/ZC3H12C/ARHGAP42/HOXA1/IFNE/BTBD3/NR4A3/SLC20A1/CPEB2/BLZF1/ZSW…
BOQUEST_STEM_CELL_DN	BOQUEST_STEM_CELL_DN	202	0.414480449	1.774585614	0.002392344	0.025702143	0.019903788	2451	tags=23%, list=10%, signal=21%	STC1/G0S2/AQP1/S1PR1/DOCK9/TFPI2/MYCT1/PDE2A/CCRL2/PTPRE/MECOM/HBEGF/THSD7A/TGM2/PITPNC1/TNFRSF1B/BAALC/JAG2/DNM3/ABLIM3/LHX6/TIE1/TEX14/AREG/ISG20/MCTP1/EFNB2/SOCS2/ENG/ADAMTS9/BCAR3/RASGRP3/GMFG/ARAP3/CD93/ALDH1A2/CLIC5/PNP/CCDC68/MAST4/ITGA6/ADRB2/TM4SF1/SMAGP/DSG2/CSF3/ANXA3
HOELZEL_NF1_TARGETS_UP	HOELZEL_NF1_TARGETS_UP	124	0.42223398	1.691359944	0.002392344	0.025702143	0.019903788	3846	tags=33%, list=16%, signal=28%	NRG1/THSD4/DCLK1/SERPINE1/RBM24/ITGA2/MOSPD1/FAM89A/HSPB8/MAP2/ENDOD1/AHNAK2/RND3/GAP43/CCNB3/DUSP4/RAB3C/KCNH8/RAB31/LGALS3/NAV1/IFI16/STK17B/TRNP1/DCBLD2/PHACTR2/PHLDA2/CLSTN2/STAMBPL1/UPP1/S100A10/TSPAN18/PCDH17/SLC18A1/OSBPL6/LIMS3/ATXN1/SCG2/OSBPL3/TMEM74/PLK2
KIM_WT1_TARGETS_12HR_DN	KIM_WT1_TARGETS_12HR_DN	199	0.429445158	1.837556142	0.002392344	0.025702143	0.019903788	2732	tags=18%, list=11%, signal=16%	NRG1/BCL2A1/GPRC5A/ETS1/CORO2B/SMURF2/PMEPA1/SEMA3C/RFTN1/IL18/EGFR/AMIGO2/ELK3/RND3/ESM1/CYR61/CYP24A1/STEAP1/IL2RB/DUSP1/AMH/ZFP36L1/PLEK2/WNT5B/ASPH/BDNF/INHBA/PLAC8/CCND1/MCL1/SMAGP/GADD45B/ZFAND5/ITGBL1/FOXD1/TNFAIP1
KIM_WT1_TARGETS_UP	KIM_WT1_TARGETS_UP	207	0.582479736	2.50518932	0.002392344	0.025702143	0.019903788	4869	tags=46%, list=20%, signal=37%	GFPT2/LBH/SNAI2/ETS1/AKAP12/LAMB3/CA2/PTPRE/SERPINE1/HBEGF/PLAUR/DUSP5/GEM/FGF1/FOSL1/LIF/FLNC/CSDC2/PDLIM4/CSF1/AREG/IL4R/CDK17/IL11/DNMBP/C3orf52/FHL2/RND3/SFN/CYR61/GRB10/ARAP2/FOXC1/PTHLH/HMGA1/RELB/PDGFRA/TIAM1/TPBG/ZFP36L1/JUNB/SYDE1/IER3/CAPRIN2/TRIB1/TNFRSF12A/NFATC1/RGS4/DNAJB5/LEF1/INHBA/SMAD3/SPRY2/TRIO/ARHGAP29/EGR1/PHLDA2/TM4SF1/FOSL2/KLF10/ZYX/CBFB/CDC42SE1/SH3BP5/RAI14/CSRNP2/FOXD1…
LINDGREN_BLADDER_CANCER_CLUSTER_2A_DN	LINDGREN_BLADDER_CANCER_CLUSTER_2A_DN	130	0.414043434	1.679476594	0.002392344	0.025702143	0.019903788	4814	tags=34%, list=20%, signal=27%	C3AR1/MT1L/PTGES/CELF2/TOX2/MT2A/MT1H/UBE2E2/ARL4C/MT1E/AFAP1L1/RASSF8/PQLC3/PBX3/DCBLD2/SOCS3/MYO5A/PMP22/NOV/GABARAPL1/ZFAND5/DAB2/RIMKLB/TSC22D3/FAM171B/UGCG/HIST1H2BD/TBC1D8/MS4A4A/LIG4/AP1S2/SDCBP/RNF38/GRAMD1A/SGCB/TES/STXBP1/MBNL1/LMO2/SGK1/RCAN1/PTPDC1/RHOB/PNMA1
MANALO_HYPOXIA_UP	MANALO_HYPOXIA_UP	199	0.397020933	1.69881588	0.002392344	0.025702143	0.019903788	3951	tags=33%, list=16%, signal=28%	STC1/CELF2/GRAMD1C/CHST1/SPOCK1/SERPINE1/LOXL2/ANGPTL4/PDGFB/DKK3/PELI2/CXCR4/COL5A1/AXL/RRAS/PXN/EDN1/CD200/GABRP/NDRG1/NFASC/SOX4/N4BP3/ARL4C/F8/IER3/SLC2A3/NUAK1/C8orf4/AFAP1/HIVEP2/TXNIP/MAST4/INHBA/MN1/PPP1R13L/NPR1/KLF11/TRIO/SPSB1/GADD45B/LEPR/SYNPO/RAI14/VEGFC/TRIB2/PAM/BHLHE40/DCHS1/SORBS2/FILIP1L/TNS1/MTHFD2L/PPARG/APOD/ATXN1/PLEKHO1/DLGAP4/EGLN1/PLCG2/RASSF2/TMCC1/ZBTB1/CCNG2/CLIP2
MEISSNER_NPC_HCP_WITH_H3K4ME3_AND_H3K27ME3	MEISSNER_NPC_HCP_WITH_H3K4ME3_AND_H3K27ME3	124	0.415644694	1.664964971	0.002392344	0.025702143	0.019903788	2318	tags=23%, list=9%, signal=21%	INA/KCNJ4/DLL4/ADORA1/EGR4/NTNG1/CSMD1/PTPN5/FGF9/CBLN1/FRMD5/HCN4/RNF152/FHL2/NDRG1/ANKRD33B/RASSF5/NMNAT2/SLC35F2/ELMOD1/CLDN23/ARG2/KIF5C/EOMES/VGF/RGS9BP/JPH1/CDKN1A/EPB41L1
MIYAGAWA_TARGETS_OF_EWSR1_ETS_FUSIONS_UP	MIYAGAWA_TARGETS_OF_EWSR1_ETS_FUSIONS_UP	246	0.378456215	1.655212272	0.002392344	0.025702143	0.019903788	3445	tags=27%, list=14%, signal=23%	LBH/EGR2/CD79A/PREX1/PHOSPHO1/G0S2/CHST1/TAGLN3/TOX2/KLF2/NTNG1/TGM2/RGS10/ADRA1D/GPD2/PAQR5/MMP3/ECSCR/FGF18/KCTD12/STEAP2/ARHGDIB/KRT19/IGFBP2/STEAP1/SLC35F2/HSPB2/SOX4/BHLHE41/FAM43A/PLCD3/PGM2L1/SH3KBP1/GPR137B/EPHB2/ASAP1/YPEL5/PTPN22/TRIB1/KCNE4/MAPK13/TRNP1/CMTM3/KALRN/CHMP1B/TM4SF1/SSPN/ZEB2/SMAGP/CRYAB/ZC3H12C/NGFR/IER5L/ZSWIM6/FKBP1A/BCL2L1/CLEC11A/TSC22D3/SH2B3/TMEM44/CCDC155/LRCH1/JAK…
SENESE_HDAC1_AND_HDAC2_TARGETS_DN	SENESE_HDAC1_AND_HDAC2_TARGETS_DN	202	0.371456821	1.590381239	0.002392344	0.025702143	0.019903788	2447	tags=21%, list=10%, signal=19%	LBH/CAV1/CELF2/CALB2/GLI2/MGAT5B/AQP1/SCEL/DACT1/KRT15/CPA4/EDIL3/STAC/FGF1/EPB41L3/CCL26/ENDOD1/CSDC2/PKIB/PRICKLE2/TMEM200C/GLT8D2/COL1A1/ALPK2/BNC2/TUBA1A/DUSP1/F8/PLEKHG4/ALOX5/WNT5A/RIN3/COL4A4/MN1/PLAC8/KIAA1324/MMP24/PRR16/CRYAB/NOG/KATNAL1/SYNPO
KEGG_FOCAL_ADHESION	KEGG_FOCAL_ADHESION	194	0.372036545	1.586929146	0.002398082	0.025702143	0.019903788	2834	tags=22%, list=12%, signal=19%	ITGA5/CAV1/PRKCG/RAC2/LAMB3/COL11A1/CAV3/CAV2/LAMC3/CAPN2/ITGA2/PDGFB/MYL10/EGFR/FLNC/LAMB4/COL5A1/PXN/ITGA3/ITGB3/MYL2/COL1A1/PDGFRA/COMP/ACTN2/ITGB1/BIRC2/THBS3/COL4A4/ITGA6/BIRC3/CCND1/FLNB/ITGAV/TNR/ZYX/ARHGAP5/JUN/VEGFC/SHC1/ITGA10/ITGB8
KOYAMA_SEMA3B_TARGETS_UP	KOYAMA_SEMA3B_TARGETS_UP	254	0.441834097	1.944386709	0.002398082	0.025702143	0.019903788	2807	tags=24%, list=11%, signal=21%	KCNN4/MSN/SUSD4/PLAU/LTBP2/PRR5L/TOX2/SERPINE1/SH3TC2/SP140/PLAUR/ANXA1/FGF1/PAQR5/TAS2R3/PPP1R14A/CTHRC1/SRPX/AXL/KIF3C/ARHGDIB/SERPINB8/TM4SF18/OCIAD2/CHST4/BEX4/CHAC1/ITPR3/STEAP1/RNF128/IGFBP6/GRB14/CREB5/FZD2/SMTN/PDX1/SP100/MAMLD1/KIF5C/ERCC1/LPAR2/ARL14/KCND1/DCBLD2/LEF1/P2RX5/ADRB2/PITPNM2/PLEKHG1/C15orf52/CDCP1/NOV/ZNF618/ZNF35/TSHZ3/HOXD13/ITGBL1/TBC1D2/DAGLB/GCNT3/SPEG
CHEN_HOXA5_TARGETS_9HR_UP	CHEN_HOXA5_TARGETS_9HR_UP	209	0.386563355	1.661483325	0.002403846	0.025702143	0.019903788	6633	tags=39%, list=27%, signal=29%	SNAI2/DUSP5/GEM/PMAIP1/HRH1/LIF/DLX2/CDK17/CHAC1/FOSB/RELB/KLF5/FOS/KLF6/JUNB/ZNF267/CREB5/IFI16/BIRC2/HLX/ARNTL/BIRC3/EGR1/MCL1/MARK3/FOSL2/GADD45B/KLF10/BCL10/JUN/IER2/DUSP8/ZNF274/MTHFD2L/AVL9/BACH1/LIG4/AKAP10/TSC22D2/TIPARP/JMJD1C/TRPC1/SAT1/CLK4/ETS2/F3/TBX3/TNFRSF9/ZCCHC6/MORC3/TNFRSF10B/RCAN1/MAFF/DMTF1/RNF111/TSC22D1/DUSP6/POLR3F/CARS/CRY1/KDM3A/ZNF227/CAB39/ZNF432/FBXO38/TUFT1/ZNF280D/C…
WANG_CLIM2_TARGETS_DN	WANG_CLIM2_TARGETS_DN	177	0.357869447	1.503184898	0.002403846	0.025702143	0.019903788	6520	tags=37%, list=26%, signal=28%	GULP1/RRAS/RP2/PCDHB3/IRF9/LRP10/LGALS3/BCL9L/SP100/CD24/TNFRSF12A/WDR45/PPP1R13L/RNF14/BTBD10/BLZF1/NEK7/WSB2/TSC22D3/PAM/F12/BSDC1/CTSB/DNTTIP1/YRDC/AP1S1/SERINC3/ARHGAP12/CLIP1/MPZL2/DUSP3/MBNL1/TBC1D9/STXBP3/TAX1BP3/JAG1/TNKS2/CHMP5/SREK1IP1/CRK/MEX3C/ATP6V0E1/ELL/GPR87/IMPACT/C15orf41/RNFT1/SRA1/TATDN1/ARPC2/MRPS11/ATG12/DIP2A/SF3A1/FOXK1/GNA13/MYL12B/JRKL/RCHY1/FAS/GALNT7/STRN3/SPAG1/REST/L…
WU_CELL_MIGRATION	WU_CELL_MIGRATION	177	0.513216953	2.155702256	0.002403846	0.025702143	0.019903788	2184	tags=28%, list=9%, signal=26%	PTGES/GJB3/SNAI2/RAC2/AKAP12/MSN/TFPI2/GJA1/F2RL1/SERPINE1/SMURF2/GATA3/RGS20/TGM2/EMP3/LOXL2/EFEMP1/MT2A/CDA/FOSL1/PTGER4/DKK3/AXL/AHNAK2/VIM/ARHGDIB/EFNB2/SFN/KRT19/CYR61/TUBB6/CLDN4/RAB31/RNF128/FGF2/IGFBP6/S100A6/PERP/ARL4C/KLF5/MT1E/LGALS3/WNT5A/CD24/MAPK13/DCBLD2/TXNIP/PLAC8/ARHGAP29/TM4SF1
ZHENG_FOXP3_TARGETS_IN_THYMUS_UP	ZHENG_FOXP3_TARGETS_IN_THYMUS_UP	177	0.4204363	1.765988973	0.002403846	0.025702143	0.019903788	4763	tags=33%, list=19%, signal=27%	CELF2/ETS1/F2RL1/TLR1/CXCR4/CDK17/MAP3K5/IDS/RNF125/ELK3/ACTBP7/SOCS2/L3MBTL3/STAT4/ERRFI1/PDE4B/KLF6/JARID2/GPR18/MDFIC/ABTB2/HIVEP2/ITGA6/TRIO/RFX3/NT5E/ATG16L1/ARHGAP5/SLC37A3/CD28/BTBD10/SGMS1/NAA30/NEK7/ADD3/PIP4K2A/LRCH1/ARL4A/GPR183/TMEM64/HIF1A/LATS2/HERPUD2/JMJD1C/SDCBP/DENND5A/GLCCI1/TOP1/AKAP13/MBNL1/ASXL2/RABGAP1L/MYO9A/CAST/KLF3/NCK2/HBP1/B3GNT2/TBC1D30
CHIARADONNA_NEOPLASTIC_TRANSFORMATION_KRAS_DN	CHIARADONNA_NEOPLASTIC_TRANSFORMATION_KRAS_DN	137	0.410716631	1.674441992	0.002409639	0.025702143	0.019903788	3182	tags=27%, list=13%, signal=24%	FHL1/AKAP12/AQP1/COL11A1/KLF2/SEMA3C/CD9/NDRG4/PRSS23/PFKP/COL5A1/RBMS2/DDR1/TMEM159/GRB10/SHROOM3/VAMP5/COL1A1/HIST1H2BC/DUSP1/FOS/FZD2/STK10/PNP/ID3/PLAC8/SOCS3/PAPSS2/PMP22/S100A13/SLC1A5/RECK/AMOTL2/ITGB5/RAB11FIP5/MAP1LC3B/TNXB
MARKEY_RB1_ACUTE_LOF_UP	MARKEY_RB1_ACUTE_LOF_UP	196	0.353936222	1.511313182	0.002409639	0.025702143	0.019903788	4445	tags=28%, list=18%, signal=23%	C3AR1/CCL5/RAC2/MT1A/CSF1R/MT2A/MMP10/MMP3/PLA2G7/PFKP/CPXM2/FCER1G/ISG20/NDRG1/PROCR/HLA-G/CD52/PRRX1/LYL1/HIST1H2BC/IRF9/GPC4/IFI16/MPEG1/SP100/PNP/PLAC8/SOCS3/SELPLG/GLRX/NT5E/IQGAP1/CCR1/FNDC3A/SEMA7A/ZNFX1/BHLHE40/NCF4/CSF2RA/APOD/CTSB/PLEKHO1/LDLR/EGLN1/SAT1/CD72/GADD45A/RAB3D/SGCB/SMPDL3A/MXI1/MCOLN2/LMO2/PCYT1A/DHRS7
MIYAGAWA_TARGETS_OF_EWSR1_ETS_FUSIONS_DN	MIYAGAWA_TARGETS_OF_EWSR1_ETS_FUSIONS_DN	196	0.50540734	2.158097212	0.002409639	0.025702143	0.019903788	3402	tags=35%, list=14%, signal=30%	GFPT2/SERPINB7/ALDH1A3/NRG1/STC1/ADAM19/C16orf45/SPOCD1/COL11A1/PLAU/TANC2/MMP14/SERPINE1/LTBP1/SEMA3C/FIBCD1/MICAL2/LOXL2/RFTN1/TSPAN5/BAALC/GPR180/LIF/MOSPD1/EGFR/MAP2/PRDM1/PDLIM4/AMIGO2/COL5A1/SRPX/TMEM171/EYA4/SVIL/PKIA/SLC4A7/PRICKLE2/PRRX1/TMEM158/GLT8D2/HMGA1/ANGPT1/HSPB7/ABHD2/SLC2A3/OSBPL1A/CLCF1/DCBLD2/PPP2R3A/PRR16/LMCD1/QSOX1/NRP1/SH3BP5/DAB2/RECK/FOXD1/SNX9/SPEG/ITGB8/SEMA7A/ATP7A/N…
VERHAAK_GLIOBLASTOMA_NEURAL	VERHAAK_GLIOBLASTOMA_NEURAL	196	0.470989776	2.011133679	0.002409639	0.025702143	0.019903788	3142	tags=29%, list=13%, signal=26%	FXYD5/GNA15/MYO1F/ITGA5/MYOF/RAC2/PLAU/LTBP2/AMPD3/SERPINE1/TNFRSF1B/PLAUR/TRPM2/FOSL1/PTGER4/S100A11/WIPF1/PRSS23/SRPX2/MAP2/MVP/PURG/IL4R/COL5A1/RRAS/FHL2/PROCR/SIGLEC9/ENG/TRPV2/LY96/COL1A1/IGFBP6/PLK3/BNC2/RELB/CYTH4/DLL3/ALOX5/RHBDF2/MAPK13/CLCF1/CLEC2B/DCBLD2/FOSL2/NRP1/CDCP1/POLD4/IQGAP1/DAB2/GRIA2/SHC1/FCGR2A/MYH9/SH2B3/SDC1/ACPP
RICKMAN_METASTASIS_DN	RICKMAN_METASTASIS_DN	239	0.361310583	1.578959716	0.002415459	0.025702143	0.019903788	5628	tags=36%, list=23%, signal=28%	GNA15/GJB3/AMPD3/A4GALT/HES7/RAB7B/IL18/MMP28/S100A11/FCER1G/AHNAK2/NDRG1/S100A16/POTEKP/SFN/RASSF5/HK1/S100A6/PTK2B/PERP/SH3BGRL3/MAPK11/NAV1/MEF2D/IFI16/LRRC8A/PITPNM2/PTGIR/FOSL2/CDCP1/CDKN1A/DST/PRF1/PITPNM3/GAS2L1/TBC1D2/RPS6KA4/SGMS1/GNLY/BCL2L1/TOM1L2/SDC1/RALGDS/MOB3A/FLYWCH1/BICD2/ACTR3/CCM2/MUC1/DOCK8/DSC3/TSPO/MYO1E/TBC1D10A/TRAPPC1/BAK1/CAP1/SPRYD7/MPZL2/LMNA/GIPC1/MORC3/EHBP1L1/JUP/D…
WALLACE_PROSTATE_CANCER_RACE_UP	WALLACE_PROSTATE_CANCER_RACE_UP	239	0.351547512	1.536294219	0.002415459	0.025702143	0.019903788	3361	tags=26%, list=14%, signal=22%	CCL5/BCL2A1/CELF2/RAC2/CNN1/IL10RA/NR4A2/WIPF1/CXCR4/HSPB8/WISP1/FCER1G/POM121L9P/IRS2/ISG20/DUSP2/IGHA1/ITGAL/AHNAK2/CCR7/HLA-G/CD52/TMEM158/LY96/RASGRP3/MMP19/GMFG/NFASC/IRF9/COTL1/ARL4C/MICAL1/CD93/DPYSL4/PTPN22/GPR18/IFI16/STK17B/CD8A/C8orf4/MMP9/PLAC8/CCND1/GLRX/BCL11B/PLCL1/PRF1/LCK/GPRC5B/CD28/DDX60/NR4A3/ITIH5/CD83/RNASE1/MXRA7/OLFML2A/CD2/GPR183/TLE4/PI15
BOYLAN_MULTIPLE_MYELOMA_C_D_DN	BOYLAN_MULTIPLE_MYELOMA_C_D_DN	213	0.396802441	1.70618217	0.002421308	0.025702143	0.019903788	3847	tags=29%, list=16%, signal=25%	CCL5/MYO1F/GRAMD1C/CHST1/CORO2B/PTPRE/F2RL1/C15orf48/OLFM1/CD9/PLCB4/GRAMD1B/PRDM1/SGMS2/FAM135A/ISG20/F2R/ITGAL/SPON1/FAM46C/TNFRSF17/CACNB3/SLC16A5/RASGRP3/RNF128/LTB/ADA/STAT4/ARL4C/PLIN3/FOS/TIAM1/PTPN22/IFI16/MDFIC/EOMES/ITPRIPL2/MMP9/LRP12/FOSL2/NRP1/PAFAH2/DSG2/IL13RA1/MPO/SLC25A24/RECK/UPP1/CD28/PGLYRP1/ITGB5/MGAM/RNF215/CTTN/GPR183/TBC1D8/GDA/LPAR4/RUNX2/CACNA1H/OSBPL3/SEMA4F
KONDO_EZH2_TARGETS	KONDO_EZH2_TARGETS	212	0.367606334	1.580496158	0.002421308	0.025702143	0.019903788	5199	tags=36%, list=21%, signal=29%	EMP1/BCL2A1/FHL1/SPOCK1/SUSD4/GJA1/KLF2/SERPINE1/RAB3B/EDIL3/CRISPLD1/EPB41L3/EGFR/GULP1/DLX2/MYO16/HAS3/SPRY4/TYRP1/COL1A1/NEBL/FAM43A/YPEL5/MEF2D/GLP1R/ZNF175/ANO1/DOCK4/SCN2A/DSEL/ITGA6/PRR16/LMCD1/SSPN/NRP1/NT5E/UBXN10/IL13RA1/ARHGAP5/ITGBL1/CAP2/ZNF567/NCF4/DNER/HOXC8/MTHFD2L/SLC12A2/AVL9/CTSB/ZEB1/CNTNAP3/HIST1H4H/CD59/CNIH3/CSGALNACT2/RNF144B/AOX1/ATP8B1/AKAP13/ANTXR2/CTGF/IGFBP5/OSR1/SGK1…
DURCHDEWALD_SKIN_CARCINOGENESIS_DN	DURCHDEWALD_SKIN_CARCINOGENESIS_DN	251	0.423795375	1.858454067	0.002427184	0.025702143	0.019903788	6174	tags=43%, list=25%, signal=32%	ALDH1A3/NRG1/KCNN4/GALNT12/PTPRZ1/PMEPA1/APLN/SEMA3C/PMAIP1/MMP10/MMP3/IRS2/UBASH3B/SLC4A7/ESM1/SPRED3/BCAR3/ARAP2/SHROOM3/RAPGEF3/RBP1/LY6K/SMURF1/FOS/CPEB4/SEMA6D/KLF6/TPBG/GPR137B/MACF1/ASAP1/ITGB1/RUSC2/KRT13/ITGA6/ABCC1/CAMSAP2/CPNE2/MBOAT1/CLIP4/HOXA1/SNX9/BTBD10/FBLIM1/KIAA0513/MYH9/YOD1/SERPINB6/DAPK2/UBL3/UGCG/TIPARP/APLP2/DIP2B/TWF1/RNF38/PLK2/STX11/MGEA5/ATP13A3/MAFK/RIPK4/YWHAZ/AFF4/S…
MCLACHLAN_DENTAL_CARIES_UP	MCLACHLAN_DENTAL_CARIES_UP	210	0.372565897	1.599142864	0.002427184	0.025702143	0.019903788	2181	tags=21%, list=9%, signal=19%	C3AR1/CCL5/BCL2A1/LRRC15/CD79A/RAC2/G0S2/PLAU/TIMP1/TNFRSF1B/PLAUR/CSF1R/IL10RA/MT2A/PTGER4/HLA-DMB/SERPINB2/PLA2G7/CXCR4/IL11/FCER1G/ARHGDIB/SERPINE2/FAM46C/LY96/RAB31/GZMB/LTB/CD93/HLA-DRB6/IER3/ALOX5/TRIB1/SLC2A3/IGFBP4/CLEC2B/SLC46A3/MMP9/INHBA/PLAC8/SOCS3/BIRC3/MCL1/GLRX
ZHANG_RESPONSE_TO_IKK_INHIBITOR_AND_TNF_UP	ZHANG_RESPONSE_TO_IKK_INHIBITOR_AND_TNF_UP	210	0.463890231	1.991128976	0.002427184	0.025702143	0.019903788	3028	tags=30%, list=12%, signal=27%	CCL5/BCL2A1/ETS1/HDAC9/G0S2/LAMB3/PLAU/NAV3/C15orf48/HBEGF/PLAUR/GRHL3/MMP10/LIF/LYPD3/BMP2/ISG20/TMEM171/EDN1/C3orf52/B3GNT5/ANKRD33B/CITED4/IRF9/PPARD/RELB/KLF6/STYK1/BIRC2/DDX58/PAOX/DOCK4/ABTB2/ARL14/C8orf4/MAST4/INHBA/SMAD3/SOCS3/TRAF1/BIRC3/TM4SF1/GPR132/SPSB1/CDKN1A/NOV/CLDN18/DAPP1/TNFRSF10D/GBP3/ZC3H12C/CLIP4/LACC1/ARHGAP42/DNAJB6/CSRNP2/KRT6B/SNX9/AMOTL2/ITGB8/SDC4/SEMA7A/CD83/ZNFX1
WANG_SMARCE1_TARGETS_UP	WANG_SMARCE1_TARGETS_UP	259	0.397693869	1.75051373	0.00243309	0.025702143	0.019903788	3622	tags=30%, list=15%, signal=26%	SERPINB7/LBH/OXTR/DACT1/SPOCK1/SPOCD1/GJB2/GALNT12/PRR5L/TOX2/GATA3/FIBCD1/EDIL3/ITGA2/GULP1/CTHRC1/WISP1/COL12A1/AMIGO2/COL5A1/SRPX/F2R/HS6ST2/CD109/CD200/FHL2/SOCS2/SIPA1L2/GRB10/PRRX1/ITGB3/PLAT/STEAP1/COL1A1/FBXO32/IGFBP6/PERP/INHBB/PGM2L1/TPBG/SMTN/CD24/KLHL24/IGFBP4/CLEC2B/C8orf4/GSX2/TXNIP/SOCS3/FAM102A/LMCD1/PMP22/DPYSL3/BTBD11/TIMP2/DACH1/DSG2/IL13RA1/S1PR3/SIPA1L1/DAB2/KCNC4/FBLIM1/ANKR…
ZHANG_TLX_TARGETS_60HR_UP	ZHANG_TLX_TARGETS_60HR_UP	276	0.385452619	1.711480578	0.00243309	0.025702143	0.019903788	4560	tags=32%, list=19%, signal=26%	ADAMTS4/PARM1/LAMB3/PDE2A/PTPRE/OLFM1/KLF4/FGF1/NDRG4/S100A11/PRSS23/NELL2/PFKP/CSF1/ELK3/EFNB2/ABCA3/SIPA1L2/PRRX1/RAPGEF3/FBXO32/CTSF/HIST1H2BC/MEF2C/KIF1A/SMOX/DOPEY2/GMPR/ARL4C/INHBB/GPC4/FOS/CPEB4/KLF6/YPEL5/PQLC3/SNCAIP/WDR45/C8orf4/MAPRE3/DNAJB5/TXNIP/LMCD1/TM4SF1/CRYAB/TIMP2/SP110/CDKN1A/GADD45B/S100A13/GABARAPL1/RAI14/GRIA2/S100A10/SESN2/APLP1/POLK/PARP3/APBA2/FAM129B/ITGB5/PAM/IGDCC4/DU…
DURAND_STROMA_MAX_UP	DURAND_STROMA_MAX_UP	263	0.36785413	1.620119016	0.002439024	0.025702143	0.019903788	2387	tags=20%, list=10%, signal=18%	XYLT1/CCL5/SNAI2/SYN1/PHOSPHO1/CREB3L1/POPDC3/CHST1/ADAM19/S1PR1/LTBP2/DUOXA1/A4GALT/GATA3/PEAR1/THSD7A/HOXC12/MMP28/ADAMTS14/ANGPTL4/HSPB8/SRPX2/PDLIM4/CYP26B1/PORCN/IL4R/SEPT5/UBASH3B/CDKN2B/PLXNA2/RNF125/EYA4/NDRG1/S100A16/SVEP1/MRGPRF/TRAM1L1/HCN2/DOCK3/PDGFRA/PLEKHG4/FAM110B/CDYL2/RGS4/MN1/TRIM21/SLC4A4/GLRX/PMP22/ALPL/ZNF618/IL13RA1/SP8
HOSHIDA_LIVER_CANCER_SUBCLASS_S1	HOSHIDA_LIVER_CANCER_SUBCLASS_S1	218	0.453976168	1.963130014	0.002439024	0.025702143	0.019903788	5019	tags=36%, list=20%, signal=29%	C3AR1/CCL5/BCL2A1/CELF2/MSN/AQP1/COL11A1/LTBP2/TNFRSF1B/PLAUR/DUSP5/GEM/EFEMP1/ANXA1/RIN2/S100A11/CXCR4/LGALS1/THY1/FHL3/DGKA/ARHGDIB/PROCR/DDR1/CCR7/CYR61/HK1/ITPR3/RAB31/IL2RB/KLF5/PLP2/PYGB/IER3/IFI16/CD8A/STX3/PNP/ID3/QSOX1/TIMP2/TPM2/S100A13/IQGAP1/TRAF5/CBFB/SLC1A5/DAB2/S100A10/ADAM9/FCGR2A/PAM/PSMD2/RNASE1/KLC1/LUM/AKT3/RALGDS/FUT4/HIF1A/PEA15/RIT1/RALB/RSU1/CD37/COL6A2/TMSB4X/CTGF/IGFBP5/…
RUTELLA_RESPONSE_TO_HGF_DN	RUTELLA_RESPONSE_TO_HGF_DN	220	0.359805895	1.556687725	0.002439024	0.025702143	0.019903788	5031	tags=32%, list=20%, signal=26%	NRG1/CELF2/HDAC9/ZNF185/SPOCK1/ADAM19/F2RL1/HBEGF/NR4A2/CXCR4/BATF3/ITGAL/SLC16A5/CD52/MEF2C/SLC7A7/MICAL1/LRRK1/STK17B/ALOX5/SPINT2/DENND3/WNT5B/SLC2A3/PNP/PLCL2/IER5/SMAD3/PLAC8/EGR1/MCL1/RAP1GAP2/SP110/CDKN1A/GADD45B/IL13RA1/KLF10/DAPP1/TRAF5/ZFAND5/SH3BP5/RERE/ZFP36/MAP3K6/CD83/ACPP/NDE1/TLE4/ARHGEF6/MS4A4A/IGFBP7/APLP2/NLRP3/CCNG2/CSNK1E/ETS2/TRADD/RSAD2/AOAH/SPTLC2/LMO2/PPM1F/RABGAP1/VCAN/T…
VERHAAK_AML_WITH_NPM1_MUTATED_DN	VERHAAK_AML_WITH_NPM1_MUTATED_DN	220	0.397882983	1.721426928	0.002439024	0.025702143	0.019903788	3898	tags=29%, list=16%, signal=25%	XYLT1/EMP1/CAV1/FHL1/GJA1/F2RL1/MECOM/GATA3/THSD7A/PRAME/TGFB1I1/BAALC/PMAIP1/PTGER4/ENDOD1/CST7/ISG20/FAM105A/CD200/SPON1/SERPINE2/TMEM158/ARAP2/MEF2C/ALAS2/TRPM4/GMPR/PDE4B/EGFL7/IFI16/FZD2/BPI/HIST1H2BG/MDFIC/PROM1/MMP9/ITGA6/MN1/P2RX5/PTGIR/FLNB/SMAGP/NT5E/DACH1/MPO/TRAF5/MTMR11/YPEL1/MREG/TRIB2/PAM/MXRA7/DCHS1/CD2/STK32B/UGCG/IL5RA/ST18/TMEM204/BANK1/IGFBP7/H1F0/SCRN1/MYH11
WANG_CISPLATIN_RESPONSE_AND_XPC_DN	WANG_CISPLATIN_RESPONSE_AND_XPC_DN	218	0.39963814	1.728155976	0.002439024	0.025702143	0.019903788	6279	tags=40%, list=26%, signal=30%	NRG1/RAC2/G0S2/TFPI2/CAPN2/CDA/ECM1/CSF1/RRAS/DUSP2/CDC42EP2/MMP19/PTPRT/STEAP1/KLF5/PDGFRA/IFI16/FZD2/HLX/SP100/NUAK1/PNP/KALRN/CHMP1B/NRP1/CDKN1A/UBE2D1/KLF10/ACVR1/JUN/CSRNP2/YPEL1/VEGFC/PRKG1/EGR3/NT5C2/GLIPR2/ADD3/TSC22D3/ARHGEF2/FILIP1L/KIF3A/HERC3/LPCAT4/HMGN4/MLLT11/INPP5E/DYRK3/HIF1A/SDCBP/PEA15/SLC9A1/CCNG2/EFR3A/GADD45A/PARP4/ADM/TNFRSF10B/HBP1/PNMA1/SNAPC2/PRSS12/ARHGAP32/SLC31A2/KHNY…
NAKAMURA_TUMOR_ZONE_PERIPHERAL_VS_CENTRAL_UP	NAKAMURA_TUMOR_ZONE_PERIPHERAL_VS_CENTRAL_UP	267	0.358327735	1.584601705	0.002444988	0.025702143	0.019903788	2084	tags=15%, list=8%, signal=14%	EMP1/MYEOV/CAV1/ETS1/AKAP12/ADAM19/TFPI2/F2RL1/PMEPA1/LTBP1/FERMT1/CAV2/EFEMP1/DKK3/PRSS23/MCF2/COL12A1/AMIGO2/AXL/RND3/POTEKP/OCIAD2/GPR39/TNS4/ARAP3/SLC35F2/SOX4/TUBA1A/LY6K/PGM2L1/ACOT7/ANO1/ABHD2/PNP/CMTM3/IFFO2/BDNF/INHBA/LRRC8A
HIRSCH_CELLULAR_TRANSFORMATION_SIGNATURE_UP	HIRSCH_CELLULAR_TRANSFORMATION_SIGNATURE_UP	232	0.383100156	1.673476101	0.002457002	0.025702143	0.019903788	5061	tags=31%, list=21%, signal=25%	BCL2A1/STC1/S1PR1/PLAU/PARP8/KLF2/TIMP1/PLAUR/PMAIP1/FOSL1/MMP3/ROBO3/ISG20/MAP3K5/FHL2/RND3/PROCR/SERPINE2/LY96/PDP1/IRF9/DUSP1/LARP6/PDE4B/JUNB/EPN2/FUT8/SLC2A3/PNP/DOCK4/CLEC2B/SOCS3/FGD6/GLRX/TM4SF1/CDCP1/NT5E/CSF3/ANXA3/RGS17/MTMR11/UPP1/TNFAIP1/IER2/BCL2L1/CYB5R2/ARHGEF2/IL6/UGCG/EPAS1/CTSB/EGLN1/HIF1A/SAT1/HERC5/ETS2/ARNTL2/GTPBP2/ZNF140/DHRS7/DFNA5/ARHGEF18/EHD4/UBA6/ZMYM6/FBXO28/LHFPL2/P…
WINTER_HYPOXIA_METAGENE	WINTER_HYPOXIA_METAGENE	228	0.390377215	1.69478776	0.002463054	0.025702143	0.019903788	4161	tags=28%, list=17%, signal=24%	ALDH1A3/GPRC5A/MT1L/ITGA5/ETS1/HDAC9/PLAU/NOS3/SERPINE1/TGM2/PLAUR/ANXA1/ANGPTL4/PDGFB/SERPINB2/CXCR4/LGALS1/BATF3/COL5A1/BIK/EDN1/VIM/NDRG1/KRT19/ENG/MMP7/IGFBP2/HK1/BHLHE41/ERRFI1/FOS/TPBG/BIRC2/BPI/SLC2A3/PFKFB3/PNP/TXNIP/SLC6A16/EGR1/GLRX/QSOX1/NT5E/CDKN1A/ARHGAP5/JUN/VEGFC/SLC20A1/BCL2L1/BHLHE40/IL6/KRT18/HERC3/MUC1/HIF1A/NFKB2/RIOK3/SAT1/CCNG2/F3/TBPL1/HMOX1/HMOX2/MXI1
CONCANNON_APOPTOSIS_BY_EPOXOMICIN_UP	CONCANNON_APOPTOSIS_BY_EPOXOMICIN_UP	229	0.367370657	1.600666422	0.002469136	0.025702143	0.019903788	6300	tags=38%, list=26%, signal=29%	ZNF185/PTPRN/F2RL1/SERPINE1/GEM/ABLIM3/MAP2/FLNC/IL11/CLTB/SERPINB8/TMEM159/DUSP4/DYNC1I1/PLAT/SMOX/DUSP1/FOS/ALDH1A2/KLF6/SYCP2/CREB5/SYT2/PHLDA2/CDKN1A/PPP1R15A/ZYX/GABARAPL1/DNAJB6/JUN/TAF13/UPP1/UBE2H/PCSK1/CAP2/ZFP36/ARHGEF2/MAP1LC3B/FILIP1L/KLHL21/PLK2/SAT1/ACHE/RIT1/HMOX1/C11orf80/PRDM2/GADD45A/BAK1/NACC2/AQP3/DUSP3/LMNA/LMO2/PCYT1A/MXD1/DNAJB1/TNFRSF10B/FAT1/CLU/RRAD/MAFF/HSPB1/SNRK/HSPH1…
RUTELLA_RESPONSE_TO_HGF_VS_CSF2RB_AND_IL4_DN	RUTELLA_RESPONSE_TO_HGF_VS_CSF2RB_AND_IL4_DN	229	0.359588068	1.566756992	0.002469136	0.025702143	0.019903788	4879	tags=32%, list=20%, signal=26%	NRG1/CELF2/EBI3/ZNF185/SPOCK1/ADAM19/F2RL1/DUSP5/RFTN1/CXCR4/LYPD3/BATF3/CCR7/SLC16A5/RASGRP3/MICAL1/GPR137B/LRRK1/STK17B/SPINT2/WNT5B/LMBR1L/IER5/PSD3/INHBA/PLAC8/TRAF1/BIRC3/MCL1/TNFRSF4/CDKN1A/GADD45B/IL13RA1/DAPP1/TRAF5/ZFAND5/DNAJB6/ARHGAP22/NR4A3/ZFP36/MREG/MAP3K6/SDC4/CD83/ASMTL/NDE1/FILIP1L/CSF2RA/ZNF274/JAK1/CRYZ/ARHGEF6/C3orf14/LDLR/CFLAR/CD59/CCNG2/CSNK1E/CREBL2/TRADD/NETO2/DUOX1/SMS/P…
ZHANG_TLX_TARGETS_36HR_UP	ZHANG_TLX_TARGETS_36HR_UP	216	0.398678493	1.719152792	0.002469136	0.025702143	0.019903788	5093	tags=35%, list=21%, signal=28%	ITGA5/ADAMTS4/PDE2A/PTPRE/OLFM1/APLN/WNT7B/KLF4/S100A11/OTUB2/CSF1/PXN/CDKN2B/SPRY4/CTSF/HIST1H2BC/FAM69B/KIF1A/YPEL5/PQLC3/IER5/DNAJB5/GAB2/TM4SF1/QSOX1/CRYAB/TIMP2/SP110/CDKN1A/GADD45B/POLD4/GABARAPL1/MAPK8IP1/CLIP4/JUN/UPP1/S100A10/LFNG/SESN2/SDC3/PARP3/PPP2R5B/GLIPR2/SLC44A2/EXTL3/PINK1/IGDCC4/DUSP8/ARHGEF2/ADCYAP1R1/TNS1/RALGDS/SORBS1/LATS2/NFKB2/ARNT2/SAT1/ACSL1/BAK1/NACC2/AOX1/YPEL3/STXBP1…
GRAESSMANN_APOPTOSIS_BY_SERUM_DEPRIVATION_DN	GRAESSMANN_APOPTOSIS_BY_SERUM_DEPRIVATION_DN	221	0.357579533	1.543441142	0.00248139	0.025702143	0.019903788	2590	tags=19%, list=11%, signal=17%	STC1/NOS3/SERPINE1/CNN1/TGM2/CAV3/TNFRSF1B/MT2A/JAG2/NDRG4/WIPF1/HSPB8/C16orf74/CSDC2/PORCN/ZNF385A/SEPT5/ISG20/NDRG1/S100A16/CLDN3/CYP24A1/RAPGEF3/KCNH2/KIF1A/DUSP1/MICAL1/SH3KBP1/JARID2/TMCC2/STK10/FOXH1/REM2/ABTB1/PDLIM7/PPFIA4/MPP2/CAPN5/LCK/JUN/HOXA1
SENESE_HDAC1_AND_HDAC2_TARGETS_UP	SENESE_HDAC1_AND_HDAC2_TARGETS_UP	221	0.536581848	2.316079146	0.00248139	0.025702143	0.019903788	3907	tags=35%, list=16%, signal=30%	GFPT2/BCL2A1/MYH16/RAC2/POU2F2/MICALCL/G0S2/DCLK1/CA2/PLAU/MYCT1/NAV3/TRIML2/RAB3B/TGM2/CHST11/SYTL3/PLAUR/GEM/PTPN5/FOSL1/SERPINB2/OTUB2/EPHB1/EGFR/TIE1/PSTPIP2/PRDM1/PDLIM4/BMP2/IL11/UBASH3B/PXN/ELK3/KISS1/PRRX1/TMEM158/IL1RAPL1/CHRNA9/ELMOD1/HMGA1/LTB/CPEB4/LDB2/ITGB1/STK10/DOCK4/TNFRSF12A/ADAMTS17/MMP9/OLAH/ITGA6/BIRC3/MCL1/ROBO4/FRMD4A/C4orf26/IQGAP1/DPY19L1/GPR3/CBFB/CAPN5/CSF2/BCL2L1/PIP4K…
DANG_REGULATED_BY_MYC_DN	DANG_REGULATED_BY_MYC_DN	236	0.380487063	1.655543863	0.002487562	0.025702143	0.019903788	4340	tags=28%, list=18%, signal=24%	CAV1/AKAP12/MSN/AQP1/PTPRN/SERPINE1/HBEGF/MT1A/PLAUR/PMAIP1/KLF4/JPH2/PDGFB/THY1/COL5A1/F2R/ITGAL/EDN1/CDKN2B/NDRG1/SFN/COL1A1/PERP/DUSP1/ERRFI1/PDGFRA/ZFP36L1/ITGB1/IER3/UGT1A1/HIVEP2/BDNF/INHBA/REN/ID3/PLAC8/CCND1/GDI1/RAB10/PMP22/FOSL2/CRYAB/PDLIM7/TIMP2/CDKN1A/PPP1R15A/PHLDB1/RRM2B/PAM/SFXN3/CTSB/ILK/PLA1A/TSPO/SDCBP/PEA15/CCNG2/SERINC3/F3/HMOX1/ACSL1/GADD45A/RSAD2/TPM1/TMSB4X/CTGF/ADM
DAVICIONI_TARGETS_OF_PAX_FOXO1_FUSIONS_UP	DAVICIONI_TARGETS_OF_PAX_FOXO1_FUSIONS_UP	236	0.456687609	1.987101378	0.002487562	0.025702143	0.019903788	4537	tags=38%, list=18%, signal=31%	FXYD5/EMP1/CAV1/SNAI2/MYOF/AKAP12/MSN/ADAM19/PLAU/PTPRE/TIMP1/LTBP1/TGFB1I1/CHST11/CAV2/LOXL2/CD9/KLF4/PRKAR2B/CXCR4/ECM1/MMP16/AUTS2/IL4R/COL5A1/IRS2/KCNS3/MAP3K5/FAM105A/ELK3/NDRG1/HOXA11/SERPINE2/SOCS2/CYR61/PRRX1/PLAT/NFASC/IGFBP6/ANK1/NEBL/DUSP1/ARL4C/TPBG/YPEL5/INHBA/MN1/ID3/PHACTR2/ARHGAP29/S100A13/DPY19L1/LDOC1/SH3BP5/JUN/VEGFC/S100A10/INPP1/NTAN1/RASL10A/FAM49A/MYH9/SDC4/WSB2/MAP1LC3B/ST…
LI_INDUCED_T_TO_NATURAL_KILLER_UP	LI_INDUCED_T_TO_NATURAL_KILLER_UP	277	0.394928578	1.750309037	0.002487562	0.025702143	0.019903788	4690	tags=36%, list=19%, signal=30%	FXYD5/EMP1/CCL5/MYO1F/CXCR5/C15orf48/MT1A/DUSP5/CD9/CAPN2/S100A11/LAG3/LGALS1/GRAMD1B/BATF3/ENDOD1/MVP/FCER1G/F2R/CDKN2B/VIM/FHL2/SERPINE2/OSM/TUBB6/CD52/TMEM158/GOLM1/ARAP3/SERTAD1/S100A6/COTL1/ZBTB32/SH3BGRL3/CDKN2A/ERRFI1/TIAM1/LGALS3/PLP2/ELOVL1/JUNB/LRRK1/GPR18/CCDC102A/IER3/DENND3/LRP12/TRAF1/EGR1/GLRX/ZNF608/FOSL2/SMAGP/TNF/PDLIM7/NT5E/CDKN1A/HVCN1/S100A13/GPR34/ZCCHC18/UPP1/S100A10/STX7/E…
QI_PLASMACYTOMA_UP	QI_PLASMACYTOMA_UP	236	0.379355572	1.650620612	0.002487562	0.025702143	0.019903788	3160	tags=25%, list=13%, signal=22%	GNA15/CCL5/PTGES/CD79A/RAC2/TGM2/CSF1R/IL18/MARCO/TLR1/MMP10/PDGFB/LAG3/GPSM3/CST7/IL4R/AXL/UBASH3B/DUSP2/RP2/ARHGDIB/RAG1/ARAP2/ITGB3/TMSB10/IL2RB/LTB/RELB/CD40/ZFP36L1/ANKRD1/ITGB1/STK17B/SP100/STK10/CD24/TUBB3/PLCL2/ITGA6/TRIM21/PLAC8/TRAF1/PHLDA2/TNF/PDLIM7/UBE2D1/S100A13/DAPP1/ZYX/CDC42SE1/LCK/CD82/HRK/CCR1/ABI3/CD22/RNASE1/BHLHE40
UDAYAKUMAR_MED1_TARGETS_DN	UDAYAKUMAR_MED1_TARGETS_DN	223	0.44253398	1.911206885	0.002487562	0.025702143	0.019903788	6066	tags=42%, list=25%, signal=32%	BMP6/KCNN4/FHL1/SNAI2/PDE2A/DUSP5/KLF4/CDA/HSPB8/AXL/FAM105A/DNMBP/NDRG1/DDR1/RHOC/COL1A1/HSPB7/JUNB/SMTN/MAP7D1/TRIB1/DENND3/SLC2A3/KLHL24/ABTB2/WDR45/CLEC2B/TXNIP/MN1/RTN2/TRIO/FOSL2/CDKN1A/GADD45B/GABARAPL1/DNAJB6/UPP1/AMOTL2/RNF44/H2BFS/TSC22D3/MAP1LC3B/ARL4A/C11orf95/ELF4/HIST1H2BD/RIOK3/H1F0/PLK2/MGEA5/PEA15/SAT1/INPPL1/ETS2/ADCY9/HMOX1/EFHD2/GADD45A/SPAG9/TPM1/ADM/GRK5/TMBIM1/PRDM4/EHD1/RC…
MEISSNER_NPC_HCP_WITH_H3K4ME2_AND_H3K27ME3	MEISSNER_NPC_HCP_WITH_H3K4ME2_AND_H3K27ME3	289	0.354136496	1.579300161	0.002493766	0.025702143	0.019903788	2635	tags=24%, list=11%, signal=22%	BMP6/SLC6A17/FOXF1/PAX1/C12orf56/ANKRD63/TBX1/GJB2/LTBP2/A4GALT/HTR7/CPNE5/FIBCD1/JAG2/PDGFB/LHX6/EGFLAM/RERG/SERINC2/FAM89A/KCNQ2/KCNK12/SALL4/AMIGO2/VIPR1/KCNS3/BIK/ITGA3/GABRB1/LEMD1/DNAH11/SCN5A/KCNH8/PTPRT/HCN2/DLX3/KCNK3/CITED4/PARD6B/CDK5R2/BNC2/GJA3/WNT9A/ALDH1A2/GJD3/FGF8/INSM2/DLX5/B3GNT7/STX3/SIM2/TRNP1/MAST1/BAIAP2L1/CLCF1/SYT2/MMP24/PRR16/PHLDA2/COLEC12/KCNH1/RAP1GAP2/NOG/CLSTN2/SP8/…
BILD_HRAS_ONCOGENIC_SIGNATURE	BILD_HRAS_ONCOGENIC_SIGNATURE	234	0.512998638	2.235445408	0.0025	0.025702143	0.019903788	4259	tags=40%, list=17%, signal=33%	GJB3/KCNN4/AKAP12/G0S2/TFPI2/MMP14/NAV3/PTPRE/TIMP1/HBEGF/FERMT1/CHST11/MBOAT2/PLAUR/DUSP5/ITGA2/FOSL1/ANGPTL4/SERPINB2/LIF/SH2D5/COL12A1/BMP2/HOXC6/IL11/FAM46B/AHNAK2/PLXNA2/RNF152/ELK3/NDRG1/B3GNT5/SFN/DUSP4/TNS4/SPRY4/ITPRIP/ITPR3/PTHLH/S100A6/DUSP1/KLF5/STX1A/FOS/KLF6/JUNB/IER3/ARG2/SMTN/ACOT7/MAP7D1/TRIB1/SLC2A3/LPAR2/TNFRSF12A/SEMA4B/CLCF1/MAST4/ADRB2/FLNB/EGR1/MCL1/PHLDA2/ZNF608/CDCP1/NT5E…
TORCHIA_TARGETS_OF_EWSR1_FLI1_FUSION_DN	TORCHIA_TARGETS_OF_EWSR1_FLI1_FUSION_DN	290	0.385560807	1.716758727	0.002512563	0.025702143	0.019903788	3961	tags=26%, list=16%, signal=22%	KCTD14/CELF2/IL31RA/GJB2/DOCK9/MYCT1/SUSD2/SH3TC2/LTBP1/TGM2/PLCB4/WIPF1/LGALS1/KCTD12/DUSP2/ITGAL/PLXNA2/VIM/ARHGAP30/SVIL/SLC4A7/RASSF5/GRB10/ITGB3/GMFG/UBE2E2/TMSB10/MEF2C/SOX4/L3MBTL3/GNG12/ANGPT1/SSFA2/PDE4B/PLP2/TPK1/EGFL7/ACOT7/PDE5A/POLR3G/IGFBP4/CDYL2/PLAC8/PITPNM2/CCND1/ZSCAN18/SELPLG/UBE2D1/PTPN14/LIMD2/PTPN3/ZNF518B/RERE/TRIB2/GSTT2/RCN1/FKBP1A/SDC1/LRCH1/RGS19/CDC14A/KCNQ5/MOB3A/C11o…
ALFANO_MYC_TARGETS	ALFANO_MYC_TARGETS	227	0.40124245	1.736093518	0.002525253	0.025702143	0.019903788	3896	tags=24%, list=16%, signal=21%	EMP1/STC1/KCNN4/AKAP12/PLAU/LTBP1/TGM2/TGFB1I1/PLAUR/ANXA1/DKK3/MVP/PDLIM4/KCTD12/PXN/DUSP2/KIF3C/ABCA3/SVIL/CYR61/KCNH2/RBP1/PYGB/SMTN/PNP/AFAP1/ITGA6/ID3/MCL1/QSOX1/TIMP2/PPP1R15A/DNAJB6/DAB2/NPAS1/FRZB/SLC20A1/S100A10/SDC4/ADD3/ITGB5/SDC1/HOXC9/HSPA1L/FILIP1L/BMP4/ACTR1A/MSTN/QDPR/GNPDA1/ZEB1/ABCC5/CD59/SDCBP/CPN1
GENTILE_UV_HIGH_DOSE_DN	GENTILE_UV_HIGH_DOSE_DN	298	0.366301709	1.639997895	0.002525253	0.025702143	0.019903788	6503	tags=41%, list=26%, signal=30%	NAV3/SMURF2/HBEGF/DUSP5/GEM/PMAIP1/MMP3/DLX2/AUTS2/IL4R/IL11/RND3/CYR61/BCAR3/PRRX1/DUSP1/ARL4C/PDGFRA/PDE4B/FZD2/STX3/HIST2H2AA3/ASPH/BDNF/ITGA6/ID3/SMAD3/MCL1/TM4SF1/PMP22/FOSL2/KLF10/ZFAND5/FOXD1/HIST1H2BE/VEGFC/STX7/ZFP36/TRIB2/TSC22D3/HOXD8/BHLHE40/TLE4/FILIP1L/UGCG/ELF4/BACH1/TIPARP/ATP13A3/SAT1/ZHX3/PHC2/PDCD10/WEE1/PODXL/GADD45A/RAB11A/CTGF/ACTC1/STXBP3/SSH1/GTF2E1/MORC3/RABGAP1/RNF4/SAMD…
KEGG_PATHWAYS_IN_CANCER	KEGG_PATHWAYS_IN_CANCER	311	0.369971023	1.666991086	0.002525253	0.025702143	0.019903788	3821	tags=23%, list=16%, signal=20%	PRKCG/GLI2/RAC2/ETS1/LAMB3/MECOM/WNT7B/LAMC3/CSF1R/GLI3/ITGA2/FGF1/MITF/FGF9/PDGFB/FGF14/EGFR/LAMB4/FGF18/BMP2/FGF12/CDKN2B/ITGA3/WNT10A/RASSF5/FASLG/FGF2/PPARD/WNT7A/WNT9A/CDKN2A/FOS/PDGFRA/FGF8/DCC/ITGB1/BIRC2/FZD2/WNT5A/WNT5B/GLI1/COL4A4/LEF1/MMP9/ITGA6/SMAD3/TRAF1/BIRC3/CCND1/STK4/ITGAV/CDKN1A/PIAS3/TRAF5/JUN/WNT3A/VEGFC/BCL2L1/IL6/AKT3/CSF2RA/DAPK2/JAK1/RALGDS/BMP4/EPAS1/PPARG/WNT16/EGLN1/PL…
PASINI_SUZ12_TARGETS_DN	PASINI_SUZ12_TARGETS_DN	300	0.550647014	2.468095088	0.002525253	0.025702143	0.019903788	5652	tags=56%, list=23%, signal=43%	GPRC5A/CAV1/ETS1/MSN/COL11A1/MMP14/CNN1/HBEGF/TGFB1I1/SEMA3C/PRICKLE1/CAV2/LOXL2/EFEMP1/ANXA1/AMOTL1/CAPN2/GLI3/PDGFB/PRSS23/LGALS1/MUM1L1/FLNC/WISP1/CSF1/BMP2/COL5A1/SETD7/IRS2/AXL/HS6ST2/CDKN2B/STEAP2/VIM/ITGA3/PPP1R18/RND3/GAP43/SFN/PKIA/KRT19/CYR61/METRNL/DUSP4/GRB10/TUBB6/ARAP3/STEAP1/COL1A1/SOX4/S100A6/LTB/GNG12/TUBA1A/PERP/DUSP1/ARL4C/RBP1/GPC4/ERRFI1/KLF6/ELOVL1/CTXN1/RAP2B/ITGB1/IER3/FZD…
RUTELLA_RESPONSE_TO_CSF2RB_AND_IL4_DN	RUTELLA_RESPONSE_TO_CSF2RB_AND_IL4_DN	292	0.346826064	1.547410406	0.002538071	0.025702143	0.019903788	4024	tags=23%, list=16%, signal=20%	C3AR1/EMP1/NRG1/ZNF804A/MYOF/HDAC9/ZNF185/SPOCK1/CCRL2/F2RL1/HBEGF/IL18/TLR1/MT2A/RIN2/MITF/EPB41L3/NR4A2/PLA2G7/SLC16A6/ITGAL/MT1H/MCTP1/NPL/SLC16A5/CD52/MEF2C/SLC7A7/BHLHE41/LGALS3/STK17B/ALOX5/DENND3/SLC2A3/PNP/OSBPL1A/PLCL2/SMAD3/PLAC8/EGR1/MCL1/RAP1GAP2/TIMP2/SP110/KLF10/ZFAND5/SH3BP5/DAB2/RERE/SGMS1/ZFP36/CCR1/PINK1/NRIP3/ACPP/AQP9/TLE4/ARHGEF6/MS4A4A/ZNF706/CTSB/IGFBP7/APLP2/ATP13A3/NLRP3/…
KINSEY_TARGETS_OF_EWSR1_FLII_FUSION_DN	KINSEY_TARGETS_OF_EWSR1_FLII_FUSION_DN	302	0.366611634	1.643391774	0.00255102	0.025702143	0.019903788	5815	tags=39%, list=24%, signal=30%	ZNF804A/CREB3L1/DCLK1/PLAU/C11orf96/TANC2/KLF2/GEM/RIN2/SLC26A7/PRSS23/MAP2/GULP1/MVP/DLX2/CYP26B1/AMIGO2/COL5A1/VIM/SIPA1L2/CYR61/METRNL/HIST2H2BE/FOXC1/COL1A1/PDP1/MEF2C/SOX4/SMOX/ANGPT1/LRP10/GJA3/MEF2D/IER3/BCL9L/NUAK1/THBS3/KLHL24/CLEC2B/DSEL/MMP24/FLNB/ARHGAP29/PAPSS2/GAB2/COLEC12/QSOX1/TIMP2/ZFYVE1/NT5E/FRMD4A/NOV/DST/IL13RA1/ZYX/PHLDB1/LDOC1/DAB2/IL17RD/UBE2H/AMOTL2/S100A10/DISP1/MB21D2/I…
SCHUETZ_BREAST_CANCER_DUCTAL_INVASIVE_UP	SCHUETZ_BREAST_CANCER_DUCTAL_INVASIVE_UP	309	0.454256841	2.041587728	0.002564103	0.025702143	0.019903788	3744	tags=33%, list=15%, signal=28%	XYLT1/GFPT2/C3AR1/FXYD5/EMP1/CCL5/LRRC15/SNAI2/CELF2/MSN/DACT1/SPOCK1/ADAM19/COL11A1/PLAU/PMEPA1/THSD7A/TGM2/EMP3/TGFB1I1/MICAL2/LOXL2/PLAUR/GEM/ANXA1/IL18/HTR2B/DNM3/HLA-DMB/MMP3/WIPF1/LGALS1/THY1/SRPX2/WISP1/COL5A1/FCER1G/KCTD12/AXL/F2R/AHNAK2/ELK3/SPON1/SERPINE2/ESM1/CYR61/TUBB6/PRRX1/TMEM158/LY96/COL1A1/MEF2C/SLC7A7/ARL4C/CD93/PDGFRA/COMP/LDB2/HLA-DRB6/IFI16/ALOX5/FZD2/SLC2A3/NUAK1/ADORA3/ZFP…
SWEET_LUNG_CANCER_KRAS_DN	SWEET_LUNG_CANCER_KRAS_DN	392	0.316917371	1.457975324	0.002564103	0.025702143	0.019903788	2560	tags=19%, list=10%, signal=17%	BMP6/FOXF1/PTGES/CAV1/FHL1/ETS1/AKAP12/G0S2/AQP1/SCEL/S1PR1/CA2/CCRL2/KLF2/SEMA3C/CAV3/LYVE1/KLF4/GCOM1/FGF9/CXCR4/TIE1/HEPH/ATOH7/KCTD12/EDN1/EFNB2/RAG1/FAM46C/PKIA/ANKRD33B/CYR61/ENG/IGFBP2/COL1A1/LYL1/HIST1H2BC/MEF2C/IGFBP6/ALAS2/LTB/TUBA1A/ANGPT1/DUSP1/RBP1/LYSMD2/CD93/PDGFRA/TIAM1/MACF1/ANKRD1/CYP2S1/PRKCE/MAP7D1/KRT85/FXYD1/KRT13/KALRN/PROM1/BDNF/CYTH3/ID3/ADRB2/LTBP4/ABCC1/PAPSS2/PMP22/SSP…
PHONG_TNF_RESPONSE_NOT_VIA_P38	PHONG_TNF_RESPONSE_NOT_VIA_P38	323	0.473728605	2.142046963	0.002583979	0.025702143	0.019903788	5544	tags=40%, list=23%, signal=32%	GFPT2/EMP1/FOXF1/BCL2A1/GPRC5A/PTGES/OXTR/RAC2/ETS1/G0S2/PLAU/AMPD3/SERPINE1/TMEM156/TNFRSF1B/LOXL2/PLAUR/GEM/ITGA2/PLCB4/ABLIM3/PRSS23/EGFR/HSPB8/PDLIM4/CSF1/VIPR1/IRS2/DNMBP/HLA-G/ADAMTS9/TMEM158/STEAP1/ABR/MEF2C/SOX4/SMOX/LTB/BHLHE41/N4BP3/RELB/LARP6/KLF6/ZNF267/SYDE1/RHBDF2/TRIB1/SP100/STK10/FLG/DOCK4/ABTB2/IER5/HIVEP2/MMP9/TRIM21/SMAD3/TRAF1/BIRC3/TRIO/PHLDA2/CDCP1/ZMIZ2/LIMD2/ETV1/CSF2/JUN/…
ZWANG_CLASS_1_TRANSIENTLY_INDUCED_BY_EGF	ZWANG_CLASS_1_TRANSIENTLY_INDUCED_BY_EGF	446	0.47608404	2.209724305	0.002590674	0.025702143	0.019903788	5.00E+03	tags=40%, list=20%, signal=33%	LBH/PRSS22/GPRC5A/SNAI2/EGR2/OXTR/AKAP12/PSCA/PARM1/LAMB3/PLAU/PTPRE/PITX3/PALM2-AKAP2/PMAIP1/JAG2/FOSL1/PTGER4/ANGPTL4/SDR16C5/SERPINB2/LIF/PRKAG2/DLX2/XCL2/AREG/CDK17/ACTBL2/IRS2/FHL2/SERPINB8/S100A16/EFNB2/ATP2C2/SOCS2/SIPA1L2/CYR61/DUSP4/RASSF5/BCAR3/ARAP2/LYST/PSORS1C1/SHROOM3/SPRY4/KRT16/FOXC1/SERTAD1/TOMM34/ARL8A/SMOX/CITED4/PARD6B/PTK2B/PLK3/SSFA2/ARL4C/PGM2L1/TIAM1/KLF6/TPBG/JARID2/RASSF…
CREIGHTON_ENDOCRINE_THERAPY_RESISTANCE_5	CREIGHTON_ENDOCRINE_THERAPY_RESISTANCE_5	427	0.334751255	1.544128048	0.002597403	0.025702143	0.019903788	5559	tags=33%, list=23%, signal=26%	EMP1/ALDH1A3/PARM1/RFTN1/RIN2/SGMS2/TC2N/BIK/FGF12/EFNB2/ATP2C2/TSPAN1/GRB10/PRICKLE2/CLDN4/NCEH1/BEX4/PDP1/CAB39L/NEBL/DOPEY2/ARL4C/INHBB/RASL11B/TTC9/LARP6/SYCP2/YPEL5/PQLC3/IKZF2/SIM2/CCDC68/PBX3/ERBB4/PSD3/PTPRJ/PMP22/COLEC12/RAP1GAP2/TIMP2/BCAS1/IL13RA1/S100A13/TRAF5/ANXA3/SLC20A1/TNFAIP1/IER2/INPP1/CPEB2/LFNG/MFAP3L/RHBDF1/ADAM9/ZFP36/NIPSNAP3B/PLEKHF2/PPP2CB/TMEM41B/MYH9/SLC44A2/FAM160B1/F…
ONDER_CDH1_TARGETS_2_DN	ONDER_CDH1_TARGETS_2_DN	427	0.406310551	1.874214092	0.002597403	0.025702143	0.019903788	2800	tags=25%, list=11%, signal=23%	GNA15/SERPINB7/ALDH1A3/NRG1/CRCT1/GPRC5A/PTGES/GJB3/KCNN4/HDAC9/POPDC3/G0S2/ZNF185/SCEL/TFCP2L1/LAMB3/KRT15/CA2/PLAU/TAGLN3/TFPI2/NAV3/PTPRZ1/PTPRE/AMPD3/MECOM/HBEGF/FERMT1/PITPNC1/SEMA3C/CD9/IL18/STAC/ITGA2/JAG2/MMP10/SERPINB2/PSTPIP2/LYPD3/AREG/BMP2/MIA/IL4R/ISG20/BIK/EDN1/ARHGDIB/NDRG1/DDR1/SFN/TSPAN1/CLDN4/ARAP2/FHOD3/KRT16/STEAP1/RNF128/PTHLH/LTB/BHLHE41/PERP/ARL4C/KLF5/GRB14/FOS/TMPRSS11E/T…
LINDGREN_BLADDER_CANCER_CLUSTER_2B	LINDGREN_BLADDER_CANCER_CLUSTER_2B	352	0.408739532	1.861314736	0.002604167	0.025702143	0.019903788	3744	tags=30%, list=15%, signal=26%	C3AR1/FOXF1/LBH/BCL2A1/MYO1F/MT1L/CAV1/FHL1/CELF2/RAC2/PREX1/EBI3/AKAP12/MSN/AQP1/ADAM19/RGS10/MPP1/EMP3/PRICKLE1/MICAL2/PLAUR/DUSP5/GEM/EFEMP1/PALM2-AKAP2/EDIL3/IL10RA/KLF4/MT2A/DKK3/HLA-DRB5/CXCR4/LGALS1/CST7/SRPX/ISG20/ITGAL/PPP1R18/RND3/MT1H/ARHGAP30/FAM46C/SOCS2/CYR61/SVEP1/ADAMTS9/CD52/PRRX1/TMEM158/MPP3/COTL1/ARL4C/RBP1/CYTH4/MT1E/PDGFRA/SEMA6D/SH3KBP1/HLA-DRB6/MYADM/MOXD1/NUAK1/NFATC1/DNA…
BAELDE_DIABETIC_NEPHROPATHY_DN	BAELDE_DIABETIC_NEPHROPATHY_DN	417	0.34110895	1.57055365	0.002610966	0.025702143	0.019903788	4790	tags=29%, list=19%, signal=24%	GPRC5A/G0S2/ZNF185/ADORA1/CORO2B/SPOCK1/GJA1/SERPINE1/TIMP1/THSD7A/RGS10/SEMA3C/ANXA1/CAPN2/FGF1/PTGER4/FGF9/PRKAR2B/GULP1/BMP2/PLA2R1/AXL/F2R/CD200/VIM/ITGA3/NDRG1/CYR61/BCAR3/IGFBP2/ITGB3/BEX4/FOXC1/NFASC/TOMM34/KLK6/NEBL/DUSP1/PDE4B/CLIC5/BIRC2/EXPH5/SP100/SLC2A3/COL4A4/ERBB4/BIRC3/GAB2/MCL1/FOSL2/ITGAV/SLK/DPYSL3/CAMSAP2/PPFIA4/DST/PTPN14/ARHGAP5/SYNPO/SEPT10/RAI14/STX7/SGMS1/TRIB2/NEK7/PPP2C…
GRUETZMANN_PANCREATIC_CANCER_UP	GRUETZMANN_PANCREATIC_CANCER_UP	337	0.395245207	1.791227259	0.002610966	0.025702143	0.019903788	4230	tags=27%, list=17%, signal=23%	FOXF1/CAV1/CELF2/AKAP12/MSN/PLAU/AMPD3/SERPINE1/CNN1/LTBP1/EMP3/CAV2/LOXL2/PLAUR/DUSP5/GEM/ANXA1/CD9/KLF4/ITGA2/XRCC4/S100A11/CXCR4/ECM1/AREG/IL4R/ISG20/DGKA/ITGA3/NDRG1/SFN/ANXA8/PLAT/HIST2H2BE/MPP3/ITPR3/RAB31/COL1A1/TMSB10/PSG11/TUBA1A/KLF5/PYGB/ALOX5/SPINT2/ACOT7/WNT5A/GGT5/PNP/KRT13/HIST2H2AA3/AFAP1/MMP9/SMAD3/BIRC3/GDI1/PMP22/DPYSL3/IQGAP1/ACVR1/CBFB/RIN1/S100A10/INPP1/ADAM9/SHC1/RCN1/MYH9/…
LIM_MAMMARY_STEM_CELL_UP	LIM_MAMMARY_STEM_CELL_UP	442	0.409274719	1.895128337	0.002610966	0.025702143	0.019903788	3909	tags=30%, list=16%, signal=25%	NRG1/LBH/CAV1/FHL1/SNAI2/EGR2/OXTR/ETS1/LAMB3/GJA1/PTPRE/CNN1/TRIM9/TGFB1I1/SEMA3C/PRICKLE1/MICAL2/GEM/AMOTL1/STAC/DKK3/CRISPLD1/LAG3/PLA2G7/EPHB1/WIPF1/SH2D5/EGFR/LGALS1/TIE1/THY1/PPP1R14A/FLNC/CSDC2/PRDM1/PDLIM4/COL12A1/MIA/COL5A1/SRPX/AXL/PXN/PLXNA2/VIM/ELK3/PPP1R18/RND3/GJC1/SVEP1/FJX1/TUBB6/PRICKLE2/MRGPRF/PRRX1/CDC42EP2/FHOD3/IGFBP2/TNS4/KRT16/PTPRT/SDK2/ARHGAP20/MEF2C/IGFBP6/HSPB2/DZIP1L/B…
REN_ALVEOLAR_RHABDOMYOSARCOMA_DN	REN_ALVEOLAR_RHABDOMYOSARCOMA_DN	394	0.515053602	2.363714078	0.002610966	0.025702143	0.019903788	5388	tags=42%, list=22%, signal=33%	XYLT1/FXYD5/EMP1/NRG1/LBH/PTGES/ITGA5/CAV1/CREB3L1/MSN/PLAU/TFPI2/MMP14/GJA1/KLF2/SMURF2/TIMP1/TGFB1I1/SEMA3C/CAV2/LOXL2/PLAUR/RFTN1/EFEMP1/ANXA1/EDIL3/EGFR/ECM1/SRPX2/GULP1/ENDOD1/COL5A1/AXL/RRAS/IDS/CLTB/FHL2/ELK3/SERPINE2/CYR61/ENG/PLAT/RHOC/RAB31/STEAP1/COL1A1/FGF2/IGFBP6/S100A6/GNG12/DUSP1/SH3BGRL3/ARL4C/MFGE8/PDGFRA/KLF6/TPBG/ELOVL1/ASAP1/FZD2/SMTN/TNFRSF12A/WDR45/DCBLD2/BDNF/INHBA/ID3/SMAD…
SENESE_HDAC1_TARGETS_UP	SENESE_HDAC1_TARGETS_UP	423	0.472639845	2.177901124	0.002610966	0.025702143	0.019903788	5658	tags=41%, list=23%, signal=32%	BCL2A1/MYH16/RAC2/ETS1/HDAC9/G0S2/LAMB3/DCLK1/CA2/PLAU/MYCT1/NAV3/TRIML2/TGM2/CPNE5/TMEM156/CHST11/DUSP5/GEM/ITGA2/FOSL1/SERPINB2/OTUB2/MMP3/MOSPD1/GULP1/PDLIM4/BMP2/SRPX/PXN/IDS/ELK3/SERPINB8/KISS1/ESM1/TMEM158/LY96/ITPRIP/IL1RAPL1/CHRNA9/PTHLH/PARD6B/HMGA1/LTB/GNG12/AP1S3/LETM2/SSFA2/NETO1/ERRFI1/CPEB4/RASSF8/LDB2/ITGB1/IFI16/TRIB1/STX3/PNP/DOCK4/TNFRSF12A/ARL14/RGS4/ASPH/CYTH3/MAST4/MMP9/OLAH/…
RODWELL_AGING_KIDNEY_UP	RODWELL_AGING_KIDNEY_UP	425	0.381233628	1.755652088	0.002617801	0.025702143	0.019903788	2301	tags=20%, list=9%, signal=19%	FXYD5/CCL5/BCL2A1/MYO1F/CELF2/MYOF/RAC2/PREX1/APBB1IP/PTPRE/C15orf48/TIMP1/HTR7/RGS10/EMP3/PRICKLE1/CSF1R/RFTN1/IL10RA/DKK3/CXCR4/MVP/PPP1R14A/CTHRC1/COL5A1/FCER1G/SETD7/AXL/RNF125/VIM/GABRP/ARHGDIB/PPP1R18/SPON1/ARHGAP30/TM4SF18/SERPINE2/HLA-G/CLDN3/SCN5A/TSPAN1/SVEP1/RASSF5/MMP7/GMFG/ITPR3/RAB31/COL1A1/TMSB10/IRF9/LTB/BHLHE41/ALPK2/TUBA1A/ARL4C/MFGE8/RBP1/RAB33A/LYSMD2/PGM2L1/TPBG/TMEM173/TNFRS…
CHARAFE_BREAST_CANCER_LUMINAL_VS_BASAL_DN	CHARAFE_BREAST_CANCER_LUMINAL_VS_BASAL_DN	416	0.45967082	2.115663105	0.002624672	0.025702143	0.019903788	4356	tags=35%, list=18%, signal=29%	FXYD5/EMP1/GNA15/ALDH1A3/LBH/GJB3/CAV1/FHL1/SNAI2/RAC2/ETS1/MSN/LAMB3/KRT15/PLAU/MMP14/TOX2/F2RL1/RGS20/FERMT1/EMP3/CAV2/LOXL2/ANXA1/IL18/MT2A/HRH1/FOSL1/SERPINB2/EGFR/SRPX2/SRPX/IRS2/AXL/UBASH3B/CD109/DGKA/ITGA3/ELK3/RND3/MT1H/GJC1/B3GNT5/SVIL/SERPINE2/SFN/ANKRD33B/TUBB6/PLAT/KRT16/ARAP3/FGF2/PDP1/IGFBP6/COTL1/GNG12/ADA/STAT4/PERP/SSFA2/MFGE8/LY6K/LARP6/KLF5/MT1E/SH3KBP1/TMEM173/ITGB1/IFI16/SP10…
RICKMAN_TUMOR_DIFFERENTIATED_WELL_VS_POORLY_DN	RICKMAN_TUMOR_DIFFERENTIATED_WELL_VS_POORLY_DN	343	0.475898951	2.157749269	0.002624672	0.025702143	0.019903788	5809	tags=45%, list=24%, signal=35%	SLAMF9/GNA15/NRG1/EHD2/NIPAL4/CDSN/GJB2/TANC2/DUOXA1/HBEGF/CPA4/PLAUR/TSPAN5/GRHL3/HRH1/GOLGA7B/MMP10/ADAMTS14/SERINC2/TICAM1/CCL24/PRDM1/SGMS2/C6orf132/PXN/AHNAK2/SFN/PLEKHM1/HES2/METRNL/TUBB6/TNS4/KRT16/ITPRIP/RAB31/TMSB10/PTHLH/IGFBP6/S100A6/PPARD/PERP/SSFA2/SH3BGRL3/PLIN3/CPEB4/AFAP1L1/KLF6/SMTN/MAP7D1/SH3PXD2B/PNP/SEMA4B/DCBLD1/OSBPL10/IFFO2/DNAJB5/MAST4/INHBA/MYO5A/PHACTR2/RAB10/CDCP1/NT5E/…
RIGGI_EWING_SARCOMA_PROGENITOR_UP	RIGGI_EWING_SARCOMA_PROGENITOR_UP	386	0.336246167	1.541931598	0.002624672	0.025702143	0.019903788	4442	tags=31%, list=18%, signal=26%	C3AR1/LBH/TRHDE/EGR2/PREX1/HDAC9/PARM1/G0S2/LAMB3/COL11A1/PRR5L/TOX2/HIVEP3/C15orf48/HBEGF/NTNG1/DUSP5/RBM24/JAG2/PTGER4/GPD2/PAQR5/MYOM2/EPHB1/NELL2/HSPB8/PPP1R14A/CYP26B1/FGF18/MAP3K5/F2R/STEAP2/ARHGDIB/STMN4/IGFBP2/PALM2/STEAP1/SLC35F2/HIST1H2BC/KCNK3/HSPB2/L3MBTL3/BHLHE41/STAT4/TRPM4/FAM84A/FAM43A/PGM2L1/FOS/SEMA6D/GPR137B/TMEM173/JARID2/ANKRD1/ASAP1/YPEL5/PTPN22/LDB2/KCNE4/IKZF2/COL4A4/KALRN…
ZHENG_BOUND_BY_FOXP3	ZHENG_BOUND_BY_FOXP3	448	0.370642966	1.71615813	0.002624672	0.025702143	0.019903788	5049	tags=31%, list=21%, signal=25%	CELF2/ETS1/APBB1IP/RASA3/PARM1/ADAM19/S1PR1/COL11A1/PARP8/F2RL1/KLF2/C15orf48/TLR6/GATA3/FERMT1/RGS10/GIMAP1/ANXA1/PTGER4/SDR16C5/GPD2/PRKAR2B/NR4A2/WIPF1/ATP8A2/CD200R1/PRDM1/TEC/CDK17/AXL/UBASH3B/MAP3K5/FAM105A/CD200/RNF125/ELK3/CCR7/FAM46C/SOCS2/FASLG/C14orf105/L3MBTL3/STAT4/PTK2B/GRB14/PDE4B/SH3KBP1/KLF6/JARID2/MACF1/VPS37B/PTPN22/GPR18/STK17B/FAM169B/TRIB1/SP100/STK10/MDFIC/IKZF2/ABTB2/WDR45…
ZHOU_INFLAMMATORY_RESPONSE_LIVE_UP	ZHOU_INFLAMMATORY_RESPONSE_LIVE_UP	406	0.406597258	1.870989322	0.002624672	0.025702143	0.019903788	4602	tags=32%, list=19%, signal=27%	ARHGAP31/AKNAD1/AKAP12/G0S2/NIPAL4/COL11A1/EGR4/C11orf96/PDE2A/CCRL2/SERPINE1/IL20RA/GABRA1/PLAUR/DUSP5/IL18/C5orf47/FOSL1/NCAN/XIRP1/PDGFB/SERPINB2/GPR180/LIF/MUM1L1/PPP1R14A/SGMS2/COL12A1/SHANK1/DUSP2/EDN1/VIM/EYA4/SERPINB8/NDRG1/RND3/SPON1/SVIL/SLC26A9/SYCE1/OSM/KLHL4/KRT19/CTF1/DYNC1I1/BFSP1/MYL2/ITPRIP/TRIM36/MPP3/PDP1/PLK3/DUSP1/RASAL2/TTC9/HSPB7/RELB/KLF5/CPEB4/KLF6/MACF1/SYT9/SYDE1/IER3/S…
SMID_BREAST_CANCER_NORMAL_LIKE_UP	SMID_BREAST_CANCER_NORMAL_LIKE_UP	402	0.316401691	1.453404376	0.002631579	0.025702143	0.019903788	3740	tags=27%, list=15%, signal=23%	CCL5/CAV1/FHL1/CELF2/CXCR5/OXTR/CD79A/RAC2/AQP1/PLCB2/PDE2A/CNN1/SP140/TNFRSF1B/LYVE1/DES/LAMC3/GEM/BAALC/EFEMP1/PTGER4/PELI2/BBOX1/WIPF1/TIE1/SRPX/ROBO3/KCTD12/ISG20/IGHA1/ITGAL/RNF125/BIN2/CCR7/TNFRSF17/SVEP1/CD52/LY96/RASGRP3/GMFG/VAMP5/PACRG/LZTS1/LYL1/MEF2C/HSPB2/COTL1/GZMB/LTB/ARL4C/CD40/PDGFRA/TNFRSF25/TEP1/PTPN22/GPR18/IFI16/GGT5/CD8A/STK10/FXYD1/SNCAIP/PLCL2/MT1M/CLEC2B/COL17A1/HIVEP2/LE…
CHARAFE_BREAST_CANCER_LUMINAL_VS_MESENCHYMAL_DN	CHARAFE_BREAST_CANCER_LUMINAL_VS_MESENCHYMAL_DN	429	0.511850063	2.362428712	0.002638522	0.025702143	0.019903788	4287	tags=38%, list=17%, signal=32%	GFPT2/FXYD5/LBH/RNF182/CAV1/FHL1/SNAI2/ETS1/AKAP12/MSN/POPDC3/G0S2/CORO2B/PLAU/LTBP2/NAV3/GJA1/TOX2/SERPINE1/TIMP1/RGS20/MPP1/EMP3/TGFB1I1/CAV2/LOXL2/RFTN1/ANXA1/EDIL3/HRH1/FOSL1/DKK3/WIPF1/SH2D5/EGFR/PFKP/GULP1/FLNC/CYP26B1/COL5A1/IL11/SRPX/KCTD12/AXL/UBASH3B/AHNAK2/VIM/KIF3C/EYA4/ELK3/PPP1R18/B3GNT5/SERPINE2/ANKRD33B/ENG/TUBB6/TMEM158/FHOD3/NMNAT2/PLAT/ARAP3/ITPRIP/FOXC1/RAB31/PDP1/IGFBP6/GNG12…
DELYS_THYROID_CANCER_UP	DELYS_THYROID_CANCER_UP	420	0.45555449	2.096361322	0.002638522	0.025702143	0.019903788	3815	tags=32%, list=15%, signal=28%	C3AR1/FXYD5/ALDH1A3/BCL2A1/GPRC5A/GJB3/KCNN4/G0S2/ADORA1/SCEL/LAMB3/SPOCK1/C16orf45/KRT15/COL11A1/PLAU/DOCK9/GALNT12/PTPRE/TIMP1/KCNQ3/TGM2/EMP3/MBOAT2/LOXL2/DUSP5/CSF1R/ANXA1/IL10RA/MARCO/STAC/PMAIP1/ITGA2/FGF1/S100A11/GLRB/CBLN1/LIF/PRSS23/LGALS1/NELL2/ECM1/MAP2/ENDOD1/MVP/PRDM1/PDLIM4/ME3/AREG/RRAS/MAP3K5/AHNAK2/ITGA3/ARHGDIB/BIRC7/SFN/KRT19/S100A5/ANXA8/DUSP4/FJX1/MMP7/KCNK5/CITED1/ITPR3/COL1…
JOHNSTONE_PARVB_TARGETS_3_UP	JOHNSTONE_PARVB_TARGETS_3_UP	401	0.38536398	1.768817972	0.002638522	0.025702143	0.019903788	5803	tags=36%, list=24%, signal=28%	GFPT2/FXYD5/EHD2/MYOF/PLAU/TOX2/PTPRE/TIMP1/TGM2/TLR4/MICAL2/LOXL2/DUSP5/ANXA1/CD9/ESAM/PMAIP1/KLF4/ITGA2/LIF/MVP/UACA/CSF1/AREG/SRPX/VIPR1/AHNAK2/DNMBP/CDK15/VIM/ITGA3/S100A16/C19orf33/HLA-G/KRT19/CLDN4/CDC42EP2/FHOD3/DMBT1/PDP1/PARD6B/ARL4C/SMURF1/ERRFI1/KLF6/PYGB/NAV1/BCL9L/TRIB1/FUT8/MDFIC/SEMA4B/KLHL29/CMTM3/KLHL24/WDR45/TXNIP/SMAD3/PPFIBP1/MMP24/CCND1/FLNB/GDI1/TRIO/TANC1/CDCP1/TIMP2/KLF10/…
LIU_PROSTATE_CANCER_DN	LIU_PROSTATE_CANCER_DN	426	0.325902265	1.500987171	0.002638522	0.025702143	0.019903788	4518	tags=27%, list=18%, signal=23%	FOXF1/EHD2/CAV1/FHL1/SNAI2/MYOF/AKAP12/TFCP2L1/LAMB3/KRT15/PLAU/GJA1/MECOM/GATA3/LTBP1/TGFB1I1/CAV2/EFEMP1/ITGA2/GCOM1/DKK3/SLC16A14/EPB41L3/PRSS23/LGALS1/NELL2/HSPB8/HEPH/FLNC/PDLIM4/COL5A1/SRPX/NHS/AHNAK2/FHDC1/EYA4/GJC1/SPON1/SVIL/KRT19/TUBB6/PRICKLE2/MRGPRF/PRRX1/LYST/FHOD3/TNS4/VAMP5/C12orf75/S100A6/TUBA1A/RBP1/SEMA6D/ANO1/SH3PXD2B/KRT13/KLHL29/KLF11/PMP22/SSPN/DPYSL3/CRYAB/TIMP2/LAYN/SLC25A…
FOSTER_TOLERANT_MACROPHAGE_DN	FOSTER_TOLERANT_MACROPHAGE_DN	385	0.417684643	1.913763948	0.002645503	0.025702143	0.019903788	3344	tags=26%, list=14%, signal=23%	GNA15/CAV1/ADAMTS4/CA2/PARP8/IGSF9/PRR5L/GJA1/SERPINE1/PMEPA1/HBEGF/MT1A/CHST11/PLAUR/DUSP5/IL18/MT2A/RIN2/ENDOD1/UACA/CSF1/IL4R/TMTC2/UBASH3B/DUSP2/F2R/TMEM171/EDN1/DGKA/RNF125/RND3/SOCS2/SLC4A7/ENG/CACNB3/TUBB6/SERTAD1/MAPKBP1/ZBTB32/ANGPT1/LHX2/CD40/ERRFI1/FOS/TIAM1/PDE4B/TPBG/JARID2/JUNB/IFI16/SPINT2/MYADM/RHBDF2/PFKFB3/DDX58/TNFRSF12A/ABTB2/JAK2/ADAP2/HIVEP2/PTPRJ/TRIM21/SOCS3/SLC45A3/TRAF1/…
MITSIADES_RESPONSE_TO_APLIDIN_UP	MITSIADES_RESPONSE_TO_APLIDIN_UP	403	0.360601162	1.65819757	0.002645503	0.025702143	0.019903788	6180	tags=35%, list=25%, signal=27%	C3AR1/EGR2/EGR4/PARP8/KLF2/TIMP1/HBEGF/DUSP5/GEM/KLF4/FOSL1/PDGFB/CXCR4/AREG/IRS2/ISG20/DUSP2/F2R/C3orf52/ELK3/PLEKHM1/CYR61/BEX4/TOMM34/COL1A1/PTHLH/BHLHE41/DUSP1/GMPR/FOSB/KLF6/TPBG/JARID2/COMP/HLA-DRB6/ARG2/STK17B/TRIB1/DENND3/KCNE4/PFKFB3/BDNF/ID3/SMAD3/ARID3B/MCL1/GADD45B/PPP1R15A/GABARAPL1/ETV1/LCK/JUN/HIST1H2BJ/FOXD1/UBE2H/PIK3IP1/NR4A3/PPP2R5B/HHLA3/TSC22D3/SH2D2A/MAP1LC3B/SORBS2/STX12/CD…
HELLER_HDAC_TARGETS_SILENCED_BY_METHYLATION_UP	HELLER_HDAC_TARGETS_SILENCED_BY_METHYLATION_UP	419	0.353552158	1.626028785	0.00265252	0.025702143	0.019903788	4765	tags=33%, list=19%, signal=27%	ALDH1A3/FHL1/EGR2/MYOF/SYN1/AKAP12/PYY/EGR4/TFPI2/KLF2/TIMP1/GATA3/HIST1H4K/MAGEA9/MICAL2/CD9/MT2A/JAG2/DNM3/PTGER4/NCAN/PRKAR2B/NR4A2/GAL/DLX2/CYP26B1/AREG/KCTD12/RRAS/BIK/DUSP2/AHNAK2/ALPPL2/MT1H/EFNB2/SERPINE2/TUBB6/BEX4/HK1/HIST2H2BE/RNF128/HIST1H2BC/MEF2C/SOX4/COTL1/PPARD/ALPP/SNAI1/TUBA1A/DUSP1/GMPR/LHX2/FOS/MT1E/IER3/ARG2/ACOT7/HIST1H2BG/CD24/PFKFB3/KIF5C/TUBB3/KLHL24/ABTB2/HIST2H2AA3/CDR2…
MEISSNER_NPC_HCP_WITH_H3K4ME2	MEISSNER_NPC_HCP_WITH_H3K4ME2	453	0.422795756	1.955727009	0.00265252	0.025702143	0.019903788	3167	tags=26%, list=13%, signal=23%	DYSF/ALDH1A3/SNCB/CALB2/ZNF804A/CREB3L1/POPDC3/ADRA1B/MGAT5B/KCNF1/SLC35F3/SPOCK1/FA2H/GALNT12/PTPRE/GPR150/OLFM1/GATA3/SYT13/PEAR1/PRDM8/TMEM151B/LOXL2/RFTN1/ADRA1D/GRHL3/MARCH4/MT2A/HRH1/GOLGA7B/PRKG2/ABLIM3/S100A11/EPB41L3/HIC1/CHGB/LIF/C16orf74/BATF3/GULP1/CPXM2/PPP1R14A/FLNC/LTK/ADAM23/FGF18/COL12A1/IL4R/FAM46B/TC2N/FGF12/KIAA1755/FHDC1/B3GNT5/DUSP18/HAS3/GSC/NTF4/PRICKLE2/DYNC1I1/ITGB3/SNX3…
SENESE_HDAC3_TARGETS_UP	SENESE_HDAC3_TARGETS_UP	459	0.442476603	2.04848202	0.002659574	0.025702143	0.019903788	4369	tags=33%, list=18%, signal=28%	GFPT2/EMP1/HDAC9/ADAM19/PLAU/LTBP2/GALNT12/MMP14/PARP8/NAV3/F2RL1/OLFM1/TLR4/MICAL2/GEM/EDIL3/PMAIP1/NDRG4/OTUB2/NR4A2/MOSPD1/MAP2/PRDM1/MMP16/PDLIM4/BMP2/CDK17/SRPX/UBASH3B/IDS/ELK3/ABCA3/TM4SF18/SERPINE2/PKIA/ESM1/MAML3/GRB10/NCEH1/TMEM158/ITGB3/RHOC/FOXC1/IL1RAPL1/PDP1/CHRNA9/HMGA1/GNG12/AP1S3/TRPM4/TUBA1A/SSFA2/C6orf15/ARL4C/STX1A/PGM2L1/ERRFI1/CPEB4/PDE4B/KLF6/TMEM173/ITGB1/IFI16/TRIB1/STK10…
PEDERSEN_METASTASIS_BY_ERBB2_ISOFORM_7	PEDERSEN_METASTASIS_BY_ERBB2_ISOFORM_7	359	0.402078794	1.833506092	0.002666667	0.025702143	0.019903788	4055	tags=31%, list=16%, signal=26%	FXYD5/ALDH1A3/BCL2A1/STC1/PTGES/ITGA5/MYOF/PREX1/PARM1/ZNF185/SPOCD1/RAB3B/PMEPA1/TMEM156/CAV2/MBOAT2/LOXL2/PLAUR/PMAIP1/DNM3/ANGPTL4/RERG/FAM89A/HSPB8/HOXC6/IL11/ISG20/PXN/IDS/CLTB/SLC16A6/C3orf52/KIF3C/ITGA3/PPP1R18/S100A16/B3GNT5/PROCR/KISS1/PKIA/SLC4A7/TSPAN1/BCAR3/LYST/TOMM34/STEAP1/SLC35F2/AP1S3/LONRF2/FAM43A/SH3BGRL3/LRP10/SMURF1/RIIAD1/KLF6/RASSF8/ITGB1/SMTN/SP100/FAM110B/ERCC1/UBE2E3/IER…
MOREAUX_MULTIPLE_MYELOMA_BY_TACI_UP	MOREAUX_MULTIPLE_MYELOMA_BY_TACI_UP	360	0.367658405	1.677056463	0.002673797	0.025702143	0.019903788	3508	tags=25%, list=14%, signal=22%	C3AR1/GNA15/NRG1/LBH/LRRC15/PTGES/GJB3/CALB2/POU2F2/PTCRA/FA2H/LTBP2/MMP14/KLF2/EPHB6/PLAUR/MLPH/GCOM1/MITF/PDGFB/HLA-DMB/EGFR/BIK/ADCY10/ALPPL2/BIRC7/DDR1/ATP2C2/CHST4/GRB10/CRYM/SLC1A7/MPP3/TULP1/KCNH2/GZMB/DUSP1/PI16/FAM189A2/KLK13/KCNB1/STYK1/SYCP2/PMP2/MEF2D/ACTN2/GLP1R/SYDE1/PCDH1/EXPH5/MAMLD1/NUAK1/HIST2H2AA3/CDRT1/DCBLD2/DNAJB5/MAST4/OLAH/LTBP4/LAIR2/PHLDA2/ULBP1/ROBO4/TNF/ALPL/EPB41L1/GA…
HAN_SATB1_TARGETS_UP	HAN_SATB1_TARGETS_UP	371	0.398394038	1.82004288	0.002680965	0.025702143	0.019903788	2311	tags=19%, list=9%, signal=17%	SLCO1B3/EMP1/DYSF/NRG1/STC1/KCNN4/FHL1/CALB2/THSD4/G0S2/LAMB3/PLAU/TFPI2/TOX2/SERPINE1/MECOM/PMEPA1/SH3TC2/MPP1/SEC14L2/CHST11/EFEMP1/MMP10/PELI2/CCL26/MMP3/LIF/WIPF1/EGFR/AREG/IL11/PXN/ITGA3/PKIA/SOCS2/TRPV2/SLC16A5/CLDN4/TMEM158/GMFG/PLAT/SOX4/HMGA1/WNT7A/SNAI1/TRERF1/DUSP1/LARP6/PDE4B/ZFP36L1/TPK1/VPS37B/LDB2/SPINT2/DENND3/FUT8/CD24/KLRC2/IGFBP4/RGS4/C8orf4/LEF1/BDNF/MAST4/ITGA6/INHBA/PRR16/LM…
MARTENS_BOUND_BY_PML_RARA_FUSION	MARTENS_BOUND_BY_PML_RARA_FUSION	410	0.32959233	1.51027471	0.002680965	0.025702143	0.019903788	4554	tags=25%, list=18%, signal=20%	MYO1F/PTGES/CELF2/CXCR5/RAC2/PREX1/APBB1IP/RASA3/PLCB2/TOX2/KLF2/HIVEP3/DUSP5/UACA/UBASH3B/PXN/ADCY10/NDRG1/ARHGAP30/ANKRD33B/GRIP2/RAB31/LYL1/NUAK2/COTL1/HMGA1/SH3BGRL3/FOSB/WNT9A/CYTH4/TMEM173/MEF2D/B3GNT7/RHBDF2/TMCC2/ABHD2/DENND3/WNT5B/IQCD/TRNP1/ADORA3/KLHL24/HIVEP2/MMP9/PTPRJ/INHBA/MN1/SMAD3/PLAC8/ARID3B/PITPNM2/SYT2/CUEDC1/ZFYVE28/FLNB/TNFRSF4/FOSL2/RAP1GAP2/GPR132/TIMP2/PAFAH2/ADAMTS10/CD…
BRUINS_UVC_RESPONSE_VIA_TP53_GROUP_B	BRUINS_UVC_RESPONSE_VIA_TP53_GROUP_B	486	0.329386598	1.53248595	0.002688172	0.025702143	0.019903788	4597	tags=28%, list=19%, signal=24%	OSBPL5/CRCT1/ETS1/LAMB3/MMP14/PRR5L/CCRL2/SERPINE1/PMEPA1/HBEGF/SP6/TGFB1I1/CAV2/PLAUR/ANXA1/AMOTL1/PMAIP1/JPH2/FGF1/NCAN/NDRG4/SERPINB2/MMP3/LIF/PRSS23/MVP/WISP1/ADAM23/TEC/AREG/IL11/SETD7/FHL3/CLTB/ITGAL/EYA4/NDRG1/OCIAD2/SERPINE2/NKAIN4/CITED1/RNF128/NUAK2/CTSF/S100A6/PLK3/DUSP1/MFGE8/FOSB/GPC4/GRB14/PDGFRA/KLF6/ELOVL1/ARG2/MYADM/ANO1/TNFRSF12A/ULK1/STK11IP/COL17A1/INHBA/ADRB2/CHMP1B/LTBP4/STK…
DUTERTRE_ESTRADIOL_RESPONSE_24HR_DN	DUTERTRE_ESTRADIOL_RESPONSE_24HR_DN	480	0.464772104	2.159756923	0.002688172	0.025702143	0.019903788	5633	tags=44%, list=23%, signal=35%	ALDH1A3/SNAI2/DCLK1/PARP8/MECOM/PMEPA1/PRICKLE1/MBOAT2/LOXL2/RFTN1/GRHL3/PTGER4/ABLIM3/MOSPD1/MAP2/GULP1/MMP16/SGMS2/SALL4/UACA/PLA2R1/MAP3K5/EFR3B/EDN1/AHNAK2/CDKN2B/FHL2/RND3/EFNB2/SOCS2/SLC4A7/DUSP4/CLDN4/ARAP2/LYST/BEX4/RHOC/UPK1A/NUAK2/FBXO32/PDP1/SOX4/N4BP3/CAPN13/DUSP1/FAM84A/ARL4C/LIPH/LARP6/KLF5/GRB14/PGM2L1/CDKN2A/ERRFI1/CPEB4/KLF6/ZFP36L1/JUNB/YPEL5/DUSP10/TCP11L2/PCDH1/FZD2/MYADM/TRIB…
MIKKELSEN_MCV6_HCP_WITH_H3K27ME3	MIKKELSEN_MCV6_HCP_WITH_H3K27ME3	368	0.379038671	1.72846837	0.002695418	0.025702143	0.019903788	2641	tags=26%, list=11%, signal=23%	BMP6/SLC6A17/FOXF1/DYSF/ALDH1A3/TRHDE/ANKRD63/KCNJ4/P4HA3/ZNF804A/NTSR1/OXTR/PYY/SLC35F3/CORO2B/HES5/SYT16/ELFN2/APLN/HTR7/KCNQ3/CPNE5/HOXC12/LHX5/FIBCD1/WNT7B/TMEM151B/LAMC3/ITGA2/PTPN5/ABLIM3/EPB41L3/PAQR5/GAL/EPHB1/CBLN1/SERINC2/NELL2/ATP8A2/BATF3/KCNQ2/LTK/BMP2/TC2N/BIK/FGF12/SPON1/C1QL4/MYO16/SCN5A/GABRD/GRB10/CYP24A1/TMEM54/PTPRT/SDK2/KCNH2/BRSK2/DOCK3/ANK1/AFAP1L1/DPYSL4/ABCC8/FGF8/COMP/GR…
SMID_BREAST_CANCER_LUMINAL_B_DN	SMID_BREAST_CANCER_LUMINAL_B_DN	482	0.332508344	1.544082505	0.002702703	0.025702143	0.019903788	2311	tags=20%, list=9%, signal=19%	ALDH1A3/CCL5/BCL2A1/GJB3/CAV1/KCNN4/FHL1/CALB2/CD79A/RAC2/MSN/AQP1/LAMB3/KRT15/GALNT12/MMP14/PTPRZ1/LTBP1/FERMT1/CAV2/LYVE1/GEM/EFEMP1/ANXA1/MARCO/DNM3/PTGER4/ANGPTL4/BBOX1/MMP3/STEAP1B/GAL/EGFR/TIE1/PFKP/CYP26B1/MIA/SRPX/ISG20/IGHA1/EDN1/GABRP/BIN2/NDRG1/RND3/SERPINE2/SFN/CCR7/HLA-G/TNFRSF17/CYR61/SVEP1/CD52/MMP7/TMEM158/FHOD3/KCNK5/CHAC1/KRT16/FOXC1/KLK6/HSPB2/COTL1/GZMB/LTB/PERP/ANGPT1/ARL4C/M…
ENK_UV_RESPONSE_EPIDERMIS_DN	ENK_UV_RESPONSE_EPIDERMIS_DN	483	0.343631727	1.596516783	0.002710027	0.025702143	0.019903788	5310	tags=32%, list=22%, signal=26%	EMP1/GNA15/GJB3/FHL1/SNAI2/EGR2/SCEL/PLAU/F2RL1/KLF2/GATA3/IL20RA/EPHB6/PLAUR/ANXA1/ITGA2/FOSL1/PTGER4/DKK3/PELI2/BBOX1/NR4A2/MMP3/PRSS23/NELL2/HSPB8/AREG/IL4R/VIPR1/IRS2/ISG20/DUSP2/F2R/PLXNA2/FHL2/NDRG1/PKIA/FJX1/UPK1A/KRT16/ABR/CTSF/NEBL/TUBA1A/SSFA2/ARL4C/FOSB/LGALS3/PDE4B/JARID2/DUSP10/PTPN21/STK17B/TRIB1/PFKFB3/ARNTL/PNP/CHIC2/ADAP2/NFATC1/PBX3/CLEC2B/HIVEP2/ID3/SPRY2/CCND1/KLF11/ARHGAP29/E…
SATO_SILENCED_BY_METHYLATION_IN_PANCREATIC_CANCER_1	SATO_SILENCED_BY_METHYLATION_IN_PANCREATIC_CANCER_1	378	0.327232119	1.493832886	0.002710027	0.025702143	0.019903788	2753	tags=20%, list=11%, signal=18%	KCTD14/CCL5/STC1/RAC2/LAMB3/SUSD4/PDE2A/LHX1/SERPINE1/HBEGF/PLAUR/DUSP5/EFEMP1/PMAIP1/CST2/CDA/CST1/LHX6/MYL10/LYPD3/CYP26B1/CSF1/MIA/ROBO3/ISG20/CD200/PROCR/SPON1/SVIL/SFN/S100A3/HLA-G/CLDN3/TRPV2/CD52/MMP19/GMFG/CITED1/PLAT/CHAC1/TRIM36/RAB31/MATN1/SLC7A7/LTB/WNT7A/SNAI1/ARMC4/LHX2/DUSP10/PLEK2/IER3/KRT85/BARX1/SMAD3/PADI4/SYT2/BIRC3/SLC16A4/PTGIR/TNF/CDKN1A/CLSTN2/MKRN3/TNFRSF10D/HIST1H2AE/LDO…
DACOSTA_UV_RESPONSE_VIA_ERCC3_COMMON_DN	DACOSTA_UV_RESPONSE_VIA_ERCC3_COMMON_DN	471	0.348496925	1.615913975	0.002724796	0.02578361	0.019966876	6468	tags=34%, list=26%, signal=25%	NRG1/ZNF804A/C16orf45/SERPINE1/SMURF2/RGS20/SEMA3C/RFTN1/TSPAN5/PALM2-AKAP2/XRCC4/RIN2/GLRB/EGFR/CDK17/DNMBP/ASAP2/SLC4A7/CYR61/BCAR3/FGF2/DUSP1/DOPEY2/TIAM1/KLF6/JARID2/WNT5A/FUT8/MAMLD1/NUAK1/KIF5C/PBX3/AFAP1/HIVEP2/BDNF/ID3/SMAD3/PPP2R3A/FLNB/TRIO/ARHGAP29/MARK3/FBXL7/SLK/CAMSAP2/DST/KLF10/ACVR1/JUN/FOXD1/VEGFC/CAP2/NEK7/PIP4K2A/FNDC3A/YAP1/BHLHE40/FNBP1L/USP12/BAZ2B/TLE4/FILIP1L/MOK/UBL3/UGCG…
ZHANG_BREAST_CANCER_PROGENITORS_UP	ZHANG_BREAST_CANCER_PROGENITORS_UP	396	-0.307033705	-1.372908713	0.003210273	0.030288954	0.023455822	6290	tags=30%, list=26%, signal=23%	ZIK1/HNRNPA2B1/HNRNPA3/SMCHD1/GPSM2/KIF16B/DNAJC9/TOPBP1/ANLN/SAP30/MDH1/ADH5/C1orf112/CDCA7/HAT1/SERBP1/ZNF362/TGFA/ZNF532/OXCT1/CEP55/TTC3/PARP1/RRM2/FGFR1OP2/TRIP13/TP63/PUS7L/BUB1/AKAP9/PANK1/LSM5/RAD51/SRSF3/SNX5/ANKRD26/TMPO/FH/HNRNPA1/CRLS1/ACTR6/MIS18BP1/PPAT/NCAPD3/RPA1/ACSL3/PCYOX1/TSPAN13/UNG/POLA1/CDC25A/LCORL/RPA3/PDZD8/H2AFZ/CDCA8/AURKA/BRCA1/ANP32E/EZH2/MTDH/KIF2C/SHCBP1/RFC1/CTH/B…
VECCHI_GASTRIC_CANCER_EARLY_UP	VECCHI_GASTRIC_CANCER_EARLY_UP	384	-0.320637718	-1.428466808	0.003215434	0.030288954	0.023455822	6171	tags=43%, list=25%, signal=33%	CDC20/EFNA4/GPSM2/SNRPD1/SLC39A4/ANLN/CKAP2/TRIM31/CALML4/RANBP1/ZNF703/ANKRD10/CDCA7/MRPS28/CHI3L1/CEP55/IFITM2/RRM2/GGH/MACC1/CDH17/MCM7/CPLX1/TRIP13/BUB1/TRIM47/IFITM3/FOXM1/SNX5/PTTG1/CRIP1/KIF14/GAD1/FAR2/TFAP2C/CDCA2/MZT1/UBE2T/ZDHHC11/MCM5/HOXA10/CENPK/TMPRSS4/PRR11/MYBL2/CBX2/RFC3/LRP8/E2F8/GINS1/PSMB8/RPA3/KLK7/FANCD2/CENPW/LYAR/NEK2/AURKA/BRCA1/HMGB1/ANP32E/AIFM2/NSUN5P2/MARVELD3/TTK/EZ…
TOYOTA_TARGETS_OF_MIR34B_AND_MIR34C	TOYOTA_TARGETS_OF_MIR34B_AND_MIR34C	413	-0.307752713	-1.382729236	0.003225806	0.030318221	0.023478487	6279	tags=32%, list=26%, signal=24%	CNPY3/GINS3/HNRNPA3/RAVER2/PRR22/MZT2B/PAN2/GPSM2/PKMYT1/TSR2/FAR1/CALML4/HCN3/DENND5B/SNRNP48/BRI3BP/C4orf46/ITFG2/CDCA7/REEP4/PASK/RFC2/KLHL23/CCNF/EIF2S2/TRIM33/OXCT1/STIL/NRGN/ERLIN1/SUV39H1/RRM2/PDE7A/SRSF4/ZNF695/TRIP13/AFG3L2/POLE/CKAP2L/MMS22L/BORA/DNA2/ZNF107/TEF/RAD51/ALMS1/FOXM1/KIF14/CENPJ/FAR2/MPHOSPH9/CDCA2/ERP29/CDON/XRCC2/RFXAP/MIS18BP1/C18orf54/HSPD1/ARHGAP11A/SLC43A3/MYBL2/HNRNP…
SABATES_COLORECTAL_ADENOMA_DN	SABATES_COLORECTAL_ADENOMA_DN	236	-0.321509352	-1.365348935	0.003333333	0.031258427	0.024206584	5483	tags=38%, list=22%, signal=30%	TSPAN7/CFH/FCRL3/GCNT2/DHRS11/TPH1/TMEM200A/BEST4/MFAP5/NAP1L2/ASPA/NAP1L3/HSD17B2/CDKL1/GPC6/TMEM140/IGF1/NEUROD1/GREM2/L1CAM/SOX10/GPNMB/GHR/GPX3/CD36/SV2B/ANK2/ANPEP/DPP10/SLC15A1/GUCA2A/BEND5/SIT1/MYLK/CHP2/RUNDC3B/ABI3BP/CES2/HAPLN1/RSPO2/HRASLS2/BCHE/ALPI/TMEM72/SCNN1G/MST1/KNG1/NR5A2/TTR/USP2/MAF/RTN1/ASPN/CDH19/MFAP4/AOC3/CHAD/PCK1/PDZK1/ENPP6/CA1/CHRDL1/TEX11/SCGN/XPNPEP2/PLA2G12B/FAM107…
MITSIADES_RESPONSE_TO_APLIDIN_DN	MITSIADES_RESPONSE_TO_APLIDIN_DN	240	-0.321908852	-1.366816961	0.003418803	0.031988042	0.024771599	6269	tags=36%, list=25%, signal=27%	SUPT16H/MSH2/RBBP6/TOPBP1/CKAP2/NUP205/ANKRD10/SERBP1/ZNF395/TTC3/PARP1/ERCC6L/MMD/RRM2/TRIP13/PRKDC/DCP2/BUB1/TYMS/FOXM1/PTTG1/HJURP/ATP8A1/KIF14/MSH6/NCAPH/RRM1/PPAT/MCM5/MYBL2/FANCG/HNRNPD/WDR76/GINS1/LBR/RAP2A/DEK/CDCA8/NEK2/AURKA/NUP210/CENPA/SHCBP1/NUCKS1/TACC3/RFC4/CDT1/MAGED1/BUB1B/KIF18B/DLGAP5/IMPA2/NCAPD2/BLM/NCAPG/SMC2/FAM20B/NCAPG2/FBXO5/DUT/TFDP1/CHAF1A/CCNB1/ASPM/TBL1X/FANCI/ZWINT/…
BIDUS_METASTASIS_UP	BIDUS_METASTASIS_UP	204	-0.365324494	-1.521992949	0.003436426	0.032080998	0.024843585	6269	tags=32%, list=25%, signal=24%	HNRNPA2B1/HNRNPH3/SRSF2/SNRPD1/NFIB/P4HA1/KLHL23/SMC1A/ERCC6L/HBS1L/RRM2/FEM1A/PRKDC/BUB1/TYMS/USP13/WDHD1/H2AFY/CEP57/MPHOSPH9/NCAPH/RRM1/HNRNPD/ASF1B/H2AFZ/AURKA/CENPA/MTDH/MCM10/RFC4/HMGB3/RFC5/GMNN/UBE2C/MAD2L1/DLGAP5/GAS2L3/RMND5A/TFDP1/FEN1/CCNB1/FANCI/PLOD2/CDK1/CCDC15/PAGE2B/DBF4/PBK/CENPF/CCNA2/DHFR/PHF10/KIF11/CCNB2/CDC6/SQLE/DEPDC1/NUSAP1/CENPN/LMNB1/BIRC5/SMC4/PLK4/FNDC5/SUMO4
RUAN_RESPONSE_TO_TNF_DN	RUAN_RESPONSE_TO_TNF_DN	82	-0.43756092	-1.614523331	0.003454231	0.032175241	0.024916566	5587	tags=48%, list=23%, signal=37%	PLA2G6/QKI/DHRS3/PEX11A/CEBPA/HIPK2/ENTPD5/CFD/TOB1/SELENBP1/CBX4/ECH1/ADIPOQ/TALDO1/SLC2A4/LAMA4/MUT/HSD17B4/PFKFB1/DBI/ME1/ABCD2/IRX3/FASN/SCD/PXMP2/AGT/DGAT1/IDH1/ORM1/PLIN4/AOC3/PCK1/CDKN2C/GPAM/AATK/APOC4/LIPE
REACTOME_CELL_CYCLE_CHECKPOINTS	REACTOME_CELL_CYCLE_CHECKPOINTS	111	-0.417698158	-1.604610336	0.003502627	0.032553368	0.025209389	6242	tags=34%, list=25%, signal=26%	CDC20/TP53/RFC2/MCM7/PSMB10/RAD1/RPA1/MCM5/RFC3/CDC25A/PSMB8/RPA3/PSME2/MCM10/RFC4/BUB1B/CDC45/ORC6/RFC5/UBE2C/MAD2L1/PSME1/CDC25C/RAD9A/CDKN1B/MCM8/MCM6/PSMB9/CCNB1/ORC1/CDK1/MCM3/DBF4/MCM2/MCM4/CCNB2/CDC6
SU_TESTIS	SU_TESTIS	63	-0.482151261	-1.690208429	0.003521127	0.032652582	0.02528622	5195	tags=41%, list=21%, signal=33%	PSMG1/NCAPH/TULP2/CCT6B/NEK2/AURKA/TTK/EZH2/KIF2C/SOX5/RFC4/BUB1B/HMMR/CCNB1/CDK1/CYLC2/DBF4/ABCB6/OIP5/CCNB2/BRDT/CDKN3/TEKT2/PIWIL1/SYCP1
PYEON_HPV_POSITIVE_TUMORS_UP	PYEON_HPV_POSITIVE_TUMORS_UP	86	-0.449159319	-1.662250429	0.003552398	0.032869526	0.025454222	6047	tags=49%, list=25%, signal=37%	CDK3/CDCA7/PNISR/MEI1/KLHL35/SMARCA2/TYMS/CENPJ/MPHOSPH9/C18orf54/CENPK/WDR76/PDIK1L/ZNF789/SLFN13/NR1D2/LIG1/EZH2/PSIP1/BARD1/NASP/ATAD2/KNTC1/MCM8/IL17RB/RMI2/KIF15/ZNF367/DTL/MCM3/MAP7D2/RTKN2/UHRF1/HELLS/DONSON/CENPF/DHFR/USP1/ZMAT1/E2F7/CDKN2C
BIOCARTA_CLASSIC_PATHWAY	BIOCARTA_CLASSIC_PATHWAY	11	-0.775660272	-1.843224403	0.003571429	0.032899716	0.025477601	4799	tags=91%, list=19%, signal=73%	C2/C1S/C1R/C8A/C3/C4A/C4B/C7/C6
REACTOME_COMMON_PATHWAY	REACTOME_COMMON_PATHWAY	11	-0.762894748	-1.812889311	0.003571429	0.032899716	0.025477601	4056	tags=82%, list=16%, signal=68%	PROC/F10/F5/FGA/F13B/SERPINC1/FGG/FGB
GAVIN_FOXP3_TARGETS_CLUSTER_P6	GAVIN_FOXP3_TARGETS_CLUSTER_P6	87	-0.445381923	-1.646809936	0.003584229	0.03294491	0.0255126	5197	tags=55%, list=21%, signal=44%	RRM2/MMS22L/IL12RB1/BUB1/TYMS/RAD51/CENPK/CHDH/CDCA8/NEK2/AURKA/PLK1/KIF2C/GINS2/MCM10/CDCA5/BUB1B/STARD10/AURKB/CENPE/HMMR/NCAPG/AR/CDCA3/NCAPG2/SPC24/IL17RB/CCNB1/ASPM/SPC25/CLSPN/CDK1/SPAG5/TK1/KIF20A/PBK/CENPF/NUF2/CCNA2/CCNB2/NUSAP1/BIRC5/CKS1B/RAD54L/RASGRP2/IFI44/CYSLTR2
GREENBAUM_E2A_TARGETS_UP	GREENBAUM_E2A_TARGETS_UP	32	-0.556572419	-1.698387021	0.003636364	0.033277512	0.025770167	6105	tags=72%, list=25%, signal=54%	ANLN/KIAA1524/BUB1/TYMS/SLC7A5/SCIN/H2AFX/FGFR2/AURKA/TTK/KIF2C/MAD2L1/PTGS1/CCNB1/CCNA2/KIF11/CCNB2/NUSAP1/PLK4/TOP2A/MKI67/CDKN2C
KEGG_STEROID_BIOSYNTHESIS	KEGG_STEROID_BIOSYNTHESIS	16	-0.761613585	-1.953053813	0.003636364	0.033277512	0.025770167	4517	tags=81%, list=18%, signal=66%	DHCR7/MSMO1/TM7SF2/CYP51A1/HSD17B7/DHCR24/FDFT1/EBP/LSS/SQLE/CEL/SOAT2
KEGG_TRYPTOPHAN_METABOLISM	KEGG_TRYPTOPHAN_METABOLISM	39	-0.560032842	-1.796707702	0.003649635	0.03332588	0.025807623	5621	tags=49%, list=23%, signal=38%	ECHS1/TPH1/GCDH/ALDH7A1/INMT/KYNU/ALDH3A2/ACMSD/AFMID/KMO/ALDH1B1/HAAO/EHHADH/HADH/DDC/ACAT2/TPH2/IL4I1
KORKOLA_EMBRYONIC_CARCINOMA_VS_SEMINOMA_UP	KORKOLA_EMBRYONIC_CARCINOMA_VS_SEMINOMA_UP	19	0.675488204	1.874695406	0.004405286	0.038537905	0.029843825	3421	tags=53%, list=14%, signal=45%	GJA1/GAL/GPC4/ERRFI1/RASSF8/WNT5B/CD24/SP8/CALB1/KRT18
MAHADEVAN_RESPONSE_TO_MP470_DN	MAHADEVAN_RESPONSE_TO_MP470_DN	19	0.679014989	1.884483359	0.004405286	0.038537905	0.029843825	3180	tags=53%, list=13%, signal=46%	DUSP5/GEM/CYR61/DUSP1/KLHL24/CRYAB/GADD45B/PPP1R15A/BHLHE40/CTTN
NAKAMURA_METASTASIS_MODEL_DN	NAKAMURA_METASTASIS_MODEL_DN	39	0.569201507	1.861331319	0.004405286	0.038537905	0.029843825	5656	tags=64%, list=23%, signal=49%	NTSR1/RAC2/PTPRZ1/TGFB1I1/GLI3/PLAT/PTHLH/MUC2/PLEK2/EOMES/SEMA4B/SNCAIP/PMP22/SFXN3/UGCG/LDLR/RUNX2/AQP3/EHBP1L1/CAST/PID1/DDB2/SLCO4A1/SERPINB1/FABP5
TORCHIA_TARGETS_OF_EWSR1_FLI1_FUSION_TOP20_UP	TORCHIA_TARGETS_OF_EWSR1_FLI1_FUSION_TOP20_UP	19	0.650643703	1.805743984	0.004405286	0.038537905	0.029843825	3657	tags=53%, list=15%, signal=45%	ZNF185/CPNE5/CDA/SERPINB2/ALOX5/PHLDA2/NRIP3/FMO1/CA8/GDA
GARGALOVIC_RESPONSE_TO_OXIDIZED_PHOSPHOLIPIDS_GREY_UP	GARGALOVIC_RESPONSE_TO_OXIDIZED_PHOSPHOLIPIDS_GREY_UP	16	0.735312633	1.918696862	0.004424779	0.038537905	0.029843825	1892	tags=38%, list=8%, signal=35%	EMP1/LBH/NAV3/DUSP5/ADAMTS9/CCDC68
HEIDENBLAD_AMPLICON_12P11_12_UP	HEIDENBLAD_AMPLICON_12P11_12_UP	32	0.546702686	1.718986356	0.004424779	0.038537905	0.029843825	1643	tags=22%, list=7%, signal=20%	RASA3/GEM/DNMBP/KCNK5/ABCC8/RASSF8/CBR3
CHASSOT_SKIN_WOUND	CHASSOT_SKIN_WOUND	10	0.85332692	1.979323566	0.00443459	0.038537905	0.029843825	2752	tags=90%, list=11%, signal=80%	EGR2/KLF2/FOSB/FOS/JUNB/ID3/EGR1/JUN/EGR3
IYENGAR_RESPONSE_TO_ADIPOCYTE_FACTORS	IYENGAR_RESPONSE_TO_ADIPOCYTE_FACTORS	10	0.789706519	1.831753677	0.00443459	0.038537905	0.029843825	792	tags=30%, list=3%, signal=29%	STC1/ITGA2/ISG20
REACTOME_REGULATION_OF_INSULIN_SECRETION_BY_ACETYLCHOLINE	REACTOME_REGULATION_OF_INSULIN_SECRETION_BY_ACETYLCHOLINE	10	0.775409572	1.798591375	0.00443459	0.038537905	0.029843825	175	tags=20%, list=1%, signal=20%	GNA15/PLCB2
BURTON_ADIPOGENESIS_2	BURTON_ADIPOGENESIS_2	71	0.480736329	1.791021882	0.004474273	0.038537905	0.029843825	2263	tags=18%, list=9%, signal=17%	PTGES/ITGA5/KCNN4/RASA3/GJA1/TIMP1/FOSL1/SNAI1/PRKCE/KRT13/TUBB3/MCL1/SPSB1
SESTO_RESPONSE_TO_UV_C8	SESTO_RESPONSE_TO_UV_C8	71	0.451830259	1.683329993	0.004474273	0.038537905	0.029843825	2311	tags=21%, list=9%, signal=19%	FHL1/GJB2/PTPRZ1/SERPINE1/LTBP1/SEMA3C/MT2A/PFKP/IL4R/ITGA3/HK1/COL17A1/ID3/FLNB/DST
JOSEPH_RESPONSE_TO_SODIUM_BUTYRATE_UP	JOSEPH_RESPONSE_TO_SODIUM_BUTYRATE_UP	30	0.574454699	1.786322766	0.004484305	0.038537905	0.029843825	4647	tags=40%, list=19%, signal=32%	GPRC5A/SPOCK1/TIMP1/MT2A/SERPINB2/GDI1/CD82/SAT1/ESYT2/RAB11A/FURIN/CLU
KYNG_ENVIRONMENTAL_STRESS_RESPONSE_NOT_BY_GAMMA_IN_WS	KYNG_ENVIRONMENTAL_STRESS_RESPONSE_NOT_BY_GAMMA_IN_WS	31	0.566298196	1.767986991	0.004484305	0.038537905	0.029843825	5399	tags=42%, list=22%, signal=33%	PRSS23/NDRG1/ZFP36L1/GLRX/MARK3/LCK/ITGB8/GABBR1/SGCB/SOX7/ARPC1B/EFNB1/SYK
SARTIPY_NORMAL_AT_INSULIN_RESISTANCE_UP	SARTIPY_NORMAL_AT_INSULIN_RESISTANCE_UP	31	0.597689729	1.865991579	0.004484305	0.038537905	0.029843825	5009	tags=48%, list=20%, signal=39%	PTGES/EGR2/FOSL1/TUBB6/SOCS3/EGR1/SPSB1/AMOTL2/IER2/BHLHE40/STK40/HMOX1/TUBB2A/B3GNT2/DUSP6
FLECHNER_BIOPSY_KIDNEY_TRANSPLANT_REJECTED_VS_OK_UP	FLECHNER_BIOPSY_KIDNEY_TRANSPLANT_REJECTED_VS_OK_UP	73	0.472890439	1.764988483	0.004514673	0.038537905	0.029843825	2060	tags=23%, list=8%, signal=21%	CCL5/CELF2/RAC2/RGS10/TNFRSF1B/IL10RA/CXCR4/IL4R/FCER1G/ISG20/SFN/CD52/GMFG/RAB31/MOXD1/CD8A/MMP9
PID_ARF6_PATHWAY	PID_ARF6_PATHWAY	33	0.569912053	1.788255104	0.004514673	0.038537905	0.029843825	2099	tags=27%, list=9%, signal=25%	GNA15/AGTR1/EGFR/GULP1/PXN/ARAP2/ITGB3/CYTH3/ADRB2
THEILGAARD_NEUTROPHIL_AT_SKIN_WOUND_UP	THEILGAARD_NEUTROPHIL_AT_SKIN_WOUND_UP	73	0.438041849	1.634921655	0.004514673	0.038537905	0.029843825	4480	tags=30%, list=18%, signal=25%	BCL2A1/LAMB3/PLAU/PTPRE/HMGA1/GPR18/IER3/TRIB1/TNF/KLF10/KLRG1/UPP1/EGR3/ZFP36/AQP9/PI3/CFLAR/NCOR2/ETS2/PPP2R2A/AHR/SH2B2
COWLING_MYCN_TARGETS	COWLING_MYCN_TARGETS	41	0.569319408	1.869203357	0.004524887	0.038537905	0.029843825	2302	tags=41%, list=9%, signal=38%	LBH/COL11A1/PRR5L/CNN1/GALNT9/MMP10/ANO4/MMP3/CPXM2/HSPB2/AP1S3/ALPK2/MFGE8/PBX3/DSEL/CRYAB/C4orf26
DALESSIO_TSA_RESPONSE	DALESSIO_TSA_RESPONSE	23	0.612301196	1.754127133	0.004524887	0.038537905	0.029843825	2348	tags=48%, list=10%, signal=43%	ANXA1/LGALS1/HSPB8/TEX14/SNAI1/FOS/HIST1H2BG/HIST2H2AA3/FOSL2/GADD45B/PPP1R15A
MYLLYKANGAS_AMPLIFICATION_HOT_SPOT_22	MYLLYKANGAS_AMPLIFICATION_HOT_SPOT_22	11	0.795797958	1.89361084	0.004524887	0.038537905	0.029843825	2900	tags=45%, list=12%, signal=40%	PDGFB/SEPT5/MN1/MKL1/MYH9
PID_IL27PATHWAY	PID_IL27PATHWAY	23	0.597686017	1.712257409	0.004524887	0.038537905	0.029843825	4016	tags=48%, list=16%, signal=40%	EBI3/GATA3/IL18/STAT4/IL27/JAK2/TNF/IL6/JAK1/IL12B/IL27RA
REACTOME_GAP_JUNCTION_TRAFFICKING	REACTOME_GAP_JUNCTION_TRAFFICKING	23	0.619595857	1.775024957	0.004524887	0.038537905	0.029843825	2546	tags=43%, list=10%, signal=39%	GJB3/GJB2/GJA1/GJB4/CLTB/GJC1/GJA3/GJC2/GJD4/DAB2
BROWNE_HCMV_INFECTION_2HR_DN	BROWNE_HCMV_INFECTION_2HR_DN	48	0.531641742	1.804649127	0.004535147	0.038537905	0.029843825	2345	tags=31%, list=10%, signal=28%	SNAI2/SERPINE1/RAB3B/PLAUR/ITGA2/MMP3/AXL/ITGA3/KRT19/CDC42EP2/TTC9/ITGA6/ABCC1/DST/TPM2
DACOSTA_UV_RESPONSE_VIA_ERCC3_XPCS_DN	DACOSTA_UV_RESPONSE_VIA_ERCC3_XPCS_DN	80	0.429183759	1.622895191	0.004545455	0.038537905	0.029843825	6393	tags=41%, list=26%, signal=31%	DOCK9/NAV3/DUSP5/PLCB4/ARAP2/SP100/DOCK4/BDNF/ABCC1/ZEB2/SLC25A12/DST/BICD1/IL6/AVL9/AKAP10/TSC22D2/TMCC1/ADCY9/ATP8B1/HERC4/GRK5/VPS13B/RB1CC1/MALT1/MYO9B/ACAP2/HEG1/BTRC/RALGAPB/PDLIM5/SOS2/E2F5
PID_TGFBRPATHWAY	PID_TGFBRPATHWAY	55	0.493628145	1.730808369	0.004555809	0.038537905	0.029843825	5351	tags=31%, list=22%, signal=24%	CAV1/SMURF2/SMURF1/SMAD3/PPP1R15A/DAB2/SHC1/PPP2CB/FKBP1A/YAP1/DACT2/PPP2R2A/CTGF/RNF111/PARD6A/PML/ZFYVE9
BERENJENO_TRANSFORMED_BY_RHOA_REVERSIBLY_DN	BERENJENO_TRANSFORMED_BY_RHOA_REVERSIBLY_DN	29	0.566308739	1.74068925	0.00456621	0.038537905	0.029843825	5354	tags=59%, list=22%, signal=46%	FHL1/SERPINE1/PTGER4/THY1/CYR61/ERRFI1/PBX3/INHBA/SORBS1/LATS2/PHLDB2/TMSB4X/CTGF/ADM/DUSP6/MYC/FEZ2
HOSHIDA_LIVER_CANCER_SURVIVAL_UP	HOSHIDA_LIVER_CANCER_SURVIVAL_UP	70	0.471794683	1.748455177	0.00456621	0.038537905	0.029843825	4205	tags=41%, list=17%, signal=34%	HDAC9/TGFB1I1/LOXL2/DUSP5/ANXA1/PRKG2/SERPINB2/WIPF1/CXCR4/SERPINB8/DDR1/MMP7/IGFBP6/IER3/SP100/LPAR2/TRIO/IQGAP1/ANXA3/DAB2/ADD3/RNASE1/FMO1/FILIP1L/SLC12A2/TSC22D2/NFKB2/PODXL/AKAP13
KYNG_ENVIRONMENTAL_STRESS_RESPONSE_NOT_BY_GAMMA_IN_OLD	KYNG_ENVIRONMENTAL_STRESS_RESPONSE_NOT_BY_GAMMA_IN_OLD	29	0.579902595	1.78247331	0.00456621	0.038537905	0.029843825	5297	tags=45%, list=22%, signal=35%	PRSS23/NDRG1/ZFP36L1/GLRX/LCK/ITGB8/GABBR1/RHOD/FUT4/SGCB/SOX7/RHOB/SGPL1
PID_S1P_S1P3_PATHWAY	PID_S1P_S1P3_PATHWAY	29	0.621038325	1.908914098	0.00456621	0.038537905	0.029843825	2478	tags=28%, list=10%, signal=25%	GNA15/S1PR1/PDGFB/CXCR4/ITGB3/JAK2/ITGAV/S1PR3
POTTI_ADRIAMYCIN_SENSITIVITY	POTTI_ADRIAMYCIN_SENSITIVITY	70	0.435401281	1.613582459	0.00456621	0.038537905	0.029843825	5813	tags=46%, list=24%, signal=35%	ZNF185/MITF/EGFR/MIA/BIK/CLDN3/LY96/KLF5/SPINT2/CD24/FLNB/ARHGAP29/PMP22/ZEB2/FKBP1A/KRT18/CAPN1/WWC1/PDZRN3/ETS2/KRT8/PODXL/STXBP1/NRP2/RCAN1/NCK2/PSAP/KRT7/DLG3/LCN2/PITPNM1/MAD2L1BP
REACTOME_GASTRIN_CREB_SIGNALLING_PATHWAY_VIA_PKC_AND_MAPK	REACTOME_GASTRIN_CREB_SIGNALLING_PATHWAY_VIA_PKC_AND_MAPK	169	0.34812039	1.470192508	0.00456621	0.038537905	0.029843825	2249	tags=20%, list=9%, signal=18%	GNA15/NTSR1/OXTR/ADRA1B/PLCB2/F2RL1/AGTR1/HBEGF/ANXA1/NPSR1/ADRA1D/HTR2B/HRH1/PLCB4/MMP3/EGFR/QRFP/XCL2/F2R/EDN1/DGKA/GNRHR/KISS1/PTGER1/GNRH2/ITPR3/GNG12/GPR4/GNG13/PRKCE/LPAR2/KALRN/TRIO/GPR132
KIM_HYPOXIA	KIM_HYPOXIA	25	0.591702361	1.71769796	0.004576659	0.038537905	0.029843825	4044	tags=40%, list=16%, signal=33%	AMPD3/SERPINE1/ANGPTL4/PFKP/PDLIM4/JUN/IL6/BACH1/CCNG2/F3
PID_ALK1PATHWAY	PID_ALK1PATHWAY	25	0.605505089	1.757766954	0.004576659	0.038537905	0.029843825	4256	tags=28%, list=17%, signal=23%	CAV1/ENG/INHBA/ACVR1/FKBP1A/ACVR2B/BMPR2
DANG_MYC_TARGETS_DN	DANG_MYC_TARGETS_DN	28	0.580807736	1.757146222	0.004587156	0.038537905	0.029843825	4082	tags=39%, list=17%, signal=33%	MSN/SERPINE1/PDGFB/CDKN2B/NDRG1/ZFP36L1/ITGB1/ID3/SFXN3/ILK/HMOX1
AMUNDSON_POOR_SURVIVAL_AFTER_GAMMA_RADIATION_8G	AMUNDSON_POOR_SURVIVAL_AFTER_GAMMA_RADIATION_8G	90	0.423162121	1.619158335	0.004597701	0.038537905	0.029843825	5284	tags=37%, list=21%, signal=29%	AKAP12/SEMA3C/LOXL2/CST7/GJC1/BCAR3/GMFG/GNG12/TPBG/SYDE1/TNFRSF12A/CCND1/PMP22/PRKX/ITGAV/CAMSAP2/DST/GABARAPL1/GAS2L1/AMOTL2/DEF6/SH2D2A/PLK2/DENND5A/TSPAN4/LRCH4/SGK1/MYB/PTPN7/BMP1/SWAP70/IGSF3/DOCK1
GENTILE_UV_LOW_DOSE_UP	GENTILE_UV_LOW_DOSE_UP	27	0.595930543	1.779117364	0.004597701	0.038537905	0.029843825	5462	tags=48%, list=22%, signal=38%	GPRC5A/PMAIP1/IL11/SOX4/SMOX/HIST2H2AA3/CDKN1A/PLK2/SAT1/PCGF3/EFNB1/BTG2/GDF15
GROSS_ELK3_TARGETS_UP	GROSS_ELK3_TARGETS_UP	27	0.578972753	1.728490829	0.004597701	0.038537905	0.029843825	3456	tags=41%, list=14%, signal=35%	CAV1/APLN/AMIGO2/F2R/EDN1/CYR61/CCND1/CRYAB/TIMP2/CDC14A/BMP4
LIEN_BREAST_CARCINOMA_METAPLASTIC_VS_DUCTAL_UP	LIEN_BREAST_CARCINOMA_METAPLASTIC_VS_DUCTAL_UP	75	0.466832479	1.737260824	0.004597701	0.038537905	0.029843825	2883	tags=27%, list=12%, signal=24%	BCL2A1/MSN/G0S2/FERMT1/HRH1/ANGPTL4/GAL/CYP26B1/BMP2/VIM/S100A3/FJX1/TMEM158/FOXC1/LARP6/TNFRSF12A/FOXD1/PLA2G4A/UPP1/FAM129B
LIM_MAMMARY_LUMINAL_MATURE_DN	LIM_MAMMARY_LUMINAL_MATURE_DN	90	0.405568585	1.551839643	0.004597701	0.038537905	0.029843825	4676	tags=37%, list=19%, signal=30%	SNAI2/ETS1/RASA3/PRICKLE1/JAG2/EGFR/IRS2/KCTD12/VIM/TUBB6/TIAM2/FBXO32/RAP2B/MOXD1/LTBP4/CRYAB/BTBD11/FRMD4A/DAB2/RECK/FAM49A/AQP9/TLE4/DAPK2/AKAP2/HEY2/SFRP1/SORBS1/PDZRN3/COL6A2/BCL11A/RASL12/WTIP
ROPERO_HDAC2_TARGETS	ROPERO_HDAC2_TARGETS	97	0.400909301	1.548678491	0.004597701	0.038537905	0.029843825	3744	tags=31%, list=15%, signal=26%	CORO2B/TLR6/EMP3/STEAP1B/FGF14/MMP16/ADCY10/BIRC7/PCDHGA9/PTHLH/KCNK3/GZMB/KLK13/MACF1/ASAP1/COMP/PDX1/CHIC2/TXNIP/ZSCAN18/SPTBN2/APLP1/ADD3/C11orf68/GNLY/TNXB/GIP/CDC42BPA/AP1S2/IGFBP7
BHAT_ESR1_TARGETS_VIA_AKT1_DN	BHAT_ESR1_TARGETS_VIA_AKT1_DN	77	0.444932261	1.669153949	0.004608295	0.038537905	0.029843825	5576	tags=45%, list=23%, signal=35%	PSCA/GPD2/AFAP1L2/EFNB2/BCAR3/SLC16A5/SHROOM3/CPEB4/PTPN21/MEF2D/CDYL2/PSD3/NRP1/PTPN14/CGN/S1PR3/UBE2H/NPAS3/KIAA0513/BCL2L1/GALNT10/ABCC5/ZDHHC7/SPATA7/ESR1/RNF144B/YPEL3/HBP1/RAB18/CHST15/ZNF277/MKX/IGSF3/SLC29A3/GTF2IRD1
FRASOR_RESPONSE_TO_ESTRADIOL_DN	FRASOR_RESPONSE_TO_ESTRADIOL_DN	77	0.443059278	1.662127494	0.004608295	0.038537905	0.029843825	2451	tags=29%, list=10%, signal=26%	STC1/GPRC5A/NELL2/BIK/NDRG1/RND3/DUSP4/SLC16A5/HIST2H2BE/SNCG/DUSP1/INHBB/TTC9/KLF6/IER3/CD24/HIST2H2AA3/SMAD3/TM4SF1/BCAS1/DBN1/ANXA3
PID_MET_PATHWAY	PID_MET_PATHWAY	79	0.439483524	1.655783884	0.004640371	0.038553215	0.029855681	6504	tags=46%, list=26%, signal=34%	ETS1/RIN2/PXN/SNAI1/SH3KBP1/PTPRJ/EGR1/GAB2/JUN/SHC1/AKT1S1/HGS/ARHGEF4/INPPL1/MAP2K4/BCAR1/NCK2/RAP1B/RAC1/CBL/CRK/PARD6A/EIF4EBP1/PTK2/ARF6/MAP2K1/EPS15/WASL/PLCG1/PRKCI/PAK2/PAK1/EIF4E/CDC42/NUMB/CTNNA1
PASINI_SUZ12_TARGETS_UP	PASINI_SUZ12_TARGETS_UP	98	0.386882001	1.492483879	0.004651163	0.038553215	0.029855681	3486	tags=26%, list=14%, signal=22%	GJB3/TFCP2L1/KLF2/C15orf48/MT1A/KLF4/PFKP/RNF125/NPL/RPP25/CHAC1/ITPR3/LIPH/ZNF229/CYP2S1/SEMA4B/ULK1/CDYL2/UPP1/MREG/PRUNE2/TEX15/COBL/TMEM64/EPAS1
LAIHO_COLORECTAL_CANCER_SERRATED_UP	LAIHO_COLORECTAL_CANCER_SERRATED_UP	105	0.386054876	1.513499757	0.004662005	0.038553215	0.029855681	6459	tags=42%, list=26%, signal=31%	EMP1/CAV1/EMP3/RIN2/LGALS1/ELK3/SVIL/MACF1/TM4SF1/PMP22/IQGAP1/PLA2G4A/DDX60/GCNT3/PAM/CTSB/HIF1A/NPTN/COMMD3/RASSF2/SDCBP/BCAP29/SGCB/CTGF/PLEKHB2/NOP10/CSNK1A1/SNRK/DAD1/PDGFC/PRNP/ATP6V0E1/OPTN/TAGLN2/ARPC2/HSPA8/PLS1/MYL12B/ARPP19/ANXA5/NDUFV2/PDLIM5/NXN/AP2M1
PEREZ_TP53_AND_TP63_TARGETS	PEREZ_TP53_AND_TP63_TARGETS	184	0.356363223	1.511933711	0.004662005	0.038553215	0.029855681	2525	tags=21%, list=10%, signal=19%	FOXF1/LBH/CELF2/EGR2/SLC35E4/SUSD2/WNT7B/GRHL3/SLC16A14/EPB41L3/ZNF385A/AUTS2/FGF18/BMP2/BIK/FAM105A/FAM46C/SIPA1L2/METRNL/RASSF5/CITED1/ELMOD1/KCNK3/FAM43A/DPYSL4/ARG2/MOXD1/HIST1H2BG/NUAK1/ULK1/ADAP2/PTPRJ/EGR1/CRYAB/BTBD11/ZFYVE1/TNFRSF10D/GPR37/NGFR
SHEDDEN_LUNG_CANCER_GOOD_SURVIVAL_A4	SHEDDEN_LUNG_CANCER_GOOD_SURVIVAL_A4	182	0.332997948	1.411748278	0.004672897	0.038553215	0.029855681	4097	tags=25%, list=17%, signal=21%	PSG3/PARM1/SCEL/NOS3/GEM/EFEMP1/CAPN2/SPTB/HSPB8/LTK/ME3/KCNS3/ELK3/ABCA3/GPR39/PSG4/VAMP5/DUSP1/EPHX3/NPR1/PPP2R3A/SLC16A4/PIAS3/EPB41L1/S100A13/CCNJL/DPY19L1/ZFAND5/CEACAM8/ICAM5/MAP3K6/CACNB1/RIMS3/FYCO1/APOD/TIPARP/CDC42BPA/CAMTA2/APLP2/SCRN1/ESR1/BTG3/INPPL1/IL27RA/GALNT11
BIDUS_METASTASIS_DN	BIDUS_METASTASIS_DN	142	0.373881748	1.539270807	0.004683841	0.038553215	0.029855681	5722	tags=32%, list=23%, signal=24%	PARM1/AQP1/RIN2/MVP/NHS/ITGAL/NPL/ENG/TRPV2/PRRX1/GMFG/FBXO32/PTK2B/STK17B/DUOX2/PPFIBP1/SELPLG/FRMD4A/MARCH2/GABARAPL1/DAB2/DISP1/TLR5/CLEC11A/COX7A1/CFLAR/RAB4B/TSPAN4/AKAP13/AHR/NEIL2/ZCCHC6/NAGK/EHD1/CLU/TMC5/ZBTB17/NR1H2/KLHL2/SYK/ATP8B4/ACTN1/THEM4/RGL1/FADS3
JECHLINGER_EPITHELIAL_TO_MESENCHYMAL_TRANSITION_DN	JECHLINGER_EPITHELIAL_TO_MESENCHYMAL_TRANSITION_DN	66	0.455728821	1.676327823	0.004683841	0.038553215	0.029855681	4976	tags=41%, list=20%, signal=33%	EGR2/CA2/KLF2/TGM2/DUSP1/FOSB/FOS/TIAM1/EGR1/NRP1/KLF10/ZFP36/MYH9/ITGB5/SERPINB5/BMP4/ID4/PLK2/SAT1/F3/CTGF/FBP2/SGK1/JUP/ARHGEF1/ID2/TSC22D1
PID_VEGFR1_2_PATHWAY	PID_VEGFR1_2_PATHWAY	69	0.471325622	1.727145452	0.004716981	0.038553215	0.029855681	6504	tags=42%, list=26%, signal=31%	CAV1/MYOF/NOS3/PXN/GRB10/ITGB3/PTK2B/MAPK11/PTPRJ/ITGAV/IQGAP1/SH2D2A/HGS/PRKAA2/NEDD4/PRKAG1/NCK2/PRKAA1/CBL/VCL/MAPKAPK2/PTK2/MAP2K1/PLCG1/PRKCD/PAK2/CDH5/CDC42/CTNNA1
TAKEDA_TARGETS_OF_NUP98_HOXA9_FUSION_8D_UP	TAKEDA_TARGETS_OF_NUP98_HOXA9_FUSION_8D_UP	134	0.364106277	1.484802644	0.004728132	0.038553215	0.029855681	2073	tags=21%, list=8%, signal=19%	SPOCK1/MYCT1/GJA1/MECOM/PRKAR2B/NR4A2/HIC1/PRSS23/PPP1R14A/AUTS2/FGF18/F2R/FHL2/CCR7/TYRP1/FOXC1/MEF2C/SOX4/GZMB/ANGPT1/TGM5/GPR18/DDX58/IGFBP4/CLEC2B/BDNF/RBM11/REN
WESTON_VEGFA_TARGETS_3HR	WESTON_VEGFA_TARGETS_3HR	67	0.440239316	1.614909011	0.004739336	0.038553215	0.029855681	1882	tags=19%, list=8%, signal=18%	BMP6/TFPI2/F2RL1/EFEMP1/CD9/MMP10/MMP3/CXCR4/TIE1/AQP7/PDE4B/ANKRD1/PNP
BOSCO_ALLERGEN_INDUCED_TH2_ASSOCIATED_MODULE	BOSCO_ALLERGEN_INDUCED_TH2_ASSOCIATED_MODULE	131	0.360642805	1.467091424	0.004750594	0.038553215	0.029855681	3686	tags=27%, list=15%, signal=23%	APBB1IP/DACT1/SYTL3/DUSP5/LIF/CD200R1/CSF1/IL4R/SOCS2/DUSP4/RASGRP3/MEF2C/STAT4/TIAM1/ASAP1/RAP2B/STK17B/ALOX5/SPINT2/BCL9L/EOMES/PLCL1/SLC37A3/RAB30/NR4A3/BCL2L1/SEMA7A/CD83/TSC22D3/BHLHE40/SERPINB6/RASL11A/SLC12A2/GNPDA1/AKAP2/TMEM71
ENK_UV_RESPONSE_EPIDERMIS_UP	ENK_UV_RESPONSE_EPIDERMIS_UP	271	0.340542916	1.514755643	0.004750594	0.038553215	0.029855681	3615	tags=19%, list=15%, signal=16%	FXYD5/ALDH1A3/NRG1/PRSS22/ETS1/G0S2/CA2/AMPD3/RGS20/PITPNC1/CAPN2/ANGPTL4/DKK3/RHCG/MMP3/PFKP/CSF1/IL4R/ITGA3/ARHGDIB/PROCR/CACNB3/KRT16/RAB31/TMSB10/PPARD/TNFRSF25/ACP6/DLX5/CD24/POLR3G/ADAP2/PDLIM7/SP110/DSG2/ZYX/ANXA3/SLC1A5/MTMR11/UPP1/DHRS9/TP53I3/BCL2L1/CYB5R2/F12/ENTPD3/HGS/SFXN3/BTN2A2/HIST1H2BD/CTSB
REACTOME_CLASS_A1_RHODOPSIN_LIKE_RECEPTORS	REACTOME_CLASS_A1_RHODOPSIN_LIKE_RECEPTORS	206	0.33560627	1.44174622	0.00477327	0.038553215	0.029855681	1095	tags=16%, list=4%, signal=15%	C3AR1/NPBWR1/CCL5/CXCR5/NTSR1/OXTR/PYY/ADRA1B/ADORA1/S1PR1/GPR55/F2RL1/AGTR1/HTR7/S1PR4/ANXA1/NPSR1/ADRA1D/HTR2B/HRH1/PTGER4/GAL/CXCR4/QRFP/XCL2/F2R/EDN1/GNRHR/CCR7/KISS1/GPR39/PTGER1/GNRH2
KEGG_JAK_STAT_SIGNALING_PATHWAY	KEGG_JAK_STAT_SIGNALING_PATHWAY	124	0.372880219	1.493661564	0.004784689	0.038553215	0.029855681	3493	tags=27%, list=14%, signal=23%	IL20RA/IL10RA/LIF/IL4R/IL11/OSM/SOCS2/CTF1/SPRY4/IL2RB/IRF9/STAT4/IL9R/JAK2/CLCF1/SOCS3/SPRY2/CCND1/PIAS3/IL13RA1/CSF3/LEPR/CRLF2/CSF2/IFNE/BCL2L1/IL11RA/IL6/AKT3/CSF2RA/JAK1/STAM2/IL5RA
REACTOME_SIGNALLING_BY_NGF	REACTOME_SIGNALLING_BY_NGF	207	0.327596456	1.40896085	0.004784689	0.038553215	0.029855681	7109	tags=43%, list=29%, signal=31%	PRKCG/PREX1/PRKAR2B/MCF2/IRS2/DUSP4/TIAM2/ITPR3/ABR/MEF2C/TIAM1/MAPK11/PRKCE/MAPK13/KALRN/TRIO/RTN4/CDKN1A/PLEKHG2/NGFR/SHC1/PPP2CB/ARHGEF2/AKT1S1/APH1B/ADCYAP1R1/AKT3/ARHGEF4/RALGDS/ARHGEF6/ARHGEF9/TRAF6/FGD2/MAPKAP1/RIT1/ADCY9/RALB/AKAP13/DUSP3/MAPKAPK3/ITSN1/PSEN2/PRDM4/FURIN/ARHGEF18/AP2B1/RAC1/ARHGEF1/HDAC1/MAPKAPK2/FRS2/CRK/DNAL4/DUSP6/DUSP7/ADAM17/AP2S1/RELA/PSEN1/PPP2R1A/MAP2K1/MAPK7/THEM…
TORCHIA_TARGETS_OF_EWSR1_FLI1_FUSION_UP	TORCHIA_TARGETS_OF_EWSR1_FLI1_FUSION_UP	246	0.328670724	1.437470955	0.004784689	0.038553215	0.029855681	4450	tags=29%, list=18%, signal=24%	ZNF185/GPR150/S1PR4/CPNE5/EMP3/CDA/SERPINB2/OTUB2/COL5A1/F2R/GSDMA/CDKN2B/ARAP2/LYST/NMNAT2/BEX4/SMOX/PGM2L1/LTC4S/KLF6/YPEL5/DUSP10/PLEK2/PRKCE/ALOX5/SP100/PBX3/PTPRJ/FAM102A/SLC45A3/FGD6/PHLDA2/PAFAH2/FRMD4A/PPM1E/S100A13/ATXN7L1/KLRG1/BOLL/STX7/DEF6/CAP2/MAGI1/FAM129B/BCAS3/TSC22D3/ENPP5/NRIP3/ARHGEF2/FNBP1L/CTTN/BAZ2B/FMO1/AKT3/TMEM64/DENND2C/CA8/TSC22D2/GDA/HEY2/C11orf65/RSPRY1/MOB1B/ATP2A3/…
HADDAD_B_LYMPHOCYTE_PROGENITOR	HADDAD_B_LYMPHOCYTE_PROGENITOR	254	0.347541224	1.529430484	0.004796163	0.038553215	0.029855681	4471	tags=26%, list=18%, signal=21%	LBH/CAV1/CD79A/AKAP12/CORO2B/DACT1/PTPRE/CD9/CXCR4/HIST1H2AL/AUTS2/COL5A1/IRS2/ISG20/PLXNA2/ELK3/EFNB2/DDR1/RAG1/SOCS2/CACNB3/FJX1/ARAP2/MEF2C/ZFP36L1/ALOX5/HIST1H2BG/CD24/LEF1/PSD3/P2RX5/ID3/PPFIBP1/GLRX/DBN1/KIF13A/JUN/HRK/RASL10A/TRIB2/PLEKHF2/CD22/WSB2/RAG2/NID2/COBL/RIMS3/TLE4/UGCG/HIST1H2BD/EFHC1/CD79B/BACH2/HIST1H4H/BANK1/JMJD1C/TMCC1/SNN/CD72/PRDM2/RASGRP1/DYRK2/POU4F1/HIST1H2AC/TRIM38/FH…
LEE_RECENT_THYMIC_EMIGRANT	LEE_RECENT_THYMIC_EMIGRANT	197	0.346711233	1.480375956	0.004796163	0.038553215	0.029855681	4420	tags=22%, list=18%, signal=18%	EGR2/CCRL2/TOX2/PMEPA1/GATA3/TMEM156/MICAL2/TPRG1/HTR2B/PTGER4/NR4A2/AUTS2/UBASH3B/CCR7/MAML3/SOX4/CD93/IFI16/STK17B/MPEG1/FUT8/P2RX5/PLAC8/SOCS3/SPRY2/TRIO/TIMP2/DSG2/JUN/BTBD3/MTHFD2L/HIST1H2BD/MYSM1/CCNG2/RNF144B/ANKRD37/DENND5A/HIST1H2BK/CACHD1/SENP7/RSAD2/C4orf32/HIST1H2AC/BCL11A
MCBRYAN_PUBERTAL_BREAST_3_4WK_UP	MCBRYAN_PUBERTAL_BREAST_3_4WK_UP	197	0.332924742	1.421510859	0.004796163	0.038553215	0.029855681	4125	tags=29%, list=17%, signal=25%	EGR2/TFCP2L1/MMP14/GJA1/GATA3/CNN1/PEAR1/EFEMP1/MLPH/PTPN5/TIE1/HSPB8/SRPX2/CDKN2B/GABRP/CLDN3/KRT19/CYR61/IGFBP2/SHROOM3/CITED1/HK1/FBXO32/PERP/FAM84A/GMPR/INHBB/MFGE8/PI16/KCNB1/LGALS3/LRRK1/PRKCE/ANO1/TNFRSF12A/P2RX5/CDCP1/PTPN14/SLC25A24/GABARAPL1/MAPK8IP1/HAL/SDC1/MRC2/NFE2L3/SLC12A2/KRT18/ID4/SFRP1/RASSF2/PLK2/TMEM2/WWC1/MYH11/BTN1A1/ETS2/KRT8/GADD45A
BROWNE_HCMV_INFECTION_14HR_DN	BROWNE_HCMV_INFECTION_14HR_DN	269	0.343879633	1.525634354	0.004807692	0.038553215	0.029855681	4450	tags=25%, list=18%, signal=21%	G0S2/PLAU/SERPINE1/MECOM/RGS20/MT1A/MICAL2/PLAUR/ITGA2/HIC1/MMP3/SPTB/EGFR/MVP/MMP16/ME3/AXL/RRAS/AHNAK2/ITGA3/HOXA11/S100A3/PTGER1/CLDN4/PRRX1/FGF2/N4BP3/ADA/MT1E/PDGFRA/ZFP36L1/PRKCE/SIPA1/WNT5A/DENND3/PDE5A/SMAD3/ABCC1/TRIO/PAPSS2/GLRX/SLC25A12/DST/TPM2/ETV1/VEGFC/CAP2/TP53I3/ADD3/NIPAL3/MUC4/UBL3/EPAS1/NUMA1/LDLR/IL12B/FOXF2/SGCB/SPAG9/AKAP13/PARP4/DYNC1I2/EEA1/LMNA/GRK5/SMS/RAB27B
RODWELL_AGING_KIDNEY_NO_BLOOD_UP	RODWELL_AGING_KIDNEY_NO_BLOOD_UP	192	0.337939119	1.43840278	0.004807692	0.038553215	0.029855681	2301	tags=21%, list=9%, signal=19%	FHL1/MYOF/TIMP1/PRICKLE1/RFTN1/ANXA1/DKK3/PPP1R14A/CTHRC1/COL5A1/SETD7/AXL/GABRP/PKIB/SPON1/TM4SF18/SERPINE2/CLDN3/SCN5A/TSPAN1/MMP7/CTTNBP2NL/ITPR3/COL1A1/BHLHE41/ALPK2/MFGE8/RBP1/PGM2L1/TPBG/GGT5/MOXD1/NUAK1/PROM1/SLC46A3/INHBA/SOCS3/ZEB2/TIMP2/NOV
MIKKELSEN_NPC_HCP_WITH_H3K27ME3	MIKKELSEN_NPC_HCP_WITH_H3K27ME3	272	0.32165615	1.425759299	0.004830918	0.038553215	0.029855681	2635	tags=22%, list=11%, signal=20%	BMP6/SLC6A17/PAX1/C12orf56/ANKRD63/PYY/GJB2/LTBP2/PTPRN/HTR7/CPNE5/LHX5/FIBCD1/TNFRSF1B/JAG2/PDGFB/FGF14/SERINC2/FAM89A/KCNQ2/C6orf132/SALL4/AMIGO2/HOXC6/IL11/VIPR1/KCNS3/WNT10A/LEMD1/HES2/SCN5A/PTPRT/HCN2/DLX3/KCNK3/BNC2/OTP/ALDH1A2/MESP1/CYP2S1/FEZF2/B3GNT7/PDX1/SIM2/MAST1/GSX2/SYT2/FAM167A/PHLDA2/COLEC12/KCNH1/RAP1GAP2/CLSTN2/SP8/SPTBN2/GPR37/PITPNM3/NPAS1/WNT3A
ACEVEDO_LIVER_CANCER_WITH_H3K27ME3_UP	ACEVEDO_LIVER_CANCER_WITH_H3K27ME3_UP	217	0.342555089	1.481627949	0.004842615	0.038553215	0.029855681	4459	tags=30%, list=18%, signal=25%	TANC2/NAV3/HTR7/MPP1/SEMA3C/MAGEA9/MBOAT2/MARCO/PELI2/PRKAR2B/SERPINB2/GLRB/OR2H1/ENDOD1/MUM1L1/AREG/C3orf52/ARHGDIB/SLC35F2/ELMOD1/GMPR/LYSMD2/FAM189A2/TMOD2/SEMA6D/LHFPL1/TMPRSS11E/CREB5/MAGEA2/FUT8/KIF5C/OSBPL10/MAST4/COLEC12/QSOX1/TMPRSS7/HSFX1/B3GALT5/BICD1/ZNF624/ITIH5/RHAG/COL19A1/PAM/GRM8/RNASE1/SLC16A9/MSRB3/DYNC2H1/IL6/AKT3/SPP2/ST18/TMEM71/DOCK8/CPB1/CSAG3/DSC3/HAVCR2/POU6F2/AGR2/GNPDA…
KEGG_MAPK_SIGNALING_PATHWAY	KEGG_MAPK_SIGNALING_PATHWAY	251	0.344508686	1.510761104	0.004854369	0.038553215	0.029855681	2726	tags=19%, list=11%, signal=17%	CACNG7/PRKCG/CACNG6/RAC2/MECOM/DUSP5/PTPN5/FGF1/FGF9/PDGFB/FGF14/EGFR/FLNC/FGF18/CACNA2D1/RRAS/DUSP2/MAP3K5/FGF12/NTF4/DUSP4/CACNB3/RASGRP3/FASLG/FGF2/MEF2C/GNG12/DUSP1/RELB/FOS/PDGFRA/MAPK11/FGF8/DUSP10/MAPK13/BDNF/FLNB/STK4/PRKX/TNF/CACNG4/GADD45B/MAPK8IP1/JUN/CACNA2D4/PLA2G4A/RPS6KA4/PLA2G2C
ACEVEDO_FGFR1_TARGETS_IN_PROSTATE_CANCER_MODEL_DN	ACEVEDO_FGFR1_TARGETS_IN_PROSTATE_CANCER_MODEL_DN	276	0.322323816	1.431177072	0.00486618	0.038553215	0.029855681	3898	tags=27%, list=16%, signal=23%	FHL1/HDAC9/G0S2/WFDC3/LAMB3/SPOCK1/KRT15/TANC2/SUSD2/GATA3/CNN1/TGM2/EPHB6/TGFB1I1/MT1A/DES/JPH2/MT2A/PLCB4/ANGPTL4/GLRB/MUM1L1/PPP1R14A/AFAP1L2/CACNA2D1/GSDMA/EYA4/NDRG1/DNAI1/PKIA/SIPA1L2/FHOD3/IGFBP2/BEX4/UPK1A/UBE2E2/CLDN23/CD93/CLIC5/SMTN/TMCC2/COL4A4/COL17A1/PROM1/RTN2/SLC4A4/LMCD1/SSPN/PDLIM7/ACE/TPM2/S1PR3/HAVCR1/ACRBP/RECK/SH3BGR/TTC7B/COL23A1/RIMKLB/TSC22D3/G6PC2/SLC16A9/DNER/PAPPA2/KCN…
HORIUCHI_WTAP_TARGETS_UP	HORIUCHI_WTAP_TARGETS_UP	276	0.319244716	1.417505302	0.00486618	0.038553215	0.029855681	5214	tags=30%, list=21%, signal=24%	C11orf96/TFPI2/TANC2/SLC2A12/DUSP5/RFTN1/KLF4/HTR2B/NDRG4/DKK3/CRISPLD1/ENDOD1/FAM167B/ADAM23/CSF1/COL5A1/CD109/CD200/SERPINE2/SIPA1L2/DUSP4/SMOX/RAB33A/SH3KBP1/ZFP36L1/ZNF267/PLEK2/ADAMTS18/SLC2A3/KALRN/C8orf4/HIVEP2/TXNIP/OLAH/ZNF655/BIRC3/PMP22/ZEB2/COLEC12/LACC1/PITPNM3/KIAA1211/RECK/INPP1/SNX29/ACSL5/TRIB2/SDC4/HOXB7/PAQR3/APH1B/STX12/PCDH17/COX7A1/ZNF71/HIST1H2BD/KLHL21/AP1S2/H1F0/ZSCAN30/G…
FOSTER_KDM1A_TARGETS_UP	FOSTER_KDM1A_TARGETS_UP	220	0.339884263	1.470497478	0.004878049	0.038553215	0.029855681	3945	tags=29%, list=16%, signal=25%	FXYD5/SLAMF9/RNF182/FHL1/EBI3/POPDC3/ADAM19/GTSF1/MT1A/PRICKLE1/SYTL3/C5orf47/CDA/GJB4/MYOM2/THY1/HSPB8/MAP2/PDLIM4/RBMS2/CD200/TMEM159/KISS1/TNFRSF17/TRPV2/DYNC1I1/RASGRP3/MYL2/KLF17/L3MBTL3/GMPR/LIPH/KLK13/TPBG/GPR137B/ACTN2/PTPN22/MDFIC/PLAC8/SELPLG/DPYSL3/BCAS1/CDKN1A/CPNE2/SPTBN2/MBOAT1/BOLL/ELOVL4/PMEL/HOXD8/HOXB7/SLC16A9/ACPP/AQP9/FAM25C/COX7A1/ATG10/ZC4H2/PLA1A/ABCC5/RCSD1/STX11/CPN1/KIAA…
PASQUALUCCI_LYMPHOMA_BY_GC_STAGE_UP	PASQUALUCCI_LYMPHOMA_BY_GC_STAGE_UP	262	0.328247716	1.446927499	0.004878049	0.038553215	0.029855681	2173	tags=13%, list=9%, signal=12%	SLAMF9/KCNN4/SNAI2/CORO2B/TANC2/HIVEP3/TGM2/MT1A/PRICKLE1/CHST11/MBOAT2/NRG2/MT2A/PRDM1/WISP1/UACA/FAM135A/IRS2/CLTB/SLC16A6/EYA4/FAM46C/TNFRSF17/CACNB3/SHROOM3/TSPAN15/ADA/TMEM173/DLL3/SPINT2/TRIB1/OSBPL1A/ASPH/ABCC1/SELPLG
WANG_MLL_TARGETS	WANG_MLL_TARGETS	262	0.337966916	1.489770076	0.004878049	0.038553215	0.029855681	4350	tags=31%, list=18%, signal=25%	PAX1/PTGES/HDAC9/G0S2/SCEL/ADAM19/S1PR1/GALNT12/MMP14/GATA3/IL20RA/DKK3/PELI2/ANO4/NR4A2/DLX2/FRMD5/AMIGO2/HOXC6/PLA2R1/DUSP2/MAP3K5/HS6ST2/DGKA/ARHGDIB/SVEP1/GRB10/GLT8D2/FOXC1/PTHLH/IGFBP6/ANGPT1/TTC9/LARP6/LHFPL1/PTPN22/CYP2S1/PLEK2/MAPK13/CCDC68/KRT13/BAIAP2L1/PLAC8/FBXL7/DAPP1/S1PR3/CLIP4/ETV1/DAB2/SMOC1/FOXD1/VEGFC/FRZB/EGR3/DEF6/GSTT2/FNDC3A/HOXC9/MRC2/IL6/HOXC8/TBC1D8/ARHGEF6/HOXB6/EMB/GD…
LINDGREN_BLADDER_CANCER_CLUSTER_3_DN	LINDGREN_BLADDER_CANCER_CLUSTER_3_DN	214	0.341314354	1.466721418	0.004901961	0.038668965	0.029945318	6344	tags=39%, list=26%, signal=29%	SNAI2/THSD4/LAMB3/SPOCK1/PTPRE/MECOM/EPHB6/GLI3/ITGA2/GPSM3/PXN/DGKA/RND3/GRB10/CYP24A1/GMFG/MICAL1/IFI16/WNT5B/STX3/TRNP1/SEMA4B/MAST4/PSD3/SMAD3/ZNF655/SPRY2/CCND1/NT5E/DST/ATXN7L1/LDOC1/DGKH/RNF44/ZSWIM6/EXTL3/RPL10L/HHAT/IGBP1/ATXN1/FAM160B2/CFLAR/PLCG2/ABCC5/NUDT13/AGR2/AKAP13/MPZL2/DYNC1I2/FRMD6/CD81/C16orf72/DFNA5/JAG1/PI4KB/SAMD4A/MYB/FSCN2/TRIP12/MYC/PML/TBC1D2B/HEMGN/NLRP1/ABLIM1/RFX2/E…
MEISSNER_BRAIN_HCP_WITH_H3K27ME3	MEISSNER_BRAIN_HCP_WITH_H3K27ME3	216	0.345611748	1.490322184	0.004938272	0.038808677	0.030053511	2635	tags=22%, list=11%, signal=20%	ALDH1A3/PAX1/TBX1/CALB2/PYY/LTBP2/NAGS/LHX1/GATA3/HOXC12/LHX5/WNT7B/ADAMTS14/RHCG/GAL/FAM89A/SALL4/GBX2/TMEM171/HOXA11/GSC/NTF4/CLDN3/KRT19/HES2/GRB10/CLDN4/CYP24A1/TMEM54/DLX3/OTP/GJA3/FGF8/GRIN3B/MESP1/GLP1R/INSM2/PDX1/SIM2/BARX1/GSX2/CYP4F22/CDCP1/TPM2/CHMP4C/HOXD13/NPAS1/WNT3A
OSWALD_HEMATOPOIETIC_STEM_CELL_IN_COLLAGEN_GEL_UP	OSWALD_HEMATOPOIETIC_STEM_CELL_IN_COLLAGEN_GEL_UP	215	0.34470042	1.483438893	0.004938272	0.038808677	0.030053511	4044	tags=28%, list=16%, signal=24%	C3AR1/BCL2A1/EGR2/KLF2/KLF4/PTGER4/SERPINB2/NR4A2/FLNC/AREG/AMIGO2/DUSP2/DND1/IL2RB/DUSP1/ARL4C/FOSB/FOS/PDE4B/KLF6/ZFP36L1/JUNB/VPS37B/IER3/TRIB1/IER5/LEF1/SPRY2/BIRC3/EGR1/MCL1/TNF/SPSB1/CDKN1A/NOV/GADD45B/PPP1R15A/JUN/DAB2/IER2/EGR3/ZFP36/DHRS9/RHAG/CD83/RNASE1/CHD3/ARL4A/IL6/GPR183/TLE4/SLC12A2/USP46/TIPARP/CFLAR/YRDC/PLK2/BTG3/ETS2/PQLC2/F3
JAEGER_METASTASIS_DN	JAEGER_METASTASIS_DN	231	0.340223883	1.483677185	0.004975124	0.038951584	0.030164179	2196	tags=21%, list=9%, signal=19%	GNA15/GJB3/ZNF185/SCEL/LAMB3/KRT15/CA2/GJA1/PTPRZ1/F2RL1/GATA3/FERMT1/EPHB6/KLF4/CDA/MMP28/BBOX1/EGFR/LYPD3/CYP26B1/AREG/CLTB/DGKA/SFN/KRT19/ARAP2/FHOD3/KRT16/TYRP1/ITPR3/NEBL/PERP/KLF5/PLP2/SPINT2/EPHX3/WNT5A/ABHD2/EXPH5/CD24/FLG/MAPK13/MT1M/COL17A1/TXNIP/MAST4/TM4SF1/BCL11B
ONDER_CDH1_TARGETS_2_UP	ONDER_CDH1_TARGETS_2_UP	235	0.343956442	1.497557813	0.004975124	0.038951584	0.030164179	4323	tags=30%, list=18%, signal=25%	CREB3L1/SPOCK1/LTBP2/AGTR1/SERPINE1/LTBP1/MICAL2/MLPH/KLF4/PTGER4/MITF/ABLIM3/GLRB/WIPF1/THY1/GULP1/COL5A1/GRB10/PRRX1/MMP19/BEX4/COL1A1/NEBL/DUSP1/EPHB2/FZD2/WNT5A/MOXD1/WNT5B/DOCK4/IGFBP4/RGS4/SLC46A3/PRR16/LMCD1/GLRX/PMP22/NRP1/DPYSL3/GADD45B/LEPR/PRAF2/DAB2/RGS17/RECK/ARHGAP22/ITGBL1/TWIST1/SDC3/ITGA10/PRUNE2/PIP4K2A/FLVCR2/TSC22D3/ASMTL/NID2/GALNT10/SLC22A4/PPARG/ZEB1/MFAP2/AP1S2/IGFBP7/HMOX…
DEURIG_T_CELL_PROLYMPHOCYTIC_LEUKEMIA_DN	DEURIG_T_CELL_PROLYMPHOCYTIC_LEUKEMIA_DN	284	0.330007865	1.470692416	0.004987531	0.038975595	0.030182773	5633	tags=32%, list=23%, signal=25%	CCL5/FHL1/CXCR5/TNFRSF1B/DUSP5/PMAIP1/CAPN2/MT2A/PFKP/PRDM1/CST7/MAP3K5/IDS/F2R/SLC16A6/MT1H/CD52/IL2RB/GZMB/STAT4/MICAL1/TIAM1/PDE4B/GPR137B/CD8A/ARNTL/CLEC2B/ADRB2/BIRC3/LAIR2/PHACTR2/RTN4/RAP1GAP2/ATG16L1/DAPP1/PRF1/CD28/GNLY/WSB2/PAM/CD2/SFXN3/ACOT9/UBL3/GALNT10/KLRF1/ATXN1/TIPARP/CFLAR/CD59/MGEA5/TRPC1/SERINC1/SGCB/TES/DYRK2/GNB5/SYT11/ZBTB38/RABGAP1L/DHRS7/APOBEC3C/DEGS1/MED17/MTMR9/DYNLT1/…
DAZARD_RESPONSE_TO_UV_NHEK_UP	DAZARD_RESPONSE_TO_UV_NHEK_UP	225	0.351879842	1.521236089	0.005012531	0.039024801	0.030220878	5709	tags=33%, list=23%, signal=26%	COL11A1/TAGLN3/HBEGF/GEM/PMAIP1/MMP10/NR4A2/HIST1H2AL/MVP/DLX2/PRDM1/CLTB/SFN/CYR61/CLDN4/IGFBP2/HIST2H2BE/FOXC1/IGFBP6/DUSP1/FOS/KLK13/JUNB/IER3/STK17B/TRIB1/ERCC1/TUBB3/HIST2H2AA3/PHLDA2/TM4SF1/GADD45B/PPP1R15A/HIST1H2AE/JUN/HIST1H2BJ/HIST1H2BE/IER2/ZFP36/COL19A1/MAP1LC3B/IL6/FCN3/NR1D1/HCRT/CHRNB1/SOX15/MAPKAP1/C2orf27A/GADD45A/HIST1H2AD/TUBB2A/IL1RL1/CTGF/ADM/TFE3/LAMA2/SGK1/CAPNS1/NCBP2/ID2/…
JIANG_HYPOXIA_NORMAL	JIANG_HYPOXIA_NORMAL	294	0.335232729	1.499450463	0.005012531	0.039024801	0.030220878	4188	tags=23%, list=17%, signal=20%	EHD2/GPRC5A/CAV1/AKAP12/SERPINE1/TIMP1/SYT13/TGM2/CD9/ANGPTL4/LGALS1/NDRG1/GPR39/CLDN3/GRB10/DUSP1/FAM84A/MFGE8/LARP6/FAM189A2/AMH/KLF6/IL9R/ZFP36L1/YPEL5/SLC2A3/ASPH/TXNIP/RFX3/MCL1/FOSL2/CDCP1/ALPL/NT5E/GADD45B/PPP1R15A/CCNJL/PTER/JUN/KPNA4/UPP1/SNX9/UBE2H/ZFP36/SESN2/MOAP1/MYH9/SDC4/ADD3/TSC22D3/YAP1/ARHGEF2/MAP1LC3B/RALGDS/UGCG/MLF1/GNPDA1/HIF1A/SDCBP/PEA15/SAT1/KCMF1/RIPK4/YWHAZ/AFF4/HMOX1/R…
DOANE_RESPONSE_TO_ANDROGEN_DN	DOANE_RESPONSE_TO_ANDROGEN_DN	227	0.333195123	1.441666734	0.005050505	0.039247221	0.030393121	2600	tags=19%, list=11%, signal=17%	CHST1/SUSD4/DCLK1/GATA3/LTBP1/RGS10/MPP1/SEMA3C/RFTN1/ZNF322P1/ABLIM3/PELI2/CXCR4/AMIGO2/RRAS/EDN1/EFNB2/DUSP4/CDC42EP2/IGFBP2/RAPGEF3/PPARD/TIAM1/PDE4B/ACTN2/ARG2/FAM110B/KIF5C/ASPH/MAST4/MN1/SMAD3/PHLDA2/FBXL7/SP110/CDKN1A/DST/PTPN14/TRAF5/PRAF2/SIPA1L1/RAI14/YPEL1
DEBIASI_APOPTOSIS_BY_REOVIRUS_INFECTION_UP	DEBIASI_APOPTOSIS_BY_REOVIRUS_INFECTION_UP	299	0.330073034	1.478103126	0.005063291	0.039273446	0.030413429	6639	tags=38%, list=27%, signal=28%	CCL5/GEM/ANXA1/PMAIP1/FGF9/NR4A2/GULP1/CDK17/ISG20/FHL2/EYA4/RND3/CYR61/HIST2H2BE/FGF2/IRF9/DUSP1/KLF6/ZNF259P1/CREB5/IFI16/STK17B/SP100/SLC2A3/STX3/HIST2H2AA3/TRIM21/MCL1/ZEB2/SP110/UBE2D1/PPP1R15A/ARHGAP5/GABARAPL1/ZNF391/BCL10/DNAJB6/JUN/HIST1H2BJ/HIST1H2BE/UBE2H/EGR3/CAP2/HRK/ZFP36/BLZF1/NEK7/HOXD8/YAP1/DUSP8/BHLHE40/BAZ2B/HSPA1L/UGCG/ID4/BACH1/AKAP10/TIPARP/ZEB1/H1F0/TMCC1/TRPC1/BTG3/TBPL1/W…
PEREZ_TP63_TARGETS	PEREZ_TP63_TARGETS	315	0.330380717	1.48926716	0.005089059	0.039400076	0.030511492	2525	tags=19%, list=10%, signal=17%	GFPT2/FOXF1/LBH/CELF2/EGR2/OXTR/EGR4/SLC35E4/SUSD2/WNT7B/GRHL3/SLC16A14/EPB41L3/DLX2/ZNF385A/AUTS2/FGF18/BMP2/BIK/FAM105A/NDRG1/S100A3/FAM46C/RPP25/SIPA1L2/DLG4/METRNL/PLEKHG5/RASSF5/CITED1/COL1A1/ELMOD1/KCNH2/KCNK3/FAM43A/INHBB/SEMA6D/DPYSL4/ARG2/MOXD1/HIST1H2BG/WNT5B/NUAK1/KLHL29/ULK1/ADAP2/NFATC1/PTPRJ/SOCS3/EGR1/ULBP1/CRYAB/BTBD11/ZFYVE1/TSHZ3/TNFRSF10D/ADAMTS10/GPR37/NGFR
CHIANG_LIVER_CANCER_SUBCLASS_CTNNB1_UP	CHIANG_LIVER_CANCER_SUBCLASS_CTNNB1_UP	160	-0.353775094	-1.433173998	0.005199307	0.040179087	0.03111476	5074	tags=39%, list=21%, signal=31%	TTC30A/CRLS1/VLDLR/SELENBP1/SRD5A2/LGR5/ASPSCR1/HABP4/ALDH3A2/UST/SMPX/DCXR/CD36/HSDL2/AR/ECM2/GLUL/ESRRG/DPP4/DNAJC12/RUNDC3B/AQP6/REG1A/ANKFN1/SLCO1B1/HRASLS2/ABCB11/IRX3/RHOBTB1/PHLPP1/PAGE4/AADAC/SEPT4/GLYAT/PDK1/PHYHIPL/ITPR2/ACSS3/ACSL6/SLC47A1/CDK6/ADH6/SLC6A12/CLDN2/CYP8B1/ZNF385B/ALDH3A1/MYRIP/HLF/SLC1A2/TNFRSF19/SLC16A10/FAM3B/TTPA/RHBG/ALDH1L1/GPAM/ACE2/HEPACAM/SLC13A3/ODAM/ACSM3
LEE_LIVER_CANCER_MYC_E2F1_DN	LEE_LIVER_CANCER_MYC_E2F1_DN	60	-0.49187032	-1.71357477	0.005244755	0.040341642	0.031240643	4611	tags=50%, list=19%, signal=41%	BAAT/KYNU/OTC/MCM10/EPHX2/GHR/TNNC2/MAT1A/RARRES1/PNLIPRP1/REG1A/ME1/G6PC/ORM2/AASS/PXMP2/ORM1/IL1RAP/BHMT/FABP2/RGN/PCK1/CYP2F1/SFTPD/FABP1/C4BPA/HAO1/CYP4F2/APOC4
LEE_LIVER_CANCER_MYC_TGFA_DN	LEE_LIVER_CANCER_MYC_TGFA_DN	60	-0.487359895	-1.697861379	0.005244755	0.040341642	0.031240643	2016	tags=52%, list=8%, signal=48%	IGF1/CA3/BAAT/KYNU/OTC/MCM10/EPHX2/TNNC2/G6PC/ORM2/KHK/AASS/PXMP2/LIPC/KLF15/ORM1/IL1RAP/CA5A/BHMT/FABP2/RGN/PCK1/CYP2F1/FABP1/C4BPA/HAO1/IGFALS/ALDH1A1/PTP4A3/CYP4F2
CHYLA_CBFA2T3_TARGETS_UP	CHYLA_CBFA2T3_TARGETS_UP	344	0.318817609	1.445454496	0.005249344	0.040341642	0.031240643	3543	tags=22%, list=14%, signal=19%	EMP1/NRG1/GPRC5A/CELF2/EBI3/DOCK9/HES5/MYCT1/PARP8/PDE2A/HIVEP3/ESAM/CDA/MMP28/S100A11/PELI2/SERPINB2/CXCR4/PPP1R14A/SGMS2/CST7/UACA/GBX2/UBASH3B/DUSP2/F2R/DNMBP/TLE6/ARHGDIB/MCTP1/NPL/RAG1/SOCS2/CTF1/GMFG/RAB31/TRERF1/GMPR/CYTH4/CD93/AFAP1L1/TMEM173/RASSF8/CCDC102A/PLEK2/RIN3/TNFRSF12A/KALRN/MAST4/PTPRJ/LRP12/CUEDC1/SELPLG/CEBPE/HVCN1/GADD45B/ANXA3/PIK3IP1/ITIH5/FCGR2A/TSC22D3/PAM/MGAM/RAB11FIP5…
HOSHIDA_LIVER_CANCER_SUBCLASS_S2	HOSHIDA_LIVER_CANCER_SUBCLASS_S2	112	-0.412931249	-1.587843681	0.005272408	0.040444407	0.031320224	6227	tags=33%, list=25%, signal=25%	PNN/CPD/RAB4A/ABCB10/TTC3/ATP2B1/RRP1B/BCAM/SREBF2/SMARCA1/CHKA/SNTB1/ARID3A/MEST/HELZ/LBR/DEK/PLXNB1/PHKA2/RPS24/ATP2B2/GPC3/IDI1/SLC6A2/GLUD1/FGFR4/FGFR3/NR5A2/ITIH2/ERBB3/CDK6/HMGCR/AFP/PEG3/CD46/COL2A1
REACTOME_LIPOPROTEIN_METABOLISM	REACTOME_LIPOPROTEIN_METABOLISM	27	-0.61361536	-1.81412914	0.005291005	0.040512596	0.03137303	4016	tags=44%, list=16%, signal=37%	APOC2/LCAT/APOA1/LIPC/AMN/APOB/ALB/A2M/APOC3/MTTP/APOA5
ZHOU_INFLAMMATORY_RESPONSE_FIMA_UP	ZHOU_INFLAMMATORY_RESPONSE_FIMA_UP	435	0.30486513	1.408958205	0.005319149	0.04057707	0.031422958	4420	tags=26%, list=18%, signal=22%	ARHGAP31/G0S2/PYY/NIPAL4/C11orf96/CCRL2/SERPINE1/PLAUR/GEM/EFEMP1/NRG2/IL18/C5orf47/FOSL1/C9orf131/NCAN/FGF9/ANGPTL4/PDGFB/SERPINB2/OTUB2/EGFR/GULP1/SGMS2/CSF1/COL5A1/NHS/EDN1/ADCY10/SERPINB8/ZSWIM4/STMN4/SPON1/SLC26A9/SYCE1/SVEP1/GABRD/DYNC1I1/TRIM36/MPP3/PACRG/PLK3/SNAI1/LIPH/HSPB7/RELB/KLF5/MAPK11/PTPN21/SYT9/IER3/WNT5A/CD24/MDFIC/CLCF1/DNAJB5/KLHL3/LEF1/CYTH3/RAB6B/LRP12/TRAF1/LTBP4/AXDND1/RE…
FRASOR_RESPONSE_TO_SERM_OR_FULVESTRANT_DN	FRASOR_RESPONSE_TO_SERM_OR_FULVESTRANT_DN	50	-0.49943264	-1.691760055	0.005328597	0.04057707	0.031422958	5848	tags=64%, list=24%, signal=49%	POLA2/RFC2/RNF126/MCM7/POLE/RNASEH2A/FOXM1/MAZ/H2AFX/RRM1/MCM5/AURKA/SDCBP2/KIF2C/RFC5/BARD1/UBE2C/BLM/MCM6/CDC25B/PRIM1/CHAF1A/CDK1/TK1/MCM3/MCM2/CENPF/CCNA2/KIF11/CKS1B/CDKN2C
RADAEVA_RESPONSE_TO_IFNA1_UP	RADAEVA_RESPONSE_TO_IFNA1_UP	50	-0.49608949	-1.680435591	0.005328597	0.04057707	0.031422958	6106	tags=42%, list=25%, signal=32%	RFC2/CASP7/IFITM2/IFI27/MX1/IFITM3/IFIT1/CALR/BST2/BRCA1/PSME1/CDKN1B/TNFSF10/IFI6/E2F2/VCAM1/IFI44L/IRF7/IFITM1/IFI44
REACTOME_CYTOCHROME_P450_ARRANGED_BY_SUBSTRATE_TYPE	REACTOME_CYTOCHROME_P450_ARRANGED_BY_SUBSTRATE_TYPE	46	-0.505467425	-1.687252152	0.005376344	0.040642937	0.031473966	5464	tags=52%, list=22%, signal=41%	CYP4A11/CYP19A1/CYP4B1/CYP46A1/CYP4F12/CYP27A1/PTGIS/CYP51A1/TBXAS1/CYP39A1/CYP2W1/CYP2C8/CYP4F3/CYP4F11/CYP17A1/CYP2F1/CYP8B1/CYP7A1/CYP21A2/CYP2A6/CYP3A4/CYP3A7/CYP4F2
KEGG_ARACHIDONIC_ACID_METABOLISM	KEGG_ARACHIDONIC_ACID_METABOLISM	56	-0.49173637	-1.686928513	0.005385996	0.040642937	0.031473966	4137	tags=36%, list=17%, signal=30%	EPHX2/GPX7/GPX3/PTGS1/TBXAS1/PLA2G12A/ALOX15B/CYP2C8/CYP4F3/AKR1C3/PLA2G5/GGT6/PLA2G12B/PLA2G2A/ALOX12B/GPX2/CYP4F2/PLA2G2F/PLA2G3
MOOTHA_GLYCOGEN_METABOLISM	MOOTHA_GLYCOGEN_METABOLISM	20	-0.661428707	-1.791725232	0.005395683	0.040642937	0.031473966	4161	tags=35%, list=17%, signal=29%	GYS2/SLC37A4/G6PC/GYG2/PYGM/GCKR
RUAN_RESPONSE_TO_TNF_TROGLITAZONE_DN	RUAN_RESPONSE_TO_TNF_TROGLITAZONE_DN	40	-0.53521573	-1.730064667	0.005395683	0.040642937	0.031473966	5041	tags=50%, list=20%, signal=40%	CFD/SELENBP1/CBX4/ADIPOQ/SLC2A4/MUT/HSD17B4/PFKFB1/ABCD2/IRX3/FASN/SCD/PXMP2/IDH1/ORM1/AOC3/CDKN2C/GPAM/APOC4
SCHMIDT_POR_TARGETS_IN_LIMB_BUD_UP	SCHMIDT_POR_TARGETS_IN_LIMB_BUD_UP	24	-0.623249196	-1.782385998	0.005395683	0.040642937	0.031473966	5124	tags=75%, list=21%, signal=59%	STARD4/ELOVL6/MVD/DHCR7/FDPS/MSMO1/TM7SF2/CYP51A1/INSIG1/IDI1/MVK/FDFT1/LSS/SQLE/FGL1/ACAT2/HMGCS1
XU_HGF_TARGETS_INDUCED_BY_AKT1_48HR_DN	XU_HGF_TARGETS_INDUCED_BY_AKT1_48HR_DN	24	-0.61508077	-1.759025699	0.005395683	0.040642937	0.031473966	5235	tags=46%, list=21%, signal=36%	KIF14/SNCA/CENPA/HMMR/CDCA3/ASPM/SPC25/F7/CENPF/SMC4
LI_WILMS_TUMOR_ANAPLASTIC_UP	LI_WILMS_TUMOR_ANAPLASTIC_UP	18	-0.708142279	-1.863013223	0.005454545	0.040649271	0.031478871	5715	tags=72%, list=23%, signal=55%	NCAPH/RFC3/TTK/CENPA/KIF2C/RFC4/CDCA3/CDK1/CENPF/NUSAP1/MKI67/RAD54L
LY_AGING_MIDDLE_DN	LY_AGING_MIDDLE_DN	16	-0.73619679	-1.887875922	0.005454545	0.040649271	0.031478871	6161	tags=94%, list=25%, signal=70%	CCNF/KIF23/FOXM1/H2AFX/MYBL2/CENPA/PLK1/KIF2C/UBE2C/HMGN2/CCNB1/CENPF/CCNA2/KIF11
REACTOME_G1_S_SPECIFIC_TRANSCRIPTION	REACTOME_G1_S_SPECIFIC_TRANSCRIPTION	16	-0.726238248	-1.862338604	0.005454545	0.040649271	0.031478871	5446	tags=81%, list=22%, signal=63%	TYMS/POLA1/CDC25A/CDT1/CDC45/FBXO5/TFDP1/ORC1/CDK1/PCNA/DHFR/CDC6
REACTOME_SYNTHESIS_OF_BILE_ACIDS_AND_BILE_SALTS	REACTOME_SYNTHESIS_OF_BILE_ACIDS_AND_BILE_SALTS	18	-0.71163757	-1.872208793	0.005454545	0.040649271	0.031478871	4806	tags=61%, list=20%, signal=49%	CYP46A1/BAAT/CYP27A1/HSD17B4/CYP39A1/ABCB11/AKR1D1/CYP8B1/CYP7A1/AKR1C4
KEGG_ALPHA_LINOLENIC_ACID_METABOLISM	KEGG_ALPHA_LINOLENIC_ACID_METABOLISM	19	-0.669161121	-1.780629257	0.005474453	0.040649271	0.031478871	1002	tags=32%, list=4%, signal=30%	PLA2G12B/FADS2/PLA2G2A/PLA2G2F/PLA2G3
PID_ATR_PATHWAY	PID_ATR_PATHWAY	39	-0.550744382	-1.766908292	0.005474453	0.040649271	0.031478871	6242	tags=56%, list=25%, signal=42%	TOPBP1/BRCA2/RFC2/MCM7/RAD51/RAD1/PPP2R2B/RPA1/RFC3/CDC25A/FANCD2/PLK1/RFC4/RFC5/CDC25C/RAD9A/CLSPN/MCM2/CCNA2/CDC6/SSPO
VIETOR_IFRD1_TARGETS	VIETOR_IFRD1_TARGETS	19	-0.680864307	-1.811771289	0.005474453	0.040649271	0.031478871	5390	tags=58%, list=22%, signal=45%	PTTG1/ANP32E/CTH/CTSZ/TK1/EBP/CRABP2/WFDC2/SPP1/ATP1A2
WENG_POR_TARGETS_GLOBAL_UP	WENG_POR_TARGETS_GLOBAL_UP	19	-0.699195806	-1.860551175	0.005474453	0.040649271	0.031478871	4099	tags=58%, list=17%, signal=48%	FDPS/MSMO1/CYP51A1/IDI1/SCD/SQLE/TCEA3/HMGCS1/CYP7A1/GSTA2
FARMER_BREAST_CANCER_APOCRINE_VS_LUMINAL	FARMER_BREAST_CANCER_APOCRINE_VS_LUMINAL	299	-0.311226253	-1.356086359	0.006589786	0.048844008	0.03782489	5047	tags=29%, list=20%, signal=24%	DNALI1/FKBP5/FAR2/MPHOSPH9/MYH10/BAG1/VLDLR/HSD17B2/PKP2/ACSL3/FGFR2/KYNU/BST2/CHN2/ANP32E/VEGFA/AK4/PLCH1/UCP2/PLA2G16/SLC31A1/PSIP1/DHCR7/PPIF/GHR/ABCC6/MSMO1/KMO/HSD17B4/MTUS1/AR/PGRMC1/RALGPS1/GREB1/OASL/S100A14/CDKN1B/ACAA2/FABP7/ALCAM/SMARCD3/TBL1X/HGD/DHCR24/DBI/TK1/KCNK15/TMSB15A/BLNK/KIT/SCGB1D2/ETFB/CACNA2D2/CYB5A/FASN/FDFT1/SCD/DAP/ANXA9/CES1/RAB38/IDH1/ORM1/SERPINA5/AKR1D1/RTN1/ST6GAL…
FRIDMAN_IMMORTALIZATION_DN	FRIDMAN_IMMORTALIZATION_DN	32	0.543151022	1.707818929	0.006637168	0.049107983	0.038029314	4358	tags=47%, list=18%, signal=39%	ALDH1A3/SERPINE1/TGFB1I1/CLTB/IGFBP6/CDKN2A/IFI16/IGFBP4/CDKN1A/MAP1LC3B/FILIP1L/IGFBP7/AHR/CTGF/IGFBP5
ZHENG_GLIOBLASTOMA_PLASTICITY_DN	ZHENG_GLIOBLASTOMA_PLASTICITY_DN	52	0.500118462	1.747013914	0.006696429	0.049458755	0.038300951	3370	tags=31%, list=14%, signal=27%	EMP1/ITGA5/CAV1/EPHB1/THY1/PDLIM4/CD109/CYR61/FOSB/ZDHHC14/FOSL2/CRYAB/LSAMP/ZFP36/RNASE1/PGM5
GRAHAM_CML_QUIESCENT_VS_NORMAL_QUIESCENT_DN	GRAHAM_CML_QUIESCENT_VS_NORMAL_QUIESCENT_DN	40	0.554945728	1.814924342	0.006726457	0.049505303	0.038336998	2184	tags=35%, list=9%, signal=32%	EMP1/FHL1/TGFB1I1/BAALC/HLA-DMB/AREG/IDS/CD52/HIST2H2BE/ALOX5/HLX/PROM1/PPFIBP1/TM4SF1
HASLINGER_B_CLL_WITH_13Q14_DELETION	HASLINGER_B_CLL_WITH_13Q14_DELETION	24	0.594891238	1.729220546	0.006726457	0.049505303	0.038336998	3669	tags=42%, list=15%, signal=35%	KLF4/RBMS2/ALOX5/TPM2/ITGB5/DUSP8/ARL4A/ID4/JAKMIP1/LDLR
HUMMERICH_SKIN_CANCER_PROGRESSION_UP	HUMMERICH_SKIN_CANCER_PROGRESSION_UP	87	0.410489845	1.567145985	0.006756757	0.049534097	0.038359297	2651	tags=26%, list=11%, signal=24%	ITGA5/MMP14/MT1A/MT2A/IL4R/KRT19/RHOC/KRT16/COL1A1/S100A6/PERP/FOS/JUNB/ITGB1/OSBPL1A/TNFRSF12A/MMP9/SSPN/CDKN1A/GADD45B/BCL10/RIN1/SAA1
YAMASHITA_METHYLATED_IN_PROSTATE_CANCER	YAMASHITA_METHYLATED_IN_PROSTATE_CANCER	47	0.539080346	1.821653195	0.006756757	0.049534097	0.038359297	2553	tags=43%, list=10%, signal=38%	DYSF/PTGES/G0S2/SYT16/SERPINE1/MMP10/HEPH/S100A5/TRPV2/MMP7/COL1A1/KLK6/ANKRD1/AMN1/CCDC68/PLAC8/TM4SF1/CLDN18/PRAF2/RGS17
OKUMURA_INFLAMMATORY_RESPONSE_LPS	OKUMURA_INFLAMMATORY_RESPONSE_LPS	165	0.3434692	1.450551797	0.00678733	0.049534097	0.038359297	4383	tags=26%, list=18%, signal=22%	CCL5/PRSS22/CHST1/FA2H/GALNT12/BAALC/TLR1/PTGER4/GULP1/CD200/CCR7/SLC4A7/FOXC1/RAB31/SOX4/RELB/ARG2/ZFPM2/JAK2/MAST4/SMAD3/BIRC3/SH3BP5/FOXD1/FCGR2A/SDC4/FKBP1A/PAM/MED15/RGS9/NFE2L3/AKT3/MSL3/RUNX2/ORAI2/IL27RA/ACSL1/RASGRP1/CLIP1/IL1RL1/IGFBP5/ZNF140/POLH
SUZUKI_AMPLIFIED_IN_ORAL_CANCER	SUZUKI_AMPLIFIED_IN_ORAL_CANCER	11	0.772745208	1.838756544	0.00678733	0.049534097	0.038359297	3144	tags=55%, list=13%, signal=48%	MITF/EGFR/MMP7/CCND1/BCL9/YAP1
GESERICK_TERT_TARGETS_DN	GESERICK_TERT_TARGETS_DN	21	0.640885514	1.796531236	0.006802721	0.049534097	0.038359297	3160	tags=52%, list=13%, signal=46%	EGR2/HBEGF/KLF4/FOSB/ERRFI1/JUNB/IER3/GADD45B/KLF10/ZFP36/BHLHE40
TURASHVILI_BREAST_LOBULAR_CARCINOMA_VS_DUCTAL_NORMAL_DN	TURASHVILI_BREAST_LOBULAR_CARCINOMA_VS_DUCTAL_NORMAL_DN	80	0.419299735	1.58552021	0.006818182	0.049534097	0.038359297	1378	tags=19%, list=6%, signal=18%	KCTD14/OXTR/LAMB3/KRT15/CA2/CNN1/IL20RA/ITGA2/PTGER4/GABRP/TM4SF18/SOCS2/MMP7/CITED1/PERP
KAYO_CALORIE_RESTRICTION_MUSCLE_UP	KAYO_CALORIE_RESTRICTION_MUSCLE_UP	86	0.411543819	1.560901774	0.006833713	0.049534097	0.038359297	4605	tags=31%, list=19%, signal=26%	CALB2/PLAU/EMP3/DES/PSG1/S100A11/ENG/COL1A1/TUBA1A/RBP1/IGFBP4/GDI1/MTMR11/UPP1/NR4A3/IER2/ITGB8/MYH9/CALB1/LUM/SOX15/RASSF2/KRT12/LIMK1/LAMA2/HSPG2/VAT1
TAKAO_RESPONSE_TO_UVB_RADIATION_DN	TAKAO_RESPONSE_TO_UVB_RADIATION_DN	94	0.398380234	1.535656077	0.006833713	0.049534097	0.038359297	5019	tags=30%, list=20%, signal=24%	G0S2/RFTN1/ELK3/SERPINB8/NDRG1/S100A5/CYP24A1/KLF5/IFI16/FAM110B/TXNIP/MCL1/CBFB/KCNC4/ZFP36/UGCG/NFKB2/RAB11A/ADM/HIST1H2AC/PSEN2/DNAJB1/RNF4/CAST/DAZAP2/ARPC1B/CCND2/TP53BP1
REACTOME_TGF_BETA_RECEPTOR_SIGNALING_ACTIVATES_SMADS	REACTOME_TGF_BETA_RECEPTOR_SIGNALING_ACTIVATES_SMADS	25	0.582209149	1.690139391	0.006864989	0.049534097	0.038359297	2909	tags=24%, list=12%, signal=21%	SMURF2/PMEPA1/SMURF1/SMAD3/PPP1R15A/FKBP1A
CHIARETTI_ACUTE_LYMPHOBLASTIC_LEUKEMIA_ZAP70	CHIARETTI_ACUTE_LYMPHOBLASTIC_LEUKEMIA_ZAP70	58	0.471681921	1.67842012	0.006880734	0.049534097	0.038359297	6519	tags=38%, list=26%, signal=28%	LRRC15/ITGA5/TNFRSF1B/DGKA/CD200/PBX3/LCK/PHC2/IL27RA/CTGF/VCAN/RRAD/TTN/TP53BP1/SOCS1/CDK9/CASP8/XPC/BAIAP2/IL32/TRIP6/PDE9A
BOYLAN_MULTIPLE_MYELOMA_PCA1_UP	BOYLAN_MULTIPLE_MYELOMA_PCA1_UP	85	0.418653834	1.584789091	0.006896552	0.049534097	0.038359297	2560	tags=25%, list=10%, signal=22%	CCL5/GRAMD1C/CHST1/F2RL1/CD9/ISG20/F2R/ITGAL/SPON1/FAM46C/TNFRSF17/RASGRP3/IL2RB/LTB/STAT4/PLIN3/IFI16/MMP9/MPO/SLC25A24/RECK
KEGG_HYPERTROPHIC_CARDIOMYOPATHY_HCM	KEGG_HYPERTROPHIC_CARDIOMYOPATHY_HCM	75	0.445297166	1.657119751	0.006896552	0.049534097	0.038359297	4472	tags=44%, list=18%, signal=36%	CACNG7/ITGA5/CACNG6/DES/ITGA2/PRKAG2/CACNA2D1/ITGA3/CACNB3/ITGB3/MYL2/ITGB1/ITGA6/ITGAV/TNF/CACNG4/ACE/TPM2/CACNA2D4/ITGA10/ITGB8/ITGB5/CACNB1/IL6/PRKAA2/SGCG/SGCB/ACTG1/TPM1/LMNA/ACTC1/LAMA2/PRKAG1
KEGG_MELANOMA	KEGG_MELANOMA	65	0.44231982	1.626133914	0.006896552	0.049534097	0.038359297	2270	tags=22%, list=9%, signal=20%	FGF1/MITF/FGF9/PDGFB/FGF14/EGFR/FGF18/FGF12/FGF2/CDKN2A/PDGFRA/FGF8/CCND1/CDKN1A
TAKEDA_TARGETS_OF_NUP98_HOXA9_FUSION_6HR_UP	TAKEDA_TARGETS_OF_NUP98_HOXA9_FUSION_6HR_UP	75	0.437402831	1.627741935	0.006896552	0.049534097	0.038359297	3557	tags=33%, list=14%, signal=29%	MECOM/SEMA3C/IL18/DLX2/HOXC6/EDN1/MCTP1/MMP7/TYRP1/STAT4/KLF5/SCN2A/PBX3/STK4/DACH1/PLCL1/PLA2G4A/S100A10/ITGB8/DHRS9/TEX15/PCDH17/SYBU/MS4A4A/CA8
GEORGANTAS_HSC_MARKERS	GEORGANTAS_HSC_MARKERS	63	0.442676735	1.612310965	0.006912442	0.049540566	0.038364306	4478	tags=38%, list=18%, signal=31%	KLF2/MECOM/GATA3/KLF4/IDS/CD52/HIST2H2BE/HIST1H2BC/FOSB/ARG2/HIST1H2BG/HIST2H2AA3/CLEC2B/BIRC3/ROBO4/HIST1H2AE/MMRN1/PGM5/HIST1H2BD/TIPARP/H1F0/HIST1H2BK/CD37/PPM1F
IZADPANAH_STEM_CELL_ADIPOSE_VS_BONE_UP	IZADPANAH_STEM_CELL_ADIPOSE_VS_BONE_UP	118	0.360631195	1.441206069	0.006928406	0.049540566	0.038364306	3155	tags=23%, list=13%, signal=20%	PREX1/ETS1/MECOM/C15orf48/GTSF1/TSPAN5/MT2A/FOSL1/MAP3K5/HOXA11/GAP43/SOCS2/PLAT/RAB31/COTL1/ARL4C/NETO1/SH3KBP1/CLEC2B/PHACTR2/PHLDA2/STAMBPL1/UPP1/ACSL5/TP53I3/ORAI1/NID2
KEGG_PEROXISOME	KEGG_PEROXISOME	78	-0.43272565	-1.579563938	0.006980803	0.049540566	0.038364306	6195	tags=36%, list=25%, signal=27%	ACOX1/ACSL4/FAR1/PRDX1/PECR/NOS2/PEX11A/FAR2/ECH1/ACSL3/BAAT/MPV17L/PEX11G/EPHX2/DAO/HSD17B4/ACAA1/MVK/ABCD2/EHHADH/PXMP2/ACSL6/IDH1/HAO1/PIPOX/HAO2/AGXT
BURTON_ADIPOGENESIS_9	BURTON_ADIPOGENESIS_9	83	0.412210577	1.556119984	0.007025761	0.049540566	0.038364306	2721	tags=27%, list=11%, signal=24%	AKAP12/GEM/ANXA1/KLF4/NDRG4/CSF1/F2R/CDKN2B/CYR61/RASSF5/PLAT/GPC4/CDKN2A/FOS/ASAP1/FZD2/CYTH3/ID3/EGR1/RECK/PLA2G4A/AMOTL2
SHETH_LIVER_CANCER_VS_TXNIP_LOSS_PAM2	SHETH_LIVER_CANCER_VS_TXNIP_LOSS_PAM2	142	0.36214683	1.49095816	0.007025761	0.049540566	0.038364306	5454	tags=39%, list=22%, signal=31%	MYO7B/PTPRE/CAV2/LYVE1/S100A11/LGALS1/HEPH/TLE6/GJC1/DDR1/WNT10A/DLG4/RAB3C/GOLM1/VAMP5/RHOC/SOX4/RBP1/LYSMD2/FMNL3/CD40/CD93/IER3/MYADM/PFKFB3/COL4A4/KIAA1324/CCND1/TANC1/POLD4/UPP1/RAB34/ZG16/RUNX2/ABCC5/DIP2B/CKLF/VNN1/BTG3/SCN8A/TPM1/TUBB2A/DFNA5/TAX1BP3/NPDC1/SMPDL3B/ABHD5/CD14/C5orf30/DUSP6/BEX2/CD276/TAGLN2/SEL1L3/MYO9B/BTG2
PETROVA_PROX1_TARGETS_UP	PETROVA_PROX1_TARGETS_UP	26	-0.608003137	-1.783486438	0.007054674	0.049540566	0.038364306	4662	tags=65%, list=19%, signal=53%	GCH1/GINS1/BUB1B/CSRP2/UBE2C/NDC80/MCM6/FLT4/CDK1/TK1/PEG10/NR2F1/CDKN1C/HMGB2/SMC4/TOP2A
MARZEC_IL2_SIGNALING_UP	MARZEC_IL2_SIGNALING_UP	107	0.376704121	1.479504737	0.007058824	0.049540566	0.038364306	6225	tags=41%, list=25%, signal=31%	TNFRSF1B/IL10RA/LIF/BMP2/DUSP2/OSM/SOCS2/DUSP4/FGF2/IL2RB/IER3/PNP/TNFRSF12A/BIRC3/CCND1/PHLDA2/TNFRSF4/PRKX/GADD45B/CSF2/BCL2L1/TNFRSF10A/CSF2RA/PEA15/ADCY9/CCND3/AHR/TNFRSF9/RHOB/PTPN7/MAPKAPK2/CCND2/DUSP6/DUSP7/MYC/PDE4A/SOCS1/RRAS2/TNFAIP8/CISH/ACVR1B/CDK5R1/SPRED2/POLR1C
ZHANG_TLX_TARGETS_DN	ZHANG_TLX_TARGETS_DN	107	0.373321582	1.46621982	0.007058824	0.049540566	0.038364306	4476	tags=31%, list=18%, signal=25%	ADAMTS4/PDE2A/PTPRE/OLFM1/KLF4/S100A11/CSF1/CTSF/HIST1H2BC/KIF1A/YPEL5/DNAJB5/TM4SF1/CRYAB/TIMP2/SP110/CDKN1A/GADD45B/GABARAPL1/S100A10/SESN2/PARP3/APBA2/IGDCC4/RALGDS/SORBS1/NFKB2/SAT1/NACC2/AOX1/DUSP3/TP53INP1/TAX1BP3
SEKI_INFLAMMATORY_RESPONSE_LPS_UP	SEKI_INFLAMMATORY_RESPONSE_LPS_UP	69	0.437309398	1.602494968	0.007075472	0.049540566	0.038364306	4184	tags=39%, list=17%, signal=33%	EGR2/CCRL2/PTPRE/FOSL1/LIF/EGFR/CSF1/BMP2/SLC4A7/PRRX1/FAM84A/CD40/IER3/BIRC2/SH3PXD2B/C8orf4/BIRC3/EGR1/GADD45B/NGFR/EGR3/NFKB2/PLK2/STX11/TMEM2/ADAMTS7/RSAD2
KEGG_BETA_ALANINE_METABOLISM	KEGG_BETA_ALANINE_METABOLISM	22	-0.600803351	-1.670245088	0.007079646	0.049540566	0.038364306	6270	tags=64%, list=25%, signal=47%	HIBCH/ALDH2/ECHS1/ABAT/GAD1/ALDH7A1/ALDH3A2/ALDH1B1/EHHADH/UPB1/DPYD/AOC3/DPYS
SANA_RESPONSE_TO_IFNG_DN	SANA_RESPONSE_TO_IFNG_DN	82	0.433474622	1.630610059	0.007092199	0.049540566	0.038364306	2546	tags=18%, list=10%, signal=16%	GJA1/APLN/MICAL2/MMP10/PRSS23/PRKAG2/ARHGDIB/ESM1/RHOC/COTL1/RGS4/INHBA/RTN4/TNFRSF10D/DAB2
LIEN_BREAST_CARCINOMA_METAPLASTIC_VS_DUCTAL_DN	LIEN_BREAST_CARCINOMA_METAPLASTIC_VS_DUCTAL_DN	100	-0.411563125	-1.557840316	0.007104796	0.049540566	0.038364306	5173	tags=38%, list=21%, signal=30%	DNALI1/P2RY2/ZDHHC11/CDH1/ABCC11/FOXA1/PLA2G16/INPP5J/MYO5C/AR/XBP1/AP1M2/DNAJC12/EPPK1/DHCR24/PTGER3/HRASLS2/PRR5-ARHGAP8/SCGB1D2/SLC9A3R1/IFI44L/CLDN7/MMEL1/RTN4RL1/TMEM125/SFRP4/REEP6/MAL2/LRRC17/GRHL2/CA12/VAV3/EPN3/ACOT4/PRR15L/AZGP1/BPIFB1
GOTZMANN_EPITHELIAL_TO_MESENCHYMAL_TRANSITION_DN	GOTZMANN_EPITHELIAL_TO_MESENCHYMAL_TRANSITION_DN	190	0.328818704	1.401204689	0.007109005	0.049540566	0.038364306	3172	tags=17%, list=13%, signal=15%	FXYD5/EYA2/FHL1/KRT15/GJA1/STAC/KLF4/PRKG2/FOSL1/GJB4/PLXNA2/ARHGDIB/SERPINE2/KRT19/DMBT1/PTHLH/CDKN2A/FOS/LGALS3/ZFP36L1/EGR1/TM4SF1/CDKN1A/S100A13/SLC1A5/CD82/UBE2H/IER2/NTAN1/SDC4/PAM/SERPINB6
TONKS_TARGETS_OF_RUNX1_RUNX1T1_FUSION_MONOCYTE_UP	TONKS_TARGETS_OF_RUNX1_RUNX1T1_FUSION_MONOCYTE_UP	190	0.331724418	1.41358689	0.007109005	0.049540566	0.038364306	3030	tags=16%, list=12%, signal=14%	EHD2/BCL2A1/KCNN4/MYOF/G0S2/AQP1/TFPI2/MT2A/MMP10/PFKP/CSF1/DDR1/FJX1/TUBB6/TMEM158/ARAP3/SOX4/ALDH1A2/ARG2/TUBB3/ADAP2/INHBA/PPFIBP1/FLNB/TM4SF1/SLC20A1/MREG/DHRS9/TP53I3/SLC5A3/ITGB5
GAUSSMANN_MLL_AF4_FUSION_TARGETS_E_UP	GAUSSMANN_MLL_AF4_FUSION_TARGETS_E_UP	84	0.417692127	1.575924062	0.007125891	0.049540566	0.038364306	3971	tags=37%, list=16%, signal=31%	CCL5/HDAC9/NIPAL4/KCNF1/PMAIP1/PLB1/CTHRC1/KCTD12/GNRHR/PROCR/OCIAD2/SVEP1/GRB14/FOS/PDGFRA/BVES/LMCD1/GLRX/COLEC12/CRYAB/IL13RA1/S100A10/EGR3/CLEC11A/RASL11A/SORBS2/GAL3ST4/ID4/SFRP1/NUDT7/RNF144B
RUIZ_TNC_TARGETS_DN	RUIZ_TNC_TARGETS_DN	136	0.360574001	1.472752813	0.007125891	0.049540566	0.038364306	1082	tags=15%, list=4%, signal=14%	NRG1/GPRC5A/CAV1/MYOF/PLAU/NAV3/RGS20/MICAL2/CAV2/RFTN1/EFEMP1/FOSL1/SERPINB2/EGFR/PFKP/AMIGO2/FHL2/SERPINE2/TUBB6/TMEM158
ZHANG_TARGETS_OF_EWSR1_FLI1_FUSION	ZHANG_TARGETS_OF_EWSR1_FLI1_FUSION	84	0.418392509	1.578566556	0.007125891	0.049540566	0.038364306	5705	tags=42%, list=23%, signal=32%	CAV1/EGR2/CD79A/G0S2/OLFM1/CAV2/NELL2/GPSM3/PFKP/LY96/STEAP1/FOS/WNT5A/IGFBP4/WDR47/CCND1/GABARAPL1/SH2B3/JAK1/SYT1/CSNK1E/CSPG5/GRK5/ARHGEF1/XPNPEP1/ID2/ATF5/MYC/CDK14/PSEN1/RUNX3/SEL1L3/SLC17A7/KDSR/STAT6
KEGG_ASCORBATE_AND_ALDARATE_METABOLISM	KEGG_ASCORBATE_AND_ALDARATE_METABOLISM	21	-0.598980289	-1.648543931	0.007130125	0.049540566	0.038364306	5852	tags=71%, list=24%, signal=54%	ALDH2/ALDH7A1/ALDH3A2/UGT1A3/ALDH1B1/UGT2A1/UGT2B7/UGDH/UGT2A3/MIOX/UGT2B11/UGT2B4/UGT2B10/UGT1A4
HUTTMANN_B_CLL_POOR_SURVIVAL_UP	HUTTMANN_B_CLL_POOR_SURVIVAL_UP	249	0.331143537	1.453463308	0.007142857	0.049540566	0.038364306	5470	tags=31%, list=22%, signal=25%	NRG1/AKAP12/C16orf45/FA2H/TIMP1/GATA3/TNFRSF1B/DUSP5/ANXA1/CD9/NCAN/S100A11/LAG3/LTK/FCER1G/SRPX/PXN/ITGAL/SERPINE2/HLA-G/KLK2/ABR/CTSF/MEF2D/WNT5A/RIN3/ERCC1/PNP/CLEC2B/ERBB4/MAST4/PSD3/ZSCAN18/CDKN1A/S100A13/PPP1R15A/KLF10/ZYX/LDOC1/PRF1/SEPT10/FAM89B/MED15/SLC4A10/HGS/NUMA1/KRTAP4-7/TSPO/PEA15/ATP2A3/L1TD1/KIAA0895/NEDD4/EFHC2/ARID5A/HIST1H2AC/EHBP1L1/IL16/SERTAD3/DAPK3/RHOB/MYB/IL6R/ARHGEF1/M…
TSAI_RESPONSE_TO_IONIZING_RADIATION	TSAI_RESPONSE_TO_IONIZING_RADIATION	138	0.3684078	1.507870363	0.007159905	0.049540566	0.038364306	4544	tags=30%, list=18%, signal=25%	CD79A/PLAU/HBEGF/KLF4/ITGA2/DLX2/AXL/KRT19/IL2RB/IRF9/LGALS3/JUNB/PTPN22/SIPA1/KLRC2/ADORA3/JAK2/SMAD3/TRAF1/BIRC3/STK4/DPYSL3/CDKN1A/VEGFC/NR4A3/CCR1/TP53I3/RRM2B/CD83/TSC22D3/FCN3/ZNF274/CFLAR/PLCG2/NFKB2/CD59/CCNG2/KRT8/AHR/LZTR1/SGK1/RABGAP1
ICHIBA_GRAFT_VERSUS_HOST_DISEASE_35D_DN	ICHIBA_GRAFT_VERSUS_HOST_DISEASE_35D_DN	46	-0.495407985	-1.653673703	0.007168459	0.049540566	0.038364306	2016	tags=26%, list=8%, signal=24%	LIPC/HMGCS2/CA14/SLC22A9/FABP1/CYP8B1/SLC1A2/IGFALS/PRLR/HAO2/RELN
REACTOME_AMINO_ACID_AND_OLIGOPEPTIDE_SLC_TRANSPORTERS	REACTOME_AMINO_ACID_AND_OLIGOPEPTIDE_SLC_TRANSPORTERS	46	-0.503058143	-1.679209958	0.007168459	0.049540566	0.038364306	5193	tags=43%, list=21%, signal=34%	SLC25A10/SLC7A2/SLC43A1/SLC38A5/SLC1A6/SLC7A9/SLC36A2/SLC15A1/SLC1A4/SLC6A12/SLC15A3/SLC38A3/SLC1A1/SLC6A14/SLC1A2/SLC16A10/SLC5A8/SLC7A10/SLC6A19
WATANABE_COLON_CANCER_MSI_VS_MSS_DN	WATANABE_COLON_CANCER_MSI_VS_MSS_DN	72	-0.443472106	-1.586364377	0.007181329	0.049540566	0.038364306	3842	tags=31%, list=16%, signal=26%	A1CF/GNG4/REEP1/CFTR/CHP2/MUC20/MAP7D2/CELP/HMGCS2/EBP/ACSL6/CEL/FABP1/EMILIN3/PCP4/SLC39A5/ISX/VAV3/ACE2/KRT20/CDHR1
OLSSON_E2F3_TARGETS_UP	OLSSON_E2F3_TARGETS_UP	24	-0.590720815	-1.689360397	0.007194245	0.049540566	0.038364306	5905	tags=54%, list=24%, signal=41%	TNFAIP2/CASP7/DAG1/SERPINH1/TMPRSS4/LAMA4/PTGER3/CCL20/AKR1C3/CA12/WFDC2/AKR1C2
REACTOME_REGULATION_OF_COMPLEMENT_CASCADE	REACTOME_REGULATION_OF_COMPLEMENT_CASCADE	13	-0.739638568	-1.810019621	0.007194245	0.049540566	0.038364306	3975	tags=85%, list=16%, signal=71%	CFH/C4BPB/C2/CFB/C3/CFI/C4A/CD46/C4BPA/CR1
HALLMARK_G2M_CHECKPOINT	HALLMARK_G2M_CHECKPOINT	194	-0.491341416	-2.031158797	0.001751313	0.007621951	0.00449294	6161	tags=49%, list=25%, signal=37%	SRSF2/INCENP/SNRPD1/SAP30/NCL/POLA2/BRCA2/PURA/CCNF/STIL/SMC1A/SUV39H1/MAPK14/RPS6KA5/MEIS2/POLE/KIF23/BUB1/SLC7A5/PTTG1/TMPO/HIRA/H2AFX/MCM5/MYBL2/HNRNPD/H2AFV/FOXN3/CDC25A/LBR/H2AFZ/NEK2/AURKA/TTK/EZH2/CENPA/PLK1/KIF22/KIF2C/GINS2/TACC3/CDC45/HMGB3/ORC6/AURKB/BARD1/UBE2C/MAD2L1/CENPE/NDC80/HMMR/NASP/TROAP/ESPL1/SMC2/CDKN1B/FBXO5/MCM6/TFDP1/TRAIP/CDC25B/HMGN2/CHAF1A/KIF15/PRC1/RBL1/CDK1/EFNA5/E2…
HALLMARK_MYC_TARGETS_V1	HALLMARK_MYC_TARGETS_V1	197	-0.376711815	-1.556299408	0.001751313	0.007621951	0.00449294	11202	tags=59%, list=45%, signal=32%	FAM120A/SSB/EIF1AX/RPS3/RPS5/PPIA/GLO1/PA2G4/EPRS/SLC25A3/PRDX4/LSM7/XPO1/NDUFAB1/NCBP1/PPM1G/CCT7/CYC1/XPOT/TRIM28/KPNB1/G3BP1/STARD7/PGK1/ODC1/PRPF31/GNL3/BUB3/UBA2/HNRNPU/C1QBP/PRDX3/ILF2/SF3B3/COPS5/PSMD7/RPL34/YWHAQ/PSMA4/ETF1/SNRPA/APEX1/SNRPB2/VDAC3/RPLP0/HNRNPR/PTGES3/HSPE1/EIF3B/SYNCRIP/SNRPG/PSMA2/RPS6/TXNL4A/SRPK1/POLD2/RPL14/RPS2/EXOSC7/HNRNPC/PABPC4/SET/CBX3/MRPL23/PSMA6/SRSF1/RPL6/X…
HALLMARK_XENOBIOTIC_METABOLISM	HALLMARK_XENOBIOTIC_METABOLISM	194	-0.363124687	-1.501123004	0.001751313	0.007621951	0.00449294	5361	tags=40%, list=22%, signal=31%	PDK4/SLC35B1/PROS1/ADH5/MCCC2/ALDH2/GCNT2/PSMB10/NINJ1/PYCR1/LONP1/ENTPD5/FBP1/GAD1/HSD17B2/ECH1/NDRG2/POR/FAH/IGF1/HNF4A/GCH1/ATOH8/FMO3/KYNU/CYP27A1/HRG/PTGR1/HES6/ANGPTL3/DCXR/CD36/F10/PGRMC1/EPHX1/SHMT2/TAT/LEAP2/LCAT/MAN1A1/GSTM4/REG1A/ABCD2/CYB5A/G6PC/PLG/TMEM97/FETUB/UPB1/RAP1GAP/ACSM1/UGDH/CDO1/ADH1C/CES1/IDH1/SERPINA6/CFB/RBP4/SLC6A12/CYP17A1/AKR1C3/DDC/F11/MBL2/FABP1/GCKR/ITIH1/ALDH3A1/…
HALLMARK_E2F_TARGETS	HALLMARK_E2F_TARGETS	196	-0.554156787	-2.288859707	0.001760563	0.007621951	0.00449294	6245	tags=58%, list=25%, signal=44%	PNN/MSH2/CDC20/TP53/SRSF2/PAN2/RANBP1/POLA2/BRCA2/NUP205/DIAPH3/RFC2/ZW10/SLBP/SMC1A/CIT/SUV39H1/RRM2/MTHFD2/MCM7/TRIP13/PRKDC/NUDT21/POLE/RNASEH2A/MMS22L/RAD1/LUC7L3/PTTG1/TMPO/H2AFX/UBE2T/RPA1/MCM5/MYBL2/HNRNPD/UNG/RFC3/E2F8/CDC25A/GINS1/RPA3/EXOSC8/LBR/ASF1B/H2AFZ/DEK/LYAR/CDCA8/AURKA/BRCA1/ANP32E/LIG1/EZH2/PLK1/KIF22/KIF2C/RFC1/PSIP1/TACC3/CENPM/BUB1B/WDR90/HMGB3/ORC6/KIF18B/AURKB/BARD1/MAD2L…
HALLMARK_TGF_BETA_SIGNALING	HALLMARK_TGF_BETA_SIGNALING	54	0.590298886	2.068759943	0.002192982	0.007621951	0.00449294	4973	tags=44%, list=20%, signal=36%	LTBP2/SERPINE1/SMURF2/PMEPA1/BMP2/ENG/BCAR3/RAB31/SMURF1/JUNB/ID3/SMAD3/NOG/PPP1R15A/KLF10/ACVR1/SLC20A1/FKBP1A/NCOR2/BMPR2/UBE2D3/FURIN/HDAC1/ID2
HALLMARK_UV_RESPONSE_DN	HALLMARK_UV_RESPONSE_DN	140	0.493441533	2.013476438	0.002293578	0.007621951	0.00449294	4518	tags=34%, list=18%, signal=28%	CAV1/SNAI2/CELF2/COL11A1/GJA1/SERPINE1/LTBP1/EFEMP1/PLCB4/PRKAR2B/MMP16/FHL2/RND3/CYR61/ITGB3/COL1A1/DUSP1/MT1E/PTPN21/PRKCE/FZD2/KALRN/RGS4/BDNF/SMAD3/ABCC1/PMP22/NRP1/PIAS3/SIPA1L1/DAB2/CAP2/NEK7/ADD3/BHLHE40/AKT3/PPARG/ATXN1/ARHGEF9/LDLR/CDC42BPA/F3/SCN8A/PRDM2/IGFBP5/GRK5/FBLN5
HALLMARK_ESTROGEN_RESPONSE_EARLY	HALLMARK_ESTROGEN_RESPONSE_EARLY	194	0.404870361	1.739696555	0.002320186	0.007621951	0.00449294	4151	tags=33%, list=17%, signal=28%	PTGES/CALB2/MYOF/THSD4/ZNF185/KRT15/GJA1/OLFM1/TGM2/SEC14L2/PMAIP1/MLPH/KLF4/PRSS23/HSPB8/ENDOD1/CYP26B1/AREG/FHL2/ABCA3/SVIL/SFN/KRT19/KCNK5/FOXC1/RAB31/INHBB/MSMB/FOS/TIAM1/TPBG/ABHD2/KRT13/JAK2/IGFBP4/MAST4/FAM102A/CCND1/FLNB/PAPSS2/GAB2/BCL11B/SLC37A1/KLF10/SH3BP5/EGR3/MREG/ADD3/BHLHE40/KRT18/UGCG/SYBU/MUC1/RHOD/TFF1/TIPARP/NCOR2/DYNLT3/WWC1/AFF1/ADCY9/KRT8/PODXL/RASGRP1
HALLMARK_P53_PATHWAY	HALLMARK_P53_PATHWAY	191	0.383695345	1.643525781	0.002325581	0.007621951	0.00449294	6653	tags=42%, list=27%, signal=31%	PTPRE/HBEGF/PITPNC1/KLF4/JAG2/LIF/BMP2/F2R/DGKA/CDKN2B/NDRG1/PROCR/SFN/CTSF/ADA/PLK3/PERP/INHBB/CDKN2A/FOS/ZFP36L1/RAP2B/IER3/RHBDF2/IER5/TXNIP/TM4SF1/CDKN1A/PPP1R15A/PTPN14/CD82/JUN/CSRNP2/UPP1/S100A10/DEF6/SDC1/SERPINB5/RALGDS/ABCC5/PLK2/SAT1/HMOX1/CCND3/GADD45A/BAK1/MAPKAPK3/POLH/CD81/TAX1BP3/MXD1/SERTAD3/RRAD/CYFIP2/TSC22D1/CCND2/BTG2/DDB2/ABHD4/SOCS1/BTG1/IRAK1/AEN/RCHY1/NOTCH1/XPC/BAIAP2/FA…
HALLMARK_INFLAMMATORY_RESPONSE	HALLMARK_INFLAMMATORY_RESPONSE	178	0.439753384	1.865801843	0.002331002	0.007621951	0.00449294	4340	tags=35%, list=18%, signal=29%	C3AR1/GNA15/CCL5/ITGA5/EBI3/MMP14/CCRL2/PTPRE/SERPINE1/TIMP1/HBEGF/EMP3/TNFRSF1B/PLAUR/IL18/IL10RA/MARCO/TLR1/HRH1/PTGER4/LIF/CCL24/SGMS2/CSF1/IL4R/AXL/EDN1/OSM/CCR7/ITGB3/IL2RB/CD40/PDE4B/KLF6/TPBG/DCBLD2/INHBA/SLC4A4/PTGIR/GPR132/CDKN1A/CSF3/LCK/CD82/ITGB8/GABBR1/AQP9/IL6/GPR183/GP1BA/NPFFR2/LDLR/IL12B/HIF1A/NLRP3/RNF144B/F3/RASGRP1/IRAK2/AHR/TNFRSF9/ADM
HALLMARK_APOPTOSIS	HALLMARK_APOPTOSIS	156	0.389064664	1.615616215	0.002352941	0.007621951	0.00449294	5243	tags=38%, list=21%, signal=30%	EMP1/GNA15/CAV1/PLCB2/TIMP1/ANXA1/IL18/PMAIP1/BMP2/ISG20/BIK/F2R/FASLG/PLAT/IGFBP6/LGALS3/IER3/TNFRSF12A/LEF1/TXNIP/BIRC3/CCND1/MCL1/TNF/TIMP2/CDKN1A/GADD45B/PRF1/BCL10/JUN/SLC20A1/EGR3/PPP2R5B/BCL2L1/CD2/LUM/IL6/KRT18/CFLAR/TSPO/H1F0/PEA15/SAT1/BTG3/WEE1/HMOX1/GADD45A/LMNA/PSEN2/CLU/HSPB1/RHOB/BID/CD14/CCND2/RELA/PSEN1/SATB1/PTK2
HALLMARK_HYPOXIA	HALLMARK_HYPOXIA	190	0.400820924	1.71243967	0.002364066	0.007621951	0.00449294	3160	tags=26%, list=13%, signal=23%	STC1/CAV1/ETS1/AKAP12/AMPD3/SERPINE1/TGM2/PLAUR/MT2A/NCAN/ANGPTL4/PDGFB/EGFR/CXCR4/PFKP/COL5A1/SRPX/IRS2/ISG20/IDS/NDRG1/CYR61/HK1/DUSP1/GPC4/ERRFI1/FOS/MT1E/DPYSL4/KLF6/TPBG/IER3/SLC2A3/PFKFB3/KLHL24/PLAC8/GLRX/FOSL2/PPFIA4/CDKN1A/PPP1R15A/JUN/ZFP36/SDC3/MYH9/SDC4/ATP7A/PAM/BHLHE40
HALLMARK_TNFA_SIGNALING_VIA_NFKB	HALLMARK_TNFA_SIGNALING_VIA_NFKB	192	0.612839603	2.624316375	0.002364066	0.007621951	0.00449294	4976	tags=55%, list=20%, signal=44%	GFPT2/CCL5/BCL2A1/EGR2/G0S2/LAMB3/PLAU/CCRL2/PTPRE/F2RL1/KLF2/SERPINE1/PMEPA1/HBEGF/PLAUR/DUSP5/GEM/IL18/KLF4/FOSL1/PTGER4/SERPINB2/NR4A2/LIF/CSF1/AREG/BMP2/IRS2/DUSP2/SLC16A6/EDN1/SERPINB8/CYR61/DUSP4/FJX1/DUSP1/FOSB/RELB/FOS/PDE4B/KLF6/JUNB/IER3/BIRC2/TRIB1/SLC2A3/PFKFB3/DDX58/IER5/CLCF1/INHBA/SMAD3/SOCS3/TRAF1/BIRC3/CCND1/EGR1/MCL1/PHLDA2/FOSL2/TNF/SPSB1/CDKN1A/GADD45B/PPP1R15A/KLF10/CSF2/JUN/…
HALLMARK_KRAS_SIGNALING_UP	HALLMARK_KRAS_SIGNALING_UP	184	0.510001546	2.171106941	0.002375297	0.007621951	0.00449294	2706	tags=33%, list=11%, signal=30%	GFPT2/C3AR1/EMP1/ALDH1A3/CIDEA/KCNN4/ETS1/AKAP12/HDAC9/G0S2/CA2/PLAU/F2RL1/HBEGF/TNFRSF1B/PLAUR/IL10RA/KLF4/ITGA2/PRKG2/MMP10/FGF9/ANGPTL4/EPB41L3/LIF/CXCR4/PRDM1/BMP2/FCER1G/DNMBP/SPON1/TSPAN1/ENG/PRRX1/TMEM158/LY96/PLAT/CAB39L/WNT7A/ALDH1A2/EPHB2/PLEK2/TRIB1/ANO1/KIF5C/DCBLD2/MMP9/INHBA/TRAF1/SPRY2/BIRC3/GLRX/NRP1/ACE/PPP1R15A/ETV1/CSF2/GPRC5B/ITGBL1/SNAP91/BTBD3
HALLMARK_ALLOGRAFT_REJECTION	HALLMARK_ALLOGRAFT_REJECTION	174	0.391847057	1.658372547	0.002380952	0.007621951	0.00449294	4111	tags=29%, list=17%, signal=24%	CCL5/PRKCG/CD79A/ETS1/HDAC9/TLR6/TIMP1/IL18/TLR1/HLA-DMB/LIF/EGFR/THY1/CSF1/IL4R/IL11/F2R/ITGAL/HLA-G/FASLG/IL2RB/GZMB/LTB/STAT4/INHBB/CD40/APBB1/CDKN2A/CD8A/JAK2/MMP9/INHBA/TNF/UBE2D1/PRF1/LCK/BCL10/CD28/CCR1/NCF4/CD2/IL6/ELF4/DYRK3/IL12B/HIF1A/NLRP3/ACHE/IL27RA/CCND3
HALLMARK_IL2_STAT5_SIGNALING	HALLMARK_IL2_STAT5_SIGNALING	188	0.382937129	1.630605252	0.002398082	0.007621951	0.00449294	5110	tags=38%, list=21%, signal=31%	EMP1/ADAM19/CA2/TGM2/TNFRSF1B/IL10RA/LIF/ECM1/BATF3/CST7/CSF1/BMP2/IL4R/NDRG1/SOCS2/SPRY4/IL2RB/LTB/TIAM1/KLF6/SLC2A3/PNP/IKZF2/EOMES/ITGA6/TRAF1/TNFRSF4/ITGAV/NRP1/CDCP1/NT5E/MAP6/GADD45B/GABARAPL1/PRAF2/CSF2/SLC1A5/SNX9/APLP1/ITIH5/GLIPR2/BCL2L1/CD83/BHLHE40/SERPINB6/ARL4A/CD79B/MUC1/AKAP2/MYO1E/DENND5A/CCND3/SMPDL3A/AHR/BMPR2/TNFRSF9/SYT11/IL1RL1/RABGAP1L/CD81/MXD1/FURIN/GPR83/MAFF/RHOB/MAPKAP…
HALLMARK_EPITHELIAL_MESENCHYMAL_TRANSITION	HALLMARK_EPITHELIAL_MESENCHYMAL_TRANSITION	187	0.475907705	2.021112159	0.002439024	0.007621951	0.00449294	4518	tags=43%, list=18%, signal=35%	LRRC15/ITGA5/SNAI2/OXTR/SPOCK1/COL11A1/TFPI2/MMP14/GJA1/SERPINE1/TIMP1/PMEPA1/TGM2/EMP3/LOXL2/PLAUR/GEM/EDIL3/ITGA2/MMP3/WIPF1/LGALS1/THY1/ECM1/PDLIM4/CTHRC1/AREG/COL12A1/COL5A1/VIM/SERPINE2/CYR61/PRRX1/IGFBP2/ITGB3/COL1A1/FGF2/PTHLH/COMP/ITGB1/WNT5A/TNFRSF12A/IGFBP4/RGS4/BDNF/INHBA/PMP22/ITGAV/QSOX1/DPYSL3/NT5E/DST/GADD45B/TPM2/JUN/DAB2/VEGFC/CAP2/APLP1/SDC4/ITGB5/SDC1/NID2/LUM/IL6/SGCG/FBN2/SFR…
HALLMARK_BILE_ACID_METABOLISM	HALLMARK_BILE_ACID_METABOLISM	111	-0.42464476	-1.634662349	0.003527337	0.01037452	0.006115507	4848	tags=37%, list=20%, signal=30%	NR0B2/SLC27A5/NR1I2/CYP46A1/DIO2/CYP27A1/PEX11G/EPHX2/ABCA6/HSD17B4/AR/ABCA9/IDI1/CYP39A1/DHCR24/ISOC1/ABCD2/KLF1/APOA1/PXMP2/TTR/FADS1/IDH1/SERPINA6/NR3C2/AKR1D1/SOAT2/CYP8B1/CYP7A1/DIO1/FADS2/HAO1/GNMT/ALDH1A1/PIPOX/NR1H4/SLC23A1/AGXT/LIPE/GC
HALLMARK_APICAL_JUNCTION	HALLMARK_APICAL_JUNCTION	190	0.327555196	1.399424226	0.009456265	0.026267402	0.015483942	6178	tags=44%, list=25%, signal=33%	CALB2/RAC2/MSN/ADRA1B/LAMB3/CDSN/ITGA2/EGFR/THY1/FLNC/ADAM23/AMIGO2/RRAS/ITGA3/CLDN4/NFASC/KCNH2/AMH/MAPK11/ACTN2/ITGB1/PCDH1/MAPK13/THBS3/COL17A1/MMP9/CLDN14/TRAF1/LAYN/CLDN18/ZYX/ADAM9/SPEG/SHC1/SDC3/ITGA10/ICAM5/MYH9/AMIGO1/AKT3/CLDN6/ARHGEF6/DSC3/MADCAM1/INPPL1/TSPAN4/ACTG1/CAP1/RSU1/MPZL2/TRO/ACTC1/RASA1/JUP/VCAN/TAOK2/VCL/DSC1/BMP1/TGFBI/PTK2/CD276/CDK8/SYK/TJP1/MAP4K2/YWHAH/PIK3R3/ARPC2/PF…
HALLMARK_FATTY_ACID_METABOLISM	HALLMARK_FATTY_ACID_METABOLISM	155	-0.364453624	-1.467690635	0.010327022	0.027176375	0.016019758	5009	tags=30%, list=20%, signal=24%	FH/ERP29/ECH1/INMT/H2AFZ/ALDH3A2/PPARA/OSTC/MCEE/HSD17B4/CD36/HSDL2/PSME1/ACAA1/HSD17B7/EPHX1/GLUL/ACAA2/ACADL/IDI1/DHCR24/ME1/EHHADH/ENO3/FASN/ACSS1/MGLL/HMGCS2/UGDH/ADH1C/IDH1/HADH/AOC3/CEL/FABP2/ACAT2/HPGD/FABP1/HMGCS1/REEP6/ALDH3A1/ALDH1A1/HAO2/ACSM3/IL4I1/CA4
HALLMARK_KRAS_SIGNALING_DN	HALLMARK_KRAS_SIGNALING_DN	166	-0.352734427	-1.433252828	0.012152778	0.030381944	0.017909357	4533	tags=37%, list=18%, signal=30%	RIBC2/C5/HTR1D/KLK7/CLSTN3/ENTPD7/SOX10/P2RX6/CELSR2/THNSL2/SMPX/HNF1A/SERPINA10/KCNMB1/BARD1/SLC30A3/CALCB/MAGIX/NRIP2/TLX1/LGALS7/ARHGDIG/CYP39A1/IDUA/COPZ2/CAPN9/PAX4/KRT5/CLPS/OXT/IRS4/CNTFR/ABCB11/EDAR/KRT1/SLC16A7/GAMT/FGFR3/IFI44L/CACNA1F/BRDT/GP2/HSD11B2/CHRNG/H2AFY2/EGF/ATP6V1B1/GRID2/ADRA2C/CD207/SLC38A3/SLC6A14/ITIH3/RYR1/ATP4A/ALOX12B/COL2A1/AKR1B10/MYH7/CDH16
HALLMARK_ESTROGEN_RESPONSE_LATE	HALLMARK_ESTROGEN_RESPONSE_LATE	193	0.312590165	1.33948608	0.014150943	0.033692722	0.019860973	2167	tags=19%, list=9%, signal=17%	PTGES/GJB3/CAV1/MYOF/CA2/TFPI2/OLFM1/CD9/KLF4/PRKAR2B/GAL/PRSS23/HSPB8/CYP26B1/AREG/ISG20/DUSP2/ABCA3/SFN/KRT19/KCNK5/FOXC1/RAB31/PERP/FOS/TIAM1/TPBG/ABHD2/MAPK13/KRT13/JAK2/IGFBP4/FAM102A/CCND1/FLNB/PAPSS2
