# Supplementary material for: Co-regulation of transcription by BRG1 and BRM, two mutually exclusive SWI/SNF ATPase subunits
Source: Epigenetics Chromatin. 2017 Dec 22;10:62. doi: 10.1186/s13072-017-0167-8 (PMC5740901; doi:10.1186/s13072-017-0167-8)
Supplement: Supplementary file 6 — Additional file 6. BRM GSEA analysis. GSEA analysis of gene sets altered by BRM knockdown. [file 13072_2017_167_MOESM6_ESM.csv]

ID	Description	setSize	enrichmentScore	NES	pvalue	p.adjust	qvalues	rank	leading_edge	core_enrichment
HALLMARK_FATTY_ACID_METABOLISM	HALLMARK_FATTY_ACID_METABOLISM	155	0.463400082	1.871918133	0.002024291	0.026595745	0.021276596	5645	tags=44%, list=23%, signal=34%	ACADL/CD1D/LTC4S/HPGD/CBR3/FMO1/HMGCS2/REEP6/HAO2/CPT1A/ACSS1/ALDH1A1/ACSM3/ALAD/ACOT8/ACAA2/DECR1/ACOT2/ECI2/CRAT/BPHL/ACSL1/CA2/HADHB/ECH1/TP53INP2/ACAT2/NSDHL/EPHX1/ELOVL5/IDI1/CPT2/ACOX1/CYP1A1/MAOA/RDH16/ACAA1/HADH/AQP7/RETSAT/DHCR24/ECI1/GPD1/D2HGDH/EHHADH/CYP4A22/SDHA/ACADM/BMPR1B/S100A10/ETFDH/SUCLG2/PSME1/FASN/RDH11/IDH1/ACADS/HSD17B11/HMGCS1/SUCLG1/SDHC/HSD17B4/UROS/HSDL2/ACSL5/CRYZ/DLS…
HALLMARK_OXIDATIVE_PHOSPHORYLATION	HALLMARK_OXIDATIVE_PHOSPHORYLATION	197	0.40951089	1.711920828	0.002070393	0.026595745	0.021276596	8239	tags=53%, list=33%, signal=36%	SLC25A20/PHYH/MAOB/CPT1A/BDH2/ALDH6A1/CYB5A/ACAA2/DECR1/ATP5D/PRDX3/HADHB/NQO2/ECH1/SDHB/CYB5R3/BCKDHA/HTRA2/FDX1/BAX/ACAA1/RETSAT/ECI1/ALAS1/NDUFS2/ATP6V0C/ISCA1/NDUFA6/SDHA/NDUFS7/GPX4/ETFA/ACADM/ATP6AP1/ETFDH/OAT/NDUFA2/NDUFS8/IDH1/TIMM13/VDAC3/SUCLG1/SDHC/COX6A1/MGST3/SLC25A11/COX7A2L/DLST/ATP5F1/OGDH/NDUFA4/SURF1/ABCB7/UQCR11/NDUFB6/ATP6V1G1/ACAT1/UQCRFS1/HADHA/ATP5J/CYC1/ATP5B/SDHD/RHOT2/CS…
HALLMARK_ADIPOGENESIS	HALLMARK_ADIPOGENESIS	188	0.386289363	1.596753795	0.002123142	0.026595745	0.021276596	7766	tags=48%, list=32%, signal=33%	ACADL/COL4A1/LTC4S/ANGPTL4/CYP4B1/REEP6/PHYH/ANGPT1/HSPB8/CMBL/APOE/GPX3/ENPP2/UCP2/ORM1/RIOK3/ACAA2/TST/DECR1/SPARCL1/SCP2/CRAT/COQ5/PRDX3/ALDH2/ECH1/DHRS7/SDHB/SLC25A1/DHCR7/BCKDHA/CD302/DGAT1/CPT2/ACOX1/HADH/GPAM/RETSAT/CHCHD10/GPX4/STOM/ACADM/STAT5A/UCK1/ESYT1/CAT/BCL2L13/IDH1/ACADS/SUCLG1/PFKL/SDHC/COX6A1/MGST3/PFKFB3/RTN3/PQLC3/ITIH5/LPCAT3/UQCR11/ACLY/ABCB8/CYC1/QDPR/GPHN/MTCH2/CS/DNAJC15/…
HALLMARK_XENOBIOTIC_METABOLISM	HALLMARK_XENOBIOTIC_METABOLISM	194	0.448108713	1.860512534	0.00212766	0.026595745	0.021276596	3566	tags=32%, list=14%, signal=28%	G6PC/PTGES/SLC46A3/GSTT2/FETUB/FMO1/CYP2C18/GNMT/SLC6A12/CDO1/CYP17A1/AOX1/CYP4F2/ESR1/CES1/ITIH1/F10/CYP26A1/VTN/HMOX1/DDC/CDA/APOE/HRG/PTGR1/SERPINA6/SLC12A4/ACOX2/ACSM1/NFS1/CYB5A/CYP2J2/BLVRB/SLC35D1/F11/BPHL/AKR1C3/CYP2E1/RBP4/LONP1/ALDH2/CA2/ECH1/HSD17B2/DHRS7/EPHX1/CYP27A1/ELOVL5/SLC22A1/SERTAD1/FBP1/ACOX1/CYP1A1/PAPSS2/MAOA/JUP/ADH5/RETSAT/NINJ1/ALAS1/FAS/AKR1C2
HALLMARK_P53_PATHWAY	HALLMARK_P53_PATHWAY	191	0.35624984	1.47060047	0.004282655	0.042826552	0.034261242	6112	tags=39%, list=25%, signal=29%	LRMP/PDGFA/TCN2/SOCS1/GM2A/ATF3/NOTCH1/ABHD4/CTSF/HMOX1/CEBPA/CLCA2/BMP2/GLS2/MKNK2/TRIAP1/BTG2/FAM162A/POLH/SLC35D1/EPS8L2/PHLDA3/PLK2/EPHX1/BAK1/MXD1/ANKRA2/XPC/DDIT3/JAG2/CASP1/RRAD/NUPR1/BAX/CTSD/VAMP8/RETSAT/H2AFJ/NINJ1/RXRA/RAD51C/KLF4/FAS/SERPINB5/ALOX15B/STOM/CGRRF1/S100A10/PRMT2/HEXIM1/DDIT4/HRAS/TXNIP/DDB2/RHBDF2/RCHY1/SLC3A2/CDKN1A/PLXNB2/RAB40C/SESN1/EI24/TNFSF9/JUN/TRAFD1/AEN/OSGIN1/…
