# Supplementary material for: Co-regulation of transcription by BRG1 and BRM, two mutually exclusive SWI/SNF ATPase subunits
Source: Epigenetics Chromatin. 2017 Dec 22;10:62. doi: 10.1186/s13072-017-0167-8 (PMC5740901; doi:10.1186/s13072-017-0167-8)
Supplement: Supplementary file 7 — Additional file 7. Categorization of genes altered by both BRG1 and BRM. Log2 fold changes and categories of genes associated loss of both BRG1 and BRM. Data underlying Fig. 2f, g. [file 13072_2017_167_MOESM7_ESM.csv]

gene	class	kd	val
A1BG	Brg Down Brm Up	shBRG1	-1.6191631928542503
A2M	Brg Down Brm Up	shBRG1	-2.238037183933289
A4GALT	Brg1 Up Brm Down	shBRG1	3.1570074474238603
AACS	Both Down	shBRG1	-0.8683871504438019
AADAT	Both Up	shBRG1	0.8728892748528841
AAED1	Both Up	shBRG1	0.6655030325248685
AAK1	Brg1 Up Brm Down	shBRG1	0.3963453000742497
AASS	Brg Down Brm Up	shBRG1	-1.3902228351283767
AATK	Brg Down Brm Up	shBRG1	-3.2876319788518162
ABAT	Both Down	shBRG1	-0.7148243642385171
ABCA3	Both Up	shBRG1	2.0304792770238653
ABCA5	Brg Down Brm Up	shBRG1	-0.5098252806730599
ABCA7	Both Down	shBRG1	-0.6135837936356751
ABCB10	Brg Down Brm Up	shBRG1	-0.6248028530924746
ABCB4	Brg Down Brm Up	shBRG1	-1.0198763699926265
ABCB6	Brg Down Brm Up	shBRG1	-1.4045570698555037
ABCC1	Both Up	shBRG1	1.2491477729362819
ABCC4	Brg1 Up Brm Down	shBRG1	0.38726273053553634
ABCC5	Both Up	shBRG1	0.7977112893594049
ABCC6	Brg Down Brm Up	shBRG1	-0.9933716357772405
ABCC6P2	Brg Down Brm Up	shBRG1	-2.2996951237747387
ABCG2	Brg1 Up Brm Down	shBRG1	0.46847363339546794
ABHD12	Both Up	shBRG1	0.01642749945962945
ABHD17C	Brg1 Up Brm Down	shBRG1	0.27113775102963156
ABHD4	Both Up	shBRG1	0.45292725495651837
ABHD5	Both Up	shBRG1	0.603989307783337
ABL2	Brg1 Up Brm Down	shBRG1	0.7743413427364695
ABLIM1	Brg1 Up Brm Down	shBRG1	0.4792249131179573
ABLIM3	Brg1 Up Brm Down	shBRG1	2.5397177740397927
ABR	Brg1 Up Brm Down	shBRG1	1.7227832465617006
ABTB1	Brg1 Up Brm Down	shBRG1	1.1930000077069334
ABTB2	Both Up	shBRG1	1.342548490063066
AC007040.2	Brg1 Up Brm Down	shBRG1	1.1467653614433084
AC022182.3	Both Down	shBRG1	-1.3252281335524454
ACAA1	Brg Down Brm Up	shBRG1	-1.0653476647242648
ACAA2	Brg Down Brm Up	shBRG1	-1.113987850852377
ACACB	Brg Down Brm Up	shBRG1	-0.7749368909380568
ACAD9	Brg Down Brm Up	shBRG1	-0.6379768274574178
ACADSB	Brg Down Brm Up	shBRG1	-1.3153102307827205
ACADVL	Both Down	shBRG1	-0.08240277359193632
ACAP3	Brg Down Brm Up	shBRG1	-0.7449395970672515
ACAT2	Brg Down Brm Up	shBRG1	-1.9093297793709283
ACBD5	Both Up	shBRG1	0.5109955512083539
ACOT6	Brg Down Brm Up	shBRG1	-1.023363590323718
ACOT7	Both Up	shBRG1	1.4371721891365923
ACOT8	Both Up	shBRG1	0.14913953748622136
ACOT9	Brg1 Up Brm Down	shBRG1	0.8812521086599027
ACOX1	Brg Down Brm Up	shBRG1	-0.5360082361874395
ACP5	Both Down	shBRG1	-2.135511708712478
ACP6	Brg1 Up Brm Down	shBRG1	1.4457668662886831
ACSF2	Brg Down Brm Up	shBRG1	-1.6224122971469106
ACSL1	Both Up	shBRG1	0.7246085951004251
ACSL5	Both Up	shBRG1	1.000614580258179
ACSL6	Both Down	shBRG1	-1.5458648611894543
ACSM1	Brg Down Brm Up	shBRG1	-1.4959823910666812
ACSM2B	Brg Down Brm Up	shBRG1	-3.5179214665489056
ACSM5	Both Down	shBRG1	-3.439217314023652
ACSS1	Brg Down Brm Up	shBRG1	-1.31895534588663
ACSS3	Brg Down Brm Up	shBRG1	-1.5405848460552778
ACTR10	Brg1 Up Brm Down	shBRG1	0.6289294790013
ACTR2	Brg1 Up Brm Down	shBRG1	0.4804732729867038
ACTR3	Both Up	shBRG1	0.8391607192035151
ACTR6	Both Down	shBRG1	-0.7811713831701228
ACVR1	Brg1 Up Brm Down	shBRG1	1.0934475394362448
ACVR1B	Both Up	shBRG1	0.3831075712294601
ACVR2A	Both Down	shBRG1	-0.19916737393363407
ACVR2B	Brg1 Up Brm Down	shBRG1	0.7235416953022702
ACY3	Brg Down Brm Up	shBRG1	-2.797742866392339
ADA	Brg1 Up Brm Down	shBRG1	1.6666590522615405
ADAM10	Both Down	shBRG1	-0.019800292205810956
ADAM11	Brg Down Brm Up	shBRG1	-1.6837475746471675
ADAM17	Both Up	shBRG1	0.5146233462961226
ADAM19	Brg1 Up Brm Down	shBRG1	3.5933002767404565
ADAM22	Both Down	shBRG1	-0.4910644357265764
ADAM9	Brg1 Up Brm Down	shBRG1	1.0147911774994103
ADAMTS4	Brg1 Up Brm Down	shBRG1	3.8074036790422774
ADAMTSL2	Both Down	shBRG1	-1.8186616043694528
ADAMTSL4	Brg1 Up Brm Down	shBRG1	0.46255748239394595
ADAMTSL5	Brg1 Up Brm Down	shBRG1	1.6305738841659614
ADAP2	Both Up	shBRG1	1.3309787865601532
ADCK5	Brg Down Brm Up	shBRG1	-0.14647343378753785
ADCY9	Both Up	shBRG1	0.7384926136072214
ADD3	Both Up	shBRG1	0.9708539942908998
ADGRB2	Brg1 Up Brm Down	shBRG1	1.7305294530229576
ADGRE5	Brg1 Up Brm Down	shBRG1	1.6279490747183636
ADGRG1	Both Down	shBRG1	-1.0488274201478807
ADGRG6	Brg1 Up Brm Down	shBRG1	0.2527514599613982
ADGRL3	Brg1 Up Brm Down	shBRG1	2.0206849774872087
ADGRV1	Both Down	shBRG1	-1.304481593519973
ADH5	Brg Down Brm Up	shBRG1	-0.5903677028768136
ADI1	Brg Down Brm Up	shBRG1	-0.19200316944726564
ADK	Both Up	shBRG1	0.16695320480626585
ADM2	Brg Down Brm Up	shBRG1	-1.4437223448434973
ADPGK	Both Down	shBRG1	-0.09048618528381057
ADPRHL1	Both Up	shBRG1	0.44134505125410256
ADRA1D	Brg1 Up Brm Down	shBRG1	2.693092386503148
ADRA2C	Both Down	shBRG1	-1.9717868785072954
ADSS	Both Down	shBRG1	-0.7288290687620503
ADSSL1	Both Down	shBRG1	-1.5831094180519956
AES	Brg1 Up Brm Down	shBRG1	0.6132059055409601
AFAP1	Brg1 Up Brm Down	shBRG1	1.3107884332378699
AFAP1L1	Brg1 Up Brm Down	shBRG1	1.5461028358199356
AFF1	Brg1 Up Brm Down	shBRG1	0.7499055786823042
AFF4	Brg1 Up Brm Down	shBRG1	0.7382270984481464
AFG3L2	Brg Down Brm Up	shBRG1	-0.6844917804146984
AFMID	Brg Down Brm Up	shBRG1	-0.9643628350730172
AFP	Brg Down Brm Up	shBRG1	-1.9826501707653275
AGA	Brg Down Brm Up	shBRG1	-0.42166753523272543
AGMAT	Brg Down Brm Up	shBRG1	-1.585161637662594
AGO2	Both Up	shBRG1	0.8659988912515977
AGPAT2	Brg Down Brm Up	shBRG1	-0.04749386990240173
AGPAT3	Brg Down Brm Up	shBRG1	-0.7166656779225221
AGT	Brg Down Brm Up	shBRG1	-1.4394021130060979
AGTR1	Both Up	shBRG1	3.1342710020697178
AGXT	Brg Down Brm Up	shBRG1	-3.026631260708862
AHCYL1	Both Down	shBRG1	-0.3575919984212192
AHCYL2	Both Down	shBRG1	-0.3576714556539203
AHNAK2	Both Up	shBRG1	2.104005242398083
AHR	Brg1 Up Brm Down	shBRG1	0.7016677294968674
AIDA	Both Down	shBRG1	-0.8922228010292381
AIF1L	Brg Down Brm Up	shBRG1	-1.6950551570317274
AIFM2	Brg Down Brm Up	shBRG1	-0.9080920733201294
AIFM3	Both Down	shBRG1	-2.146346714670703
AJUBA	Brg Down Brm Up	shBRG1	-0.20684401448541181
AK4	Brg Down Brm Up	shBRG1	-0.9115855593941358
AK9	Both Up	shBRG1	0.7500348570913233
AKAP1	Brg Down Brm Up	shBRG1	-0.5449610659672774
AKAP10	Brg1 Up Brm Down	shBRG1	0.8346675814835777
AKAP12	Brg1 Up Brm Down	shBRG1	3.8559973589227647
AKAP13	Both Up	shBRG1	0.7065222072135385
AKAP2	Brg1 Up Brm Down	shBRG1	0.8200416948369954
AKAP7	Brg Down Brm Up	shBRG1	-1.080560006849731
AKAP8	Both Up	shBRG1	0.033068074741857044
AKAP8L	Both Up	shBRG1	0.07928322496302004
AKIRIN1	Brg1 Up Brm Down	shBRG1	0.18251929937410144
AKR1C1	Brg Down Brm Up	shBRG1	-2.537129073567415
AKR1C2	Brg Down Brm Up	shBRG1	-2.698957006807606
AKR1C3	Brg Down Brm Up	shBRG1	-1.8481677070820812
ALB	Brg Down Brm Up	shBRG1	-1.935343179984621
ALCAM	Both Down	shBRG1	-1.1329330626184713
ALDH18A1	Both Down	shBRG1	-1.0599518586093373
ALDH1A1	Brg Down Brm Up	shBRG1	-2.3516353452238365
ALDH1A2	Brg1 Up Brm Down	shBRG1	1.534339334710225
ALDH1B1	Both Down	shBRG1	-1.1607753982144997
ALDH1L1	Brg Down Brm Up	shBRG1	-2.5842717392245778
ALDH2	Brg Down Brm Up	shBRG1	-0.6264942111769043
ALDH3A2	Brg Down Brm Up	shBRG1	-0.8843704203901023
ALDH3B1	Brg Down Brm Up	shBRG1	-0.26417936788853363
ALDH5A1	Brg Down Brm Up	shBRG1	-0.1974923440464742
ALDH6A1	Brg Down Brm Up	shBRG1	-1.967093987945982
ALDH7A1	Brg Down Brm Up	shBRG1	-0.7820098280651044
ALDOB	Brg Down Brm Up	shBRG1	-2.0768052556746635
ALG14	Brg Down Brm Up	shBRG1	-0.6822540772671691
ALG2	Both Down	shBRG1	-0.16326449647795144
ALG5	Both Down	shBRG1	-0.5700655110186327
ALG9	Brg Down Brm Up	shBRG1	-0.23315684445935506
ALKBH5	Both Down	shBRG1	-0.5590167603858435
ALKBH8	Brg1 Up Brm Down	shBRG1	1.515214280674238
ALMS1	Both Down	shBRG1	-0.7280645289520025
ALOX12P2	Both Down	shBRG1	-1.4695672578353796
ALOXE3	Both Up	shBRG1	5.3346250884319195
ALS2	Both Up	shBRG1	0.4275469950652329
AMBP	Brg Down Brm Up	shBRG1	-1.1243187121834253
AMIGO1	Both Up	shBRG1	0.9173760118761021
AMMECR1L	Brg1 Up Brm Down	shBRG1	0.4741168765627866
AMN	Brg Down Brm Up	shBRG1	-1.533184457664651
AMN1	Both Up	shBRG1	1.3852183803658353
AMOTL1	Both Up	shBRG1	2.7425570602193594
AMOTL2	Both Up	shBRG1	1.0326992361181697
AMPD3	Both Up	shBRG1	3.1757881208806444
ANAPC5	Both Down	shBRG1	-0.32565986955806214
ANAPC7	Brg Down Brm Up	shBRG1	-0.2614332165955397
ANG	Brg Down Brm Up	shBRG1	-1.324605007309804
ANGPTL4	Both Up	shBRG1	2.5522392722104206
ANK1	Both Up	shBRG1	1.6637467143366054
ANK2	Brg Down Brm Up	shBRG1	-1.0580508208566606
ANKEF1	Brg1 Up Brm Down	shBRG1	1.166644906980455
ANKH	Both Up	shBRG1	0.46074327314997726
ANKHD1	Brg Down Brm Up	shBRG1	-0.8693460437636681
ANKIB1	Brg1 Up Brm Down	shBRG1	0.6975999234793104
ANKRD13A	Brg Down Brm Up	shBRG1	-1.0161741107537696
ANKRD13B	Brg1 Up Brm Down	shBRG1	1.2820001666543603
ANKRD20A11P	Both Up	shBRG1	1.4988192422632935
ANKRD34A	Brg1 Up Brm Down	shBRG1	2.371997704056338
ANKRD42	Brg1 Up Brm Down	shBRG1	0.8235841443452308
ANKRD46	Brg Down Brm Up	shBRG1	-0.2972294532143534
ANKRD65	Brg Down Brm Up	shBRG1	-0.7362082972526955
ANKS6	Brg1 Up Brm Down	shBRG1	0.7352028478808758
ANO10	Brg1 Up Brm Down	shBRG1	0.39710255702361974
ANP32A	Both Down	shBRG1	-0.3459000006420711
ANP32E	Both Down	shBRG1	-0.9022074260700713
ANPEP	Brg Down Brm Up	shBRG1	-1.0956086721680662
ANTXR1	Both Down	shBRG1	-2.048649164174609
ANTXR2	Brg1 Up Brm Down	shBRG1	0.6988342538805665
ANXA2R	Both Up	shBRG1	1.7676914421286596
ANXA3	Brg1 Up Brm Down	shBRG1	1.1031955225516825
ANXA4	Brg Down Brm Up	shBRG1	-0.9528004318945202
ANXA5	Both Up	shBRG1	0.3882904924484258
ANXA7	Both Up	shBRG1	0.15472038245361627
ANXA9	Brg Down Brm Up	shBRG1	-1.4696799989780776
AOX1	Both Up	shBRG1	0.716410984543442
AP1M2	Brg Down Brm Up	shBRG1	-1.1020100374924169
AP1S1	Both Up	shBRG1	0.7561442541488202
AP1S2	Brg1 Up Brm Down	shBRG1	0.8043749791798688
AP1S3	Both Up	shBRG1	1.6719359383877685
AP2B1	Brg1 Up Brm Down	shBRG1	0.6035271880601293
AP3M1	Both Up	shBRG1	0.49972177854625066
AP3S2	Brg Down Brm Up	shBRG1	-0.0423340254059141
APBB1	Both Up	shBRG1	1.5618695882929843
APBB2	Both Up	shBRG1	0.07477495055115035
APC2	Both Up	shBRG1	0.2770124277306807
APCDD1	Both Down	shBRG1	-2.284287551801423
APIP	Brg Down Brm Up	shBRG1	-0.9341979925681488
APLF	Brg1 Up Brm Down	shBRG1	1.0194944772441767
APLP1	Both Up	shBRG1	1.0074240735062399
APLP2	Both Up	shBRG1	0.794381427619005
APMAP	Brg Down Brm Up	shBRG1	-0.12827708639503466
APOA1	Brg Down Brm Up	shBRG1	-1.304461407428073
APOA2	Both Down	shBRG1	-0.06621337103175798
APOA4	Brg Down Brm Up	shBRG1	-2.0724367929715855
APOA5	Brg Down Brm Up	shBRG1	-3.9853907259464814
APOB	Brg Down Brm Up	shBRG1	-1.7556682355383313
APOBEC3C	Both Up	shBRG1	0.6376896543518067
APOC1P1	Both Down	shBRG1	-0.9551567170288107
APOC2	Brg Down Brm Up	shBRG1	-1.046095164682763
APOC3	Brg Down Brm Up	shBRG1	-2.5367669698612234
APOE	Brg Down Brm Up	shBRG1	-0.40062351785021943
APOH	Brg Down Brm Up	shBRG1	-1.5825681168435966
APOL1	Brg Down Brm Up	shBRG1	-1.3594482539757984
APOL6	Brg Down Brm Up	shBRG1	-1.368897686125358
AQP11	Brg Down Brm Up	shBRG1	-0.7334735047960967
AQP7	Both Up	shBRG1	1.6996217675683267
ARAP2	Brg1 Up Brm Down	shBRG1	1.8824753249503523
AREL1	Both Up	shBRG1	0.5019002169370598
ARF6	Brg1 Up Brm Down	shBRG1	0.4840198454188264
ARFGAP3	Both Down	shBRG1	-0.2593406745701219
ARFGEF1	Brg1 Up Brm Down	shBRG1	0.5388954968633805
ARFGEF3	Both Down	shBRG1	-0.40729755100955556
ARFIP2	Brg Down Brm Up	shBRG1	-0.6566132887265426
ARG2	Brg1 Up Brm Down	shBRG1	1.4511494655060375
ARHGAP11A	Both Down	shBRG1	-0.8192529297172727
ARHGAP12	Brg1 Up Brm Down	shBRG1	0.7366547045229564
ARHGAP17	Brg1 Up Brm Down	shBRG1	0.41570811158510623
ARHGAP18	Both Down	shBRG1	-1.0132205933058749
ARHGAP21	Brg1 Up Brm Down	shBRG1	1.401002905160394
ARHGAP26	Both Down	shBRG1	-1.21124372511752
ARHGAP27	Both Up	shBRG1	0.7005480325689505
ARHGAP29	Brg1 Up Brm Down	shBRG1	1.2309223641762366
ARHGAP31	Brg1 Up Brm Down	shBRG1	5.194344777021015
ARHGAP32	Brg1 Up Brm Down	shBRG1	0.5351914419790128
ARHGAP35	Both Down	shBRG1	-0.4741357264824078
ARHGAP40	Brg1 Up Brm Down	shBRG1	2.637834461375821
ARHGAP42	Both Up	shBRG1	1.0757052468072983
ARHGAP5	Brg1 Up Brm Down	shBRG1	1.107535553800817
ARHGEF10L	Brg Down Brm Up	shBRG1	-0.7750090003077479
ARHGEF17	Brg Down Brm Up	shBRG1	-0.3822070622971177
ARHGEF19	Brg1 Up Brm Down	shBRG1	0.29895601861194626
ARHGEF25	Brg1 Up Brm Down	shBRG1	0.0773348250957729
ARHGEF28	Brg Down Brm Up	shBRG1	-0.42919507854950245
ARHGEF3	Both Up	shBRG1	0.3102287510948027
ARHGEF39	Both Down	shBRG1	-1.0885095363631736
ARID1B	Brg1 Up Brm Down	shBRG1	0.19172109764309198
ARID2	Brg1 Up Brm Down	shBRG1	0.2655467614102356
ARID3A	Brg Down Brm Up	shBRG1	-0.7822893792027962
ARID3B	Brg1 Up Brm Down	shBRG1	1.2706729105895656
ARID5B	Both Down	shBRG1	-0.5134236364090846
ARL4A	Brg1 Up Brm Down	shBRG1	0.8949401075212035
ARL6IP1	Brg Down Brm Up	shBRG1	-0.48086760099413556
ARL8A	Brg1 Up Brm Down	shBRG1	1.7073872809951778
ARL8B	Both Up	shBRG1	0.19847085072461015
ARMC9	Brg1 Up Brm Down	shBRG1	0.4153473154041533
ARNT	Both Up	shBRG1	0.09556707750186488
ARNTL	Both Up	shBRG1	1.3923361961781884
ARNTL2	Brg1 Up Brm Down	shBRG1	0.7190411053726228
ARPC1B	Brg1 Up Brm Down	shBRG1	0.5953522558939891
ARPIN	Both Down	shBRG1	-0.5403444139708988
ARRDC2	Brg1 Up Brm Down	shBRG1	0.17771033790904664
ARSB	Brg1 Up Brm Down	shBRG1	0.8064231853955696
ARSI	Brg1 Up Brm Down	shBRG1	0.4761255323659011
ASAH1	Brg Down Brm Up	shBRG1	-0.6056428028481692
ASAP1	Brg1 Up Brm Down	shBRG1	1.5086046920978837
ASAP2	Brg1 Up Brm Down	shBRG1	2.013724298482918
ASB1	Both Up	shBRG1	0.3112119083457177
ASGR1	Both Down	shBRG1	-1.4687558660117115
ASH2L	Brg Down Brm Up	shBRG1	-0.6902602015758762
ASMTL	Brg1 Up Brm Down	shBRG1	0.9240321454971259
ASPH	Brg1 Up Brm Down	shBRG1	1.3039553986358667
ASPM	Both Down	shBRG1	-1.17481737322019
ASRGL1	Both Down	shBRG1	-1.1855453244124816
ASS1	Brg Down Brm Up	shBRG1	-1.7116445847895483
ASXL1	Brg1 Up Brm Down	shBRG1	0.16264711991827902
ATAD2	Both Down	shBRG1	-1.0705439836866042
ATAD5	Both Down	shBRG1	-1.138132131994636
ATF1	Both Down	shBRG1	-0.4405250183871696
ATF3	Brg Down Brm Up	shBRG1	-0.13322369147104346
ATF4	Brg Down Brm Up	shBRG1	-0.8630479372913838
ATF6B	Both Down	shBRG1	-0.5717668944536549
ATG10	Both Up	shBRG1	0.8438789679341812
ATG101	Brg1 Up Brm Down	shBRG1	0.24630520842916023
ATG14	Both Up	shBRG1	0.4419287764422937
ATG16L1	Both Up	shBRG1	1.179853462470347
ATG9B	Brg1 Up Brm Down	shBRG1	2.4871050341217993
ATL2	Both Down	shBRG1	-0.49532787131703127
ATP1A2	Brg Down Brm Up	shBRG1	-4.02905219656653
ATP1B1	Both Down	shBRG1	-0.6758148348069974
ATP2B1	Both Down	shBRG1	-0.7098001327694231
ATP5C1	Brg Down Brm Up	shBRG1	-0.38774318286069714
ATP5I	Brg Down Brm Up	shBRG1	-0.6249233513402054
ATP6AP1L	Both Up	shBRG1	1.3052543354520405
ATP6V0A1	Both Up	shBRG1	0.1861697035672764
ATP6V0E1	Brg1 Up Brm Down	shBRG1	0.5234984059517914
ATP6V0E2	Brg Down Brm Up	shBRG1	-1.3002734780924068
ATP6V1D	Both Up	shBRG1	0.8362239185570128
ATP6V1E1	Brg1 Up Brm Down	shBRG1	0.4507356725102826
ATP6V1E2	Brg1 Up Brm Down	shBRG1	0.8861376842397563
ATP8A2	Brg1 Up Brm Down	shBRG1	2.325286455261049
ATP8B3	Brg1 Up Brm Down	shBRG1	0.6937601375846268
ATP9A	Brg1 Up Brm Down	shBRG1	0.5303685482085273
ATPAF1	Brg Down Brm Up	shBRG1	-0.6054969842163924
ATR	Brg1 Up Brm Down	shBRG1	0.4815594225370366
ATRN	Brg Down Brm Up	shBRG1	-0.39103965069036695
ATXN1	Brg1 Up Brm Down	shBRG1	0.8323568014199169
ATXN10	Brg Down Brm Up	shBRG1	-0.21217207712951597
ATXN7L1	Both Up	shBRG1	1.143112065158892
ATXN7L2	Both Up	shBRG1	0.8398696611499438
AUNIP	Both Down	shBRG1	-1.0818534783896137
AURKA	Both Down	shBRG1	-0.8931490758474895
AUTS2	Both Up	shBRG1	2.221101729769685
AVL9	Both Up	shBRG1	0.857889169420785
AXIN2	Brg1 Up Brm Down	shBRG1	0.4494148554188233
AXL	Brg1 Up Brm Down	shBRG1	2.14809599645596
AZGP1	Both Down	shBRG1	-2.9691314458878706
B2M	Brg Down Brm Up	shBRG1	-0.1959786807900961
B3GLCT	Brg1 Up Brm Down	shBRG1	0.08181700340074385
B3GNT5	Brg1 Up Brm Down	shBRG1	2.0333554093531907
B3GNT7	Brg1 Up Brm Down	shBRG1	1.4324145656837726
B3GNTL1	Brg1 Up Brm Down	shBRG1	1.3914463781204263
B4GALNT3	Brg Down Brm Up	shBRG1	-1.1308156279761437
B4GALNT4	Both Down	shBRG1	-1.6652736459732354
B4GALT4	Both Down	shBRG1	-0.5603259207934705
B4GALT5	Both Up	shBRG1	0.5039207243018698
B4GAT1	Both Down	shBRG1	-1.2902351772501937
BACE1	Brg Down Brm Up	shBRG1	-0.5172344382702136
BACH1	Brg1 Up Brm Down	shBRG1	0.8356910476615051
BAG1	Brg Down Brm Up	shBRG1	-0.7746529880446594
BAG5	Brg1 Up Brm Down	shBRG1	0.3102800938011399
BAHCC1	Both Down	shBRG1	-0.6748997768580534
BAIAP2L2	Both Down	shBRG1	-2.876148160575175
BAIAP3	Both Up	shBRG1	0.024427340731345087
BANP	Brg Down Brm Up	shBRG1	-0.02180984592709711
BARD1	Both Down	shBRG1	-1.0185055018897164
BAX	Both Up	shBRG1	0.04790811659135203
BAZ1A	Brg1 Up Brm Down	shBRG1	0.21271868067633082
BAZ1B	Both Down	shBRG1	-0.28755297341499114
BAZ2B	Brg1 Up Brm Down	shBRG1	0.9010470548084099
BBC3	Brg Down Brm Up	shBRG1	-0.051551663657027305
BBS10	Both Up	shBRG1	0.6305708741783668
BCAP29	Brg1 Up Brm Down	shBRG1	0.755401374181265
BCAR3	Both Up	shBRG1	1.9083484613864894
BCAS3	Both Up	shBRG1	0.9590532113105553
BCAS4	Brg1 Up Brm Down	shBRG1	1.235325481383879
BCAT1	Both Down	shBRG1	-0.06273450831606225
BCAT2	Brg Down Brm Up	shBRG1	-1.2218438676433354
BCL10	Brg1 Up Brm Down	shBRG1	1.0715126651414144
BCL2L1	Brg1 Up Brm Down	shBRG1	0.9652331255172761
BCL2L11	Brg Down Brm Up	shBRG1	-0.4840105336106108
BCL2L13	Both Up	shBRG1	0.8863159914647802
BCL2L2	Both Down	shBRG1	-0.08314615586214714
BCL3	Brg Down Brm Up	shBRG1	-8.81617420432648e-4
BCL6	Brg Down Brm Up	shBRG1	-0.9457555991396392
BCL7C	Both Up	shBRG1	0.4090418272102462
BCL9L	Both Up	shBRG1	1.4160469113527046
BDH1	Brg Down Brm Up	shBRG1	-1.2021136401590369
BEAN1	Both Up	shBRG1	2.5096192721879973
BECN1	Brg1 Up Brm Down	shBRG1	0.5157775377086359
BEND3	Both Down	shBRG1	-0.5277667802931066
BEND7	Both Up	shBRG1	1.4027126266404475
BEST4	Brg Down Brm Up	shBRG1	-0.7119652897847571
BFSP1	Both Up	shBRG1	1.8995161862482342
BGN	Both Down	shBRG1	-3.216326408373073
BHLHE41	Both Up	shBRG1	1.6793462667585073
BICD1	Brg1 Up Brm Down	shBRG1	1.0585579545335155
BICD2	Both Up	shBRG1	0.8459940517374995
BID	Both Up	shBRG1	0.5814936600666383
BIK	Brg1 Up Brm Down	shBRG1	2.137517019239399
BIRC2	Brg1 Up Brm Down	shBRG1	1.4492835246987639
BIRC3	Brg1 Up Brm Down	shBRG1	1.2532444028855978
BIRC5	Brg Down Brm Up	shBRG1	-1.520462581954262
BIRC7	Both Up	shBRG1	2.0625900655198324
BLM	Both Down	shBRG1	-1.0591958108779536
BLMH	Brg Down Brm Up	shBRG1	-0.6688408939632376
BLOC1S6	Brg1 Up Brm Down	shBRG1	0.282617662572941
BMF	Brg Down Brm Up	shBRG1	-1.201140300803163
BMP1	Both Up	shBRG1	0.5579228476711109
BMP4	Brg1 Up Brm Down	shBRG1	0.8582615183067567
BMP6	Both Up	shBRG1	6.055063165896198
BMS1	Both Down	shBRG1	-0.46523276764616184
BMS1P10	Both Up	shBRG1	1.3170926508415068
BNIP3	Brg Down Brm Up	shBRG1	-0.38672428179998547
BORCS6	Both Up	shBRG1	0.08530009000617392
BPGM	Both Down	shBRG1	-1.018741216602743
BPHL	Brg Down Brm Up	shBRG1	-0.22674606195563485
BPIFB2	Both Down	shBRG1	-2.097135970793606
BRCA1	Both Down	shBRG1	-0.8935731256809382
BRD2	Both Up	shBRG1	0.16056761115648882
BRI3BP	Both Down	shBRG1	-0.5893503114561087
BRICD5	Both Down	shBRG1	-1.678423700157301
BRIP1	Brg Down Brm Up	shBRG1	-1.1759863222440539
BRSK1	Brg1 Up Brm Down	shBRG1	1.2487115817816161
BRSK2	Both Up	shBRG1	1.680993374749889
BRWD3	Brg1 Up Brm Down	shBRG1	0.6387515570925353
BSDC1	Both Up	shBRG1	0.8730702045976524
BST2	Both Down	shBRG1	-0.8869873880134005
BTBD10	Both Up	shBRG1	1.0256810785593522
BTBD11	Brg1 Up Brm Down	shBRG1	1.1950803741252425
BTBD3	Brg1 Up Brm Down	shBRG1	1.0362871970676764
BTF3L4P2	Both Up	shBRG1	0.16203691871917159
BTG1	Both Up	shBRG1	0.4369427545652647
BTG3	Both Up	shBRG1	0.7610536831347035
BTN2A2	Both Up	shBRG1	0.8578237864666742
BTRC	Brg1 Up Brm Down	shBRG1	0.39866932627541835
BUB1	Both Down	shBRG1	-0.7110165491050677
BUB3	Brg Down Brm Up	shBRG1	-0.26632155352268877
BUD13	Brg Down Brm Up	shBRG1	-0.49286253028622584
BVES	Both Up	shBRG1	1.5200933139956823
C10orf10	Both Down	shBRG1	-1.6365131090717078
C10orf55	Brg1 Up Brm Down	shBRG1	3.5512522531864983
C10orf76	Both Up	shBRG1	0.040353940902430344
C10orf88	Brg1 Up Brm Down	shBRG1	0.8597011879290544
C11orf68	Both Up	shBRG1	0.9667839291764307
C11orf71	Both Up	shBRG1	0.5708645046684439
C11orf80	Both Up	shBRG1	0.7318198051196894
C11orf86	Both Up	shBRG1	4.951627394286729
C11orf95	Both Up	shBRG1	0.8527812664679358
C11orf96	Both Up	shBRG1	3.3430182612321526
C12orf75	Brg1 Up Brm Down	shBRG1	1.8139154995077102
C12orf76	Both Up	shBRG1	1.0985145352106158
C14orf159	Brg Down Brm Up	shBRG1	-0.5759464728835216
C14orf166	Both Down	shBRG1	-0.20184991611161263
C14orf79	Brg1 Up Brm Down	shBRG1	0.8642526129044515
C14orf80	Both Down	shBRG1	-1.0914360881436873
C14orf93	Brg1 Up Brm Down	shBRG1	0.5351585875605781
C15orf48	Brg1 Up Brm Down	shBRG1	3.1109325597230697
C15orf52	Brg1 Up Brm Down	shBRG1	1.23912188358072
C16orf45	Brg1 Up Brm Down	shBRG1	3.587383729826202
C16orf72	Brg1 Up Brm Down	shBRG1	0.6585455486569624
C16orf74	Brg1 Up Brm Down	shBRG1	2.3305955467858537
C16orf89	Brg Down Brm Up	shBRG1	-1.2909486110562782
C16orf91	Both Up	shBRG1	0.06913186985385988
C17orf58	Both Up	shBRG1	0.6827797606439785
C18orf25	Brg1 Up Brm Down	shBRG1	0.513382751990882
C18orf32	Both Up	shBRG1	1.0120935777489448
C18orf54	Both Down	shBRG1	-0.8072383715582107
C18orf8	Brg1 Up Brm Down	shBRG1	0.3964503648243784
C19orf12	Both Up	shBRG1	0.3675855589440362
C19orf68	Brg Down Brm Up	shBRG1	-1.1267212339111357
C1GALT1	Brg1 Up Brm Down	shBRG1	0.3181519044406824
C1orf116	Both Down	shBRG1	-1.9914318049694928
C1orf123	Brg Down Brm Up	shBRG1	-0.4696442109094576
C1orf131	Both Down	shBRG1	-1.7056816609459076
C1orf210	Brg Down Brm Up	shBRG1	-1.9175351933252547
C1orf216	Both Down	shBRG1	-1.6756823578775644
C1orf50	Both Up	shBRG1	0.31182646725370466
C1QL3	Both Up	shBRG1	5.329335145800534
C1QTNF5	Both Up	shBRG1	0.6161477505109776
C1R	Brg Down Brm Up	shBRG1	-1.4105613264996284
C1RL	Both Down	shBRG1	-0.9073896449832229
C2	Brg Down Brm Up	shBRG1	-1.012086399046386
C20orf194	Both Up	shBRG1	0.3640477737371942
C20orf96	Brg1 Up Brm Down	shBRG1	0.5411334566458001
C21orf33	Brg Down Brm Up	shBRG1	-0.8176309097643156
C21orf58	Brg Down Brm Up	shBRG1	-1.1440855145869233
C21orf59	Brg1 Up Brm Down	shBRG1	0.495967517185051
C2CD2	Brg1 Up Brm Down	shBRG1	0.5098783169743716
C2orf42	Both Up	shBRG1	0.30888855918044245
C2orf50	Both Up	shBRG1	1.96804687744986
C2orf54	Brg Down Brm Up	shBRG1	-2.718776322491753
C2orf68	Both Down	shBRG1	-0.5234088449582058
C2orf72	Brg Down Brm Up	shBRG1	-0.9904160594584379
C2orf82	Both Down	shBRG1	-1.2068011976181523
C3	Brg Down Brm Up	shBRG1	-1.7357390589859782
C3orf52	Both Up	shBRG1	2.0998766524043484
C3orf58	Brg Down Brm Up	shBRG1	-1.0614654888213921
C3orf70	Both Down	shBRG1	-0.01755035854151062
C4A	Both Down	shBRG1	-2.1542003802577963
C4B	Both Down	shBRG1	-2.2070366117680513
C4BPB	Brg Down Brm Up	shBRG1	-1.0009038195790059
C4orf46	Both Down	shBRG1	-0.5985635547591257
C5orf24	Brg1 Up Brm Down	shBRG1	0.7270118527491145
C5orf42	Both Up	shBRG1	0.8495927037871017
C6orf132	Brg1 Up Brm Down	shBRG1	2.2268128186355884
C6orf62	Brg Down Brm Up	shBRG1	-0.6798466289133165
C7	Both Down	shBRG1	-2.2694723126190124
C7orf43	Both Up	shBRG1	0.9970274775937333
C7orf49	Brg Down Brm Up	shBRG1	-0.5771586550572041
C8B	Both Down	shBRG1	-1.371901792524582
C8orf58	Both Up	shBRG1	0.3013033164212948
C9orf116	Both Down	shBRG1	-0.16199643796144564
C9orf152	Both Down	shBRG1	-2.753268891250495
C9orf40	Brg Down Brm Up	shBRG1	-0.5757560154916184
C9orf64	Both Up	shBRG1	0.18397309710374565
CA12	Brg Down Brm Up	shBRG1	-2.391290691614773
CA14	Both Down	shBRG1	-1.5763238660231866
CA2	Both Up	shBRG1	3.3704155684494563
CA4	Both Down	shBRG1	-7.156963285347256
CA5A	Brg Down Brm Up	shBRG1	-1.7118128402670612
CAB39L	Both Up	shBRG1	1.7059244925922803
CABLES1	Both Up	shBRG1	0.04221635073650865
CABLES2	Brg Down Brm Up	shBRG1	-0.9598867911366835
CABYR	Both Up	shBRG1	1.4691227987350628
CACNA2D4	Brg1 Up Brm Down	shBRG1	1.0400087343637219
CACNB1	Brg1 Up Brm Down	shBRG1	0.93224944358689
CACNB3	Brg1 Up Brm Down	shBRG1	1.9129148337372535
CACNG4	Brg1 Up Brm Down	shBRG1	1.1729409709931584
CACYBP	Brg Down Brm Up	shBRG1	-0.46250945385441955
CADM1	Both Down	shBRG1	-1.3096628968395265
CADPS2	Both Down	shBRG1	-1.5450566745572127
CALCOCO2	Brg1 Up Brm Down	shBRG1	0.643204564850574
CALM2	Brg1 Up Brm Down	shBRG1	0.44963811627033123
CALM3	Brg Down Brm Up	shBRG1	-0.5032368550110745
CALR	Both Down	shBRG1	-0.8799648117470472
CAMK2G	Brg Down Brm Up	shBRG1	-0.4729074622703125
CAMK2N1	Both Down	shBRG1	-0.02084095499674825
CAMKK2	Both Up	shBRG1	0.21474350287895114
CAMSAP1	Both Up	shBRG1	0.6132920067870248
CAMSAP2	Brg1 Up Brm Down	shBRG1	1.188687517616541
CANX	Brg Down Brm Up	shBRG1	-0.8178098908871337
CAP1	Both Up	shBRG1	0.7146039632449619
CAPN10	Both Up	shBRG1	0.47366305045308055
CAPN2	Both Up	shBRG1	2.7016875316315927
CARD19	Both Up	shBRG1	0.7775412745435346
CARS	Brg1 Up Brm Down	shBRG1	0.5229857454992553
CASC10	Brg Down Brm Up	shBRG1	-0.17646549272535136
CASKIN2	Both Up	shBRG1	0.35553951142496154
CASP3	Brg Down Brm Up	shBRG1	-0.21119347832725166
CASP4	Both Down	shBRG1	-0.6253898328175204
CASP7	Brg Down Brm Up	shBRG1	-0.6163532420926772
CASP8	Brg1 Up Brm Down	shBRG1	0.4051754588416314
CASS4	Brg1 Up Brm Down	shBRG1	1.5526232549278187
CAST	Both Up	shBRG1	0.6136622656788425
CASZ1	Brg Down Brm Up	shBRG1	-0.9674284440176498
CATSPER1	Brg1 Up Brm Down	shBRG1	3.148538086495293
CATSPERG	Both Down	shBRG1	-1.20713500206336
CBFA2T2	Brg Down Brm Up	shBRG1	-0.2938052729369607
CBFB	Brg1 Up Brm Down	shBRG1	1.0872875213110416
CBLL1	Brg1 Up Brm Down	shBRG1	0.323193222452222
CBLN3	Both Up	shBRG1	0.4890468528273376
CBSL	Both Down	shBRG1	-2.880731449363596
CBX1	Brg Down Brm Up	shBRG1	-0.4847915085356632
CBX4	Brg Down Brm Up	shBRG1	-0.7966686921372753
CBX6	Both Down	shBRG1	-0.11007731719907522
CBX8	Brg Down Brm Up	shBRG1	-0.6159044897937761
CC2D1B	Both Up	shBRG1	0.6655758827457541
CCDC102A	Brg1 Up Brm Down	shBRG1	1.472399532057872
CCDC112	Brg1 Up Brm Down	shBRG1	0.42500369822017214
CCDC137	Both Up	shBRG1	0.0773628789370226
CCDC138	Both Down	shBRG1	-1.2411405730142882
CCDC142	Brg Down Brm Up	shBRG1	-1.2537195799637646
CCDC15	Both Down	shBRG1	-1.2299579590835452
CCDC154	Brg Down Brm Up	shBRG1	-2.150561697491624
CCDC170	Both Down	shBRG1	-1.0557262183769889
CCDC183	Both Down	shBRG1	-1.7202472883058604
CCDC34	Both Down	shBRG1	-2.0233642630768798
CCDC47	Brg Down Brm Up	shBRG1	-0.5010292426178754
CCDC51	Both Up	shBRG1	0.08211081974756093
CCDC59	Both Down	shBRG1	-1.0387920649945612
CCDC6	Both Down	shBRG1	-0.4794176504672189
CCDC68	Brg1 Up Brm Down	shBRG1	1.3726160430985528
CCDC69	Brg Down Brm Up	shBRG1	-1.7274344215576716
CCDC74A	Brg1 Up Brm Down	shBRG1	2.3312606942406537
CCDC85C	Brg Down Brm Up	shBRG1	-2.059134066226552
CCDC90B	Both Up	shBRG1	0.861280016729387
CCDC96	Both Up	shBRG1	0.2291083048074868
CCL16	Brg Down Brm Up	shBRG1	-1.162965057389063
CCM2	Both Up	shBRG1	0.837720946243581
CCNA2	Both Down	shBRG1	-1.3553824776134875
CCNB1	Both Down	shBRG1	-1.1738639907767903
CCNB1IP1	Both Down	shBRG1	-0.36562298317642744
CCND1	Brg1 Up Brm Down	shBRG1	1.2525607397141223
CCNDBP1	Both Up	shBRG1	0.5175496335100228
CCNG2	Both Up	shBRG1	0.7628269575585753
CCNJ	Both Down	shBRG1	-0.08485692241529615
CCNJL	Brg1 Up Brm Down	shBRG1	1.1486904700822684
CCNK	Both Up	shBRG1	0.34067254508479977
CCNO	Brg1 Up Brm Down	shBRG1	0.10744265450263574
CCNY	Brg1 Up Brm Down	shBRG1	0.05480676215311794
CCP110	Both Down	shBRG1	-1.1091373767867496
CCR7	Brg1 Up Brm Down	shBRG1	1.9803378029418341
CCS	Brg Down Brm Up	shBRG1	-0.41618593541717536
CCSAP	Both Down	shBRG1	-0.8506657766383509
CCSER2	Brg1 Up Brm Down	shBRG1	0.5285642765330725
CD109	Brg1 Up Brm Down	shBRG1	2.109948821361858
CD22	Both Up	shBRG1	0.9505608688775226
CD2AP	Brg1 Up Brm Down	shBRG1	0.08689870145616291
CD46	Brg Down Brm Up	shBRG1	-2.1625667641474338
CD58	Brg1 Up Brm Down	shBRG1	0.26320705237097486
CD59	Both Up	shBRG1	0.7912434844846158
CD68	Both Up	shBRG1	0.27988465195498474
CD7	Brg Down Brm Up	shBRG1	-1.1995179426785307
CD79A	Brg1 Up Brm Down	shBRG1	3.959638079781306
CD9	Both Up	shBRG1	2.7289186904775913
CDA	Both Up	shBRG1	2.62252869728192
CDC14A	Brg1 Up Brm Down	shBRG1	0.8845756996205156
CDC25A	Brg Down Brm Up	shBRG1	-0.8537845913174357
CDC25C	Brg Down Brm Up	shBRG1	-1.0779331855529877
CDC42	Both Up	shBRG1	0.34353374724469443
CDC42BPA	Brg1 Up Brm Down	shBRG1	0.8065676623530418
CDC42BPB	Both Up	shBRG1	0.6070700399034921
CDC42EP2	Both Up	shBRG1	1.8795537561601436
CDC42EP4	Brg Down Brm Up	shBRG1	-1.2931790808654509
CDC42SE1	Both Up	shBRG1	1.0738173706104575
CDC45	Both Down	shBRG1	-0.9962034029671762
CDC6	Both Down	shBRG1	-1.4441139570906214
CDCA2	Both Down	shBRG1	-0.7782229534919972
CDCA3	Brg Down Brm Up	shBRG1	-1.0828273667161015
CDCA5	Both Down	shBRG1	-0.9767566156943795
CDCA7	Both Down	shBRG1	-0.6074407553217847
CDCA7L	Both Down	shBRG1	-0.6591583827080538
CDH15	Both Down	shBRG1	-1.3726141560859761
CDH16	Both Down	shBRG1	-3.9925763630867785
CDH23	Both Up	shBRG1	0.648150477255653
CDH4	Brg Down Brm Up	shBRG1	-1.5874042800283303
CDHR2	Brg Down Brm Up	shBRG1	-1.180073980796293
CDHR3	Both Up	shBRG1	1.2374163585752798
CDHR5	Brg Down Brm Up	shBRG1	-2.5367812998704906
CDIP1	Brg Down Brm Up	shBRG1	-0.43931862285669115
CDK1	Both Down	shBRG1	-1.2016865607185316
CDK17	Brg1 Up Brm Down	shBRG1	2.183247863132018
CDK19	Both Down	shBRG1	-0.13414183839566046
CDK2	Both Down	shBRG1	-0.5248445577849828
CDK5RAP2	Brg Down Brm Up	shBRG1	-0.6932717831185267
CDK6	Both Down	shBRG1	-1.7293928306484552
CDK7	Brg1 Up Brm Down	shBRG1	0.2790444429158615
CDKL5	Both Up	shBRG1	0.05080059032645119
CDKN1A	Both Up	shBRG1	1.1796449382283407
CDKN1B	Brg Down Brm Up	shBRG1	-1.1006825364136565
CDKN2A	Brg1 Up Brm Down	shBRG1	1.5573920273542887
CDKN2AIPNL	Both Up	shBRG1	0.05191946954887789
CDKN2B	Brg1 Up Brm Down	shBRG1	2.098069100581147
CDKN2C	Both Down	shBRG1	-2.023055662160909
CDKN2D	Brg Down Brm Up	shBRG1	-0.9911563110819794
CDKN3	Both Down	shBRG1	-1.519428894326118
CDO1	Brg Down Brm Up	shBRG1	-1.5252363915384284
CDON	Both Down	shBRG1	-0.7840943680382019
CDPF1	Both Up	shBRG1	0.6827410196910287
CDR2	Both Down	shBRG1	-0.021488744674953836
CDR2L	Brg1 Up Brm Down	shBRG1	1.3144466101555805
CDS2	Both Up	shBRG1	0.6323886153482198
CDYL	Brg1 Up Brm Down	shBRG1	0.40332197308647516
CELSR2	Both Down	shBRG1	-0.9697780475351538
CENPA	Both Down	shBRG1	-0.9151885434486527
CENPH	Both Down	shBRG1	-0.9265612541610094
CENPN	Both Down	shBRG1	-1.4704984299704285
CENPP	Brg Down Brm Up	shBRG1	-0.7928825139127343
CENPU	Brg Down Brm Up	shBRG1	-1.2598106154540305
CENPV	Both Down	shBRG1	-0.6255339325107375
CEP170	Brg1 Up Brm Down	shBRG1	0.8116055201450502
CEP250	Both Up	shBRG1	0.2118648944457886
CEP57	Both Down	shBRG1	-0.7645369275684072
CEP68	Brg1 Up Brm Down	shBRG1	0.7745751451660235
CEP76	Brg1 Up Brm Down	shBRG1	0.11555540436543829
CEP78	Both Down	shBRG1	-0.7221842921035314
CEP85L	Both Up	shBRG1	1.223005210240246
CEP89	Both Up	shBRG1	0.712177293751228
CEPT1	Brg Down Brm Up	shBRG1	-0.4263359294458253
CERS2	Brg Down Brm Up	shBRG1	-0.176203564932087
CERS5	Both Up	shBRG1	0.7122949311885236
CERS6	Both Down	shBRG1	-0.6488727946843925
CES1	Brg Down Brm Up	shBRG1	-1.5505758839746357
CES1P1	Both Up	shBRG1	2.9310089067895606
CES2	Brg Down Brm Up	shBRG1	-1.2369408921627627
CFAP97	Brg1 Up Brm Down	shBRG1	0.058459002124508413
CFB	Brg Down Brm Up	shBRG1	-1.6811611459883375
CFD	Brg Down Brm Up	shBRG1	-0.7469597918526496
CFDP1	Brg Down Brm Up	shBRG1	-0.9296802763412109
CFL2	Both Up	shBRG1	0.38770833446196923
CFLAR	Brg1 Up Brm Down	shBRG1	0.8120881297074499
CGN	Both Up	shBRG1	1.1419150672942002
CGREF1	Both Down	shBRG1	-1.0970209310871364
CHADL	Both Down	shBRG1	-2.3528771665740758
CHAF1A	Both Down	shBRG1	-1.1569543030891345
CHD1L	Both Down	shBRG1	-0.5491563730338457
CHD3	Both Up	shBRG1	0.9268564064149811
CHD4	Both Down	shBRG1	-0.358311310187748
CHD8	Brg1 Up Brm Down	shBRG1	0.45123413669255363
CHDH	Brg Down Brm Up	shBRG1	-0.8229482157104004
CHEK1	Both Down	shBRG1	-0.3210283582752625
CHFR	Both Up	shBRG1	0.48138451884612055
CHGB	Brg1 Up Brm Down	shBRG1	2.4702659790174413
CHIC2	Brg1 Up Brm Down	shBRG1	1.347404258577036
CHKA	Brg Down Brm Up	shBRG1	-0.7380719198402474
CHMP1B	Both Up	shBRG1	1.262717809204181
CHMP4A	Both Down	shBRG1	-0.48999358868997855
CHMP7	Brg1 Up Brm Down	shBRG1	0.5489743286691663
CHN2	Brg Down Brm Up	shBRG1	-0.8968319908223071
CHPF	Both Down	shBRG1	-0.28769842972960485
CHPT1	Brg Down Brm Up	shBRG1	-1.5851116444318663
CHRM4	Brg Down Brm Up	shBRG1	-0.21304490699831444
CHRNB1	Brg1 Up Brm Down	shBRG1	0.8038326370915517
CHST1	Brg1 Up Brm Down	shBRG1	3.662578699675559
CHST10	Brg1 Up Brm Down	shBRG1	0.7368861235512312
CHTF18	Both Down	shBRG1	-0.8993535785346066
CIPC	Brg1 Up Brm Down	shBRG1	0.26845314206006965
CIRBP	Brg Down Brm Up	shBRG1	-0.8178219904499865
CIT	Brg Down Brm Up	shBRG1	-0.6453391188772788
CITED4	Both Up	shBRG1	1.69633313822012
CIZ1	Brg1 Up Brm Down	shBRG1	0.4870548472183477
CKAP2	Both Down	shBRG1	-0.5600214871826428
CKB	Both Down	shBRG1	-2.0406813519209144
CKS1B	Brg Down Brm Up	shBRG1	-1.7025733990216871
CLASP2	Both Down	shBRG1	-0.3977859426812058
CLCF1	Brg1 Up Brm Down	shBRG1	1.3260996045634579
CLCN3	Brg1 Up Brm Down	shBRG1	0.5024853816985421
CLDN11	Both Down	shBRG1	-1.210324904968204
CLDN3	Both Up	shBRG1	1.9533459260141317
CLDN4	Both Up	shBRG1	1.9022945242781848
CLGN	Brg Down Brm Up	shBRG1	-0.5233127480919593
CLIP1	Both Up	shBRG1	0.7077384423918955
CLMN	Both Down	shBRG1	-0.8049720430734321
CLOCK	Both Down	shBRG1	-1.2622842163166155
CLSPN	Both Down	shBRG1	-1.186166264519635
CLSTN3	Brg Down Brm Up	shBRG1	-0.8618698999229237
CLTB	Both Up	shBRG1	2.1259952296065348
CLTC	Brg Down Brm Up	shBRG1	-0.35165971832441034
CLTCL1	Both Up	shBRG1	0.2635480892760913
CMBL	Both Up	shBRG1	0.591641512006213
CMIP	Brg1 Up Brm Down	shBRG1	1.01150629052588
CMTM3	Both Up	shBRG1	1.3452227782585304
CMTM8	Brg Down Brm Up	shBRG1	-0.47230351685227984
CMTR2	Brg1 Up Brm Down	shBRG1	0.9887255615510377
CNEP1R1	Brg1 Up Brm Down	shBRG1	0.6070091443778981
CNIH2	Brg1 Up Brm Down	shBRG1	1.2169962658302187
CNKSR3	Brg Down Brm Up	shBRG1	-1.0519828359404173
CNN1	Both Up	shBRG1	3.0348287475440623
CNN3	Brg Down Brm Up	shBRG1	-0.17546914713229864
CNOT11	Both Down	shBRG1	-0.2987460577006281
CNOT2	Both Down	shBRG1	-0.4628837049590037
CNOT4	Both Up	shBRG1	0.3221713499387887
CNOT6L	Both Down	shBRG1	-0.6355082830741049
CNP	Both Down	shBRG1	-1.00620311570439
CNPY2	Both Down	shBRG1	-0.7845316994102253
CNTD2	Brg1 Up Brm Down	shBRG1	1.1309491398257685
CNTROB	Both Up	shBRG1	0.8271848095141334
COBL	Both Up	shBRG1	0.9030001808418583
COBLL1	Both Down	shBRG1	-1.1491180025735057
COCH	Both Down	shBRG1	-0.18378596337138248
COG4	Brg Down Brm Up	shBRG1	-0.1106634318048234
COL16A1	Both Down	shBRG1	-2.74484350818714
COL2A1	Brg Down Brm Up	shBRG1	-3.1178288397866765
COL5A1	Brg1 Up Brm Down	shBRG1	2.1854665246421905
COL6A1	Both Up	shBRG1	0.16197589546883723
COL9A2	Both Down	shBRG1	-1.2891924541652486
COLEC12	Both Up	shBRG1	1.2083426387541771
COLGALT2	Brg1 Up Brm Down	shBRG1	0.4593974260643497
COMMD3	Brg1 Up Brm Down	shBRG1	0.7910125574916084
COMP	Brg1 Up Brm Down	shBRG1	1.5065294950573251
COMT	Brg Down Brm Up	shBRG1	-0.4383865956622861
COPS4	Both Down	shBRG1	-0.39086218629918523
COPS7B	Both Down	shBRG1	-0.07103353875787846
COQ10B	Brg1 Up Brm Down	shBRG1	0.632551748920817
COQ5	Brg Down Brm Up	shBRG1	-0.3005363674182831
COQ6	Brg Down Brm Up	shBRG1	-1.0979922741740844
COQ7	Brg Down Brm Up	shBRG1	-0.7554221368814626
CORO1A	Brg1 Up Brm Down	shBRG1	0.2233987360084285
CORO2A	Both Down	shBRG1	-0.11601546833005709
CORO2B	Brg1 Up Brm Down	shBRG1	3.6052681893179637
CORO6	Both Down	shBRG1	-0.19167149626731222
COTL1	Brg1 Up Brm Down	shBRG1	1.6941100288128115
COX11	Brg Down Brm Up	shBRG1	-0.6064161332780945
CPB2	Brg Down Brm Up	shBRG1	-2.017760591370833
CPEB2	Brg1 Up Brm Down	shBRG1	1.0211160181698513
CPEB3	Brg Down Brm Up	shBRG1	-0.11629642887243152
CPEB4	Brg1 Up Brm Down	shBRG1	1.5497753132832677
CPLX1	Brg Down Brm Up	shBRG1	-0.6784038546583812
CPLX2	Both Down	shBRG1	-0.9917124801993342
CPN2	Brg Down Brm Up	shBRG1	-1.689839360068108
CPNE2	Both Up	shBRG1	1.1331076591429772
CPNE5	Both Up	shBRG1	2.9809590514025954
CPNE8	Both Up	shBRG1	1.4822335161245446
CPOX	Both Down	shBRG1	-0.497370215827381
CPPED1	Brg Down Brm Up	shBRG1	-0.10430962619247774
CPQ	Brg Down Brm Up	shBRG1	-0.827442381627706
CPSF2	Brg1 Up Brm Down	shBRG1	0.03018678563459654
CPSF3	Both Down	shBRG1	-0.365484947180365
CPSF4	Brg Down Brm Up	shBRG1	-0.7189253655568495
CPT1A	Brg Down Brm Up	shBRG1	-0.5378653974094784
CRABP2	Both Down	shBRG1	-1.7817684179526372
CRACR2B	Both Down	shBRG1	-0.560440139926477
CRCP	Both Up	shBRG1	0.10221073009060666
CREB3L1	Brg1 Up Brm Down	shBRG1	3.8632385294276896
CREB3L2	Both Down	shBRG1	-1.0281441891087062
CREB5	Both Up	shBRG1	1.4530864622127606
CREBRF	Both Up	shBRG1	1.7659935499048316
CREG1	Both Down	shBRG1	-1.2480080076155318
CRELD1	Both Down	shBRG1	-0.4562414810524995
CRELD2	Both Down	shBRG1	-0.8401291835367943
CRIP1	Brg Down Brm Up	shBRG1	-0.7360969184696371
CRK	Both Up	shBRG1	0.5478633961937209
CRLF3	Brg1 Up Brm Down	shBRG1	0.8183879923506007
CRLS1	Both Down	shBRG1	-0.76681148062254
CRTC2	Both Up	shBRG1	0.9412892338621471
CRTC3	Both Up	shBRG1	0.100391217482929
CRY1	Brg1 Up Brm Down	shBRG1	0.5202313155473873
CRY2	Both Up	shBRG1	0.5452823246084896
CRYAA	Both Down	shBRG1	-1.2225660415008142
CRYL1	Brg Down Brm Up	shBRG1	-0.4249849568406473
CRYM	Both Up	shBRG1	1.7789642924362727
CRYZ	Both Up	shBRG1	0.8635080258773541
CSDC2	Brg1 Up Brm Down	shBRG1	2.254434682503795
CSE1L	Both Down	shBRG1	-0.36140515076224766
CSF1	Both Up	shBRG1	2.198546685550472
CSF3R	Brg Down Brm Up	shBRG1	-1.430118230620344
CSNK1A1	Both Up	shBRG1	0.616960499955699
CSNK1D	Brg1 Up Brm Down	shBRG1	0.2786131100367247
CSNK1E	Both Up	shBRG1	0.761991323117921
CSNK1G1	Brg1 Up Brm Down	shBRG1	0.7472496579360782
CSNK2A1	Brg1 Up Brm Down	shBRG1	0.3473457069469927
CSRNP2	Both Up	shBRG1	1.0556207188000268
CSRP2	Both Down	shBRG1	-1.0179875805779484
CST3	Brg Down Brm Up	shBRG1	-0.6154777335857523
CST4	Brg1 Up Brm Down	shBRG1	3.9549850591618205
CSTB	Both Up	shBRG1	0.25755600893490055
CSTF3	Both Up	shBRG1	0.3358388587575352
CTGF	Brg1 Up Brm Down	shBRG1	0.6834771791680803
CTH	Brg Down Brm Up	shBRG1	-0.9671617232694674
CTHRC1	Brg1 Up Brm Down	shBRG1	2.223072764472958
CTNNA1	Both Up	shBRG1	0.33389663622998883
CTNNB1	Brg Down Brm Up	shBRG1	-0.4425786348254696
CTPS1	Both Down	shBRG1	-0.15693396915767688
CTR9	Brg1 Up Brm Down	shBRG1	0.450215167941113
CTSA	Brg Down Brm Up	shBRG1	-0.10966441909422041
CTSB	Both Up	shBRG1	0.8339073361346064
CTSH	Brg Down Brm Up	shBRG1	-1.2272583667338128
CTSS	Both Down	shBRG1	-1.3017899124411754
CTTN	Brg1 Up Brm Down	shBRG1	0.9119164208209232
CTTNBP2NL	Brg1 Up Brm Down	shBRG1	1.85725378265883
CUEDC1	Both Up	shBRG1	1.2490783819927112
CUEDC2	Both Up	shBRG1	0.6304446117737043
CUL9	Brg1 Up Brm Down	shBRG1	0.7177804757811066
CUX1	Both Up	shBRG1	0.03410759388697413
CWF19L2	Both Down	shBRG1	-1.007759607189156
CX3CL1	Both Down	shBRG1	-1.8115954925372115
CXCR4	Brg1 Up Brm Down	shBRG1	2.3831551522032512
CXorf38	Brg Down Brm Up	shBRG1	-0.5032082966076313
CXXC5	Brg Down Brm Up	shBRG1	-1.0408386020875244
CYB561A3	Both Up	shBRG1	0.8713127039321024
CYB5A	Brg Down Brm Up	shBRG1	-1.3066464382998788
CYGB	Brg Down Brm Up	shBRG1	-0.8382944100413158
CYP11A1	Both Up	shBRG1	1.7746873587482404
CYP21A1P	Both Down	shBRG1	-2.067061681706488
CYP21A2	Both Down	shBRG1	-2.1617015431247735
CYP24A1	Brg1 Up Brm Down	shBRG1	1.8927588036538834
CYP26B1	Brg1 Up Brm Down	shBRG1	2.2334644375073514
CYP2S1	Both Up	shBRG1	1.4710990430130895
CYP3A7-CYP3A51P	Both Down	shBRG1	-4.107993081749527
CYP4F11	Both Down	shBRG1	-1.7783330125587844
CYP4F3	Brg Down Brm Up	shBRG1	-1.60170025823028
CYP51A1	Brg Down Brm Up	shBRG1	-1.0364913477698678
CYP8B1	Brg Down Brm Up	shBRG1	-2.052290976220898
CYR61	Both Up	shBRG1	1.92382773571015
CYSRT1	Both Up	shBRG1	0.125396283045793
CYTH3	Brg1 Up Brm Down	shBRG1	1.293426901001609
D2HGDH	Brg Down Brm Up	shBRG1	-0.48736652878170117
DAAM1	Both Down	shBRG1	-0.5743829937852798
DAB2	Both Up	shBRG1	1.0657126941103103
DACT1	Brg1 Up Brm Down	shBRG1	3.598383416098984
DAG1	Brg Down Brm Up	shBRG1	-0.6621712310557245
DAGLB	Both Up	shBRG1	1.038313745121411
DAP3	Both Up	shBRG1	0.21266014253843396
DAPK1	Brg Down Brm Up	shBRG1	-0.4526057141880469
DAPK3	Both Up	shBRG1	0.6180372215730974
DAZAP2	Both Up	shBRG1	0.5963278264041196
DBF4	Both Down	shBRG1	-1.2926440859295
DBI	Brg Down Brm Up	shBRG1	-1.2243676624273252
DBN1	Brg1 Up Brm Down	shBRG1	1.1758314618260257
DBNDD2	Brg1 Up Brm Down	shBRG1	1.2765230672538719
DBT	Brg Down Brm Up	shBRG1	-0.5103194090874656
DCAF11	Brg Down Brm Up	shBRG1	-0.749132439529768
DCAF4	Both Up	shBRG1	0.5568521830417794
DCBLD1	Brg1 Up Brm Down	shBRG1	1.358007947502665
DCBLD2	Brg1 Up Brm Down	shBRG1	1.3103989783821475
DCDC2	Both Down	shBRG1	-0.19502939179585685
DCP2	Brg Down Brm Up	shBRG1	-0.6894795701426478
DDAH1	Both Up	shBRG1	0.18191196848588848
DDB1	Both Down	shBRG1	-0.1789906081081684
DDB2	Both Up	shBRG1	0.4599930937077182
DDC	Brg Down Brm Up	shBRG1	-1.8705164542840742
DDHD2	Both Up	shBRG1	0.16583941858442902
DDI2	Brg Down Brm Up	shBRG1	-1.0356434956872203
DDIT3	Brg Down Brm Up	shBRG1	-0.6945668906107056
DDR1	Both Up	shBRG1	2.016640931673924
DDX18	Both Down	shBRG1	-0.0721914434781104
DDX19A	Brg Down Brm Up	shBRG1	-0.28814197683687065
DDX21	Both Down	shBRG1	-0.10562388216473705
DDX31	Both Up	shBRG1	0.4033258041711063
DDX58	Brg1 Up Brm Down	shBRG1	1.3853797720420056
DDX59	Both Up	shBRG1	0.6940941207333252
DEF6	Brg1 Up Brm Down	shBRG1	1.0168454726398717
DEGS1	Both Up	shBRG1	0.6226558692771326
DEGS2	Brg Down Brm Up	shBRG1	-0.11102326693647577
DEK	Both Down	shBRG1	-0.8766384367462906
DENND3	Both Up	shBRG1	1.4088700470895388
DENND4A	Brg1 Up Brm Down	shBRG1	0.5342857166160335
DENND5A	Both Up	shBRG1	0.745890145079704
DEPDC1	Both Down	shBRG1	-1.458249798095352
DEPDC1B	Both Down	shBRG1	-1.475227019487966
DEPDC7	Brg Down Brm Up	shBRG1	-0.7478409611822145
DESI2	Brg1 Up Brm Down	shBRG1	0.002144166785696723
DFFB	Both Down	shBRG1	-0.6425583411156527
DFNA5	Brg1 Up Brm Down	shBRG1	0.6540697384639907
DGAT1	Brg Down Brm Up	shBRG1	-1.4568722739855557
DGCR8	Both Down	shBRG1	-0.44222518962696333
DGKA	Brg1 Up Brm Down	shBRG1	2.101497673388551
DGKG	Brg1 Up Brm Down	shBRG1	0.5691675179425764
DHFR	Brg Down Brm Up	shBRG1	-1.3570974166628793
DHRS1	Both Down	shBRG1	-0.28710540170322574
DHRS12	Both Up	shBRG1	0.4525532768148271
DHRS2	Brg Down Brm Up	shBRG1	-2.2595413923815113
DHRS3	Brg Down Brm Up	shBRG1	-0.634816403901384
DHRS7	Both Up	shBRG1	0.6577817836172837
DHX29	Brg1 Up Brm Down	shBRG1	0.23784547133509681
DHX32	Brg1 Up Brm Down	shBRG1	1.192479086643972
DHX33	Both Down	shBRG1	-0.7904863580090732
DHX57	Brg1 Up Brm Down	shBRG1	0.2899414044526893
DHX58	Brg Down Brm Up	shBRG1	-0.808350677820806
DIABLO	Both Up	shBRG1	0.055750668316623404
DIAPH3	Brg Down Brm Up	shBRG1	-0.6081423277753669
DICER1	Both Down	shBRG1	-0.6971405243702223
DIDO1	Both Up	shBRG1	0.056582420839300346
DIEXF	Both Up	shBRG1	0.9017771962601898
DIP2C	Brg Down Brm Up	shBRG1	-0.13868459490478582
DIS3	Brg1 Up Brm Down	shBRG1	0.3209552218092798
DIS3L	Brg Down Brm Up	shBRG1	-1.0487367243808472
DISC1	Brg1 Up Brm Down	shBRG1	0.07217413228815334
DISP2	Brg1 Up Brm Down	shBRG1	1.4674874106867497
DIXDC1	Brg Down Brm Up	shBRG1	-0.6696558724629086
DKC1	Both Down	shBRG1	-0.2986316557139421
DKK1	Brg1 Up Brm Down	shBRG1	0.11307754151948608
DKK3	Brg1 Up Brm Down	shBRG1	2.536962864469829
DLEC1	Both Down	shBRG1	-1.6169326718031642
DLG3	Both Up	shBRG1	0.4531562141148869
DLG4	Brg1 Up Brm Down	shBRG1	1.9427438852413532
DLGAP4	Both Up	shBRG1	0.8245841580983121
DLGAP5	Both Down	shBRG1	-1.0368843080348575
DLL4	Both Up	shBRG1	4.08535051741285
DLX2	Both Up	shBRG1	2.269533332609882
DLX3	Both Up	shBRG1	1.7232705443679404
DLX6	Both Down	shBRG1	-0.8102698814604237
DMAP1	Brg Down Brm Up	shBRG1	-0.954082699288138
DMGDH	Both Up	shBRG1	0.5735133468755395
DMXL2	Brg1 Up Brm Down	shBRG1	0.6489821071850488
DNA2	Both Down	shBRG1	-0.7133720400111256
DNAAF1	Both Up	shBRG1	0.5549644472587767
DNAAF2	Brg1 Up Brm Down	shBRG1	0.33946352735925023
DNAH10	Both Up	shBRG1	2.044642473088063
DNAJA3	Brg Down Brm Up	shBRG1	-0.3980206856626863
DNAJB1	Both Up	shBRG1	0.6326602176141662
DNAJB11	Both Down	shBRG1	-0.9327490120264581
DNAJB2	Both Up	shBRG1	0.2612329547064914
DNAJB5	Brg1 Up Brm Down	shBRG1	1.310377485830339
DNAJB6	Brg1 Up Brm Down	shBRG1	1.0670736661900242
DNAJC10	Both Down	shBRG1	-0.20388543942964443
DNAJC17	Both Up	shBRG1	0.4903448120827749
DNAJC18	Both Up	shBRG1	0.7779413239203864
DNAJC21	Both Down	shBRG1	-0.6009973531336673
DNAJC22	Brg Down Brm Up	shBRG1	-0.512657790745764
DNAJC8	Brg Down Brm Up	shBRG1	-0.2555733489535477
DNASE1L1	Brg1 Up Brm Down	shBRG1	1.2207018545997503
DNLZ	Both Up	shBRG1	0.9663976068987218
DNM1P46	Brg Down Brm Up	shBRG1	-0.687980663561226
DNMBP	Both Up	shBRG1	2.1030893176010275
DNMT3A	Brg Down Brm Up	shBRG1	-0.411439183818651
DNTTIP1	Brg1 Up Brm Down	shBRG1	0.8325618157806104
DOCK4	Brg1 Up Brm Down	shBRG1	1.3691419945966905
DOCK8	Both Up	shBRG1	0.8138048939950494
DOCK9	Both Up	shBRG1	3.351174266615976
DOK4	Brg Down Brm Up	shBRG1	-0.22970841047829002
DOLPP1	Brg Down Brm Up	shBRG1	-0.7183009898679242
DONSON	Both Down	shBRG1	-1.3292284983693783
DOPEY2	Both Up	shBRG1	1.6333509480954755
DPEP1	Both Down	shBRG1	-2.708870864647692
DPEP2	Brg Down Brm Up	shBRG1	-1.8855826604167008
DPH3	Both Up	shBRG1	0.5759316330883603
DPH5	Brg1 Up Brm Down	shBRG1	0.3189396294961643
DPP10	Both Down	shBRG1	-1.117650574187941
DPP4	Brg Down Brm Up	shBRG1	-1.1405017106160595
DPP7	Brg Down Brm Up	shBRG1	-1.6714889274509093
DPY19L1	Brg1 Up Brm Down	shBRG1	1.1252507855379539
DPYD	Brg Down Brm Up	shBRG1	-1.6296051219958285
DPYSL4	Both Up	shBRG1	1.5433717841789432
DQX1	Brg Down Brm Up	shBRG1	-0.834947793108775
DRAM1	Brg Down Brm Up	shBRG1	-0.354247865043392
DRAP1	Brg1 Up Brm Down	shBRG1	1.060473235262204
DSC2	Both Up	shBRG1	0.6602594339827346
DSCC1	Both Down	shBRG1	-1.5110720080229754
DSCR3	Brg Down Brm Up	shBRG1	-0.9507164452802863
DSG2	Both Up	shBRG1	1.1684801651508856
DSN1	Both Down	shBRG1	-0.6600670127550844
DST	Both Up	shBRG1	1.1679045052822776
DTD1	Both Down	shBRG1	-0.3150106720209943
DTNBP1	Both Down	shBRG1	-0.17926432724627395
DTX4	Brg Down Brm Up	shBRG1	-1.5612378607032906
DUOXA1	Both Up	shBRG1	3.25295315102566
DUSP1	Both Up	shBRG1	1.6380483226530407
DUSP11	Brg1 Up Brm Down	shBRG1	0.5281389959881182
DUSP14	Both Up	shBRG1	0.63368327651556
DUSP15	Brg Down Brm Up	shBRG1	-1.735668671801832
DUSP16	Both Down	shBRG1	-0.5383525344892882
DUSP22	Brg1 Up Brm Down	shBRG1	0.1926187444915753
DUSP3	Both Up	shBRG1	0.6877595375478814
DUSP4	Brg1 Up Brm Down	shBRG1	1.9173517312023334
DUSP5	Brg1 Up Brm Down	shBRG1	2.7675175409546857
DUSP6	Brg1 Up Brm Down	shBRG1	0.5436973827637344
DUSP7	Brg1 Up Brm Down	shBRG1	0.5262498898566355
DUSP8	Both Up	shBRG1	0.9185539862277526
DUT	Both Down	shBRG1	-1.10420345866374
DUXAP9	Brg1 Up Brm Down	shBRG1	0.7963705523299078
DYNC1I2	Brg1 Up Brm Down	shBRG1	0.696840754816725
DYNC1LI1	Both Up	shBRG1	0.4371982114397589
DYNLT1	Both Up	shBRG1	0.5952159726577421
DYRK1A	Both Down	shBRG1	-0.4137040387190653
DYRK2	Brg1 Up Brm Down	shBRG1	0.7025741575488872
DYRK3	Brg1 Up Brm Down	shBRG1	0.8112657372554821
DYRK4	Brg Down Brm Up	shBRG1	-0.5299363015355875
DYSF	Brg1 Up Brm Down	shBRG1	4.967027729776933
DZIP1	Both Down	shBRG1	-0.5696757604362178
DZIP1L	Brg1 Up Brm Down	shBRG1	1.6100625045701635
E2F3	Brg1 Up Brm Down	shBRG1	0.475066715312658
E2F5	Both Up	shBRG1	0.3463665209006196
E2F7	Brg Down Brm Up	shBRG1	-1.9831646547894302
EAPP	Both Up	shBRG1	0.3666010768519708
EBF4	Brg Down Brm Up	shBRG1	-1.3674863317601276
EBI3	Both Up	shBRG1	3.9089594167930546
ECHDC1	Brg1 Up Brm Down	shBRG1	0.00870093437309394
ECHS1	Brg Down Brm Up	shBRG1	-0.6595802172910157
ECT2	Brg1 Up Brm Down	shBRG1	0.05123155047164383
EDF1	Both Down	shBRG1	-0.4568120770664146
EDRF1	Brg Down Brm Up	shBRG1	-0.6356620630418846
EEF1A2	Both Down	shBRG1	-2.01818460880646
EEF1E1	Both Down	shBRG1	-0.0439745280947213
EEF2K	Both Down	shBRG1	-0.25902382803030605
EFCAB11	Both Down	shBRG1	-0.5528129339074186
EFCAB12	Both Down	shBRG1	-1.373839270712778
EFHC1	Brg1 Up Brm Down	shBRG1	0.8372984599803537
EFHD1	Both Up	shBRG1	0.16239322143501875
EFHD2	Brg1 Up Brm Down	shBRG1	0.7288267832684584
EFNA1	Brg Down Brm Up	shBRG1	-1.2830360687475733
EFNB2	Both Up	shBRG1	2.031773274640672
EFR3A	Brg1 Up Brm Down	shBRG1	0.7329593245205664
EFR3B	Both Up	shBRG1	2.1215986648984275
EGFL7	Both Up	shBRG1	1.5164579861164487
EGFR	Both Up	shBRG1	2.4087873062348066
EGLN1	Brg1 Up Brm Down	shBRG1	0.8083717600666525
EGR1	Brg1 Up Brm Down	shBRG1	1.228445263994269
EGR2	Brg1 Up Brm Down	shBRG1	4.027813213122657
EGR4	Brg1 Up Brm Down	shBRG1	3.3549092056840966
EHBP1	Brg1 Up Brm Down	shBRG1	0.7037370745129237
EHBP1L1	Brg1 Up Brm Down	shBRG1	0.6345239187607667
EHD2	Both Up	shBRG1	4.69900227187001
EHD4	Both Up	shBRG1	0.6112988186421436
EHHADH	Brg Down Brm Up	shBRG1	-1.266407452382573
EHMT1	Both Up	shBRG1	0.47542169496041253
EI24	Brg Down Brm Up	shBRG1	-0.010055435949714355
EID2B	Both Up	shBRG1	0.5051258985691084
EIF2AK1	Both Down	shBRG1	-0.4389388982577304
EIF2D	Brg1 Up Brm Down	shBRG1	0.04632221355640917
EIF2S1	Both Up	shBRG1	0.4955663401032636
EIF3D	Both Up	shBRG1	0.47824074378685827
EIF3J	Both Down	shBRG1	-0.8657072488619674
EIF4B	Both Down	shBRG1	-0.32430137019898203
EIF4H	Brg Down Brm Up	shBRG1	-0.07119048635266695
EIF5A2	Brg1 Up Brm Down	shBRG1	0.7611586088421195
ELF2	Both Down	shBRG1	-0.7994973895057006
ELF4	Brg1 Up Brm Down	shBRG1	0.849790670291444
ELFN1	Brg Down Brm Up	shBRG1	-0.021356198866492832
ELK3	Brg1 Up Brm Down	shBRG1	2.0625004010634833
ELK4	Both Down	shBRG1	-0.31295651484257275
ELL2	Brg1 Up Brm Down	shBRG1	0.18741907869637
ELMO2	Both Up	shBRG1	0.5668337661108579
ELMOD1	Brg1 Up Brm Down	shBRG1	1.7233464398556937
ELMSAN1	Both Up	shBRG1	0.32262099516173454
ELOVL1	Brg1 Up Brm Down	shBRG1	1.5151187528243528
ELOVL2	Both Down	shBRG1	-0.5702779686707568
ELOVL5	Both Up	shBRG1	0.6363208797664516
ELOVL6	Both Down	shBRG1	-0.7886338708991442
ELOVL7	Both Up	shBRG1	0.19370470593929826
EME1	Both Down	shBRG1	-0.8280042270431162
EMID1	Both Down	shBRG1	-2.372785411963782
EMILIN1	Both Down	shBRG1	-0.9058315932024033
EMILIN3	Both Down	shBRG1	-2.017306099753699
EML2	Brg1 Up Brm Down	shBRG1	0.47145720987755524
EML4	Both Down	shBRG1	-0.4297245291982743
EMX1	Brg Down Brm Up	shBRG1	-1.3032083136262917
ENC1	Both Down	shBRG1	-0.40409872011181264
ENDOD1	Both Up	shBRG1	2.2871905435443303
ENDOV	Both Up	shBRG1	0.25607132788269954
ENG	Brg1 Up Brm Down	shBRG1	1.9228483532617962
ENO3	Both Down	shBRG1	-1.2735635988090197
ENPP2	Brg Down Brm Up	shBRG1	-1.320576252163664
ENPP3	Brg Down Brm Up	shBRG1	-1.6002549233349355
ENPP7	Brg Down Brm Up	shBRG1	-1.745573685493143
ENTPD2	Both Down	shBRG1	-2.0729767507030457
ENTPD4	Brg1 Up Brm Down	shBRG1	0.48784187284718983
ENTPD5	Brg Down Brm Up	shBRG1	-0.7411535052909657
ENTPD8	Brg Down Brm Up	shBRG1	-2.0426018140790356
EPAS1	Both Up	shBRG1	0.853043695904086
EPB41	Both Down	shBRG1	-1.0557359174444454
EPB41L1	Both Up	shBRG1	1.1663315814131658
EPB41L2	Both Down	shBRG1	-0.5951226413365545
EPB41L5	Both Up	shBRG1	0.12425822353552361
EPG5	Both Up	shBRG1	0.767382599306831
EPHA1	Brg Down Brm Up	shBRG1	-1.9380588094946731
EPHB1	Brg1 Up Brm Down	shBRG1	2.425772231804026
EPHB4	Brg Down Brm Up	shBRG1	-0.35175817447614594
EPHB6	Brg1 Up Brm Down	shBRG1	2.9482884639766236
EPHX1	Brg Down Brm Up	shBRG1	-1.1057260773537705
EPHX2	Both Down	shBRG1	-0.9581057412915529
EPHX4	Brg1 Up Brm Down	shBRG1	2.0788334537251503
EPN2	Brg1 Up Brm Down	shBRG1	1.4600946055975885
EPOR	Both Down	shBRG1	-0.6804632730888064
EPPK1	Brg Down Brm Up	shBRG1	-1.186578204400155
EPS15	Both Up	shBRG1	0.4641522667178882
EPS8	Brg1 Up Brm Down	shBRG1	0.3677407113951256
EPS8L1	Brg1 Up Brm Down	shBRG1	1.0196260134254165
EPS8L2	Brg Down Brm Up	shBRG1	-0.06814806883870445
EPS8L3	Brg Down Brm Up	shBRG1	-1.0433814672134876
ERBB2	Brg Down Brm Up	shBRG1	-0.5819579891511243
ERBB3	Brg Down Brm Up	shBRG1	-1.3963657079715237
ERCC1	Both Up	shBRG1	1.3859832312775096
ERCC3	Brg1 Up Brm Down	shBRG1	0.21115105926028216
ERI1	Both Down	shBRG1	-0.4613157281636627
ERLEC1	Both Down	shBRG1	-0.3059778273752432
ERLIN1	Brg Down Brm Up	shBRG1	-0.6506891767763883
ERLIN2	Brg Down Brm Up	shBRG1	-1.0407657594241524
ERMARD	Both Up	shBRG1	0.7437666665859503
ERO1A	Brg1 Up Brm Down	shBRG1	0.06283086109210373
ERP29	Brg Down Brm Up	shBRG1	-0.7824521473721298
ERP44	Brg Down Brm Up	shBRG1	-0.3688855880400717
ERRFI1	Brg1 Up Brm Down	shBRG1	1.5550967259176818
ERV3-1	Both Down	shBRG1	-1.1252145644819072
ESAM	Brg1 Up Brm Down	shBRG1	2.718575433285536
ESCO2	Both Down	shBRG1	-0.9840142643833797
ESF1	Both Down	shBRG1	-1.3451045006656823
ESPL1	Brg Down Brm Up	shBRG1	-1.0787133113912035
ESPN	Both Down	shBRG1	-2.435070469719746
ESPNP	Brg Down Brm Up	shBRG1	-2.825331309870756
ESRP2	Brg Down Brm Up	shBRG1	-0.9089066682999969
ESYT2	Brg1 Up Brm Down	shBRG1	0.7667890069645777
ESYT3	Both Up	shBRG1	0.9446071848155759
ETF1	Both Down	shBRG1	-0.3006196549811279
ETFA	Brg Down Brm Up	shBRG1	-0.4819048866434946
ETFB	Both Down	shBRG1	-1.2635015003905343
ETFDH	Both Up	shBRG1	0.32786772816427745
ETNPPL	Brg Down Brm Up	shBRG1	-2.414934260748881
ETS1	Brg1 Up Brm Down	shBRG1	3.9184546302258774
ETS2	Both Up	shBRG1	0.7460710750704956
ETV3	Brg1 Up Brm Down	shBRG1	0.5371583983482672
ETV5	Both Down	shBRG1	-0.2189231098895493
ETV6	Brg1 Up Brm Down	shBRG1	0.33690302301799296
EVA1A	Both Down	shBRG1	-0.5236304569381112
EVA1C	Brg1 Up Brm Down	shBRG1	3.1012444308037024
EVI5	Brg1 Up Brm Down	shBRG1	0.4197549567521095
EXD3	Brg1 Up Brm Down	shBRG1	0.5791582254335385
EXO1	Both Down	shBRG1	-1.579495957807164
EXO5	Brg Down Brm Up	shBRG1	-0.7772262809304941
EXOC1	Both Up	shBRG1	0.7124817858664586
EXOC2	Both Up	shBRG1	0.2878107393825276
EXOC3L4	Both Down	shBRG1	-1.787005398739794
EXOC6B	Both Up	shBRG1	0.355856037932841
EXOSC8	Both Down	shBRG1	-0.8597758171546127
EXT1	Both Down	shBRG1	-0.2848514202393703
EXTL3	Brg1 Up Brm Down	shBRG1	0.9506018300785714
EZH2	Brg Down Brm Up	shBRG1	-0.9139290927311542
EZR	Brg1 Up Brm Down	shBRG1	0.2951485242172259
F10	Brg Down Brm Up	shBRG1	-1.0655262036328221
F11	Brg Down Brm Up	shBRG1	-1.875790219524971
F2R	Brg1 Up Brm Down	shBRG1	2.130266151275234
F5	Brg Down Brm Up	shBRG1	-1.2616345306058132
F7	Brg Down Brm Up	shBRG1	-1.3154887606878756
FA2H	Both Up	shBRG1	3.452723149384325
FAAH	Brg Down Brm Up	shBRG1	-0.9362634381680427
FADS1	Brg Down Brm Up	shBRG1	-1.4503605517395943
FADS6	Brg Down Brm Up	shBRG1	-2.187499835029329
FAF2	Both Up	shBRG1	0.6442043659805654
FAHD2A	Both Down	shBRG1	-0.637197498232321
FAM102A	Brg1 Up Brm Down	shBRG1	1.2652704891507687
FAM105A	Both Up	shBRG1	2.131615613110902
FAM110B	Both Up	shBRG1	1.4003492857152986
FAM111B	Both Down	shBRG1	-1.5020136976024618
FAM117A	Brg Down Brm Up	shBRG1	-1.045957820105374
FAM117B	Both Down	shBRG1	-0.6803833659263444
FAM120AOS	Brg Down Brm Up	shBRG1	-0.39982014302333074
FAM120C	Brg Down Brm Up	shBRG1	-0.6807621320993943
FAM126A	Both Down	shBRG1	-0.5991120288248312
FAM129B	Both Up	shBRG1	0.9783207535085693
FAM129C	Brg Down Brm Up	shBRG1	-0.812586581255975
FAM135A	Brg1 Up Brm Down	shBRG1	2.1540261530378526
FAM13C	Both Down	shBRG1	-3.2568628849524357
FAM160B1	Both Up	shBRG1	0.9531315363947599
FAM160B2	Both Up	shBRG1	0.8278887555913034
FAM161B	Brg Down Brm Up	shBRG1	-0.30742860884609513
FAM167B	Brg1 Up Brm Down	shBRG1	2.226504156376685
FAM169A	Both Down	shBRG1	-0.21600720826321337
FAM171A1	Both Down	shBRG1	-0.5043910515973598
FAM171A2	Brg1 Up Brm Down	shBRG1	1.347042579416438
FAM173B	Both Up	shBRG1	0.1453845943237729
FAM181A	Both Down	shBRG1	-3.707555373912288
FAM192A	Both Down	shBRG1	-0.1431967481326603
FAM19A5	Brg Down Brm Up	shBRG1	-0.8009644054264708
FAM20A	Brg Down Brm Up	shBRG1	-1.5798875060406106
FAM20B	Both Down	shBRG1	-1.0958013848835817
FAM20C	Brg Down Brm Up	shBRG1	-1.8685665186527252
FAM212B	Brg Down Brm Up	shBRG1	-0.2971972231725874
FAM213A	Brg Down Brm Up	shBRG1	-0.631069876316199
FAM214B	Brg1 Up Brm Down	shBRG1	2.3221106415522117
FAM217B	Brg1 Up Brm Down	shBRG1	0.2938525252473486
FAM222A	Both Down	shBRG1	-0.793946553721547
FAM222B	Brg1 Up Brm Down	shBRG1	1.9376574865171332
FAM32A	Both Up	shBRG1	0.5525839296798524
FAM3B	Brg Down Brm Up	shBRG1	-2.4628458384771377
FAM43A	Brg1 Up Brm Down	shBRG1	1.6296002603324893
FAM46B	Both Up	shBRG1	2.1707068546631723
FAM50A	Both Up	shBRG1	0.6561967351872352
FAM69A	Both Down	shBRG1	-0.6880263697018508
FAM69B	Both Up	shBRG1	1.7074261414718257
FAM72A	Both Down	shBRG1	-0.3142847384582396
FAM72B	Both Down	shBRG1	-0.7367956608327955
FAM83G	Both Up	shBRG1	0.5953283055489178
FAM84B	Both Down	shBRG1	-1.012747364422909
FAM86B1	Both Up	shBRG1	0.8460161613953896
FAM86DP	Brg1 Up Brm Down	shBRG1	0.7549601857353142
FAM89A	Both Up	shBRG1	2.368852036429262
FANCC	Brg Down Brm Up	shBRG1	-0.5108612084221983
FANCD2	Both Down	shBRG1	-0.8743077090671021
FANCF	Both Up	shBRG1	0.059252854795544645
FANCI	Both Down	shBRG1	-1.1859113330547564
FAS	Both Up	shBRG1	0.3916407473753038
FBLIM1	Brg1 Up Brm Down	shBRG1	1.0159042834530636
FBLN7	Brg Down Brm Up	shBRG1	-2.0024248619831564
FBXL12	Both Up	shBRG1	0.10355767498078222
FBXL16	Brg1 Up Brm Down	shBRG1	0.29264517634057635
FBXL17	Brg1 Up Brm Down	shBRG1	0.2672992216140864
FBXL19	Brg1 Up Brm Down	shBRG1	0.9800835376642959
FBXL2	Both Up	shBRG1	1.5068457516265101
FBXL5	Both Up	shBRG1	0.24029929328142507
FBXL8	Both Up	shBRG1	0.9597113576449801
FBXO10	Both Up	shBRG1	0.7495108659304252
FBXO17	Brg Down Brm Up	shBRG1	-0.0807155887079469
FBXO18	Brg1 Up Brm Down	shBRG1	0.2535810066243132
FBXO21	Both Down	shBRG1	-0.3944994033802796
FBXO25	Brg Down Brm Up	shBRG1	-0.6160753638177913
FBXO31	Brg Down Brm Up	shBRG1	-0.9144440171969228
FBXO32	Brg1 Up Brm Down	shBRG1	1.743686588725169
FBXO33	Brg1 Up Brm Down	shBRG1	0.944877840333849
FBXO38	Both Up	shBRG1	0.45985166852969095
FBXO4	Brg Down Brm Up	shBRG1	-0.4990120492240342
FBXO41	Brg1 Up Brm Down	shBRG1	0.9880087933782181
FBXO43	Both Down	shBRG1	-1.3278937396274877
FBXO46	Brg1 Up Brm Down	shBRG1	0.5948188491391784
FBXO5	Both Down	shBRG1	-1.1016577797363456
FBXO9	Both Down	shBRG1	-0.5239818895583214
FBXW4	Brg Down Brm Up	shBRG1	-0.3941518898268927
FCHO1	Brg1 Up Brm Down	shBRG1	0.7427774743705085
FDFT1	Brg Down Brm Up	shBRG1	-1.3774355482216996
FECH	Brg Down Brm Up	shBRG1	-0.08204680142287359
FEN1	Both Down	shBRG1	-1.1393810332079144
FER1L4	Brg Down Brm Up	shBRG1	-1.8043678154349618
FERMT1	Brg1 Up Brm Down	shBRG1	3.0023705473885585
FERMT2	Both Up	shBRG1	0.2847802598011539
FETUB	Brg Down Brm Up	shBRG1	-1.431703205204762
FGB	Brg Down Brm Up	shBRG1	-2.298924799284994
FGD6	Brg1 Up Brm Down	shBRG1	1.261093507122121
FGF9	Brg1 Up Brm Down	shBRG1	2.5708541808956933
FGFR1	Brg1 Up Brm Down	shBRG1	0.16759449307027086
FGFR3	Brg Down Brm Up	shBRG1	-1.3576707847231868
FGFR4	Brg Down Brm Up	shBRG1	-1.3475081033669114
FGG	Brg Down Brm Up	shBRG1	-2.216879922331062
FGL1	Both Down	shBRG1	-1.5106839090443487
FH	Brg Down Brm Up	shBRG1	-0.7552426583497556
FHDC1	Both Up	shBRG1	2.0839718201647512
FHL2	Brg1 Up Brm Down	shBRG1	2.077837567586758
FHL3	Brg1 Up Brm Down	shBRG1	2.1261794731971024
FHOD3	Brg1 Up Brm Down	shBRG1	1.872653351904475
FIBCD1	Both Up	shBRG1	2.8747672969190936
FILIP1L	Brg1 Up Brm Down	shBRG1	0.8874607743905508
FITM1	Both Down	shBRG1	-1.7637750090115303
FITM2	Both Down	shBRG1	-0.20447126031179255
FJX1	Both Up	shBRG1	1.9059700924573704
FKBP10	Both Down	shBRG1	-0.23351383910647835
FKBP15	Both Up	shBRG1	0.37018583765043767
FKBP1A	Both Up	shBRG1	0.9678789470548521
FKBP1B	Both Up	shBRG1	0.227088981360321
FKBP5	Both Down	shBRG1	-0.7510095127754385
FKBP9	Both Up	shBRG1	0.03401384414919299
FLCN	Both Up	shBRG1	0.17482276372547462
FLNB	Both Up	shBRG1	1.243817582438692
FLT3LG	Both Down	shBRG1	-1.7178107731383323
FLVCR1	Both Down	shBRG1	-0.8510587266769396
FLVCR2	Brg1 Up Brm Down	shBRG1	0.951387032661154
FMNL1	Brg Down Brm Up	shBRG1	-1.326311419119499
FMNL3	Brg1 Up Brm Down	shBRG1	1.5762093202919838
FMO5	Both Down	shBRG1	-1.789607517665842
FN1	Both Down	shBRG1	-0.07059320754683449
FN3KRP	Brg Down Brm Up	shBRG1	-0.5336576774801443
FNBP1	Brg1 Up Brm Down	shBRG1	0.4067584661109247
FNDC3A	Brg1 Up Brm Down	shBRG1	0.9575266155227459
FNDC5	Brg Down Brm Up	shBRG1	-2.4676564154657368
FNIP2	Both Down	shBRG1	-0.8954806839942884
FOS	Brg1 Up Brm Down	shBRG1	1.5538709753115354
FOSB	Brg1 Up Brm Down	shBRG1	1.608134525634455
FOSL1	Brg1 Up Brm Down	shBRG1	2.5904546481990662
FOSL2	Both Up	shBRG1	1.2096711897903571
FOXA1	Brg Down Brm Up	shBRG1	-0.9187973258390236
FOXA2	Brg Down Brm Up	shBRG1	-0.8345079970352397
FOXC1	Both Up	shBRG1	1.7778880292482444
FOXF1	Both Up	shBRG1	5.057172466611382
FOXN3	Both Down	shBRG1	-0.8381885983364915
FOXO1	Brg1 Up Brm Down	shBRG1	0.18009967342050168
FOXP1	Both Down	shBRG1	-0.0756101916933228
FOXP4	Both Down	shBRG1	-0.018466297231144894
FRAS1	Both Down	shBRG1	-0.8476825168050841
FRAT1	Brg Down Brm Up	shBRG1	-1.167195526725734
FRAT2	Brg Down Brm Up	shBRG1	-0.8153193691692416
FREM1	Both Down	shBRG1	-3.2266702263523306
FRMD3	Brg1 Up Brm Down	shBRG1	0.2829212375592023
FRMD5	Brg1 Up Brm Down	shBRG1	2.2289241354427864
FRMD6	Brg1 Up Brm Down	shBRG1	0.6650576920751062
FRMD8	Both Up	shBRG1	0.7947291308315496
FRRS1	Brg Down Brm Up	shBRG1	-1.305045220710327
FRY	Brg Down Brm Up	shBRG1	-1.6692756270740259
FSCN1	Brg Down Brm Up	shBRG1	-1.857365186672325
FSD1	Brg1 Up Brm Down	shBRG1	1.7093139321576318
FST	Both Down	shBRG1	-0.3882228570128566
FSTL3	Brg Down Brm Up	shBRG1	-0.08954235420856645
FSTL4	Brg Down Brm Up	shBRG1	-0.9302781610539865
FTCD	Brg Down Brm Up	shBRG1	-1.1456217793769827
FTCDNL1	Brg Down Brm Up	shBRG1	-0.08048001006168777
FTH1	Brg Down Brm Up	shBRG1	-1.141877240942557
FTL	Brg Down Brm Up	shBRG1	-0.8902727158107431
FTOP1	Brg Down Brm Up	shBRG1	-1.4540903321617704
FUBP1	Both Down	shBRG1	-0.1530948537578172
FUCA1	Brg Down Brm Up	shBRG1	-0.4733943853199629
FUCA2	Both Down	shBRG1	-0.09402232795793734
FUNDC2	Both Down	shBRG1	-0.40626200756788333
FURIN	Both Up	shBRG1	0.6368715669262379
FUT11	Both Down	shBRG1	-0.34272492879749117
FUT6	Both Down	shBRG1	-2.067330712916418
FUT8	Brg1 Up Brm Down	shBRG1	1.4035034336773913
FYCO1	Brg1 Up Brm Down	shBRG1	0.8675420966606763
FYTTD1	Brg Down Brm Up	shBRG1	-1.2296957162921451
FZD2	Brg1 Up Brm Down	shBRG1	1.4439984429171773
FZD4	Both Down	shBRG1	-1.5395941887757616
GAB1	Brg Down Brm Up	shBRG1	-0.6532304045050141
GAB2	Both Up	shBRG1	1.225787179039571
GABARAPL1	Both Up	shBRG1	1.1068546253961913
GALM	Brg Down Brm Up	shBRG1	-1.1125845813020296
GALNS	Both Up	shBRG1	0.43438539374198687
GALNT10	Brg1 Up Brm Down	shBRG1	0.8584959141637604
GALNT11	Both Up	shBRG1	0.7290123068498577
GALNT13	Both Down	shBRG1	-1.0654520548472985
GALNT2	Both Up	shBRG1	0.3458914563736241
GALR2	Brg Down Brm Up	shBRG1	-0.4545225357436167
GALT	Brg Down Brm Up	shBRG1	-0.7760740650566839
GAN	Brg1 Up Brm Down	shBRG1	0.6106769651634131
GAS2	Both Down	shBRG1	-1.8236505905013913
GAS2L1	Brg1 Up Brm Down	shBRG1	1.0563739028197745
GAS2L3	Both Down	shBRG1	-1.0628929395909508
GAS8	Both Up	shBRG1	0.5819412808586678
GATAD2A	Brg1 Up Brm Down	shBRG1	0.2750917925632777
GBA2	Brg1 Up Brm Down	shBRG1	0.6102882924375962
GBX2	Brg1 Up Brm Down	shBRG1	2.1598728684893285
GCGR	Brg Down Brm Up	shBRG1	-3.992492545207295
GCH1	Brg Down Brm Up	shBRG1	-0.8477893259935423
GCHFR	Brg Down Brm Up	shBRG1	-1.134334183326708
GCKR	Both Down	shBRG1	-2.0549779513167765
GCLC	Brg1 Up Brm Down	shBRG1	0.4570489410736224
GCNT2	Both Down	shBRG1	-0.6760061641372896
GCNT3	Brg1 Up Brm Down	shBRG1	1.0065453822330446
GCSH	Both Down	shBRG1	-0.7528671247334887
GCSHP5	Brg Down Brm Up	shBRG1	-0.5059989612124556
GDF7	Brg Down Brm Up	shBRG1	-1.1061736663022632
GDI2	Brg Down Brm Up	shBRG1	-0.3924809991824597
GDPD3	Both Down	shBRG1	-1.9448257279111596
GDPD5	Brg Down Brm Up	shBRG1	-2.6098129544405864
GEM	Brg1 Up Brm Down	shBRG1	2.7597436246712643
GEMIN2	Brg Down Brm Up	shBRG1	-0.49445005375725604
GFER	Brg Down Brm Up	shBRG1	-0.27118556922073933
GFI1	Both Down	shBRG1	-0.8229372970792961
GFOD1	Brg Down Brm Up	shBRG1	-0.5364286571930522
GFOD2	Brg1 Up Brm Down	shBRG1	1.047956465267936
GFPT1	Both Down	shBRG1	-0.6559553333904783
GFPT2	Brg1 Up Brm Down	shBRG1	6.245568626211547
GGACT	Both Up	shBRG1	0.6245237815863971
GGCT	Both Down	shBRG1	-0.8328902825585907
GGCX	Brg Down Brm Up	shBRG1	-1.0712040722385796
GGH	Brg Down Brm Up	shBRG1	-0.6673416947930751
GGN	Both Up	shBRG1	2.5100419190667633
GGT5	Brg1 Up Brm Down	shBRG1	1.4223645905485325
GINS1	Brg Down Brm Up	shBRG1	-0.8541845803013361
GINS4	Both Down	shBRG1	-1.049480080880128
GIT2	Both Up	shBRG1	0.5152713944690624
GJB2	Both Up	shBRG1	3.420900955257644
GJB3	Brg1 Up Brm Down	shBRG1	4.255409985261723
GJC1	Brg1 Up Brm Down	shBRG1	2.0360232204800606
GJD3	Both Up	shBRG1	1.5316311769416926
GK	Both Down	shBRG1	-1.3882568249537757
GLB1	Brg Down Brm Up	shBRG1	-0.27512237519479205
GLCCI1	Brg1 Up Brm Down	shBRG1	0.7418494718851132
GLE1	Brg Down Brm Up	shBRG1	-0.4144181714718634
GLI2	Brg1 Up Brm Down	shBRG1	4.017424119081061
GLI3	Both Up	shBRG1	2.6855458258678198
GLO1	Brg Down Brm Up	shBRG1	-0.19169992174395564
GLRX	Brg1 Up Brm Down	shBRG1	1.2214545425733032
GLRX5	Both Down	shBRG1	-0.5308747410217112
GLS	Brg1 Up Brm Down	shBRG1	0.437777975479617
GLTP	Both Up	shBRG1	0.5840681062197447
GLUL	Both Down	shBRG1	-1.109710403626878
GMCL1	Brg Down Brm Up	shBRG1	-0.8900109270725811
GMIP	Brg1 Up Brm Down	shBRG1	1.0492280138013526
GMNN	Brg Down Brm Up	shBRG1	-1.016844899154688
GNA13	Brg1 Up Brm Down	shBRG1	0.42619792259750394
GNA15	Both Up	shBRG1	5.047904291288375
GNAI2	Brg Down Brm Up	shBRG1	-0.09535318951535561
GNAS	Brg Down Brm Up	shBRG1	-0.41970262969966954
GNAZ	Brg Down Brm Up	shBRG1	-0.6991235926895668
GNB5	Both Up	shBRG1	0.6956610484062277
GNG12	Brg1 Up Brm Down	shBRG1	1.674671938810426
GNG4	Brg Down Brm Up	shBRG1	-1.075011997464159
GNG5	Brg Down Brm Up	shBRG1	-0.5790496494774787
GNG7	Brg Down Brm Up	shBRG1	-1.825417497320788
GNMT	Brg Down Brm Up	shBRG1	-2.3439340300079965
GNPTG	Brg Down Brm Up	shBRG1	-0.5416235056596604
GOLGA7B	Both Up	shBRG1	2.629129712330715
GOLGB1	Both Down	shBRG1	-0.7301056395573036
GOLM1	Both Up	shBRG1	1.8881367458157765
GON4L	Both Up	shBRG1	0.44267685612168517
GPAT3	Brg1 Up Brm Down	shBRG1	2.4329261950242804
GPAT4	Both Up	shBRG1	0.5060233257401368
GPC3	Brg Down Brm Up	shBRG1	-1.0863650895354244
GPC6	Both Down	shBRG1	-0.8025110355651611
GPD1L	Both Down	shBRG1	-0.6995299153178042
GPHA2	Brg Down Brm Up	shBRG1	-4.556233803458899
GPN2	Both Up	shBRG1	0.21720050657767723
GPN3	Both Down	shBRG1	-0.791811545437215
GPR137B	Brg1 Up Brm Down	shBRG1	1.5302110688936792
GPR153	Both Up	shBRG1	1.1809794206776245
GPR162	Both Down	shBRG1	-2.4208687295411337
GPR39	Brg1 Up Brm Down	shBRG1	1.9536398667657338
GPRC5A	Brg1 Up Brm Down	shBRG1	4.461900206843923
GPRC5B	Brg1 Up Brm Down	shBRG1	1.0603256671174435
GPRIN1	Brg1 Up Brm Down	shBRG1	1.4928482244302195
GPSM1	Both Up	shBRG1	1.3892570169699114
GPSM3	Brg1 Up Brm Down	shBRG1	2.358695778432111
GPT	Brg Down Brm Up	shBRG1	-2.2955047677098004
GPX1	Both Up	shBRG1	0.4837327799128833
GPX2	Both Down	shBRG1	-3.204474500418362
GPX3	Brg Down Brm Up	shBRG1	-1.014610129342594
GPX7	Brg Down Brm Up	shBRG1	-0.9699290603220765
GRAMD4	Both Up	shBRG1	0.46512125171120683
GRAPL	Brg1 Up Brm Down	shBRG1	1.5657984159191418
GRB10	Both Up	shBRG1	1.9070685439880481
GRB14	Brg1 Up Brm Down	shBRG1	1.5626263846757997
GREB1	Both Down	shBRG1	-1.0885498801094797
GRIN2D	Brg1 Up Brm Down	shBRG1	1.7639924583803925
GRIN3B	Both Up	shBRG1	1.4934789280920933
GRK5	Brg1 Up Brm Down	shBRG1	0.6582932455207027
GRPEL1	Brg Down Brm Up	shBRG1	-0.4187561601243928
GRSF1	Both Down	shBRG1	-0.0968714627822465
GSDMD	Both Down	shBRG1	-0.4276720316325751
GSE1	Brg Down Brm Up	shBRG1	-0.7263715094868494
GSK3B	Both Up	shBRG1	0.5287951856383407
GSKIP	Brg1 Up Brm Down	shBRG1	0.5776243050013095
GSN	Both Up	shBRG1	0.1610678673923693
GSTM4	Brg Down Brm Up	shBRG1	-1.2335038629619801
GTDC1	Both Up	shBRG1	0.6749165708394514
GTF2I	Both Down	shBRG1	-0.04652416037074503
GTPBP2	Brg1 Up Brm Down	shBRG1	0.7085009786334272
GTPBP3	Brg Down Brm Up	shBRG1	-0.6983976725037616
GTSE1	Both Down	shBRG1	-1.1255100756641994
GULP1	Brg1 Up Brm Down	shBRG1	2.291790750324425
GYG2	Brg Down Brm Up	shBRG1	-1.3466722013328765
GZF1	Brg Down Brm Up	shBRG1	-0.05775912420579921
H1F0	Both Up	shBRG1	0.7837410189180635
H2AFV	Brg Down Brm Up	shBRG1	-0.8381545817499848
H2AFY	Brg Down Brm Up	shBRG1	-0.7540513256668072
HAAO	Brg Down Brm Up	shBRG1	-1.236310883173309
HABP4	Brg Down Brm Up	shBRG1	-0.8819286112512732
HACD1	Brg Down Brm Up	shBRG1	-0.7601241966053028
HACD2	Both Up	shBRG1	0.04390721149511751
HACD3	Brg Down Brm Up	shBRG1	-0.13194449873019326
HACL1	Both Down	shBRG1	-0.530984569319366
HADH	Brg Down Brm Up	shBRG1	-1.6411745245211766
HADHB	Both Up	shBRG1	0.0335233458123515
HAGH	Both Up	shBRG1	0.043744160475062806
HAGHL	Brg1 Up Brm Down	shBRG1	0.6779772676302197
HARS	Brg1 Up Brm Down	shBRG1	0.4001753120196249
HAS3	Brg1 Up Brm Down	shBRG1	1.9835491709665758
HAT1	Both Down	shBRG1	-0.6100865535331024
HAUS1	Both Down	shBRG1	-0.984757162663435
HAUS5	Both Down	shBRG1	-0.9602195955918358
HAUS8	Brg Down Brm Up	shBRG1	-0.8126263290064408
HBEGF	Brg1 Up Brm Down	shBRG1	3.031968444293756
HBP1	Both Up	shBRG1	0.5956429322574373
HBS1L	Brg Down Brm Up	shBRG1	-0.6591201521299556
HCAR1	Brg1 Up Brm Down	shBRG1	1.230197789897604
HCN2	Both Up	shBRG1	1.7594029306435741
HDAC1	Both Up	shBRG1	0.5603743717099368
HDGF	Both Down	shBRG1	-0.15246610429706567
HDLBP	Both Down	shBRG1	-0.47995524446012283
HEATR5B	Both Up	shBRG1	0.6953364483871107
HEBP1	Brg Down Brm Up	shBRG1	-0.48695389867010563
HECTD4	Both Up	shBRG1	0.26511461187398455
HELLS	Both Down	shBRG1	-1.319130413643256
HELZ	Brg Down Brm Up	shBRG1	-0.8522151243014322
HEPACAM	Both Down	shBRG1	-2.7824207105067886
HERC4	Both Up	shBRG1	0.6664321120388174
HERC6	Both Down	shBRG1	-0.7872231038483378
HERPUD2	Both Up	shBRG1	0.7923475843249481
HES2	Brg1 Up Brm Down	shBRG1	1.926541067891945
HES4	Brg Down Brm Up	shBRG1	-0.11214311072945186
HES5	Both Up	shBRG1	3.3098579878282215
HES7	Both Up	shBRG1	3.1045195114639723
HFE	Both Down	shBRG1	-0.22313812781566197
HGD	Brg Down Brm Up	shBRG1	-1.187243861179198
HGS	Brg1 Up Brm Down	shBRG1	0.894947283122192
HGSNAT	Both Up	shBRG1	0.27766551943966356
HHAT	Both Up	shBRG1	0.8606990454516051
HHEX	Both Down	shBRG1	-1.862956892586196
HIBADH	Brg Down Brm Up	shBRG1	-0.08921292239073336
HIC1	Both Up	shBRG1	2.471963831600258
HIC2	Both Up	shBRG1	0.16749038225451504
HIF1A	Brg1 Up Brm Down	shBRG1	0.8042087111130016
HIGD1A	Both Up	shBRG1	0.30789972784028047
HINT1	Both Down	shBRG1	-1.2272956691218015
HIP1	Brg1 Up Brm Down	shBRG1	0.5726675035202448
HIP1R	Both Up	shBRG1	0.04515178068432361
HIRA	Brg Down Brm Up	shBRG1	-0.7531957031418958
HIRIP3	Brg Down Brm Up	shBRG1	-1.0844574352534742
HIST1H2BD	Both Up	shBRG1	0.8438978955164035
HIST1H2BG	Brg1 Up Brm Down	shBRG1	1.4106270472532076
HIST2H2AA3	Both Up	shBRG1	1.3326403926296624
HIST2H2BE	Brg1 Up Brm Down	shBRG1	1.78172203947406
HIVEP2	Brg1 Up Brm Down	shBRG1	1.3035922961474795
HIVEP3	Brg1 Up Brm Down	shBRG1	3.1362486920054446
HJURP	Both Down	shBRG1	-0.7357292225122523
HK1	Brg1 Up Brm Down	shBRG1	1.7990535230333775
HKR1	Both Up	shBRG1	0.6297435388856273
HLCS	Brg1 Up Brm Down	shBRG1	0.8745679625538082
HLF	Brg Down Brm Up	shBRG1	-2.2342584030584014
HMGA1	Brg1 Up Brm Down	shBRG1	1.688155342175001
HMGA2	Both Down	shBRG1	-0.5486044163579322
HMGB1	Both Down	shBRG1	-0.8988746053888428
HMGB2	Both Down	shBRG1	-1.6572978167760322
HMGCR	Brg Down Brm Up	shBRG1	-1.7303615313406906
HMGCS1	Brg Down Brm Up	shBRG1	-2.0298324744899716
HMGN2	Brg Down Brm Up	shBRG1	-1.1502517204361202
HMGN3	Both Down	shBRG1	-1.1823761380676516
HMGN4	Brg1 Up Brm Down	shBRG1	0.8367736195409123
HMGXB4	Both Down	shBRG1	-0.29584713527428613
HMOX1	Both Up	shBRG1	0.7333129493911559
HMOX2	Brg1 Up Brm Down	shBRG1	0.7195737470349233
HNF4A	Brg Down Brm Up	shBRG1	-0.8382286160294107
HNF4G	Both Down	shBRG1	-1.20856009469699
HNMT	Brg Down Brm Up	shBRG1	-0.9957064770817139
HNRNPA1	Both Down	shBRG1	-0.7658240735635304
HNRNPC	Brg Down Brm Up	shBRG1	-0.3765154209347256
HNRNPD	Both Down	shBRG1	-0.8302901850872962
HNRNPDL	Both Down	shBRG1	-0.7335979077593879
HNRNPM	Both Down	shBRG1	-0.47297015947655324
HNRNPU	Both Down	shBRG1	-0.271649302426581
HOMER1	Both Down	shBRG1	-0.6108602453278107
HOMEZ	Both Up	shBRG1	0.3792071378742874
HOOK1	Both Down	shBRG1	-1.0323748544167073
HOOK2	Brg Down Brm Up	shBRG1	-0.6584362352887191
HP1BP3	Both Down	shBRG1	-0.20496947794833534
HPN	Both Down	shBRG1	-1.8943851534576306
HPS3	Both Down	shBRG1	-0.45555581628482483
HPS5	Both Up	shBRG1	0.5231955799855773
HR	Both Down	shBRG1	-2.829950218318243
HRH3	Brg Down Brm Up	shBRG1	-4.244335288200755
HS1BP3	Both Up	shBRG1	0.9413389414976606
HS3ST3B1	Both Down	shBRG1	-0.5822034239597237
HS3ST5	Both Down	shBRG1	-0.4761176858196392
HS6ST1	Both Down	shBRG1	-1.2264714745274392
HSBP1	Both Up	shBRG1	0.00678724589430306
HSD11B2	Brg Down Brm Up	shBRG1	-1.5134762177673649
HSD17B12	Brg Down Brm Up	shBRG1	-1.1353761393262691
HSD17B2	Brg Down Brm Up	shBRG1	-0.7983153478169271
HSD17B4	Brg Down Brm Up	shBRG1	-1.0263167690710617
HSD17B7	Brg Down Brm Up	shBRG1	-1.0746871988427318
HSD17B7P2	Brg Down Brm Up	shBRG1	-1.0773809068654716
HSDL2	Brg Down Brm Up	shBRG1	-1.0497484144602518
HSP90B1	Both Down	shBRG1	-1.1629887649936543
HSPA14	Both Down	shBRG1	-0.5675868913668244
HSPA1B	Brg Down Brm Up	shBRG1	-0.7329960216955921
HSPA1L	Both Up	shBRG1	0.8956032939868022
HSPA5	Both Down	shBRG1	-1.053742161269433
HSPA8	Brg1 Up Brm Down	shBRG1	0.45431629235679327
HSPB1	Both Up	shBRG1	0.5889499589740105
HSPB8	Both Up	shBRG1	2.344204509102813
HSPD1	Brg Down Brm Up	shBRG1	-0.8091956170488036
HSPH1	Brg1 Up Brm Down	shBRG1	0.5808396525209907
HTR3B	Brg Down Brm Up	shBRG1	-2.3418300113822617
HTR7	Brg1 Up Brm Down	shBRG1	3.033399079433969
HTR7P1	Both Up	shBRG1	0.8962109479480843
HTRA2	Brg Down Brm Up	shBRG1	-0.05066475250823692
HUNK	Brg1 Up Brm Down	shBRG1	0.3229652468560644
HVCN1	Both Up	shBRG1	1.170948119340112
HYAL3	Brg Down Brm Up	shBRG1	-0.03395396258002323
ICE2	Brg1 Up Brm Down	shBRG1	1.2020703268869197
ICK	Brg1 Up Brm Down	shBRG1	0.5580799700427344
ICMT	Brg Down Brm Up	shBRG1	-0.4194946139722274
ID3	Brg1 Up Brm Down	shBRG1	1.2766126620127605
IDH1	Brg Down Brm Up	shBRG1	-1.5780113460025256
IDH3A	Both Down	shBRG1	-0.19677055638662694
IDI1	Brg Down Brm Up	shBRG1	-1.1570389211749423
IDUA	Brg Down Brm Up	shBRG1	-1.2101228639593635
IER2	Both Up	shBRG1	1.0267163972683744
IER3	Brg1 Up Brm Down	shBRG1	1.4554722807366989
IER5	Brg1 Up Brm Down	shBRG1	1.3312030403980588
IER5L	Brg1 Up Brm Down	shBRG1	1.014451823952715
IFFO2	Both Up	shBRG1	1.3228080282246277
IFI30	Both Down	shBRG1	-1.49817189891111
IFIH1	Brg Down Brm Up	shBRG1	-1.2847544685709513
IFITM3	Both Down	shBRG1	-0.7207930395937029
IFNAR2	Brg1 Up Brm Down	shBRG1	0.14649485149648897
IFNGR2	Brg1 Up Brm Down	shBRG1	0.17072215346515304
IFT172	Both Down	shBRG1	-0.9294195280484935
IGDCC3	Both Down	shBRG1	-0.5705011381215394
IGDCC4	Both Up	shBRG1	0.9320469987213305
IGF2	Brg Down Brm Up	shBRG1	-0.46202374540360563
IGF2BP1	Brg1 Up Brm Down	shBRG1	0.6315229016227948
IGF2BP3	Both Up	shBRG1	0.40135307897575867
IGFALS	Brg Down Brm Up	shBRG1	-2.3004237225870465
IGFBP2	Brg1 Up Brm Down	shBRG1	1.8666896671385986
IGFBP4	Brg1 Up Brm Down	shBRG1	1.3321143320320974
IGFBP6	Both Up	shBRG1	1.7079591237013874
IGSF23	Brg Down Brm Up	shBRG1	-1.9398924746907211
IKZF2	Brg1 Up Brm Down	shBRG1	1.3793838338740272
IL11	Brg1 Up Brm Down	shBRG1	2.1819704387736785
IL17D	Brg Down Brm Up	shBRG1	-0.7988710463032401
IL17RD	Brg1 Up Brm Down	shBRG1	1.0345671200015336
IL18	Brg1 Up Brm Down	shBRG1	2.7264122227277783
IL1R2	Brg Down Brm Up	shBRG1	-0.7790732626264188
IL1RAP	Both Down	shBRG1	-1.699420858849714
IL22RA1	Brg Down Brm Up	shBRG1	-1.7204574860915234
IL4R	Both Up	shBRG1	2.1893700027176717
IMPA2	Brg Down Brm Up	shBRG1	-1.0371860020544583
IMPACT	Both Up	shBRG1	0.5017428464728947
IMPAD1	Both Down	shBRG1	-0.4654491983056063
ING1	Both Down	shBRG1	-0.5435762827904128
ING2	Both Down	shBRG1	-0.7012159331037238
ING5	Brg Down Brm Up	shBRG1	-0.332712036631899
INHBB	Brg1 Up Brm Down	shBRG1	1.6150275143375554
INHBE	Brg Down Brm Up	shBRG1	-1.5500032646610127
INIP	Brg Down Brm Up	shBRG1	-1.4632629594353048
INPP1	Brg1 Up Brm Down	shBRG1	1.0255737535761682
INPP4A	Brg1 Up Brm Down	shBRG1	0.4259784823723335
INPP5A	Brg Down Brm Up	shBRG1	-0.381005445935597
INPP5B	Both Up	shBRG1	0.49437503480451217
INPP5E	Both Up	shBRG1	0.8249933626773813
INPP5K	Brg1 Up Brm Down	shBRG1	0.9387448381081762
INPPL1	Brg1 Up Brm Down	shBRG1	0.7534187022750677
INSIG2	Both Down	shBRG1	-0.481666532247997
INSR	Brg Down Brm Up	shBRG1	-0.8763725311057023
INTS10	Both Down	shBRG1	-0.525652920856968
IP6K3	Brg Down Brm Up	shBRG1	-1.8475399167785467
IPO13	Both Up	shBRG1	0.12425270119252342
IPO7	Brg1 Up Brm Down	shBRG1	0.8530076888842993
IQCD	Brg1 Up Brm Down	shBRG1	1.3866062575765363
IQCJ-SCHIP1	Both Up	shBRG1	1.9030705883633112
IQGAP1	Both Up	shBRG1	1.1270314494177995
IQGAP2	Brg Down Brm Up	shBRG1	-1.1320829031701731
IQGAP3	Brg Down Brm Up	shBRG1	-1.2272550737278038
IRAK2	Both Up	shBRG1	0.7052484449316616
IREB2	Brg Down Brm Up	shBRG1	-0.6995188139522853
IRF2BP2	Brg1 Up Brm Down	shBRG1	0.25894277159251433
IRF5	Both Down	shBRG1	-2.3045511823503038
IRF9	Brg1 Up Brm Down	shBRG1	1.6943567836831452
IRS1	Both Up	shBRG1	0.4048007105116798
IRX3	Both Down	shBRG1	-1.2513267176327336
ISCA1	Brg Down Brm Up	shBRG1	-0.005415874915800247
ISG20	Brg1 Up Brm Down	shBRG1	2.14336722496503
ISM1	Both Up	shBRG1	0.4958077704655817
ISY1	Both Down	shBRG1	-0.5045646922855592
ITGA2	Brg1 Up Brm Down	shBRG1	2.663997280195023
ITGA3	Both Up	shBRG1	2.068565970376154
ITGA6	Brg1 Up Brm Down	shBRG1	1.28508357348761
ITGAL	Both Up	shBRG1	2.1169733762087093
ITGAV	Brg1 Up Brm Down	shBRG1	1.2091545211935506
ITGB1	Brg1 Up Brm Down	shBRG1	1.4676015861967584
ITGB2	Brg Down Brm Up	shBRG1	-1.5944977798267033
ITGB5	Brg1 Up Brm Down	shBRG1	0.9461949380416038
ITIH1	Brg Down Brm Up	shBRG1	-2.0922854617176547
ITIH2	Brg Down Brm Up	shBRG1	-1.383786674799948
ITIH3	Brg Down Brm Up	shBRG1	-2.597495566399393
ITIH4	Both Down	shBRG1	-3.172457706945909
ITIH5	Both Up	shBRG1	1.0058756997383596
ITM2B	Brg Down Brm Up	shBRG1	-1.21469792245231
ITPR2	Brg Down Brm Up	shBRG1	-1.5205709432533874
ITPR3	Brg1 Up Brm Down	shBRG1	1.7693255843814508
ITPRIP	Brg1 Up Brm Down	shBRG1	1.7948862229773446
ITPRIPL2	Both Up	shBRG1	1.302243987796924
IVD	Brg Down Brm Up	shBRG1	-0.5515800187880122
IVNS1ABP	Both Down	shBRG1	-0.5629724357437141
JADE1	Brg Down Brm Up	shBRG1	-1.001826861663246
JAG1	Brg1 Up Brm Down	shBRG1	0.6322822538618913
JAG2	Both Up	shBRG1	2.600945870915165
JAK1	Both Up	shBRG1	0.8694005312282332
JAK2	Both Up	shBRG1	1.3423776637038434
JARID2	Brg1 Up Brm Down	shBRG1	1.5253546235430586
JMJD1C	Both Up	shBRG1	0.7869744185198257
JMJD8	Both Down	shBRG1	-1.3134554289225393
JOSD1	Brg1 Up Brm Down	shBRG1	0.46050246927019195
JPH2	Both Up	shBRG1	2.6714106064397685
JPH4	Both Down	shBRG1	-3.071982937511743
JTB	Both Down	shBRG1	-0.39868544561098856
JUN	Both Up	shBRG1	1.0668776119791896
JUNB	Brg1 Up Brm Down	shBRG1	1.5019855869690313
JUND	Brg Down Brm Up	shBRG1	-0.41711723154204344
JUP	Both Up	shBRG1	0.6235233790080964
KALRN	Brg1 Up Brm Down	shBRG1	1.3165947674034593
KANK2	Both Down	shBRG1	-0.451144675367924
KANK3	Both Up	shBRG1	0.3920801361822355
KANK4	Brg Down Brm Up	shBRG1	-1.859082785204973
KATNAL1	Both Up	shBRG1	1.12441039990221
KATNBL1	Brg1 Up Brm Down	shBRG1	1.1836195467709971
KAZALD1	Brg Down Brm Up	shBRG1	-0.6314383394559231
KAZN	Both Down	shBRG1	-0.10802016552187248
KBTBD7	Brg Down Brm Up	shBRG1	-0.8789637008815757
KCMF1	Brg1 Up Brm Down	shBRG1	0.7611677402736408
KCNAB2	Both Down	shBRG1	-1.4456045040286305
KCNC3	Both Down	shBRG1	-1.7761403247383651
KCNF1	Brg1 Up Brm Down	shBRG1	3.6926792393210506
KCNG3	Both Down	shBRG1	-0.36559014360019376
KCNH3	Brg Down Brm Up	shBRG1	-2.5929377593413694
KCNJ14	Both Up	shBRG1	0.5885948874228569
KCNJ4	Both Up	shBRG1	4.308501469923149
KCNN4	Brg1 Up Brm Down	shBRG1	4.191757631658725
KCTD13	Both Up	shBRG1	0.9040974923077848
KCTD14	Both Up	shBRG1	8.926773366954597
KCTD21	Both Up	shBRG1	0.9062333339983141
KCTD3	Both Down	shBRG1	-1.1053529050666409
KCTD7	Brg Down Brm Up	shBRG1	-0.254943489051167
KDELC1	Both Down	shBRG1	-1.0926591105158077
KDELR2	Brg Down Brm Up	shBRG1	-0.9425045881500417
KDM1B	Brg1 Up Brm Down	shBRG1	0.8101935170654456
KDM2A	Brg1 Up Brm Down	shBRG1	0.060729386111213576
KDM2B	Both Down	shBRG1	-0.38895245260123573
KDM3A	Both Up	shBRG1	0.4836391412727374
KDM3B	Brg1 Up Brm Down	shBRG1	0.08130301751397581
KDM4A	Brg Down Brm Up	shBRG1	-0.02018898305834
KDM5B	Brg1 Up Brm Down	shBRG1	0.32686389564359164
KDSR	Brg1 Up Brm Down	shBRG1	0.4540122595901335
KHK	Brg Down Brm Up	shBRG1	-1.385383927998094
KHNYN	Both Up	shBRG1	0.5130042843433753
KIAA0232	Brg Down Brm Up	shBRG1	-0.3897217484339021
KIAA0355	Brg1 Up Brm Down	shBRG1	0.3610796791418649
KIAA0513	Both Up	shBRG1	1.0131156295758625
KIAA0556	Both Up	shBRG1	0.7660838998628984
KIAA0753	Brg1 Up Brm Down	shBRG1	0.5148773380238271
KIAA0895	Brg1 Up Brm Down	shBRG1	0.7604408200773759
KIAA1191	Both Up	shBRG1	0.5077902298145305
KIAA1324	Both Up	shBRG1	1.2691433915209305
KIAA1549	Brg1 Up Brm Down	shBRG1	0.7157955513259352
KIAA1755	Brg1 Up Brm Down	shBRG1	2.0854767986586253
KIF11	Both Down	shBRG1	-1.3779579660575145
KIF12	Both Down	shBRG1	-2.7301701756591115
KIF13A	Both Up	shBRG1	1.1013545185638771
KIF16B	Both Down	shBRG1	-0.5524244107386426
KIF17	Brg1 Up Brm Down	shBRG1	3.098027342407388
KIF18B	Both Down	shBRG1	-1.0105191966157938
KIF1A	Brg1 Up Brm Down	shBRG1	1.701903009776926
KIF1BP	Both Up	shBRG1	0.445338234163826
KIF20A	Brg Down Brm Up	shBRG1	-1.3138971232593484
KIF20B	Both Down	shBRG1	-1.3665382948962752
KIF3A	Brg1 Up Brm Down	shBRG1	0.860964579371708
KIF3B	Both Up	shBRG1	0.48951557505323984
KIF3C	Brg1 Up Brm Down	shBRG1	2.0785358216191283
KIF5B	Both Down	shBRG1	-0.29782566792717696
KIF9	Brg1 Up Brm Down	shBRG1	0.7423493845021085
KIFAP3	Both Up	shBRG1	0.5963962784200121
KIFC3	Both Up	shBRG1	0.3888959415273599
KIRREL2	Both Down	shBRG1	-2.4400336442037873
KLC1	Both Up	shBRG1	0.9210998329051542
KLF10	Both Up	shBRG1	1.1473770264098542
KLF11	Both Up	shBRG1	1.2513790905648927
KLF15	Brg Down Brm Up	shBRG1	-1.5267500198473187
KLF2	Both Up	shBRG1	3.1370640189036467
KLF3	Brg1 Up Brm Down	shBRG1	0.6080681715070039
KLF4	Both Up	shBRG1	2.6841657839497253
KLF5	Brg1 Up Brm Down	shBRG1	1.571158257995439
KLF6	Brg1 Up Brm Down	shBRG1	1.5312890613054722
KLHDC2	Brg Down Brm Up	shBRG1	-0.5454627506592249
KLHL12	Both Up	shBRG1	0.41435722722730933
KLHL14	Both Down	shBRG1	-1.8447060475460777
KLHL15	Brg Down Brm Up	shBRG1	-0.2601096403809324
KLHL18	Brg1 Up Brm Down	shBRG1	0.6637322427364171
KLHL23	Brg Down Brm Up	shBRG1	-0.6182314376433327
KLHL24	Brg1 Up Brm Down	shBRG1	1.3447807666520215
KLHL28	Brg1 Up Brm Down	shBRG1	0.6844160136268465
KLHL31	Brg1 Up Brm Down	shBRG1	1.1607420649837938
KLHL42	Brg1 Up Brm Down	shBRG1	0.5303444242380491
KLHL5	Both Up	shBRG1	0.7696931083760317
KLHL9	Both Up	shBRG1	0.55909721905419
KMT2B	Both Up	shBRG1	0.26754211448031007
KNOP1	Both Down	shBRG1	-0.1491601753617302
KPNA1	Both Up	shBRG1	0.200871999275301
KPNA7	Both Up	shBRG1	3.258780195586052
KREMEN1	Both Down	shBRG1	-0.5828715998682925
KRT19	Brg1 Up Brm Down	shBRG1	1.9322750392201915
KTN1	Both Down	shBRG1	-0.9245864274228394
KXD1	Both Up	shBRG1	0.8066519394609121
KYNU	Brg Down Brm Up	shBRG1	-0.8667471043104085
L3MBTL3	Brg1 Up Brm Down	shBRG1	1.699341101333375
LAMA3	Both Down	shBRG1	-1.2118012289575213
LAMA5	Both Down	shBRG1	-0.9904657790885532
LAMB1	Brg1 Up Brm Down	shBRG1	0.3068831464936706
LAMC1	Both Down	shBRG1	-0.3629703962554815
LAMC3	Brg1 Up Brm Down	shBRG1	2.7681543028352986
LAMP1	Brg Down Brm Up	shBRG1	-0.04715697397795052
LANCL1	Both Up	shBRG1	0.6000282680001621
LAP3	Both Up	shBRG1	0.7679787188881361
LAPTM4A	Brg Down Brm Up	shBRG1	-0.2687454998480672
LARP6	Brg1 Up Brm Down	shBRG1	1.5731288049273764
LATS2	Both Up	shBRG1	0.8035095951087745
LBH	Brg1 Up Brm Down	shBRG1	4.839860234458125
LBR	Both Down	shBRG1	-0.8622539966065699
LBX2	Brg Down Brm Up	shBRG1	-0.700129421086463
LCAT	Brg Down Brm Up	shBRG1	-1.1958757305458956
LCLAT1	Both Down	shBRG1	-0.09625356401404973
LCN12	Both Down	shBRG1	-2.04766872462836
LCORL	Both Down	shBRG1	-0.8585012317220458
LCP1	Brg Down Brm Up	shBRG1	-1.273341609654422
LCTL	Brg1 Up Brm Down	shBRG1	2.786945422310022
LDHD	Brg Down Brm Up	shBRG1	-1.4030660792160654
LDLRAD4	Brg Down Brm Up	shBRG1	-1.636576655909572
LEAP2	Both Down	shBRG1	-1.185918078794409
LEFTY1	Brg Down Brm Up	shBRG1	-2.8582073970912525
LEMD1	Brg1 Up Brm Down	shBRG1	1.9456574299571865
LEPR	Both Up	shBRG1	1.1264740195379497
LETM2	Both Up	shBRG1	1.6604163681374184
LFNG	Both Up	shBRG1	1.018459910385179
LGALS1	Both Up	shBRG1	2.381094913080367
LGALS2	Brg Down Brm Up	shBRG1	-2.350562391104295
LGALS3	Both Up	shBRG1	1.540699948495229
LGALSL	Both Down	shBRG1	-0.7776319979028607
LGR5	Both Down	shBRG1	-0.818633832382329
LHFPL2	Brg1 Up Brm Down	shBRG1	0.5781897766238309
LHPP	Brg Down Brm Up	shBRG1	-0.7067814867577448
LHX1	Brg1 Up Brm Down	shBRG1	3.171813341930609
LHX6	Both Up	shBRG1	2.5347122266201256
LIF	Brg1 Up Brm Down	shBRG1	2.4231582048074505
LIMD1	Both Up	shBRG1	0.6931212902556018
LIMD2	Brg1 Up Brm Down	shBRG1	1.1079124568043097
LIME1	Brg Down Brm Up	shBRG1	-1.6917418532376647
LIMS1	Both Down	shBRG1	-0.9480333200457361
LIN28B	Both Down	shBRG1	-0.11670500290821997
LIN7A	Brg Down Brm Up	shBRG1	-1.31952987194584
LINC00888	Brg Down Brm Up	shBRG1	-0.6424286882795297
LINC01556	Brg1 Up Brm Down	shBRG1	1.9110553601433347
LIPA	Brg Down Brm Up	shBRG1	-0.8604584679776212
LIPC	Both Down	shBRG1	-1.3953550245180115
LIPT2	Both Up	shBRG1	0.4210728067384466
LITAF	Brg Down Brm Up	shBRG1	-0.3769856719554658
LIX1L	Brg1 Up Brm Down	shBRG1	0.38135524166791285
LLGL2	Brg Down Brm Up	shBRG1	-0.517950977428537
LMAN1	Both Down	shBRG1	-1.1684514623966609
LMBR1	Both Up	shBRG1	0.4814477322963015
LMBR1L	Brg1 Up Brm Down	shBRG1	1.389624396080889
LMCD1	Brg1 Up Brm Down	shBRG1	1.2255387835078022
LMNB1	Brg Down Brm Up	shBRG1	-1.508208466957359
LMNTD2	Both Down	shBRG1	-0.992018201396237
LMO4	Both Down	shBRG1	-0.6414811479037975
LMTK2	Both Down	shBRG1	-0.07736513995468952
LNP1	Both Down	shBRG1	-0.6381821461860032
LONP1	Brg Down Brm Up	shBRG1	-0.7162482648372099
LONRF1	Brg Down Brm Up	shBRG1	-0.9433459087916897
LOX	Brg Down Brm Up	shBRG1	-1.6168104758445434
LOXL2	Brg1 Up Brm Down	shBRG1	2.7870538755334557
LOXL3	Both Down	shBRG1	-1.450750297346141
LPCAT4	Brg1 Up Brm Down	shBRG1	0.8382974348752531
LPGAT1	Both Down	shBRG1	-0.11938519140202793
LPIN1	Brg Down Brm Up	shBRG1	-0.03415458300267286
LPIN2	Both Down	shBRG1	-0.38406787451375457
LPIN3	Brg1 Up Brm Down	shBRG1	1.2176201088120726
LRCH1	Brg1 Up Brm Down	shBRG1	0.8950881425976994
LRIG1	Brg Down Brm Up	shBRG1	-1.4937179528539228
LRP1	Brg Down Brm Up	shBRG1	-0.8748262834692722
LRP10	Both Up	shBRG1	1.6042318877275963
LRP12	Brg1 Up Brm Down	shBRG1	1.2780723382580337
LRP5	Brg Down Brm Up	shBRG1	-0.6483807992196448
LRP6	Both Down	shBRG1	-0.8275815227153249
LRP8	Both Down	shBRG1	-0.8485155623714528
LRPAP1	Brg Down Brm Up	shBRG1	-0.6034531146471571
LRR1	Both Down	shBRG1	-0.9412737133154927
LRRC1	Both Down	shBRG1	-0.760792039850499
LRRC15	Brg1 Up Brm Down	shBRG1	4.299834933989727
LRRC42	Brg1 Up Brm Down	shBRG1	0.6818661249247663
LRRC47	Brg Down Brm Up	shBRG1	-0.23254218381925834
LRRC58	Both Down	shBRG1	-0.4407669368182372
LRRC8A	Brg1 Up Brm Down	shBRG1	1.274644305417714
LRRC8B	Both Down	shBRG1	-0.20162262110317866
LRRC8C	Brg1 Up Brm Down	shBRG1	0.008900201971648255
LRRC8D	Both Down	shBRG1	-0.998994936588135
LRRFIP1	Brg1 Up Brm Down	shBRG1	0.3353633313852769
LRRK1	Brg1 Up Brm Down	shBRG1	1.476890325196777
LSM4	Brg Down Brm Up	shBRG1	-0.2849991003518579
LSM5	Both Down	shBRG1	-0.7184417592740584
LSP1	Brg1 Up Brm Down	shBRG1	0.2785860552510479
LSS	Brg Down Brm Up	shBRG1	-1.425768654615125
LTBP2	Brg1 Up Brm Down	shBRG1	3.3468286930331765
LTBP4	Brg1 Up Brm Down	shBRG1	1.2514812220545368
LUC7L2	Both Down	shBRG1	-0.6162433570354101
LY96	Brg1 Up Brm Down	shBRG1	1.880537521450363
LYAR	Both Down	shBRG1	-0.882033450962466
LYL1	Both Up	shBRG1	1.7478275159179273
LYNX1	Both Down	shBRG1	-1.66513905690514
LYPLA2	Both Up	shBRG1	0.7613755867138483
LYRM1	Brg Down Brm Up	shBRG1	-0.5269659440798997
LYST	Both Up	shBRG1	1.8789886491819103
LZTS2	Both Down	shBRG1	-0.6375576843116021
MAB21L3	Brg1 Up Brm Down	shBRG1	1.1415549112963614
MACF1	Brg1 Up Brm Down	shBRG1	1.5215134240949764
MACROD1	Brg Down Brm Up	shBRG1	-1.1192015213531956
MAD2L1	Brg Down Brm Up	shBRG1	-1.03078969803902
MAF	Brg Down Brm Up	shBRG1	-1.6141977787879578
MAFA	Brg Down Brm Up	shBRG1	-0.4755027034712422
MAFB	Brg Down Brm Up	shBRG1	-0.5126927344976032
MAFK	Both Up	shBRG1	0.7754562625920793
MAGI1	Brg1 Up Brm Down	shBRG1	1.0144294298033985
MAGOHB	Both Down	shBRG1	-0.721467305261649
MAL2	Brg Down Brm Up	shBRG1	-2.236499333656598
MALT1	Brg1 Up Brm Down	shBRG1	0.4889096804752288
MAML1	Brg1 Up Brm Down	shBRG1	0.030123076279288098
MAML3	Both Up	shBRG1	1.9181174280527606
MAMLD1	Brg1 Up Brm Down	shBRG1	1.393157134237304
MAN1A1	Both Down	shBRG1	-1.2022611076953102
MAN1A2	Both Down	shBRG1	-0.5007256765905469
MANF	Both Down	shBRG1	-1.4236371429986812
MANSC1	Both Down	shBRG1	-0.17302488253003692
MAP1LC3B	Both Up	shBRG1	0.913287056732789
MAP2	Brg1 Up Brm Down	shBRG1	2.3035865175395833
MAP2K6	Both Down	shBRG1	-1.820493194537241
MAP3K10	Both Up	shBRG1	0.815012866642355
MAP3K5	Both Up	shBRG1	2.1317763766700586
MAP3K6	Brg1 Up Brm Down	shBRG1	0.9845115819044862
MAP3K9	Brg1 Up Brm Down	shBRG1	0.39608909135079406
MAP4K1	Both Down	shBRG1	-1.5165190513760851
MAP4K4	Both Down	shBRG1	-0.8532471923555631
MAP7D1	Both Up	shBRG1	1.4192838792232418
MAP7D2	Both Down	shBRG1	-1.2840916779466247
MAPK11	Brg1 Up Brm Down	shBRG1	1.5382552189511525
MAPK13	Both Up	shBRG1	1.388510210087346
MAPK14	Both Down	shBRG1	-0.6610696271900725
MAPK1IP1L	Brg1 Up Brm Down	shBRG1	0.2610283922123577
MAPKAP1	Brg1 Up Brm Down	shBRG1	0.7588687080347462
MAPKBP1	Brg1 Up Brm Down	shBRG1	1.659628124530187
MAPRE3	Both Up	shBRG1	1.3114933323758249
MARC1	Brg Down Brm Up	shBRG1	-0.9903810273483568
MARC2	Brg Down Brm Up	shBRG1	-1.0650325246179235
MARCH2	Both Up	shBRG1	1.1206030559526945
MARK3	Both Up	shBRG1	1.219513472306275
MARVELD2	Brg Down Brm Up	shBRG1	-1.8346584548648464
MARVELD3	Brg Down Brm Up	shBRG1	-0.9099554535988347
MASP2	Brg Down Brm Up	shBRG1	-1.4815777936849137
MAST1	Brg1 Up Brm Down	shBRG1	1.3355641104171991
MAST4	Both Up	shBRG1	1.291555884566384
MASTL	Brg Down Brm Up	shBRG1	-0.637415376281536
MAT1A	Brg Down Brm Up	shBRG1	-1.0979188249865366
MAT2B	Both Up	shBRG1	0.46868243480756205
MAU2	Brg1 Up Brm Down	shBRG1	0.03905480968540787
MAX	Brg1 Up Brm Down	shBRG1	0.27564231800566363
MB21D2	Both Up	shBRG1	1.015217880730544
MBD4	Both Down	shBRG1	-0.7275509742332354
MBD5	Brg1 Up Brm Down	shBRG1	0.6341228462317189
MBIP	Both Down	shBRG1	-0.47576653678602493
MBL2	Both Down	shBRG1	-1.9906407168207754
MBNL2	Brg1 Up Brm Down	shBRG1	0.12503684884708635
MBNL3	Both Down	shBRG1	-3.1244605202815814
MBOAT2	Both Up	shBRG1	2.809144036119107
MBTD1	Both Down	shBRG1	-0.7016782125057812
MCCC1	Brg Down Brm Up	shBRG1	-0.7389523349206617
MCCC2	Brg Down Brm Up	shBRG1	-0.5993101409257798
MCEE	Both Down	shBRG1	-0.9789553339509376
MCF2L	Brg Down Brm Up	shBRG1	-0.5342121683598867
MCL1	Both Up	shBRG1	1.2249202174878058
MCM10	Both Down	shBRG1	-0.9559565666043996
MCM3	Both Down	shBRG1	-1.2750625288729602
MCM4	Both Down	shBRG1	-1.3307155083733861
MCM6	Brg Down Brm Up	shBRG1	-1.1048177473285845
MCM8	Both Down	shBRG1	-1.1037108661585187
MCMBP	Both Down	shBRG1	-0.2389164162480683
MCTP1	Both Up	shBRG1	2.05249052850318
MDFI	Both Down	shBRG1	-1.5441594569716006
MDK	Brg Down Brm Up	shBRG1	-0.7532204388428532
ME2	Brg1 Up Brm Down	shBRG1	0.7324872530225377
MECOM	Brg1 Up Brm Down	shBRG1	3.123798605527389
MED15	Both Up	shBRG1	0.9165960948443648
[truncated: 9,581 more rows]
