# Supplementary material for: Co-regulation of transcription by BRG1 and BRM, two mutually exclusive SWI/SNF ATPase subunits
Source: Epigenetics Chromatin. 2017 Dec 22;10:62. doi: 10.1186/s13072-017-0167-8 (PMC5740901; doi:10.1186/s13072-017-0167-8)
Supplement: Supplementary file 8 — Additional file 8. GSEA analysis of genes altered by both BRG1 and BRM. GSEA analysis of genes from the four categories in Fig. 2f, g and Additional file 7. [file 13072_2017_167_MOESM8_ESM.csv]

ID	Description	GeneRatio	BgRatio	pvalue	p.adjust	qvalue	geneID	Count	GeneSet
ZWANG_CLASS_3_TRANSIENTLY_INDUCED_BY_EGF	ZWANG_CLASS_3_TRANSIENTLY_INDUCED_BY_EGF	Oct-83	222/21047	1.73E-08	2.37E-05	2.04E-05	COBL/DUSP1/DUSP14/FOSL2/LATS2/MAFK/METRNL/RIPK4/TIPARP/WEE1	10	BothUp
BILD_HRAS_ONCOGENIC_SIGNATURE	BILD_HRAS_ONCOGENIC_SIGNATURE	Oct-83	261/21047	7.95E-08	5.46E-05	4.70E-05	ARHGAP27/DUSP1/FLNB/IER2/MAP1LC3B/MXD1/SDC4/SERPINB1/TNFRSF10B/ZFP36	10	BothUp
RICKMAN_TUMOR_DIFFERENTIATED_WELL_VS_POORLY_DN	RICKMAN_TUMOR_DIFFERENTIATED_WELL_VS_POORLY_DN	Nov-83	382/21047	3.06E-07	1.40E-04	1.20E-04	CC2D1B/CLIP1/DHRS7/DUSP14/IFFO2/KLC1/MAFK/METRNL/MXD1/NUMB/SERPINB1	11	BothUp
PHONG_TNF_TARGETS_UP	PHONG_TNF_TARGETS_UP	May-83	63/21047	4.96E-06	0.001701006	0.001465575	DUSP1/IER2/SDC4/TNFRSF10B/ZFP36	5	BothUp
DURCHDEWALD_SKIN_CARCINOGENESIS_DN	DURCHDEWALD_SKIN_CARCINOGENESIS_DN	Aug-83	264/21047	9.65E-06	0.002647595	0.002281149	CLIP1/CPNE2/FAM83G/MAFK/MXD1/RIPK4/TGFBI/TIPARP	8	BothUp
GARGALOVIC_RESPONSE_TO_OXIDIZED_PHOSPHOLIPIDS_TURQUOISE_UP	GARGALOVIC_RESPONSE_TO_OXIDIZED_PHOSPHOLIPIDS_TURQUOISE_UP	May-83	79/21047	1.51E-05	0.00346106	0.002982024	DUSP1/DUSP3/FOSL2/TIPARP/ZFP36	5	BothUp
ZHANG_RESPONSE_TO_IKK_INHIBITOR_AND_TNF_UP	ZHANG_RESPONSE_TO_IKK_INHIBITOR_AND_TNF_UP	Jul-83	223/21047	2.86E-05	0.005095853	0.00439055	BID/MXD1/PSEN1/SDC4/SERPINB1/SPSB1/TNFRSF10B	7	BothUp
WANG_CISPLATIN_RESPONSE_AND_XPC_DN	WANG_CISPLATIN_RESPONSE_AND_XPC_DN	Jul-83	228/21047	3.30E-05	0.005095853	0.00439055	CDA/INPP5E/PARP4/PNMA1/PSEN1/TNFRSF10B/UROS	7	BothUp
FOSTER_TOLERANT_MACROPHAGE_DN	FOSTER_TOLERANT_MACROPHAGE_DN	Sep-83	409/21047	3.34E-05	0.005095853	0.00439055	DUSP14/FLNB/MAFK/MXD1/SDC4/SPSB1/TIPARP/TMCO3/ZFP36	9	BothUp
PHONG_TNF_RESPONSE_VIA_P38_PARTIAL	PHONG_TNF_RESPONSE_VIA_P38_PARTIAL	Jun-83	160/21047	4.09E-05	0.005613293	0.004836372	BID/DUSP1/FOSL2/RIPK4/TIPARP/TNFRSF10B	6	BothUp
NAGASHIMA_NRG1_SIGNALING_UP	NAGASHIMA_NRG1_SIGNALING_UP	Jun-83	176/21047	6.95E-05	0.008674296	0.007473711	DUSP1/IER2/TIPARP/TNFRSF10B/WEE1/ZFP36	6	BothUp
NAGASHIMA_EGF_SIGNALING_UP	NAGASHIMA_EGF_SIGNALING_UP	Apr-83	58/21047	8.11E-05	0.009274032	0.007990439	DUSP1/IER2/TIPARP/ZFP36	4	BothUp
CREIGHTON_ENDOCRINE_THERAPY_RESISTANCE_5	CREIGHTON_ENDOCRINE_THERAPY_RESISTANCE_5	Sep-83	482/21047	1.18E-04	0.012430515	0.010710042	CFL2/IER2/MAFK/PPP2CB/PSEN1/SIM2/TMCO3/TNFRSF10B/ZFP36	9	BothUp
PICCALUGA_ANGIOIMMUNOBLASTIC_LYMPHOMA_DN	PICCALUGA_ANGIOIMMUNOBLASTIC_LYMPHOMA_DN	May-83	136/21047	2.03E-04	0.019317258	0.016643609	FOSL2/MOAP1/MXD1/TIPARP/ZFP36	5	BothUp
CREIGHTON_ENDOCRINE_THERAPY_RESISTANCE_4	CREIGHTON_ENDOCRINE_THERAPY_RESISTANCE_4	Jul-83	307/21047	2.11E-04	0.019317258	0.016643609	ADCY9/ELOVL5/FLNB/PARP4/PNMA1/TIPARP/TP53I3	7	BothUp
JIANG_HYPOXIA_NORMAL	JIANG_HYPOXIA_NORMAL	Jul-83	311/21047	2.29E-04	0.019596661	0.016884341	DUSP1/FOSL2/MAP1LC3B/MOAP1/RIPK4/SDC4/ZFP36	7	BothUp
CHEN_HOXA5_TARGETS_9HR_UP	CHEN_HOXA5_TARGETS_9HR_UP	Jun-83	223/21047	2.53E-04	0.020422693	0.017596045	FBXO38/FOSL2/IER2/TIPARP/TNFRSF10B/ZNF274	6	BothUp
AMIT_SERUM_RESPONSE_40_MCF10A	AMIT_SERUM_RESPONSE_40_MCF10A	Mar-83	32/21047	2.70E-04	0.0205849	0.0177358	DUSP1/WEE1/ZFP36	3	BothUp
CONCANNON_APOPTOSIS_BY_EPOXOMICIN_UP	CONCANNON_APOPTOSIS_BY_EPOXOMICIN_UP	Jun-83	239/21047	3.66E-04	0.025705966	0.022148074	DUSP1/DUSP3/MAP1LC3B/MXD1/TNFRSF10B/ZFP36	6	BothUp
UDAYAKUMAR_MED1_TARGETS_DN	UDAYAKUMAR_MED1_TARGETS_DN	Jun-83	240/21047	3.75E-04	0.025705966	0.022148074	ADCY9/CDA/FOSL2/MAP1LC3B/MEX3D/SPAG9	6	BothUp
UZONYI_RESPONSE_TO_LEUKOTRIENE_AND_THROMBIN	UZONYI_RESPONSE_TO_LEUKOTRIENE_AND_THROMBIN	Mar-83	37/21047	4.17E-04	0.027250286	0.023478649	DUSP1/FOSL2/ZFP36	3	BothUp
SASSON_RESPONSE_TO_FORSKOLIN_UP	SASSON_RESPONSE_TO_FORSKOLIN_UP	Apr-83	90/21047	4.44E-04	0.027617707	0.023795217	CYP11A1/DUSP1/DUSP3/MAP1LC3B	4	BothUp
SASSON_RESPONSE_TO_GONADOTROPHINS_UP	SASSON_RESPONSE_TO_GONADOTROPHINS_UP	Apr-83	91/21047	4.63E-04	0.027617707	0.023795217	CYP11A1/DUSP1/DUSP3/MAP1LC3B	4	BothUp
AMIT_EGF_RESPONSE_40_HELA	AMIT_EGF_RESPONSE_40_HELA	Mar-83	42/21047	6.08E-04	0.034732387	0.029925173	DUSP1/IER2/ZFP36	3	BothUp
GALLUZZI_PERMEABILIZE_MITOCHONDRIA	GALLUZZI_PERMEABILIZE_MITOCHONDRIA	Mar-83	43/21047	6.51E-04	0.035742246	0.030795261	BID/CFL2/MOAP1	3	BothUp
CHEN_HOXA5_TARGETS_6HR_UP	CHEN_HOXA5_TARGETS_6HR_UP	Feb-83	10/21047	6.77E-04	0.035744399	0.030797116	IER2/TIPARP	2	BothUp
MCDOWELL_ACUTE_LUNG_INJURY_UP	MCDOWELL_ACUTE_LUNG_INJURY_UP	Mar-83	45/21047	7.45E-04	0.03648644	0.031436453	DUSP1/TGFBI/ZFP36	3	BothUp
RASHI_RESPONSE_TO_IONIZING_RADIATION_1	RASHI_RESPONSE_TO_IONIZING_RADIATION_1	Mar-83	45/21047	7.45E-04	0.03648644	0.031436453	DUSP1/IER2/ZFP36	3	BothUp
AMIT_EGF_RESPONSE_60_HELA	AMIT_EGF_RESPONSE_60_HELA	Mar-83	46/21047	7.94E-04	0.037579328	0.032378077	FOSL2/MOAP1/TIPARP	3	BothUp
RICKMAN_TUMOR_DIFFERENTIATED_WELL_VS_MODERATELY_DN	RICKMAN_TUMOR_DIFFERENTIATED_WELL_VS_MODERATELY_DN	Apr-83	110/21047	9.45E-04	0.042377627	0.036512257	DUSP14/IFFO2/KLC1/NUMB	4	BothUp
WANG_HCP_PROSTATE_CANCER	WANG_HCP_PROSTATE_CANCER	Apr-83	111/21047	9.77E-04	0.042377627	0.036512257	DUSP1/FOSL2/SIM2/TP53I3	4	BothUp
REACTOME_ERKS_ARE_INACTIVATED	REACTOME_ERKS_ARE_INACTIVATED	Feb-83	12/21047	9.88E-04	0.042377627	0.036512257	DUSP3/PPP2CB	2	BothUp
BURTON_ADIPOGENESIS_PEAK_AT_2HR	BURTON_ADIPOGENESIS_PEAK_AT_2HR	Mar-83	51/21047	0.00107436	0.044667314	0.038485034	DUSP1/WEE1/ZFP36	3	BothUp
HALLMARK_TNFA_SIGNALING_VIA_NFKB	HALLMARK_TNFA_SIGNALING_VIA_NFKB	30-Aug	200/4386	4.00E-05	0.001198963	0.001051722	DUSP1/FOSL2/IER2/MXD1/SDC4/SPSB1/TIPARP/ZFP36	8	BothUp
HALLMARK_HYPOXIA	HALLMARK_HYPOXIA	30-Jun	200/4386	0.001975962	0.029639436	0.025999505	DUSP1/FOSL2/SDC4/TGFBI/TIPARP/ZFP36	6	BothUp
CHARAFE_BREAST_CANCER_LUMINAL_VS_BASAL_DN	CHARAFE_BREAST_CANCER_LUMINAL_VS_BASAL_DN	21/218	455/21047	1.25E-08	3.02E-05	2.41E-05	AKR1C3/ANXA4/ARNTL2/AXL/COTL1/DCBLD2/EHBP1/ESYT2/FBLIM1/FERMT1/FOSL1/FRMD6/NFAT5/OSBPL3/SERPINE2/SPRY2/UBE2E3/VAMP3/VSNL1/YAP1/ZBTB38	21	Discordant
ZWANG_CLASS_3_TRANSIENTLY_INDUCED_BY_EGF	ZWANG_CLASS_3_TRANSIENTLY_INDUCED_BY_EGF	14/218	222/21047	8.63E-08	8.07E-05	6.45E-05	BTBD3/DPP4/FRMD6/HBEGF/IER3/MYADM/PROS1/SERPINE1/SOCS3/TMEM2/TRIB1/VSNL1/ZBTB38/ZFP36L1	14	Discordant
BILD_HRAS_ONCOGENIC_SIGNATURE	BILD_HRAS_ONCOGENIC_SIGNATURE	15/218	261/21047	1.00E-07	8.07E-05	6.45E-05	ARNTL2/CLCF1/EGR1/FERMT1/FOSL1/HBEGF/IER3/KANK4/LHFPL2/PPIF/SEMA4B/SPRY4/TOP1/TRIB1/UAP1	15	Discordant
NIELSEN_GIST	NIELSEN_GIST	9/218	98/21047	8.24E-07	4.98E-04	3.98E-04	BTBD3/CHN2/HSPA8/INPP5A/LRCH1/NUDT4/SPRY1/SPRY4/TMEM2	9	Discordant
CHARAFE_BREAST_CANCER_LUMINAL_VS_MESENCHYMAL_DN	CHARAFE_BREAST_CANCER_LUMINAL_VS_MESENCHYMAL_DN	18/218	460/21047	1.58E-06	6.82E-04	5.45E-04	AAK1/AKR1C3/ARNTL2/AXL/CEP170/DCBLD2/EHBP1/FAM20C/FBLIM1/FOSL1/GRK5/PROS1/SERPINE1/SERPINE2/SOCS3/SPRY2/SYDE1/UBE2G1	18	Discordant
FARMER_BREAST_CANCER_APOCRINE_VS_LUMINAL	FARMER_BREAST_CANCER_APOCRINE_VS_LUMINAL	15/218	326/21047	1.69E-06	6.82E-04	5.45E-04	ABCC6/ACAA2/ASS1/BAG1/CHN2/CYB5A/ETFA/HMGN4/MCF2L/ORM1/PHKB/PPIF/PRKAA1/SAR1B/YAP1	15	Discordant
HESS_TARGETS_OF_HOXA9_AND_MEIS1_DN	HESS_TARGETS_OF_HOXA9_AND_MEIS1_DN	7/218	77/21047	1.51E-05	0.003795746	0.003033423	ANXA4/EGR1/GRK5/LIPA/MYADM/SAMHD1/ZFP36L1	7	Discordant
SWEET_LUNG_CANCER_KRAS_UP	SWEET_LUNG_CANCER_KRAS_UP	17/218	491/21047	1.54E-05	0.003795746	0.003033423	ANXA4/AXL/BMP4/COTL1/HSPA1B/HSPA8/HSPH1/NUDT4/ORM1/PPARG/REEP6/SERPINE1/SERPINE2/SH3RF1/SHC1/SLC38A2/SOCS3	17	Discordant
CAFFAREL_RESPONSE_TO_THC_DN	CAFFAREL_RESPONSE_TO_THC_DN	5/218	31/21047	1.55E-05	0.003795746	0.003033423	CALM3/HSPA8/HSPH1/PPIF/SESN1	5	Discordant
NAGASHIMA_NRG1_SIGNALING_UP	NAGASHIMA_NRG1_SIGNALING_UP	10/218	176/21047	1.57E-05	0.003795746	0.003033423	CLCF1/DDIT3/EGR1/EPPK1/FOSL1/HBEGF/IER3/SEMA3B/TOP1/TRIB1	10	Discordant
HELLEBREKERS_SILENCED_DURING_TUMOR_ANGIOGENESIS	HELLEBREKERS_SILENCED_DURING_TUMOR_ANGIOGENESIS	7/218	80/21047	1.94E-05	0.00427101	0.003413237	ASAH1/ASS1/COL2A1/FTH1/IER3/LRP1/SERPINE2	7	Discordant
PEREZ_TP63_TARGETS	PEREZ_TP63_TARGETS	14/218	355/21047	2.16E-05	0.004349025	0.003475583	ASS1/BTBD11/CNKSR3/DHRS3/EGR1/EPPK1/GMCL1/GRK5/HSPH1/INSR/PLEKHG5/SOCS3/TMCC1/TNRC6C	14	Discordant
BIOCARTA_SPRY_PATHWAY	BIOCARTA_SPRY_PATHWAY	4/218	18/21047	3.06E-05	0.005684032	0.004542473	SHC1/SPRY1/SPRY2/SPRY4	4	Discordant
SMITH_TERT_TARGETS_DN	SMITH_TERT_TARGETS_DN	7/218	87/21047	3.36E-05	0.005806381	0.004640249	AKR1C3/ANXA4/ASAH1/GRK5/IDI1/LIPA/VSNL1	7	Discordant
HELLER_HDAC_TARGETS_SILENCED_BY_METHYLATION_DN	HELLER_HDAC_TARGETS_SILENCED_BY_METHYLATION_DN	12/218	281/21047	3.92E-05	0.005828444	0.004657882	DDIT3/FERMT1/HSPA1B/HSPH1/NSMAF/P2RX5/PITPNC1/SLC47A1/STAT6/TRIB1/ZBTB38/ZMYND8	12	Discordant
FARMER_BREAST_CANCER_APOCRINE_VS_BASAL	FARMER_BREAST_CANCER_APOCRINE_VS_BASAL	13/218	330/21047	4.31E-05	0.005828444	0.004657882	ABCC6/ARNTL2/BTBD3/C16orf45/CYB5A/ETFA/HMGN4/IDI1/PHKB/PRKAA1/SAR1B/UBE2E3/ZMYND8	13	Discordant
JOHNSTONE_PARVB_TARGETS_3_UP	JOHNSTONE_PARVB_TARGETS_3_UP	15/218	430/21047	4.53E-05	0.005828444	0.004657882	AKR1C3/ANXA4/ARPC1B/ASAH1/FUT8/GRK5/LIPA/LRP1/OSBPL3/RCN1/SAMHD1/SEMA4B/STAT6/TMEM87B/TRIB1	15	Discordant
DACOSTA_UV_RESPONSE_VIA_ERCC3_COMMON_DN	DACOSTA_UV_RESPONSE_VIA_ERCC3_COMMON_DN	16/218	483/21047	4.68E-05	0.005828444	0.004657882	AFAP1/ARHGAP12/C16orf45/CDYL/CEP170/DAPK1/EHBP1/EPS8/FILIP1L/FUT8/LHFPL2/SEC14L1/SERPINE1/UBE2G1/YAP1/ZMYND8	16	Discordant
HIRSCH_CELLULAR_TRANSFORMATION_SIGNATURE_UP	HIRSCH_CELLULAR_TRANSFORMATION_SIGNATURE_UP	11/218	242/21047	4.70E-05	0.005828444	0.004657882	ARNTL2/DOCK4/FGD6/FOSL1/FUT8/LHFPL2/PROS1/SERPINE2/SIAH2/SOCS3/UAP1	11	Discordant
BURTON_ADIPOGENESIS_PEAK_AT_8HR	BURTON_ADIPOGENESIS_PEAK_AT_8HR	5/218	39/21047	4.92E-05	0.005828444	0.004657882	FOSL1/HSPH1/RCL1/SAMHD1/TOP1	5	Discordant
HSIAO_LIVER_SPECIFIC_GENES	HSIAO_LIVER_SPECIFIC_GENES	11/218	244/21047	5.06E-05	0.005828444	0.004657882	ABCC6/ACAA1/ACAA2/APOA1/ASS1/BDH1/CES2/CYB5A/ORM1/PROS1/SERPINE1	11	Discordant
BOYAULT_LIVER_CANCER_SUBCLASS_G6_UP	BOYAULT_LIVER_CANCER_SUBCLASS_G6_UP	6/218	65/21047	5.72E-05	0.006284867	0.005022638	BMP4/HSDL2/SIAH2/TMCC1/TMEM2/VSNL1	6	Discordant
MANALO_HYPOXIA_UP	MANALO_HYPOXIA_UP	10/218	207/21047	6.27E-05	0.006587808	0.005264738	AFAP1/AXL/FILIP1L/GRK5/IER3/INSR/PPARG/PXN/SERPINE1/TMCC1	10	Discordant
KIM_WT1_TARGETS_UP	KIM_WT1_TARGETS_UP	10/218	214/21047	8.27E-05	0.008330505	0.006657438	EGR1/FOSL1/HBEGF/IER3/MAPK1IP1L/SERPINE1/SPRY2/SYDE1/TRIB1/ZFP36L1	10	Discordant
KERLEY_RESPONSE_TO_CISPLATIN_UP	KERLEY_RESPONSE_TO_CISPLATIN_UP	5/218	44/21047	8.90E-05	0.008604681	0.00687655	ANXA4/FOSL1/IER3/SERPINE1/SESN1	5	Discordant
KEGG_INSULIN_SIGNALING_PATHWAY	KEGG_INSULIN_SIGNALING_PATHWAY	8/218	137/21047	9.27E-05	0.008621696	0.006890147	CALM3/INSR/PHKB/PRKAA1/PRKAB2/PRKACA/SHC1/SOCS3	8	Discordant
PEDERSEN_METASTASIS_BY_ERBB2_ISOFORM_1	PEDERSEN_METASTASIS_BY_ERBB2_ISOFORM_1	5/218	46/21047	1.10E-04	0.009888745	0.007902727	EGR1/FOSL1/HBEGF/SPRY4/TRIB1	5	Discordant
CHIARADONNA_NEOPLASTIC_TRANSFORMATION_KRAS_DN	CHIARADONNA_NEOPLASTIC_TRANSFORMATION_KRAS_DN	8/218	142/21047	1.19E-04	0.009926791	0.007933132	ASAH1/DHRS3/GRK5/INPP5A/SAMHD1/SEC14L1/SESN1/SOCS3	8	Discordant
GROSS_HYPOXIA_VIA_ELK3_AND_HIF1A_UP	GROSS_HYPOXIA_VIA_ELK3_AND_HIF1A_UP	8/218	142/21047	1.19E-04	0.009926791	0.007933132	EGR1/FRMD6/HBEGF/SIAH2/SMOX/SPRY2/SPRY4/XPNPEP1	8	Discordant
ACEVEDO_LIVER_TUMOR_VS_NORMAL_ADJACENT_TISSUE_DN	ACEVEDO_LIVER_TUMOR_VS_NORMAL_ADJACENT_TISSUE_DN	11/218	274/21047	1.42E-04	0.010975595	0.008771299	ACAA1/AXL/CDHR2/CHMP7/EGR1/ENTPD5/FAAH/IER3/RCN1/SEC14L1/TRIB1	11	Discordant
REACTOME_METABOLISM_OF_LIPIDS_AND_LIPOPROTEINS	REACTOME_METABOLISM_OF_LIPIDS_AND_LIPOPROTEINS	15/218	478/21047	1.47E-04	0.010975595	0.008771299	ACAA1/ACOX1/AMN/APOA1/ARSB/ASAH1/BDH1/GBA2/IDI1/PPARG/PRKAB2/PRKACA/SAR1B/SUMF2/YAP1	15	Discordant
BENPORATH_MYC_TARGETS_WITH_EBOX	BENPORATH_MYC_TARGETS_WITH_EBOX	10/218	230/21047	1.50E-04	0.010975595	0.008771299	ACOX1/AKAP1/ARSB/BMP4/FOSL1/HSPA8/INSR/SERPINE1/STAT6/TOP1	10	Discordant
WOOD_EBV_EBNA1_TARGETS_UP	WOOD_EBV_EBNA1_TARGETS_UP	7/218	110/21047	1.50E-04	0.010975595	0.008771299	AKR1C3/ASS1/CALM3/GNAS/HSPA1B/P2RX5/UBE2E3	7	Discordant
MULLIGHAN_MLL_SIGNATURE_2_DN	MULLIGHAN_MLL_SIGNATURE_2_DN	11/218	281/21047	1.77E-04	0.012577866	0.010051776	ASS1/CEP170/DAPK1/DHRS3/HMGN4/LHFPL2/MCF2L/SERPINE2/SESN1/SPRY1/TEX10	11	Discordant
ABE_VEGFA_TARGETS_30MIN	ABE_VEGFA_TARGETS_30MIN	4/218	29/21047	2.17E-04	0.014986378	0.011976571	EGR1/HBEGF/SCRN1/TRIB1	4	Discordant
RUAN_RESPONSE_TO_TNF_DN	RUAN_RESPONSE_TO_TNF_DN	6/218	84/21047	2.39E-04	0.016056525	0.012831794	ACOX1/DHRS3/ENTPD5/ORM1/PPARG/PXMP2	6	Discordant
HELLER_HDAC_TARGETS_DN	HELLER_HDAC_TARGETS_DN	11/218	292/21047	2.46E-04	0.016096269	0.012863556	DDIT3/FERMT1/HSPA1B/HSPH1/NSMAF/P2RX5/PITPNC1/PPIF/SLC47A1/ZBTB38/ZMYND8	11	Discordant
PEREZ_TP53_AND_TP63_TARGETS	PEREZ_TP53_AND_TP63_TARGETS	9/218	205/21047	2.98E-04	0.01837521	0.014684803	BTBD11/CNKSR3/DHRS3/EGR1/EPPK1/GMCL1/GRK5/INSR/TNRC6C	9	Discordant
SCHLESINGER_METHYLATED_DE_NOVO_IN_CANCER	SCHLESINGER_METHYLATED_DE_NOVO_IN_CANCER	6/218	88/21047	3.08E-04	0.01837521	0.014684803	AMN/CRIP1/ETFA/GNAS/PXMP2/TP73	6	Discordant
ZHANG_TARGETS_OF_EWSR1_FLI1_FUSION	ZHANG_TARGETS_OF_EWSR1_FLI1_FUSION	6/218	88/21047	3.08E-04	0.01837521	0.014684803	CHN2/DAPK1/GRK5/STAT6/UAP1/XPNPEP1	6	Discordant
MILI_PSEUDOPODIA_CHEMOTAXIS_DN	MILI_PSEUDOPODIA_CHEMOTAXIS_DN	14/218	457/21047	3.12E-04	0.01837521	0.014684803	AKAP1/ARHGAP17/AXL/CLCF1/DDIT3/GMCL1/HSPA8/LHFPL2/LRP1/SEMA3B/SERPINE1/SLC38A2/SOCS3/ZMYND8	14	Discordant
NAGASHIMA_EGF_SIGNALING_UP	NAGASHIMA_EGF_SIGNALING_UP	5/218	58/21047	3.34E-04	0.019215573	0.015356391	EGR1/FOSL1/HBEGF/IER3/TRIB1	5	Discordant
LEE_SP4_THYMOCYTE	LEE_SP4_THYMOCYTE	3/218	14/21047	3.67E-04	0.020611648	0.016472083	IER3/SERPINE2/SPRY2	3	Discordant
KAAB_HEART_ATRIUM_VS_VENTRICLE_DN	KAAB_HEART_ATRIUM_VS_VENTRICLE_DN	10/218	261/21047	4.12E-04	0.022592819	0.018055363	ACAA1/ACAA2/APOA1/ASS1/BDH1/CHN2/CYB5A/GAB1/GNAS/UBE2G1	10	Discordant
JIANG_HYPOXIA_NORMAL	JIANG_HYPOXIA_NORMAL	11/218	311/21047	4.21E-04	0.022592819	0.018055363	AFF4/ANXA4/ASPH/DPP4/FTH1/HOOK2/LRP1/SERPINE1/XPNPEP1/YAP1/ZFP36L1	11	Discordant
GENTILE_UV_HIGH_DOSE_DN	GENTILE_UV_HIGH_DOSE_DN	11/218	312/21047	4.32E-04	0.022704912	0.018144944	ASPH/DDIT3/EPS8/FILIP1L/HBEGF/HSPA8/LHFPL2/SIAH2/UAP1/UBE2G1/ZMYND8	11	Discordant
PASINI_SUZ12_TARGETS_DN	PASINI_SUZ12_TARGETS_DN	11/218	315/21047	4.68E-04	0.023426516	0.018721624	AXL/BMP4/FILIP1L/GNAS/HBEGF/IDI1/IER3/MARVELD2/MYADM/TRIB1/ZMYND8	11	Discordant
ACEVEDO_NORMAL_TISSUE_ADJACENT_TO_LIVER_TUMOR_UP	ACEVEDO_NORMAL_TISSUE_ADJACENT_TO_LIVER_TUMOR_UP	8/218	174/21047	4.74E-04	0.023426516	0.018721624	CDHR2/DPP4/HMGN4/PRKAB2/SESN1/UAP1/YAP1/ZFP36L1	8	Discordant
JAATINEN_HEMATOPOIETIC_STEM_CELL_UP	JAATINEN_HEMATOPOIETIC_STEM_CELL_UP	11/218	316/21047	4.81E-04	0.023426516	0.018721624	AKR1C3/ASPH/BTBD3/CEP170/CNKSR3/CTHRC1/DAPK1/FRMD6/RCN1/SCRN1/SH3RF1	11	Discordant
CAIRO_HEPATOBLASTOMA_DN	CAIRO_HEPATOBLASTOMA_DN	10/218	267/21047	4.92E-04	0.023426516	0.018721624	ACAA1/ACAA2/ASS1/C16orf45/FAAH/NQO2/PXMP2/RCL1/SERPINE1/TRIB1	10	Discordant
THUM_SYSTOLIC_HEART_FAILURE_UP	THUM_SYSTOLIC_HEART_FAILURE_UP	13/218	423/21047	4.94E-04	0.023426516	0.018721624	AKAP1/ANXA4/C6orf62/CNKSR3/CTHRC1/INPP5A/MAPK1IP1L/SDC2/SERPINE2/SFRP4/SHC1/VAMP3/VSNL1	13	Discordant
BOCHKIS_FOXA2_TARGETS	BOCHKIS_FOXA2_TARGETS	13/218	425/21047	5.17E-04	0.024013194	0.019190476	ACAA1/ARHGAP12/BTBD3/COL2A1/CYB5A/FAAH/KIF9/LRP1/NQO2/PPARG/PROS1/SAR1B/ZSWIM4	13	Discordant
LIU_SOX4_TARGETS_UP	LIU_SOX4_TARGETS_UP	7/218	137/21047	5.73E-04	0.026116863	0.020871652	CES2/FUT8/FYCO1/HBEGF/HSDL2/LHFPL2/THRB	7	Discordant
REACTOME_GLYCOSPHINGOLIPID_METABOLISM	REACTOME_GLYCOSPHINGOLIPID_METABOLISM	4/218	38/21047	6.27E-04	0.028066856	0.022430016	ARSB/ASAH1/GBA2/SUMF2	4	Discordant
RICKMAN_TUMOR_DIFFERENTIATED_WELL_VS_POORLY_DN	RICKMAN_TUMOR_DIFFERENTIATED_WELL_VS_POORLY_DN	12/218	382/21047	6.69E-04	0.029114981	0.02326764	ANKRD13A/EPPK1/FBLIM1/FRMD6/HBEGF/OSBPL10/PPARD/PXN/RSPH3/SAR1B/SEMA4B/VAMP3	12	Discordant
WU_CELL_MIGRATION	WU_CELL_MIGRATION	8/218	184/21047	6.85E-04	0.029114981	0.02326764	AKR1C3/ASAH1/AXL/DAPK1/DCBLD2/EPS8/FOSL1/SERPINE1	8	Discordant
PID_RET_PATHWAY	PID_RET_PATHWAY	4/218	39/21047	6.93E-04	0.029114981	0.02326764	GAB1/PRKACA/PXN/SHC1	4	Discordant
YAO_TEMPORAL_RESPONSE_TO_PROGESTERONE_CLUSTER_1	YAO_TEMPORAL_RESPONSE_TO_PROGESTERONE_CLUSTER_1	5/218	68/21047	6.99E-04	0.029114981	0.02326764	ACSS1/BMP4/DDIT3/ENTPD5/FAM20C	5	Discordant
KEGG_PPAR_SIGNALING_PATHWAY	KEGG_PPAR_SIGNALING_PATHWAY	5/218	69/21047	7.47E-04	0.030090811	0.024047487	ACAA1/ACOX1/APOA1/PPARD/PPARG	5	Discordant
PID_VEGFR1_2_PATHWAY	PID_VEGFR1_2_PATHWAY	5/218	69/21047	7.47E-04	0.030090811	0.024047487	AKAP1/GAB1/PRKAA1/PRKACA/PXN	5	Discordant
HELLER_SILENCED_BY_METHYLATION_DN	HELLER_SILENCED_BY_METHYLATION_DN	6/218	105/21047	7.91E-04	0.030604287	0.024457839	AAK1/DDIT3/HSPA1B/HSPH1/P2RX5/SLC47A1	6	Discordant
NAM_FXYD5_TARGETS_DN	NAM_FXYD5_TARGETS_DN	3/218	18/21047	7.97E-04	0.030604287	0.024457839	AXL/FERMT1/FTH1	3	Discordant
JOHNSTONE_PARVB_TARGETS_2_DN	JOHNSTONE_PARVB_TARGETS_2_DN	11/218	336/21047	7.98E-04	0.030604287	0.024457839	ASPH/C6orf62/CDYL/CYB5A/DOCK4/EHBP1/FRMD6/NQO2/SPRY1/TTC39C/UBE2G1	11	Discordant
BERENJENO_TRANSFORMED_BY_RHOA_DN	BERENJENO_TRANSFORMED_BY_RHOA_DN	12/218	394/21047	8.76E-04	0.031146932	0.024891501	ANXA4/CYB5A/DDIT3/LIPA/MKL1/RCN1/SERPINE2/SESN1/SHC1/SIX4/SLC38A2/ZNF32	12	Discordant
CONCANNON_APOPTOSIS_BY_EPOXOMICIN_UP	CONCANNON_APOPTOSIS_BY_EPOXOMICIN_UP	9/218	239/21047	9.00E-04	0.031146932	0.024891501	AKR1C3/DDIT3/DHRS3/FILIP1L/HSPA1B/HSPH1/NQO2/SERPINE1/SMOX	9	Discordant
ACEVEDO_FGFR1_TARGETS_IN_PROSTATE_CANCER_MODEL_UP	ACEVEDO_FGFR1_TARGETS_IN_PROSTATE_CANCER_MODEL_UP	10/218	289/21047	9.04E-04	0.031146932	0.024891501	ANXA4/ARPC1B/COTL1/DCBLD2/EPPK1/IDI1/SOCS3/SPRY1/TEX10/THRB	10	Discordant
GABRIELY_MIR21_TARGETS	GABRIELY_MIR21_TARGETS	10/218	289/21047	9.04E-04	0.031146932	0.024891501	BTBD3/ESYT2/FILIP1L/NFAT5/OSBPL3/PRKAB2/SCRN1/SESN1/TMEM2/ZBTB38	10	Discordant
RUAN_RESPONSE_TO_TNF_TROGLITAZONE_DN	RUAN_RESPONSE_TO_TNF_TROGLITAZONE_DN	4/218	42/21047	9.21E-04	0.031146932	0.024891501	DHRS3/ORM1/PPARG/PXMP2	4	Discordant
SARTIPY_BLUNTED_BY_INSULIN_RESISTANCE_UP	SARTIPY_BLUNTED_BY_INSULIN_RESISTANCE_UP	3/218	19/21047	9.40E-04	0.031146932	0.024891501	FRMD6/SERPINE1/SOCS3	3	Discordant
SCIBETTA_KDM5B_TARGETS_UP	SCIBETTA_KDM5B_TARGETS_UP	3/218	19/21047	9.40E-04	0.031146932	0.024891501	CLCF1/DDIT3/SMOX	3	Discordant
COULOUARN_TEMPORAL_TGFB1_SIGNATURE_UP	COULOUARN_TEMPORAL_TGFB1_SIGNATURE_UP	6/218	109/21047	9.62E-04	0.031146932	0.024891501	DHX32/FGD6/IDI1/IER3/SERPINE1/TEX10	6	Discordant
REACTOME_SIGNALING_BY_EGFR_IN_CANCER	REACTOME_SIGNALING_BY_EGFR_IN_CANCER	6/218	109/21047	9.62E-04	0.031146932	0.024891501	CALM3/GAB1/PRKACA/SHC1/SPRY1/SPRY2	6	Discordant
ADDYA_ERYTHROID_DIFFERENTIATION_BY_HEMIN	ADDYA_ERYTHROID_DIFFERENTIATION_BY_HEMIN	5/218	73/21047	9.66E-04	0.031146932	0.024891501	AAK1/EGR1/FTH1/HSPA1B/IER3	5	Discordant
KASLER_HDAC7_TARGETS_1_UP	KASLER_HDAC7_TARGETS_1_UP	8/218	194/21047	9.66E-04	0.031146932	0.024891501	AKAP1/BMP4/DNMT3A/FILIP1L/OSBPL3/TMEM2/TMEM41A/TRIB1	8	Discordant
PROVENZANI_METASTASIS_UP	PROVENZANI_METASTASIS_UP	8/218	194/21047	9.66E-04	0.031146932	0.024891501	AKR1C3/BAG1/BTBD3/CES2/SLC38A2/SPRY2/TMEM2/VSNL1	8	Discordant
ODONNELL_TFRC_TARGETS_UP	ODONNELL_TFRC_TARGETS_UP	13/218	456/21047	9.88E-04	0.031419482	0.025109313	AAK1/ACOX1/ACSS1/ANXA4/ASS1/COL2A1/DCBLD2/FAM20C/FTH1/HBEGF/SEC14L1/SESN1/ZFP36L1	13	Discordant
PID_TCPTP_PATHWAY	PID_TCPTP_PATHWAY	4/218	43/21047	0.001006884	0.031515655	0.025186171	GAB1/INSR/SHC1/STAT6	4	Discordant
KEGG_WNT_SIGNALING_PATHWAY	KEGG_WNT_SIGNALING_PATHWAY	7/218	151/21047	0.001017055	0.031515655	0.025186171	BTRC/FOSL1/FRAT1/NFAT5/PPARD/PRKACA/SFRP4	7	Discordant
WAKABAYASHI_ADIPOGENESIS_PPARG_RXRA_BOUND_36HR	WAKABAYASHI_ADIPOGENESIS_PPARG_RXRA_BOUND_36HR	7/218	152/21047	0.001056956	0.032337508	0.025842966	ACAA1/ACAA2/ACOX1/ETFA/FILIP1L/HSDL2/SERPINE1	7	Discordant
WANG_LMO4_TARGETS_DN	WANG_LMO4_TARGETS_DN	11/218	352/21047	0.001161992	0.035106693	0.028055999	AFF4/CLCF1/FBLIM1/FUT8/HOOK2/INSR/KIAA0895/MAPK1IP1L/RUFY2/SAMHD1/TOP1	11	Discordant
RUTELLA_RESPONSE_TO_HGF_VS_CSF2RB_AND_IL4_UP	RUTELLA_RESPONSE_TO_HGF_VS_CSF2RB_AND_IL4_UP	12/218	408/21047	0.001180712	0.035231872	0.028156037	ACAA2/ASAH1/DOCK4/EGR1/FTH1/HBEGF/LHFPL2/PPARD/PPIF/RERE/SDC2/SERPINE1	12	Discordant
LENAOUR_DENDRITIC_CELL_MATURATION_UP	LENAOUR_DENDRITIC_CELL_MATURATION_UP	6/218	114/21047	0.001214163	0.035788186	0.028600623	ACAA2/CYB5A/DPP4/LIPA/PPARG/SCRN1	6	Discordant
GESERICK_TERT_TARGETS_DN	GESERICK_TERT_TARGETS_DN	3/218	21/21047	0.001270075	0.036985198	0.029557232	HBEGF/IER3/SIAH2	3	Discordant
REACTOME_LIPID_DIGESTION_MOBILIZATION_AND_TRANSPORT	REACTOME_LIPID_DIGESTION_MOBILIZATION_AND_TRANSPORT	4/218	46/21047	0.001299573	0.037012685	0.029579198	AMN/APOA1/PRKACA/SAR1B	4	Discordant
LINDVALL_IMMORTALIZED_BY_TERT_UP	LINDVALL_IMMORTALIZED_BY_TERT_UP	5/218	78/21047	0.001301646	0.037012685	0.029579198	ARPC1B/ASS1/BMP4/SLC38A2/VAMP3	5	Discordant
SMIRNOV_CIRCULATING_ENDOTHELIOCYTES_IN_CANCER_UP	SMIRNOV_CIRCULATING_ENDOTHELIOCYTES_IN_CANCER_UP	7/218	158/21047	0.001322908	0.037179867	0.029712805	DHRS3/EGR1/HBEGF/IER3/PPARD/PROS1/SHC1	7	Discordant
DANG_REGULATED_BY_MYC_DN	DANG_REGULATED_BY_MYC_DN	9/218	253/21047	0.00133846	0.037184578	0.029716569	ANXA4/DDIT3/FTH1/GNAS/HBEGF/IER3/SERPINE1/VAMP3/ZFP36L1	9	Discordant
RAY_TUMORIGENESIS_BY_ERBB2_CDC25A_DN	RAY_TUMORIGENESIS_BY_ERBB2_CDC25A_DN	7/218	159/21047	0.001371905	0.037680616	0.030112985	AIFM2/BDH1/CHN2/HSPH1/RERE/SAMHD1/SDC2	7	Discordant
NAKAMURA_METASTASIS	NAKAMURA_METASTASIS	4/218	47/21047	0.001409061	0.038266284	0.03058103	AXL/FOSL1/PLEKHG4/SCRN1	4	Discordant
RAMPON_ENRICHED_LEARNING_ENVIRONMENT_LATE_UP	RAMPON_ENRICHED_LEARNING_ENVIRONMENT_LATE_UP	3/218	22/21047	0.001459443	0.039194154	0.031322549	CALM3/DHX32/XPNPEP1	3	Discordant
KIM_WT1_TARGETS_12HR_UP	KIM_WT1_TARGETS_12HR_UP	7/218	162/21047	0.001527449	0.040042883	0.032000823	AAK1/EPS8/HBEGF/HSPH1/NFAT5/SERPINE1/ZMYND8	7	Discordant
PETROVA_ENDOTHELIUM_LYMPHATIC_VS_BLOOD_DN	PETROVA_ENDOTHELIUM_LYMPHATIC_VS_BLOOD_DN	7/218	162/21047	0.001527449	0.040042883	0.032000823	AXL/EPS8/IER3/RCN1/SERPINE1/STAT6/UAP1	7	Discordant
COATES_MACROPHAGE_M1_VS_M2_UP	COATES_MACROPHAGE_M1_VS_M2_UP	5/218	81/21047	0.001540748	0.040042883	0.032000823	ACSS1/ARSB/AXL/FILIP1L/RCN1	5	Discordant
VERHAAK_GLIOBLASTOMA_NEURAL	VERHAAK_GLIOBLASTOMA_NEURAL	8/218	210/21047	0.001601696	0.040664626	0.032497698	ARPC1B/CLCF1/DCBLD2/FOSL1/LHFPL2/SERPINE1/SHC1/STAT6	8	Discordant
DELACROIX_RARG_BOUND_MEF	DELACROIX_RARG_BOUND_MEF	11/218	367/21047	0.001618645	0.040664626	0.032497698	CDKN2D/CLCF1/DDIT3/DHRS3/FTH1/HOOK2/LRP1/OSBPL3/PITPNC1/SHC1/YAP1	11	Discordant
AMIT_EGF_RESPONSE_480_HELA	AMIT_EGF_RESPONSE_480_HELA	7/218	164/21047	0.001638553	0.040664626	0.032497698	CDYL/HBEGF/NUDT4/PPIF/SERPINE1/SERPINE2/SYDE1	7	Discordant
WANG_ESOPHAGUS_CANCER_VS_NORMAL_UP	WANG_ESOPHAGUS_CANCER_VS_NORMAL_UP	6/218	121/21047	0.001648437	0.040664626	0.032497698	ACAA2/ANXA4/DAPK1/MYADM/SERPINE1/SOCS3	6	Discordant
BHAT_ESR1_TARGETS_NOT_VIA_AKT1_UP	BHAT_ESR1_TARGETS_NOT_VIA_AKT1_UP	8/218	211/21047	0.001650314	0.040664626	0.032497698	ACSS1/CNKSR3/DHRS3/RCL1/SEMA3B/SIAH2/SLC47A1/SMOX	8	Discordant
WENG_POR_TARGETS_GLOBAL_DN	WENG_POR_TARGETS_GLOBAL_DN	3/218	23/21047	0.001665618	0.040664626	0.032497698	EGR1/HSDL2/HSPH1	3	Discordant
VECCHI_GASTRIC_CANCER_EARLY_UP	VECCHI_GASTRIC_CANCER_EARLY_UP	12/218	430/21047	0.001835434	0.044009186	0.035170549	ACAA2/AIFM2/ASS1/CRIP1/EPPK1/FERMT1/FOSL1/HSPA8/HSPH1/KIF9/MCF2L/SEMA4B	12	Discordant
WAMUNYOKOLI_OVARIAN_CANCER_LMP_UP	WAMUNYOKOLI_OVARIAN_CANCER_LMP_UP	9/218	265/21047	0.001839027	0.044009186	0.035170549	ACAA1/AKR1C3/BAG1/BTBD3/IER3/MARVELD2/SLC22A23/TOP1/ZMYND8	9	Discordant
HOSHIDA_LIVER_CANCER_SUBCLASS_S3	HOSHIDA_LIVER_CANCER_SUBCLASS_S3	9/218	266/21047	0.001886709	0.044330099	0.035427011	ABCC6/ACAA2/ACOX1/APOA1/ASS1/BDH1/CYB5A/INSR/PROS1	9	Discordant
JEON_SMAD6_TARGETS_UP	JEON_SMAD6_TARGETS_UP	3/218	24/21047	0.001889119	0.044330099	0.035427011	FILIP1L/SERPINE1/TRIB1	3	Discordant
LEIN_CEREBELLUM_MARKERS	LEIN_CEREBELLUM_MARKERS	5/218	85/21047	0.001907902	0.044340379	0.035435227	CNKSR3/DHRS3/HBEGF/LRCH1/TMEM41A	5	Discordant
TORCHIA_TARGETS_OF_EWSR1_FLI1_FUSION_DN	TORCHIA_TARGETS_OF_EWSR1_FLI1_FUSION_DN	10/218	321/21047	0.001974342	0.045447468	0.036319972	ARPC1B/CRLF3/DNMT3A/KIAA0895/LHFPL2/LIPA/LRCH1/NQO2/RCN1/RERE	10	Discordant
GERY_CEBP_TARGETS	GERY_CEBP_TARGETS	6/218	126/21047	0.002024444	0.045974469	0.036741132	DDIT3/HBEGF/HSPA1B/HSPH1/ORM1/PPARG	6	Discordant
PID_PTP1BPATHWAY	PID_PTP1BPATHWAY	4/218	52/21047	0.0020543	0.045974469	0.036741132	INSR/SHC1/SOCS3/SPRY2	4	Discordant
PRAMOONJAGO_SOX4_TARGETS_UP	PRAMOONJAGO_SOX4_TARGETS_UP	4/218	52/21047	0.0020543	0.045974469	0.036741132	FGD6/IER3/SERPINE1/ZFP36L1	4	Discordant
REACTOME_INSULIN_RECEPTOR_SIGNALLING_CASCADE	REACTOME_INSULIN_RECEPTOR_SIGNALLING_CASCADE	5/218	87/21047	0.002113726	0.046870412	0.037457137	GAB1/INSR/PRKAA1/PRKAB2/SHC1	5	Discordant
MARTINEZ_RESPONSE_TO_TRABECTEDIN_DN	MARTINEZ_RESPONSE_TO_TRABECTEDIN_DN	9/218	271/21047	0.002140176	0.047025505	0.037581082	CRLF3/EPS8/FOSL1/HSPA8/HSPH1/LHFPL2/SPRY2/TOP1/ZMYND8	9	Discordant
BHAT_ESR1_TARGETS_NOT_VIA_AKT1_DN	BHAT_ESR1_TARGETS_NOT_VIA_AKT1_DN	5/218	88/21047	0.002222498	0.048394394	0.038675048	FRMD6/OSBPL10/PPARG/RERE/SLC22A23	5	Discordant
PID_PDGFRBPATHWAY	PID_PDGFRBPATHWAY	6/218	129/21047	0.002279183	0.049185587	0.039307341	ARPC1B/DOCK4/EPS8/GAB1/LRP1/SHC1	6	Discordant
BOYLAN_MULTIPLE_MYELOMA_D_UP	BOYLAN_MULTIPLE_MYELOMA_D_UP	5/218	89/21047	0.002335292	0.049950449	0.039918591	AFAP1/ASPH/DDIT3/SLC35F2/SLC47A1	5	Discordant
HALLMARK_APICAL_JUNCTION	HALLMARK_APICAL_JUNCTION	26/270	200/4386	1.85E-04	0.009252507	0.008960323	ACTN4/ADAM15/ARPC2/B4GALT1/CDH1/CLDN14/CLDN19/CLDN9/EVL/FBN1/HRAS/ICAM2/LIMA1/MADCAM1/MMP2/MYL12B/NLGN2/NRXN2/PARVA/PFN1/PIK3CB/SIRPA/SKAP2/SORBS3/SRC/TSC1	26	Redundant
HALLMARK_HEDGEHOG_SIGNALING	HALLMARK_HEDGEHOG_SIGNALING	8/270	36/4386	0.001238875	0.03097187	0.029993811	ACHE/CELSR1/GLI1/LDB1/NRCAM/NRP2/SHH/VLDLR	8	Redundant
WANG_CLIM2_TARGETS_DN	WANG_CLIM2_TARGETS_DN	27/952	186/21047	8.55E-08	1.68E-04	1.46E-04	ARPC2/ASF1A/B4GALT1/CCT6A/CHMP5/CPE/DUS1L/GATA2/MYL12B/MYNN/NAA35/PAM16/PDPR/PPP1R9A/SCML2/SPAG1/SPTBN1/SRA1/SRRM1/ST3GAL1/STRN3/STXBP3/TMEM11/TOPORS/UBQLN1/WHAMM/YRDC	27	Redundant
REACTOME_CELL_CELL_COMMUNICATION	REACTOME_CELL_CELL_COMMUNICATION	21/952	120/21047	9.29E-08	1.68E-04	1.46E-04	ACTN4/CDH1/CDH2/CDH24/CLDN1/CLDN14/CLDN19/CLDN9/FYN/ILK/MAPK12/MAPK8/NTN1/PARVA/PIK3CA/PIK3CB/PRKCI/SIRPA/SKAP2/SPTBN1/SRC	21	Redundant
PID_PI3KCIPATHWAY	PID_PI3KCIPATHWAY	12/952	49/21047	1.34E-06	0.001612961	0.001407976	CYTH1/FOXO3/FYN/HRAS/INPP5D/LCK/PIK3CA/PIK3CB/PLCG2/RHOA/SRC/YES1	12	Redundant
REACTOME_P75_NTR_RECEPTOR_MEDIATED_SIGNALLING	REACTOME_P75_NTR_RECEPTOR_MEDIATED_SIGNALLING	15/952	81/21047	3.02E-06	0.002721286	0.002375448	ARHGEF18/ARHGEF2/CASP2/FGD1/FGD4/HDAC2/IKBKB/MAPK8/NFKBIA/NGFR/PRKCI/PSEN2/RASGRF2/RHOA/RIPK2	15	Redundant
DELACROIX_RARG_BOUND_MEF	DELACROIX_RARG_BOUND_MEF	37/952	367/21047	4.79E-06	0.003458342	0.003018835	ANKRD24/BHLHE40/C1QTNF1/CALU/CTNS/CYB5RL/DDX24/DEDD/DNM1/DPYSL3/FAM107B/GDE1/GDF15/GLIS2/HIST1H1C/IL1RN/MMP2/MRPL34/NUPR1/OSR1/PDGFD/PDLIM2/PLAGL2/PLEKHB1/PRX/RAMP2/RHOD/RPL10A/S100A4/SMAD6/SNRNP35/SPTBN1/SRC/SYT8/USP6NL/WNT10B/ZNRF2	37	Redundant
REACTOME_SIGNALLING_BY_NGF	REACTOME_SIGNALLING_BY_NGF	26/952	217/21047	6.00E-06	0.003610833	0.003151947	AKT1S1/ARHGEF18/ARHGEF2/CALM1/CASP2/CHUK/DNM1/FGD1/FGD4/FOXO3/HDAC2/HRAS/IKBKB/KIDINS220/MAPK12/MAPK8/NFKBIA/NGFR/PIK3CA/PIK3CB/PRKCI/PSEN2/RASGRF2/RHOA/RIPK2/SRC	26	Redundant
GILMORE_CORE_NFKB_PATHWAY	GILMORE_CORE_NFKB_PATHWAY	6/952	14/21047	1.85E-05	0.009406773	0.008211304	CHUK/IKBKB/IKBKE/NFKB2/NFKBIA/NFKBIE	6	Redundant
ZHAN_MULTIPLE_MYELOMA_PR_DN	ZHAN_MULTIPLE_MYELOMA_PR_DN	10/952	44/21047	2.09E-05	0.009406773	0.008211304	ANKRD44/CBX7/FGD4/MOB3C/PHF1/SMAP2/TBC1D10C/TMEM167B/ZBTB20/ZHX2	10	Redundant
SWEET_LUNG_CANCER_KRAS_UP	SWEET_LUNG_CANCER_KRAS_UP	43/952	491/21047	2.90E-05	0.011643025	0.01016336	ACTN4/ARCN1/ATP1A1/AZIN1/BHLHE40/CD74/CHCHD7/CITED2/CKMT1B/CKS2/CLCN5/CLU/CRLF1/EDEM1/F3/FAM3C/HEXA/HNF1B/HSPA9/MAPRE1/MDFIC/MMP2/NNT/OSBPL1A/PABPC1/PFDN2/PFN1/PIP4K2C/PSAP/RFK/RPL10A/SIRPA/SLAIN1/SLC16A1/SLC25A39/SOAT1/SPINT1/ST13/TMEM30A/TNNT1/VAMP2/VAMP8/ZNF143	43	Redundant
CONCANNON_APOPTOSIS_BY_EPOXOMICIN_UP	CONCANNON_APOPTOSIS_BY_EPOXOMICIN_UP	26/952	239/21047	3.33E-05	0.011750771	0.010257412	ABHD3/ACHE/AQP3/ARHGEF2/BAK1/BLVRB/CCPG1/CLU/CREM/DOK1/GDF15/GTF2A1/HEG1/HSPA1A/HSPA9/ICAM2/INPP5D/KIAA0319/LIN37/MAFF/MAP1B/MAP3K14/RRAD/TGFBR2/TTC39A/UPP1	26	Redundant
BROWNE_HCMV_INFECTION_20HR_UP	BROWNE_HCMV_INFECTION_20HR_UP	26/952	240/21047	3.58E-05	0.011750771	0.010257412	ABCB1/BAK1/BAP1/BCL7B/CCNC/DNAJA1/E2F6/GTF2A1/HUS1/MAPT/MPP2/MTF1/NFKB2/NR4A3/PANK3/PLAGL2/RAP2C/RNF126/RNF19B/SLC25A20/SOX5/TTBK2/TUSC2/USP6NL/ZBTB43/ZBTB5	26	Redundant
GARGALOVIC_RESPONSE_TO_OXIDIZED_PHOSPHOLIPIDS_BLUE_UP	GARGALOVIC_RESPONSE_TO_OXIDIZED_PHOSPHOLIPIDS_BLUE_UP	18/952	136/21047	4.24E-05	0.012168428	0.010621991	AHSA1/CHORDC1/CREM/DNAJA1/E2F6/F3/HSPA1A/MAFG/PCF11/PHF1/PNPLA8/PPP3CC/TMEM57/YRDC/ZBTB43/ZNF264/ZNF394/ZNF473	18	Redundant
MITSIADES_RESPONSE_TO_APLIDIN_UP	MITSIADES_RESPONSE_TO_APLIDIN_UP	39/952	439/21047	4.94E-05	0.012168428	0.010621991	ANKRA2/ATF7IP/CCDC130/CCPG1/CLK3/CLK4/CREM/DDX27/EIF2AK3/FAM46A/GADD45B/HIST1H2BJ/HIST1H2BK/LCK/LIMA1/MAFF/MAP3K14/MKRN1/NARF/NFKBIA/NFU1/NGRN/NR4A3/PDE3B/PFDN2/PHF1/SCNN1A/SFPQ/SIDT1/SIK3/SRC/ST3GAL5/UBE2B/VAMP2/YES1/ZCCHC14/ZNF140/ZNF184/ZNF394	39	Redundant
PID_AVB3_OPN_PATHWAY	PID_AVB3_OPN_PATHWAY	8/952	31/21047	5.30E-05	0.012168428	0.010621991	CHUK/ILK/MAP3K14/MAPK8/MMP2/NFKBIA/PIK3CA/RHOA	8	Redundant
KEGG_NEUROTROPHIN_SIGNALING_PATHWAY	KEGG_NEUROTROPHIN_SIGNALING_PATHWAY	17/952	126/21047	5.37E-05	0.012168428	0.010621991	CALM1/CAMK2B/FOXO3/HRAS/IKBKB/KIDINS220/MAPK12/MAPK8/NFKBIA/NFKBIE/NGFR/PIK3CA/PIK3CB/PLCG2/RHOA/RIPK2/SORT1	17	Redundant
GABRIELY_MIR21_TARGETS	GABRIELY_MIR21_TARGETS	29/952	289/21047	5.40E-05	0.012168428	0.010621991	ACAP2/ATP11B/BRMS1L/CLCN5/EIF2AK3/EXOC5/FAM3C/FAM46A/FBXO11/GTF2A1/ITSN2/KBTBD6/LIN7C/OSR1/PBX1/PLD1/PM20D2/PURB/RUFY3/SAMD5/SLC17A5/SLC26A2/SUZ12/TGFBR2/UGGT1/WNK1/ZBTB20/ZBTB44/ZNF286A	29	Redundant
REACTOME_GENERIC_TRANSCRIPTION_PATHWAY	REACTOME_GENERIC_TRANSCRIPTION_PATHWAY	33/952	352/21047	6.60E-05	0.012245805	0.010689534	CCNC/MAML2/MED10/NCOA1/NR1H2/NR4A3/NR6A1/NRBP1/RBPJ/RXRB/SMARCD3/ZNF140/ZNF184/ZNF227/ZNF235/ZNF256/ZNF264/ZNF28/ZNF286A/ZNF317/ZNF394/ZNF420/ZNF425/ZNF445/ZNF45/ZNF473/ZNF529/ZNF558/ZNF569/ZNF583/ZNF611/ZNF615/ZNF641	33	Redundant
WANG_LMO4_TARGETS_DN	WANG_LMO4_TARGETS_DN	33/952	352/21047	6.60E-05	0.012245805	0.010689534	AKAP9/ARCN1/BZW1/COG6/DDX27/EVL/EXOC3/GATA2/HIST1H1C/HIST1H4H/IRGQ/KIAA2013/MAD2L1BP/MAPK6/MBD1/MED10/NRBP1/OPTN/OSTM1/PIK3CB/PSAP/PURB/RAB18/RNF6/SAR1A/SMAP2/SPTBN1/SRA1/SYTL2/TOPORS/UBQLN1/ZNF445/ZNFX1	33	Redundant
PID_NETRIN_PATHWAY	PID_NETRIN_PATHWAY	8/952	32/21047	6.79E-05	0.012245805	0.010689534	FYN/MAP1B/NTN1/PIK3CA/PITPNA/RHOA/SRC/YES1	8	Redundant
PID_NFKAPPABATYPICALPATHWAY	PID_NFKAPPABATYPICALPATHWAY	6/952	17/21047	6.79E-05	0.012245805	0.010689534	CSNK2A2/IKBKB/LCK/NFKBIA/PIK3CA/SRC	6	Redundant
BIDUS_METASTASIS_DN	BIDUS_METASTASIS_DN	19/952	161/21047	1.27E-04	0.02097539	0.018309711	B4GALT1/CLU/DDX24/DOK1/DUOX2/GATA2/LPAR5/NR1H2/RAB4B/RND1/SIDT2/SIRPA/SLC25A20/SPON2/TULP4/ZBTB17/ZBTB20/ZNF45/ZNF641	19	Redundant
MIYAGAWA_TARGETS_OF_EWSR1_ETS_FUSIONS_UP	MIYAGAWA_TARGETS_OF_EWSR1_ETS_FUSIONS_UP	26/952	259/21047	1.28E-04	0.02097539	0.018309711	ABHD6/ADARB1/ATP1A1/CLDN1/FOXL2/FYN/GATA2/GLG1/ICAM2/NGFR/NPTXR/OPN3/RAMP2/RNF19B/SIRPA/SLC17A7/SLC26A2/SPTBN1/SSBP3/ST3GAL5/STAR/TNNT1/TRIM62/USP6NL/WDFY2/ZNF703	26	Redundant
RIGGI_EWING_SARCOMA_PROGENITOR_UP	RIGGI_EWING_SARCOMA_PROGENITOR_UP	37/952	430/21047	1.47E-04	0.022992105	0.02007013	ABHD6/ADARB1/AQP3/ATP11B/ATP1A1/CITED2/CLDN1/CREM/FAM107B/FLRT3/GATA2/GDF15/GLG1/HIST1H4H/ICAM2/ID4/LIN7B/MAPT/MCAM/MYOM2/NGFR/NRCAM/OPN3/PBX1/PLCG2/PPFIA3/RRAGD/SAMD5/SLAIN1/SLC17A7/SLC26A2/SMARCC1/STAR/TNNT1/UPP1/WDFY2/ZNF703	37	Redundant
SEKI_INFLAMMATORY_RESPONSE_LPS_UP	SEKI_INFLAMMATORY_RESPONSE_LPS_UP	12/952	77/21047	1.67E-04	0.025070554	0.021884438	ADAMTS7/GADD45B/MAFF/NFKB2/NFKBIA/NFKBIE/NGFR/RFX5/RIPK2/RND1/STX11/ZC3H12A	12	Redundant
BROWNE_HCMV_INFECTION_16HR_UP	BROWNE_HCMV_INFECTION_16HR_UP	23/952	225/21047	2.35E-04	0.033374686	0.02913323	ABCB1/ABHD3/BAK1/BAP1/CCNC/CLCN5/CREM/E2F6/LIN37/NR4A3/NXT2/POLR2H/RFK/RNF19B/SLC16A1/SUZ12/TESK2/TTBK2/TUBGCP4/USP6NL/VLDLR/WHAMM/ZNF45	23	Redundant
PID_REELINPATHWAY	PID_REELINPATHWAY	7/952	29/21047	2.47E-04	0.033374686	0.02913323	ARHGEF2/FYN/MAP1B/MAPK8/MAPT/PIK3CA/VLDLR	7	Redundant
REACTOME_P75NTR_SIGNALS_VIA_NFKB	REACTOME_P75NTR_SIGNALS_VIA_NFKB	5/952	14/21047	2.66E-04	0.033374686	0.02913323	IKBKB/NFKBIA/NGFR/PRKCI/RIPK2	5	Redundant
KOYAMA_SEMA3B_TARGETS_DN	KOYAMA_SEMA3B_TARGETS_DN	35/952	411/21047	2.67E-04	0.033374686	0.02913323	ADM/AKAP9/AZIN1/C6orf52/CALU/CBX7/CCDC151/CELSR1/CHCHD7/CORO7/CTDSPL/DDX27/EFEMP2/EIF4E2/GATA2/GOLPH3L/ID4/KLHL26/LACTB2/MAP3K14/NFKBIA/NKD2/NMNAT3/PDCD6/PNPLA8/QSER1/RFX5/RIMBP3/RRAD/SMAD6/SMARCD3/SMO/STX11/UHRF1BP1L/ZCCHC14	35	Redundant
HIRSCH_CELLULAR_TRANSFORMATION_SIGNATURE_UP	HIRSCH_CELLULAR_TRANSFORMATION_SIGNATURE_UP	24/952	242/21047	2.74E-04	0.033374686	0.02913323	ARHGEF18/ARHGEF2/CREM/CYTH1/ETHE1/EVL/FYN/GALE/HERC5/HEXA/HEXB/IRF2/MAK16/NARF/NIT1/NR1H2/PCGF1/RABGGTA/RIPK2/RNF19B/STAM/UPP1/ZNF140/ZNF45	24	Redundant
REACTOME_DEVELOPMENTAL_BIOLOGY	REACTOME_DEVELOPMENTAL_BIOLOGY	34/952	396/21047	2.79E-04	0.033374686	0.02913323	CCNC/CDH2/CNTNAP1/COL4A1/COL6A2/CSNK2A2/DNM1/DPYSL3/EVL/FOXO3/FYN/HNF1B/HRAS/LIMK1/MAPK12/MED10/MED19/MYL12B/MYL6/NCOA1/NRCAM/NRP2/NTN1/PFN1/PITPNA/RBPJ/RHOA/RND1/ROBO1/SCN8A/SMARCD3/SPTBN1/SRC/WNT10B	34	Redundant
PID_CDC42_PATHWAY	PID_CDC42_PATHWAY	11/952	70/21047	2.87E-04	0.033374686	0.02913323	ARHGEF7/ARPC2/ARPC5/CDH1/HRAS/LIMK1/MAPK8/PIK3CA/PLD1/SRC/YES1	11	Redundant
SPIELMAN_LYMPHOBLAST_EUROPEAN_VS_ASIAN_UP	SPIELMAN_LYMPHOBLAST_EUROPEAN_VS_ASIAN_UP	39/952	479/21047	3.05E-04	0.033794481	0.029499675	ATP1A1/B4GALT1/B4GALT7/CALM1/CD2BP2/CD74/CHUK/CKS2/CUL4A/DDT/DOK1/DROSHA/DUS1L/ENSA/FBN1/G3BP1/GALE/GIPC1/GLUD1/HDAC2/HSPA9/LDB1/MAPK12/MYL6/NARF/NDUFB4/NUDT3/PFN1/PRDX2/RAP2B/RGS14/ROBO1/STAT2/TEX264/TSPAN3/TTF2/TUSC2/TXN2/VAMP2	39	Redundant
PID_EPHRINBREVPATHWAY	PID_EPHRINBREVPATHWAY	7/952	30/21047	3.09E-04	0.033794481	0.029499675	DNM1/FYN/LCK/MAPK8/PIK3CA/SRC/YES1	7	Redundant
GAVIN_FOXP3_TARGETS_CLUSTER_P3	GAVIN_FOXP3_TARGETS_CLUSTER_P3	18/952	160/21047	3.44E-04	0.036495967	0.03185784	ABCA2/CAMK2B/CBX7/CD74/CREM/GPR160/IKBIP/MATN2/MBP/PDE3B/PSEN2/RNF166/S100A4/SPOCK2/SPTBN1/SYTL2/TMBIM1/TSPAN3	18	Redundant
AMUNDSON_RESPONSE_TO_ARSENITE	AMUNDSON_RESPONSE_TO_ARSENITE	22/952	217/21047	3.57E-04	0.036495967	0.03185784	ACAP2/AHSA1/CCPG1/DNAJA1/E2F6/FOXO3/GTF2H1/HEXA/HSPA9/IARS/LAMTOR3/LYZ/MAFF/MAFG/PLTP/ST13/ST3GAL5/TSC1/TULP4/UBE2B/UPP1/ZNF184	22	Redundant
KEGG_T_CELL_RECEPTOR_SIGNALING_PATHWAY	KEGG_T_CELL_RECEPTOR_SIGNALING_PATHWAY	14/952	108/21047	3.64E-04	0.036495967	0.03185784	CBLB/CHUK/FYN/HRAS/IKBKB/LCK/MAP3K14/MAPK12/NFKBIA/NFKBIE/PIK3CA/PIK3CB/PPP3CC/RHOA	14	Redundant
LUI_THYROID_CANCER_CLUSTER_1	LUI_THYROID_CANCER_CLUSTER_1	9/952	51/21047	4.19E-04	0.040839274	0.035649174	CDC25B/FBN1/FYN/GAS6/ITSN2/LRP4/SFPQ/SMARCC1/ST3GAL5	9	Redundant
PID_FCER1PATHWAY	PID_FCER1PATHWAY	10/952	62/21047	4.33E-04	0.041092105	0.035869873	CBLB/CHUK/DOK1/FYN/HRAS/IKBKB/INPP5D/MAPK8/PIK3CA/PLA2G1B	10	Redundant
ZHANG_TLX_TARGETS_36HR_UP	ZHANG_TLX_TARGETS_36HR_UP	22/952	221/21047	4.60E-04	0.04201374	0.036674381	ADAM15/ARHGEF2/BAK1/CITED2/CRLF1/GADD45B/HIST1H1C/KIAA0319L/MXD4/NFKB2/OPN3/OS9/PIP4K2C/S100A4/SIRPA/SORT1/STXBP1/TGFBR2/TP53INP1/TUBB2B/UPP1/VAMP2	22	Redundant
KEGG_PATHWAYS_IN_CANCER	KEGG_PATHWAYS_IN_CANCER	29/952	328/21047	4.74E-04	0.04201374	0.036674381	CBLB/CCNE2/CDH1/CHUK/COL4A1/CTBP1/FGF11/FZD5/GLI1/HDAC2/HRAS/IKBKB/MAPK8/MMP2/NFKB2/NFKBIA/PAX8/PIK3CA/PIK3CB/PLCG2/PLD1/RHOA/RXRB/SHH/SMO/TGFBR2/WNT10B/WNT3/WNT5B	29	Redundant
VERHAAK_GLIOBLASTOMA_CLASSICAL	VERHAAK_GLIOBLASTOMA_CLASSICAL	21/952	207/21047	4.77E-04	0.04201374	0.036674381	ARHGEF18/BCAS1/CAMK2B/CDH2/CYTH1/GLG1/MBP/MCC/NR4A3/PDE3B/PLEKHA4/RFX2/RGS12/SAR1A/SMO/TBX2/ZFHX4/ZNF227/ZNF235/ZNF264/ZNF45	21	Redundant
HAN_SATB1_TARGETS_DN	HAN_SATB1_TARGETS_DN	36/952	442/21047	5.09E-04	0.043017994	0.037551009	ADARB1/ADM/AHI1/ATP11B/BHLHE40/CALU/CCPG1/CD82/CDH1/CELSR1/CITED2/CLDN1/COL6A2/EIF2AK3/F3/FYN/G3BP1/GALNT1/M6PR/MAFF/MATN2/MBP/MCAM/OSTM1/PACSIN2/RBM19/REEP3/S100P/SLC16A1/SPTBN1/ST13/STXBP1/TCF20/TSC1/UTP20/VLDLR	36	Redundant
DOUGLAS_BMI1_TARGETS_DN	DOUGLAS_BMI1_TARGETS_DN	28/952	314/21047	5.15E-04	0.043017994	0.037551009	ANAPC1/ARHGAP19/AZIN1/CHUK/CLU/FAM199X/GNAI3/GOLPH3L/ICAM2/IFT46/LIN7C/M6PR/MAPK6/NFKB2/NIT1/OPTN/PIGS/PIK3CB/PIP4K2C/RAP2C/RBM47/S100PBP/SIDT2/SLC10A7/SLC35E3/SOAT1/TMBIM1/YIPF4	28	Redundant
PROVENZANI_METASTASIS_UP	PROVENZANI_METASTASIS_UP	20/952	194/21047	5.25E-04	0.043017994	0.037551009	AQP3/CSNK2A2/CUL4A/DROSHA/FYN/GDF15/GLG1/HUS1/ITPA/LCK/LTA4H/MCAM/MPHOSPH6/NARF/NNT/PLEKHB1/RBM47/RNF126/SAR1A/WNK1	20	Redundant
BIOCARTA_ECM_PATHWAY	BIOCARTA_ECM_PATHWAY	6/952	24/21047	5.63E-04	0.04510371	0.039371659	FYN/HRAS/PFN1/PIK3CA/RHOA/SRC	6	Redundant
LIANG_HEMATOPOIESIS_STEM_CELL_NUMBER_SMALL_VS_HUGE_DN	LIANG_HEMATOPOIESIS_STEM_CELL_NUMBER_SMALL_VS_HUGE_DN	7/952	33/21047	5.76E-04	0.045197589	0.039453608	CYTH1/DNAJA1/GADD45B/MAPK8/RRAGD/S100A4/SAP18	7	Redundant
ONDER_CDH1_TARGETS_2_DN	ONDER_CDH1_TARGETS_2_DN	37/952	464/21047	6.37E-04	0.047475058	0.041441642	ADAM8/AQP3/CAMK2B/CD82/CDH1/CELSR1/CLDN1/CYB561/EPB41L4B/ERMP1/F3/FLRT3/FZD5/IL1RN/KANK1/LAD1/LIMA1/MBP/MCTP2/NRCAM/PIP4K2C/RBM47/RHOD/ROBO1/S100A2/S100P/SCNN1A/SERPINA3/SIRPA/SLC2A9/SPAG1/SPINT1/TINAGL1/TRIM29/UPP1/ZC3H12A/ZHX2	37	Redundant
PID_BCR_5PATHWAY	PID_BCR_5PATHWAY	10/952	65/21047	6.38E-04	0.047475058	0.041441642	CHUK/DOK1/HRAS/IKBKB/INPP5D/MAPK8/NFKBIA/PIK3CA/PLCG2/PPP3CC	10	Redundant
MARSON_FOXP3_TARGETS_DN	MARSON_FOXP3_TARGETS_DN	9/952	54/21047	6.49E-04	0.047475058	0.041441642	BZW1/DDT/FAM107B/GADD45B/M6PR/MBP/NFKBIE/NOLC1/PDE3B	9	Redundant
CARD_MIR302A_TARGETS	CARD_MIR302A_TARGETS	11/952	77/21047	6.64E-04	0.047475058	0.041441642	KAT6A/LIMK1/MAP1B/MBD2/PHTF2/RNF6/TGFBR2/VLDLR/YES1/ZFHX4/ZHX2	11	Redundant
CREIGHTON_ENDOCRINE_THERAPY_RESISTANCE_5	CREIGHTON_ENDOCRINE_THERAPY_RESISTANCE_5	38/952	482/21047	6.71E-04	0.047475058	0.041441642	AQP3/BCAS1/BCDIN3D/CALU/CCPG1/COPZ2/DDAH2/EPB41L4B/FZD5/GATA2/GATA6/GDF15/GMFB/GOLGA7/GPR160/IKBKB/LIMA1/MAPK6/NCOA1/NXT2/PBX1/PDCD6/PIP4K2C/RFK/RHOA/SERHL2/SLC41A2/SMAP2/SPAG1/ST3GAL1/STRN3/TMEM57/TRAFD1/TRIM62/TTC39B/VAMP8/YIPF1/ZNF827	38	Redundant
PID_CXCR4_PATHWAY	PID_CXCR4_PATHWAY	13/952	102/21047	6.87E-04	0.047579089	0.041532453	DNM1/FYN/GNAI3/INPP5D/LCK/LIMK1/PIK3CA/PIK3CB/RHOA/SRC/STAT2/UBQLN1/YES1	13	Redundant
REACTOME_PECAM1_INTERACTIONS	REACTOME_PECAM1_INTERACTIONS	4/952	10/21047	7.02E-04	0.047579089	0.041532453	FYN/LCK/SRC/YES1	4	Redundant
BIOCARTA_STRESS_PATHWAY	BIOCARTA_STRESS_PATHWAY	6/952	25/21047	7.12E-04	0.047579089	0.041532453	CASP2/CHUK/IKBKB/MAP3K14/MAPK8/NFKBIA	6	Redundant
REACTOME_RAS_ACTIVATION_UOPN_CA2_INFUX_THROUGH_NMDA_RECEPTOR	REACTOME_RAS_ACTIVATION_UOPN_CA2_INFUX_THROUGH_NMDA_RECEPTOR	5/952	17/21047	7.35E-04	0.048232725	0.042103021	AKAP9/CALM1/CAMK2B/HRAS/RASGRF2	5	Redundant
