# Supplementary material for: Co-regulation of transcription by BRG1 and BRM, two mutually exclusive SWI/SNF ATPase subunits
Source: Epigenetics Chromatin. 2017 Dec 22;10:62. doi: 10.1186/s13072-017-0167-8 (PMC5740901; doi:10.1186/s13072-017-0167-8)
Supplement: Supplementary file 9 — Additional file 9. BRG1 ChIP-seq peaks in shNS, shBRG1 and shBRM cells. Peak locations, chromatin state annotations and nearest gene annotations of BRG1 ChIP in the three knockdown conditions. [file 13072_2017_167_MOESM9_ESM.xls]

## Sheet: BRG_shNS
name	seqnames	start	end	width	strand	type	nearestTSS	distance	ChromHMM
Brg1_shNS_peak_10	chr1	533722	534225	504	*	Intron	RP5-857K21.4	30412	7_Weak_Enhancer
Brg1_shNS_peak_100	chr1	1175867	1176080	214	*	Distal	FAM132A	2562	6_Weak_Enhancer
Brg1_shNS_peak_1000	chr1	21043940	21044831	892	*	Promoter	KIF17	122	3_Poised_Promoter
Brg1_shNS_peak_10000	chr13	49549406	49551211	1806	*	Promoter	FNDC3A	434	1_Active_Promoter
Brg1_shNS_peak_10001	chr13	49794098	49794758	661	*	Promoter	MLNR	43	2_Weak_Promoter
Brg1_shNS_peak_10002	chr13	49822088	49822503	416	*	Promoter	CAB39L	102965	1_Active_Promoter
Brg1_shNS_peak_10003	chr13	49877445	49878179	735	*	Distal	CAB39L	47448	2_Weak_Promoter
Brg1_shNS_peak_10004	chr13	49878248	49878485	238	*	Distal	CAB39L	46894	5_Strong_Enhancer
Brg1_shNS_peak_10005	chr13	49951678	49951945	268	*	Promoter	CAB39L	23847	11_Weak_Txn
Brg1_shNS_peak_10006	chr13	49952903	49953348	446	*	Intron	CAB39L	22533	11_Weak_Txn
Brg1_shNS_peak_10007	chr13	50017842	50018187	346	*	Promoter	CAB39L	172	1_Active_Promoter
Brg1_shNS_peak_10008	chr13	50018489	50018915	427	*	Promoter	SETDB2	115	1_Active_Promoter
Brg1_shNS_peak_10009	chr13	50019705	50020222	518	*	Promoter	AL136218.1	588	1_Active_Promoter
Brg1_shNS_peak_1001	chr1	21057395	21059664	2270	*	Promoter	SH2D5	239	2_Weak_Promoter
Brg1_shNS_peak_10010	chr13	50069227	50070818	1592	*	Promoter	PHF11	72	1_Active_Promoter
Brg1_shNS_peak_10011	chr13	50159162	50160149	988	*	Promoter	RCBTB1	61	1_Active_Promoter
Brg1_shNS_peak_10012	chr13	50161349	50161698	350	*	Distal	RP11-432M24.4	32924	4_Strong_Enhancer
Brg1_shNS_peak_10013	chr13	50161859	50162074	216	*	Distal	RP11-432M24.4	32481	5_Strong_Enhancer
Brg1_shNS_peak_10014	chr13	50167142	50167582	441	*	Distal	RP11-432M24.4	27085	11_Weak_Txn
Brg1_shNS_peak_10015	chr13	50167653	50167886	234	*	Distal	RP11-432M24.4	26678	5_Strong_Enhancer
Brg1_shNS_peak_10016	chr13	50168461	50168786	326	*	Distal	RP11-432M24.4	25824	7_Weak_Enhancer
Brg1_shNS_peak_10017	chr13	50199299	50199717	419	*	Distal	ARL11	2924	4_Strong_Enhancer
Brg1_shNS_peak_10018	chr13	50264720	50265638	919	*	Promoter	EBPL	392	1_Active_Promoter
Brg1_shNS_peak_10019	chr13	50265703	50265981	279	*	Promoter	KPNA3	14043	1_Active_Promoter
Brg1_shNS_peak_1002	chr1	21111057	21111323	267	*	Intron	HP1BP3	1583	6_Weak_Enhancer
Brg1_shNS_peak_10020	chr13	50365881	50367190	1310	*	Promoter	RP11-195L15.2	484	1_Active_Promoter
Brg1_shNS_peak_10021	chr13	50380562	50380827	266	*	Distal	RNY4P30	83167	7_Weak_Enhancer
Brg1_shNS_peak_10022	chr13	50385211	50385863	653	*	Distal	RNY4P30	78324	4_Strong_Enhancer
Brg1_shNS_peak_10023	chr13	50432057	50432435	379	*	Distal	RNY4P30	31615	1_Active_Promoter
Brg1_shNS_peak_10024	chr13	50433391	50433699	309	*	Distal	RNY4P30	30316	5_Strong_Enhancer
Brg1_shNS_peak_10025	chr13	50433956	50434253	298	*	Distal	RNY4P30	29757	7_Weak_Enhancer
Brg1_shNS_peak_10026	chr13	50509863	50510475	613	*	Promoter	SPRYD7	271	1_Active_Promoter
Brg1_shNS_peak_10027	chr13	50510587	50511222	636	*	Promoter	AL136123.1	15843	1_Active_Promoter
Brg1_shNS_peak_10028	chr13	50570321	50570951	631	*	Promoter	MIR3613	0	1_Active_Promoter
Brg1_shNS_peak_10029	chr13	50571127	50571608	482	*	Promoter	KCNRG	18020	1_Active_Promoter
Brg1_shNS_peak_1003	chr1	21112426	21113797	1372	*	Promoter	HP1BP3	19	1_Active_Promoter
Brg1_shNS_peak_10030	chr13	50654512	50656059	1548	*	Promoter	DLEU2	820	1_Active_Promoter
Brg1_shNS_peak_10031	chr13	50656437	50656768	332	*	Promoter	RPL18P10	16862	1_Active_Promoter
Brg1_shNS_peak_10032	chr13	50657308	50657682	375	*	Intron	RPL18P10	15969	1_Active_Promoter
Brg1_shNS_peak_10033	chr13	50697808	50700575	2768	*	Promoter	DLEU2	483	1_Active_Promoter
Brg1_shNS_peak_10034	chr13	50700821	50701053	233	*	Promoter	ST13P4	45285	2_Weak_Promoter
Brg1_shNS_peak_10035	chr13	50704237	50705039	803	*	Intron	ST13P4	41584	2_Weak_Promoter
Brg1_shNS_peak_10036	chr13	50760008	50760686	679	*	Promoter	DLEU1	35059	1_Active_Promoter
Brg1_shNS_peak_10037	chr13	50760804	50761034	231	*	Promoter	DLEU1	34487	1_Active_Promoter
Brg1_shNS_peak_10038	chr13	50818791	50819146	356	*	Intron	DLEU1	48587	4_Strong_Enhancer
Brg1_shNS_peak_10039	chr13	51483710	51484933	1224	*	Promoter	RNASEH2B-AS1	373	1_Active_Promoter
Brg1_shNS_peak_1004	chr1	21113899	21114350	452	*	Promoter	RNU7-200P	53607	1_Active_Promoter
Brg1_shNS_peak_10040	chr13	51796599	51796986	388	*	Promoter	SERPINE3	113114	3_Poised_Promoter
Brg1_shNS_peak_10041	chr13	52025469	52027146	1678	*	Promoter	INTS6	77	1_Active_Promoter
Brg1_shNS_peak_10042	chr13	52027368	52028086	719	*	Promoter	INTS6	0	1_Active_Promoter
Brg1_shNS_peak_10043	chr13	52158611	52159414	804	*	Promoter	RNY1P6	1653	1_Active_Promoter
Brg1_shNS_peak_10044	chr13	52194406	52194670	265	*	Intron	WDFY2	118743	5_Strong_Enhancer
Brg1_shNS_peak_10045	chr13	52207297	52207525	229	*	Intron	WDFY2	105870	4_Strong_Enhancer
Brg1_shNS_peak_10046	chr13	52210195	52210555	361	*	Intron	WDFY2	102906	4_Strong_Enhancer
Brg1_shNS_peak_10047	chr13	52211092	52211346	255	*	Intron	WDFY2	102062	4_Strong_Enhancer
Brg1_shNS_peak_10048	chr13	52219424	52219656	233	*	Intron	WDFY2	93741	5_Strong_Enhancer
Brg1_shNS_peak_10049	chr13	52338944	52339229	286	*	Exon	DHRS12	9171	4_Strong_Enhancer
Brg1_shNS_peak_1005	chr1	21114973	21115186	214	*	Distal	RNU7-200P	52652	1_Active_Promoter
Brg1_shNS_peak_10050	chr13	52377558	52378818	1261	*	Promoter	DHRS12	43	1_Active_Promoter
Brg1_shNS_peak_10051	chr13	52546032	52546293	262	*	Intron	ATP7B	1946	5_Strong_Enhancer
Brg1_shNS_peak_10052	chr13	52585095	52586280	1186	*	Promoter	ATP7B	571	1_Active_Promoter
Brg1_shNS_peak_10053	chr13	52586571	52586990	420	*	Promoter	ALG11	7922	1_Active_Promoter
Brg1_shNS_peak_10054	chr13	52600003	52600420	418	*	Intron	NEK5	36054	4_Strong_Enhancer
Brg1_shNS_peak_10055	chr13	52654091	52654531	441	*	Intron	NEK5	47304	13_Heterochrom/lo
Brg1_shNS_peak_10056	chr13	52678158	52678371	214	*	Intron	NEK5	23351	5_Strong_Enhancer
Brg1_shNS_peak_10057	chr13	52702195	52702469	275	*	Promoter	RP11-248G5.9	692	2_Weak_Promoter
Brg1_shNS_peak_10058	chr13	52702699	52703627	929	*	Promoter	NEK5	48	2_Weak_Promoter
Brg1_shNS_peak_10059	chr13	52733097	52733984	888	*	Promoter	NEK3	127	1_Active_Promoter
Brg1_shNS_peak_1006	chr1	21115684	21116174	491	*	Distal	RNU7-200P	51802	6_Weak_Enhancer
Brg1_shNS_peak_10060	chr13	52734131	52734562	432	*	Promoter	MRPS31P5	11612	4_Strong_Enhancer
Brg1_shNS_peak_10061	chr13	52735697	52735912	216	*	Distal	MRPS31P5	10154	4_Strong_Enhancer
Brg1_shNS_peak_10062	chr13	52736012	52736722	711	*	Distal	MRPS31P5	9591	4_Strong_Enhancer
Brg1_shNS_peak_10063	chr13	52737160	52737713	554	*	Distal	MRPS31P5	8522	4_Strong_Enhancer
Brg1_shNS_peak_10064	chr13	52768264	52769194	931	*	Promoter	TPTE2P2	40683	1_Active_Promoter
Brg1_shNS_peak_10065	chr13	52980254	52980495	242	*	Promoter	THSD1	252	3_Poised_Promoter
Brg1_shNS_peak_10066	chr13	53024119	53024941	823	*	Promoter	VPS36	224	1_Active_Promoter
Brg1_shNS_peak_10067	chr13	53029618	53030128	511	*	Promoter	CKAP2	231	1_Active_Promoter
Brg1_shNS_peak_10068	chr13	53174016	53174773	758	*	Promoter	MRPS31P4	17296	1_Active_Promoter
Brg1_shNS_peak_10069	chr13	53190952	53191881	930	*	Promoter	MRPS31P4	274	1_Active_Promoter
Brg1_shNS_peak_1007	chr1	21350658	21350896	239	*	Intron	EIF4G3	26707	7_Weak_Enhancer
Brg1_shNS_peak_10070	chr13	53226201	53226433	233	*	Promoter	RP11-93H24.3	94	1_Active_Promoter
Brg1_shNS_peak_10071	chr13	53226607	53227545	939	*	Promoter	SUGT1	34200	1_Active_Promoter
Brg1_shNS_peak_10072	chr13	53313024	53313407	384	*	Promoter	LECT1	269	2_Weak_Promoter
Brg1_shNS_peak_10073	chr13	53425389	53425672	284	*	Distal	OLFM4	177361	2_Weak_Promoter
Brg1_shNS_peak_10074	chr13	60737616	60738062	447	*	Promoter	DIAPH3	58	1_Active_Promoter
Brg1_shNS_peak_10075	chr13	60738250	60738676	427	*	Promoter	RNY4P28	23498	1_Active_Promoter
Brg1_shNS_peak_10076	chr13	60970586	60971722	1137	*	Promoter	TDRD3	270	1_Active_Promoter
Brg1_shNS_peak_10077	chr13	60971800	60972392	593	*	Promoter	TDRD3	36082	1_Active_Promoter
Brg1_shNS_peak_10078	chr13	64649928	64650156	229	*	Promoter	LINC00355	99	1_Active_Promoter
Brg1_shNS_peak_10079	chr13	64651723	64652107	385	*	Distal	LGMNP1	881610	6_Weak_Enhancer
Brg1_shNS_peak_1008	chr1	21379809	21380114	306	*	Intron	RP11-487E1.2	20282	11_Weak_Txn
Brg1_shNS_peak_10080	chr13	67804473	67805066	594	*	Promoter	RPSAP53	37066	2_Weak_Promoter
Brg1_shNS_peak_10081	chr13	67805153	67805500	348	*	Promoter	RPSAP53	36509	2_Weak_Promoter
Brg1_shNS_peak_10082	chr13	73301065	73301872	808	*	Promoter	MZT1	354	1_Active_Promoter
Brg1_shNS_peak_10083	chr13	73302117	73302514	398	*	Promoter	DIS3	53674	1_Active_Promoter
Brg1_shNS_peak_10084	chr13	73355541	73356031	491	*	Promoter	DIS3	203	1_Active_Promoter
Brg1_shNS_peak_10085	chr13	73356367	73356580	214	*	Promoter	PIBF1	15571	1_Active_Promoter
Brg1_shNS_peak_10086	chr13	73633130	73634189	1060	*	Promoter	KLF5	1055	2_Weak_Promoter
Brg1_shNS_peak_10087	chr13	74708252	74709199	948	*	Promoter	LINC00402	96866	2_Weak_Promoter
Brg1_shNS_peak_10088	chr13	74709300	74710035	736	*	Distal	LINC00402	95924	2_Weak_Promoter
Brg1_shNS_peak_10089	chr13	75913825	75914050	226	*	Intron	TBC1D4	1727	4_Strong_Enhancer
Brg1_shNS_peak_1009	chr1	21502315	21502652	338	*	Promoter	AL031005.1	636	1_Active_Promoter
Brg1_shNS_peak_10090	chr13	75986322	75986737	416	*	Intron	TBC1D4	69718	4_Strong_Enhancer
Brg1_shNS_peak_10091	chr13	76032946	76033270	325	*	Intron	TBC1D4	23139	1_Active_Promoter
Brg1_shNS_peak_10092	chr13	76034744	76035024	281	*	Intron	TBC1D4	21363	5_Strong_Enhancer
Brg1_shNS_peak_10093	chr13	76054836	76056799	1964	*	Promoter	TBC1D4	430	1_Active_Promoter
Brg1_shNS_peak_10094	chr13	76060226	76060579	354	*	Distal	COMMD6	44235	5_Strong_Enhancer
Brg1_shNS_peak_10095	chr13	76082369	76082661	293	*	Distal	COMMD6	22122	2_Weak_Promoter
Brg1_shNS_peak_10096	chr13	76111618	76111958	341	*	Promoter	COMMD6	150	1_Active_Promoter
Brg1_shNS_peak_10097	chr13	76123624	76124329	706	*	Promoter	UCHL3	16867	1_Active_Promoter
Brg1_shNS_peak_10098	chr13	76208237	76209170	934	*	Intron	LMO7	1240	2_Weak_Promoter
Brg1_shNS_peak_10099	chr13	76209319	76211435	2117	*	Promoter	LMO7	79	2_Weak_Promoter
Brg1_shNS_peak_101	chr1	1176614	1177155	542	*	Distal	FAM132A	1651	2_Weak_Promoter
Brg1_shNS_peak_1010	chr1	21502955	21503339	385	*	Promoter	EIF4G3	162	2_Weak_Promoter
Brg1_shNS_peak_10100	chr13	76236541	76236796	256	*	Intron	FAM204CP	26662	4_Strong_Enhancer
Brg1_shNS_peak_10101	chr13	76334346	76334559	214	*	Promoter	LMO7	48	1_Active_Promoter
Brg1_shNS_peak_10102	chr13	76367273	76367719	447	*	Intron	LMO7	10811	4_Strong_Enhancer
Brg1_shNS_peak_10103	chr13	77459558	77459886	329	*	Promoter	KCTD12	800	13_Heterochrom/lo
Brg1_shNS_peak_10104	chr13	77460228	77460477	250	*	Promoter	KCTD12	170	2_Weak_Promoter
Brg1_shNS_peak_10105	chr13	77460584	77460797	214	*	Promoter	AC000403.4	993	2_Weak_Promoter
Brg1_shNS_peak_10106	chr13	77565787	77567072	1286	*	Promoter	FBXL3	23284	1_Active_Promoter
Brg1_shNS_peak_10107	chr13	77600416	77601317	902	*	Promoter	FBXL3	351	1_Active_Promoter
Brg1_shNS_peak_10108	chr13	77900533	77901256	724	*	Promoter	MYCBP2	280	1_Active_Promoter
Brg1_shNS_peak_10109	chr13	77903394	77904121	728	*	Distal	SCEL	206049	1_Active_Promoter
Brg1_shNS_peak_1011	chr1	21503635	21503893	259	*	Promoter	ECE1	44807	6_Weak_Enhancer
Brg1_shNS_peak_10110	chr13	78271582	78272067	486	*	Promoter	SLAIN1	162	2_Weak_Promoter
Brg1_shNS_peak_10111	chr13	78272383	78272844	462	*	Promoter	SLAIN1	400	2_Weak_Promoter
Brg1_shNS_peak_10112	chr13	79177011	79177900	890	*	Promoter	POU4F1	237	2_Weak_Promoter
Brg1_shNS_peak_10113	chr13	79182877	79183150	274	*	Intron	RNF219	50298	3_Poised_Promoter
Brg1_shNS_peak_10114	chr13	79232715	79233301	587	*	Promoter	RNF219	303	1_Active_Promoter
Brg1_shNS_peak_10115	chr13	79979490	79980348	859	*	Promoter	RBM26	1	1_Active_Promoter
Brg1_shNS_peak_10116	chr13	79980448	79980922	475	*	Promoter	NDFIP2	74571	1_Active_Promoter
Brg1_shNS_peak_10117	chr13	80055220	80055829	610	*	Promoter	NDFIP2	61	1_Active_Promoter
Brg1_shNS_peak_10118	chr13	80055994	80056233	240	*	Promoter	NDFIP2	37011	1_Active_Promoter
Brg1_shNS_peak_10119	chr13	80912781	80913765	985	*	Promoter	SPRY2	518	1_Active_Promoter
Brg1_shNS_peak_1012	chr1	21588979	21589637	659	*	Intron	RP3-329E20.2	3264	5_Strong_Enhancer
Brg1_shNS_peak_10120	chr13	80913872	80916075	2204	*	Promoter	SPRY2	110	1_Active_Promoter
Brg1_shNS_peak_10121	chr13	80916839	80917190	352	*	Distal	RNU6-61P	26652	1_Active_Promoter
Brg1_shNS_peak_10122	chr13	91519239	91519625	387	*	Distal	LINC00410	59416	4_Strong_Enhancer
Brg1_shNS_peak_10123	chr13	91999396	91999832	437	*	Promoter	MIR17HG	457	2_Weak_Promoter
Brg1_shNS_peak_10124	chr13	91999905	92000215	311	*	Promoter	MIR17HG	11	2_Weak_Promoter
Brg1_shNS_peak_10125	chr13	92000442	92001612	1171	*	Promoter	GPC5	49831	1_Active_Promoter
Brg1_shNS_peak_10126	chr13	93876485	93876795	311	*	Distal	GPC6	2452	2_Weak_Promoter
Brg1_shNS_peak_10127	chr13	93879030	93881128	2099	*	Promoter	SNORD22	141131	1_Active_Promoter
Brg1_shNS_peak_10128	chr13	93902027	93902325	299	*	Intron	SNORD22	119034	4_Strong_Enhancer
Brg1_shNS_peak_10129	chr13	94419365	94419587	223	*	Intron	GPC6-AS2	68918	1_Active_Promoter
Brg1_shNS_peak_1013	chr1	21596409	21596829	421	*	Intron	ECE1	9420	5_Strong_Enhancer
Brg1_shNS_peak_10130	chr13	94420162	94420501	340	*	Intron	GPC6-AS2	68063	4_Strong_Enhancer
Brg1_shNS_peak_10131	chr13	95201187	95201677	491	*	Distal	TGDS	32008	1_Active_Promoter
Brg1_shNS_peak_10132	chr13	95201827	95202439	613	*	Distal	TGDS	31307	1_Active_Promoter
Brg1_shNS_peak_10133	chr13	95248131	95248423	293	*	Promoter	TGDS	216	1_Active_Promoter
Brg1_shNS_peak_10134	chr13	95363288	95363506	219	*	Exon	SOX21	1253	3_Poised_Promoter
Brg1_shNS_peak_10135	chr13	95365207	95365591	385	*	Promoter	BRD7P5	46124	13_Heterochrom/lo
Brg1_shNS_peak_10136	chr13	95619962	95620308	347	*	Distal	RNU6-62P	51351	3_Poised_Promoter
Brg1_shNS_peak_10137	chr13	95620674	95620947	274	*	Distal	RNU6-62P	50676	3_Poised_Promoter
Brg1_shNS_peak_10138	chr13	95775621	95776148	528	*	Intron	snoU13	86711	5_Strong_Enhancer
Brg1_shNS_peak_10139	chr13	95776411	95776948	538	*	Intron	snoU13	85916	4_Strong_Enhancer
Brg1_shNS_peak_1014	chr1	21647243	21647563	321	*	Intron	ECE1	24224	7_Weak_Enhancer
Brg1_shNS_peak_10140	chr13	95950248	95950485	238	*	Intron	ABCC4	3314	2_Weak_Promoter
Brg1_shNS_peak_10141	chr13	95953078	95954126	1049	*	Promoter	ABCC4	78	1_Active_Promoter
Brg1_shNS_peak_10142	chr13	96295981	96296973	993	*	Promoter	DZIP1	440	1_Active_Promoter
Brg1_shNS_peak_10143	chr13	96328755	96330384	1630	*	Promoter	MTND5P2	15220	1_Active_Promoter
Brg1_shNS_peak_10144	chr13	96705117	96705948	832	*	Promoter	UGGT2	57	1_Active_Promoter
Brg1_shNS_peak_10145	chr13	96742124	96742519	396	*	Promoter	HS6ST3	769	3_Poised_Promoter
Brg1_shNS_peak_10146	chr13	97793645	97793875	231	*	Distal	LINC00456	38113	6_Weak_Enhancer
Brg1_shNS_peak_10147	chr13	97874704	97875016	313	*	Promoter	MBNL2	134187	1_Active_Promoter
Brg1_shNS_peak_10148	chr13	97875453	97876811	1359	*	Intron	MBNL2	132915	1_Active_Promoter
Brg1_shNS_peak_10149	chr13	97877531	97878035	505	*	Intron	MBNL2	131264	1_Active_Promoter
Brg1_shNS_peak_1015	chr1	21650704	21650980	277	*	Intron	ECE1	20785	1_Active_Promoter
Brg1_shNS_peak_10150	chr13	97909867	97910398	532	*	Intron	MBNL2	98915	4_Strong_Enhancer
Brg1_shNS_peak_10151	chr13	97911428	97912095	668	*	Intron	MBNL2	97286	4_Strong_Enhancer
Brg1_shNS_peak_10152	chr13	97912549	97912914	366	*	Intron	MBNL2	96316	4_Strong_Enhancer
Brg1_shNS_peak_10153	chr13	97926366	97926722	357	*	Intron	MBNL2	82503	4_Strong_Enhancer
Brg1_shNS_peak_10154	chr13	97927441	97927725	285	*	Intron	MBNL2	81464	4_Strong_Enhancer
Brg1_shNS_peak_10155	chr13	97960039	97960412	374	*	Intron	MBNL2	48822	4_Strong_Enhancer
Brg1_shNS_peak_10156	chr13	98085812	98086131	320	*	Promoter	RAP2A	502	1_Active_Promoter
Brg1_shNS_peak_10157	chr13	98086740	98087264	525	*	Promoter	RP11-128N14.5	1195	1_Active_Promoter
Brg1_shNS_peak_10158	chr13	98627602	98628642	1041	*	Promoter	IPO5	594	1_Active_Promoter
Brg1_shNS_peak_10159	chr13	98628764	98629597	834	*	Promoter	IPO5	34	1_Active_Promoter
Brg1_shNS_peak_1016	chr1	21651751	21652122	372	*	Intron	ECE1	19691	2_Weak_Promoter
Brg1_shNS_peak_10160	chr13	98678560	98678816	257	*	Distal	FARP1	116125	4_Strong_Enhancer
Brg1_shNS_peak_10161	chr13	98794263	98796951	2689	*	Promoter	FARP1	124	1_Active_Promoter
Brg1_shNS_peak_10162	chr13	98798434	98798957	524	*	Intron	RNF113B	30821	4_Strong_Enhancer
Brg1_shNS_peak_10163	chr13	98799028	98799407	380	*	Intron	RNF113B	30299	4_Strong_Enhancer
Brg1_shNS_peak_10164	chr13	98813514	98813749	236	*	Intron	RNF113B	15885	5_Strong_Enhancer
Brg1_shNS_peak_10165	chr13	98813915	98814392	478	*	Intron	RNF113B	15363	4_Strong_Enhancer
Brg1_shNS_peak_10166	chr13	98829281	98829642	362	*	Promoter	RNF113B	55	10_Txn_Elongation
Brg1_shNS_peak_10167	chr13	98898014	98898239	226	*	Intron	FARP1	82316	5_Strong_Enhancer
Brg1_shNS_peak_10168	chr13	98899120	98899399	280	*	Intron	FARP1	81183	4_Strong_Enhancer
Brg1_shNS_peak_10169	chr13	98918065	98918595	531	*	Intron	FARP1	62112	4_Strong_Enhancer
Brg1_shNS_peak_1017	chr1	21660816	21661306	491	*	Intron	ECE1	10566	1_Active_Promoter
Brg1_shNS_peak_10170	chr13	98918900	98919139	240	*	Intron	FARP1	61423	1_Active_Promoter
Brg1_shNS_peak_10171	chr13	98919275	98920951	1677	*	Intron	FARP1	60329	4_Strong_Enhancer
Brg1_shNS_peak_10172	chr13	98925726	98926357	632	*	Intron	FARP1	54401	4_Strong_Enhancer
Brg1_shNS_peak_10173	chr13	98926514	98926775	262	*	Intron	FARP1	53798	4_Strong_Enhancer
Brg1_shNS_peak_10174	chr13	98953169	98953520	352	*	Intron	FARP1	27098	4_Strong_Enhancer
Brg1_shNS_peak_10175	chr13	99096146	99096401	256	*	Intron	FARP1	1131	10_Txn_Elongation
Brg1_shNS_peak_10176	chr13	99108597	99108837	241	*	Exon	STK24	7319	10_Txn_Elongation
Brg1_shNS_peak_10177	chr13	99136996	99137365	370	*	Intron	STK24	34338	4_Strong_Enhancer
Brg1_shNS_peak_10178	chr13	99158583	99158903	321	*	Intron	STK24	12775	4_Strong_Enhancer
Brg1_shNS_peak_10179	chr13	99159917	99160214	298	*	Intron	STK24	11453	4_Strong_Enhancer
Brg1_shNS_peak_1018	chr1	21665010	21665329	320	*	Intron	ECE1	6458	4_Strong_Enhancer
Brg1_shNS_peak_10180	chr13	99221687	99221936	250	*	Intron	STK24	6644	4_Strong_Enhancer
Brg1_shNS_peak_10181	chr13	99222167	99222450	284	*	Intron	STK24	6147	4_Strong_Enhancer
Brg1_shNS_peak_10182	chr13	99224092	99224332	241	*	Intron	STK24	4243	4_Strong_Enhancer
Brg1_shNS_peak_10183	chr13	99228149	99229051	903	*	Promoter	STK24	514	1_Active_Promoter
Brg1_shNS_peak_10184	chr13	99229483	99230395	913	*	Promoter	STK24	252	1_Active_Promoter
Brg1_shNS_peak_10185	chr13	99251987	99252283	297	*	Distal	NUS1P4	10992	5_Strong_Enhancer
Brg1_shNS_peak_10186	chr13	99428569	99428973	405	*	Distal	DOCK9	52846	6_Weak_Enhancer
Brg1_shNS_peak_10187	chr13	99738289	99738564	276	*	Promoter	DOCK9	218	3_Poised_Promoter
Brg1_shNS_peak_10188	chr13	99739179	99739958	780	*	Promoter	DOCK9-AS2	502	2_Weak_Promoter
Brg1_shNS_peak_10189	chr13	99852368	99853697	1330	*	Promoter	UBAC2	106	1_Active_Promoter
Brg1_shNS_peak_1019	chr1	21665425	21666029	605	*	Intron	ECE1	5900	4_Strong_Enhancer
Brg1_shNS_peak_10190	chr13	99894494	99895073	580	*	Intron	UBAC2	1983	11_Weak_Txn
Brg1_shNS_peak_10191	chr13	100078377	100078614	238	*	Distal	AL583784.1	27225	13_Heterochrom/lo
Brg1_shNS_peak_10192	chr13	100147953	100148594	642	*	Promoter	LINC01232	716	1_Active_Promoter
Brg1_shNS_peak_10193	chr13	100150662	100150977	316	*	Promoter	RP11-214F16.8	169	6_Weak_Enhancer
Brg1_shNS_peak_10194	chr13	100151058	100151513	456	*	Promoter	LINC01232	272	1_Active_Promoter
Brg1_shNS_peak_10195	chr13	100151751	100152142	392	*	Promoter	LINC00449	1357	2_Weak_Promoter
Brg1_shNS_peak_10196	chr13	100153169	100153631	463	*	Promoter	TM9SF2	268	1_Active_Promoter
Brg1_shNS_peak_10197	chr13	100153731	100154286	556	*	Promoter	TM9SF2	12458	1_Active_Promoter
Brg1_shNS_peak_10198	chr13	100258896	100259384	489	*	Promoter	MIR4306	36170	1_Active_Promoter
Brg1_shNS_peak_10199	chr13	100608343	100609591	1249	*	Distal	ZIC5	15193	2_Weak_Promoter
Brg1_shNS_peak_102	chr1	1178124	1178350	227	*	Promoter	FAM132A	298	11_Weak_Txn
Brg1_shNS_peak_1020	chr1	21670987	21672377	1391	*	Promoter	ECE1	312	2_Weak_Promoter
Brg1_shNS_peak_10200	chr13	100621799	100622184	386	*	Intron	ZIC5	2169	13_Heterochrom/lo
Brg1_shNS_peak_10201	chr13	100623031	100623859	829	*	Promoter	ZIC5	715	2_Weak_Promoter
Brg1_shNS_peak_10202	chr13	100624083	100624447	365	*	Promoter	ZIC2	9758	3_Poised_Promoter
Brg1_shNS_peak_10203	chr13	100631829	100632042	214	*	Distal	ZIC2	2088	3_Poised_Promoter
Brg1_shNS_peak_10204	chr13	100632219	100632882	664	*	Distal	ZIC2	1473	2_Weak_Promoter
Brg1_shNS_peak_10205	chr13	100632963	100635049	2087	*	Promoter	ZIC2	17	2_Weak_Promoter
Brg1_shNS_peak_10206	chr13	100740822	100741770	949	*	Promoter	PCCA	38	1_Active_Promoter
Brg1_shNS_peak_10207	chr13	101196453	101196678	226	*	Intron	RP11-151A6.4	35798	4_Strong_Enhancer
Brg1_shNS_peak_10208	chr13	101197147	101197372	226	*	Intron	RP11-151A6.4	35104	7_Weak_Enhancer
Brg1_shNS_peak_10209	chr13	101240630	101241453	824	*	Promoter	GGACT	738	2_Weak_Promoter
Brg1_shNS_peak_1021	chr1	21714912	21715135	224	*	Distal	PPP1R11P1	9454	11_Weak_Txn
Brg1_shNS_peak_10210	chr13	101325793	101326198	406	*	Intron	TMTC4	1030	1_Active_Promoter
Brg1_shNS_peak_10211	chr13	101326318	101326551	234	*	Promoter	TMTC4	591	2_Weak_Promoter
Brg1_shNS_peak_10212	chr13	101326679	101327240	562	*	Promoter	TMTC4	66	1_Active_Promoter
Brg1_shNS_peak_10213	chr13	101327329	101327853	525	*	Promoter	NALCN-AS1	32985	1_Active_Promoter
Brg1_shNS_peak_10214	chr13	101387777	101388326	550	*	Intron	ARF4P3	21259	5_Strong_Enhancer
Brg1_shNS_peak_10215	chr13	101414325	101414578	254	*	Intron	LINC00411	182164	13_Heterochrom/lo
Brg1_shNS_peak_10216	chr13	103244575	103244908	334	*	Distal	RP11-29B2.6	1479	2_Weak_Promoter
Brg1_shNS_peak_10217	chr13	103248726	103250103	1378	*	Promoter	TPP2	29833	1_Active_Promoter
Brg1_shNS_peak_10218	chr13	103451028	103451353	326	*	Promoter	KDELC1	71	2_Weak_Promoter
Brg1_shNS_peak_10219	chr13	103451458	103453265	1808	*	Promoter	BIVM	387	1_Active_Promoter
Brg1_shNS_peak_1022	chr1	21715523	21715753	231	*	Distal	PPP1R11P1	8839	11_Weak_Txn
Brg1_shNS_peak_10220	chr13	103498159	103498900	742	*	Promoter	ERCC5	75	1_Active_Promoter
Brg1_shNS_peak_10221	chr13	107186554	107187162	609	*	Promoter	EFNB2	601	6_Weak_Enhancer
Brg1_shNS_peak_10222	chr13	107187786	107188026	241	*	Promoter	ARGLU1	22134	2_Weak_Promoter
Brg1_shNS_peak_10223	chr13	107188177	107188852	676	*	Distal	ARGLU1	21526	2_Weak_Promoter
Brg1_shNS_peak_10224	chr13	107219641	107220498	858	*	Promoter	ARGLU1	440	1_Active_Promoter
Brg1_shNS_peak_10225	chr13	108867951	108868168	218	*	Promoter	LIG4	2654	2_Weak_Promoter
Brg1_shNS_peak_10226	chr13	108870276	108871463	1188	*	Promoter	TNFSF13B	32716	1_Active_Promoter
Brg1_shNS_peak_10227	chr13	110439336	110440081	746	*	Promoter	RP11-40E6.2	17953	6_Weak_Enhancer
Brg1_shNS_peak_10228	chr13	110790540	110790913	374	*	Distal	COL4A1	25108	2_Weak_Promoter
Brg1_shNS_peak_10229	chr13	110959534	110959820	287	*	Promoter	snoU13	106872	12_Repressed
Brg1_shNS_peak_1023	chr1	21754885	21755311	427	*	Promoter	CROCCP5	5710	1_Active_Promoter
Brg1_shNS_peak_10230	chr13	111138083	111138469	387	*	Intron	COL4A2	20536	4_Strong_Enhancer
Brg1_shNS_peak_10231	chr13	111213300	111214158	859	*	Promoter	RAB20	348	1_Active_Promoter
Brg1_shNS_peak_10232	chr13	111214222	111215073	852	*	Promoter	CARKD	53157	1_Active_Promoter
Brg1_shNS_peak_10233	chr13	111228235	111228545	311	*	Distal	CARKD	39414	5_Strong_Enhancer
Brg1_shNS_peak_10234	chr13	111267900	111268916	1017	*	Promoter	RP11-90L1.8	289	1_Active_Promoter
Brg1_shNS_peak_10235	chr13	111336252	111336543	292	*	Promoter	CARS2	21563	4_Strong_Enhancer
Brg1_shNS_peak_10236	chr13	111358048	111358457	410	*	Promoter	CARS2	145	1_Active_Promoter
Brg1_shNS_peak_10237	chr13	111358776	111359271	496	*	Promoter	CARS2	5807	1_Active_Promoter
Brg1_shNS_peak_10238	chr13	111363586	111363828	243	*	Intron	CARS2	1123	1_Active_Promoter
Brg1_shNS_peak_10239	chr13	111364499	111365266	768	*	Promoter	ING1	198	1_Active_Promoter
Brg1_shNS_peak_1024	chr1	21763049	21763614	566	*	Intron	NBPF3	3287	2_Weak_Promoter
Brg1_shNS_peak_10240	chr13	111365612	111367738	2127	*	Promoter	ING1	651	1_Active_Promoter
Brg1_shNS_peak_10241	chr13	111368185	111368787	603	*	Promoter	RPL21P107	46991	1_Active_Promoter
Brg1_shNS_peak_10242	chr13	111522416	111522847	432	*	Promoter	ANKRD10	22795	2_Weak_Promoter
Brg1_shNS_peak_10243	chr13	111565821	111566058	238	*	Intron	ANKRD10	1022	1_Active_Promoter
Brg1_shNS_peak_10244	chr13	111566264	111568387	2124	*	Promoter	ANKRD10	25	1_Active_Promoter
Brg1_shNS_peak_10245	chr13	111719710	111720051	342	*	Distal	LINC00368	28302	2_Weak_Promoter
Brg1_shNS_peak_10246	chr13	111766915	111767259	345	*	Promoter	ARHGEF7	534	3_Poised_Promoter
Brg1_shNS_peak_10247	chr13	111805436	111806825	1390	*	Promoter	RP11-17E4.1	28906	1_Active_Promoter
Brg1_shNS_peak_10248	chr13	112283686	112284049	364	*	Intron	LINC00354	270429	13_Heterochrom/lo
Brg1_shNS_peak_10249	chr13	112727786	112728014	229	*	Distal	RP11-450H6.3	9960	13_Heterochrom/lo
Brg1_shNS_peak_1025	chr1	21766615	21767440	826	*	Promoter	NBPF3	4407	2_Weak_Promoter
Brg1_shNS_peak_10250	chr13	113241584	113242760	1177	*	Promoter	TUBGCP3	264	1_Active_Promoter
Brg1_shNS_peak_10251	chr13	113343543	113345788	2246	*	Promoter	ATP11A	6477	1_Active_Promoter
Brg1_shNS_peak_10252	chr13	113346560	113346800	241	*	Intron	ATP11A	4462	1_Active_Promoter
Brg1_shNS_peak_10253	chr13	113365847	113366264	418	*	Intron	AL162711.1	6170	4_Strong_Enhancer
Brg1_shNS_peak_10254	chr13	113366487	113366707	221	*	Intron	AL162711.1	5628	4_Strong_Enhancer
Brg1_shNS_peak_10255	chr13	113369496	113369897	402	*	Intron	AL162711.1	2529	5_Strong_Enhancer
Brg1_shNS_peak_10256	chr13	113375006	113375627	622	*	Intron	ATP11A-AS1	33688	1_Active_Promoter
Brg1_shNS_peak_10257	chr13	113375813	113376418	606	*	Intron	ATP11A-AS1	32889	1_Active_Promoter
Brg1_shNS_peak_10258	chr13	113376802	113377387	586	*	Intron	ATP11A-AS1	31910	4_Strong_Enhancer
Brg1_shNS_peak_10259	chr13	113410109	113410364	256	*	Intron	ATP11A	29220	9_Txn_Transition
Brg1_shNS_peak_1026	chr1	21829039	21829257	219	*	Distal	ALPL	6714	13_Heterochrom/lo
Brg1_shNS_peak_10260	chr13	113410655	113411254	600	*	Intron	ATP11A	28502	4_Strong_Enhancer
Brg1_shNS_peak_10261	chr13	113411746	113411987	242	*	Intron	ATP11A	27590	4_Strong_Enhancer
Brg1_shNS_peak_10262	chr13	113412504	113412727	224	*	Intron	ATP11A	26841	5_Strong_Enhancer
Brg1_shNS_peak_10263	chr13	113540366	113540643	278	*	Promoter	MCF2L	8185	2_Weak_Promoter
Brg1_shNS_peak_10264	chr13	113547021	113547260	240	*	Distal	MCF2L	1549	1_Active_Promoter
Brg1_shNS_peak_10265	chr13	113547684	113547909	226	*	Promoter	MCF2L	893	1_Active_Promoter
Brg1_shNS_peak_10266	chr13	113548028	113549771	1744	*	Promoter	MCF2L	7607	1_Active_Promoter
Brg1_shNS_peak_10267	chr13	113560547	113560836	290	*	Intron	RP11-120K24.3	59751	4_Strong_Enhancer
Brg1_shNS_peak_10269	chr13	113607163	113607386	224	*	Intron	RP11-120K24.3	13168	4_Strong_Enhancer
Brg1_shNS_peak_1027	chr1	21864690	21864922	233	*	Intron	ALPL	12963	2_Weak_Promoter
Brg1_shNS_peak_10270	chr13	113607878	113608321	444	*	Intron	RP11-120K24.3	12343	4_Strong_Enhancer
Brg1_shNS_peak_10271	chr13	113622677	113623722	1046	*	Promoter	MCF2L	333	1_Active_Promoter
Brg1_shNS_peak_10272	chr13	113639082	113639496	415	*	Promoter	MCF2L	140	4_Strong_Enhancer
Brg1_shNS_peak_10273	chr13	113639648	113639975	328	*	Promoter	MCF2L	15770	1_Active_Promoter
Brg1_shNS_peak_10274	chr13	113640042	113640555	514	*	Promoter	MCF2L	15283	2_Weak_Promoter
Brg1_shNS_peak_10275	chr13	113655429	113656631	1203	*	Promoter	MCF2L	0	1_Active_Promoter
Brg1_shNS_peak_10276	chr13	113664326	113664576	251	*	Promoter	MCF2L	14524	4_Strong_Enhancer
Brg1_shNS_peak_10277	chr13	113664764	113665171	408	*	Promoter	MCF2L	14008	5_Strong_Enhancer
Brg1_shNS_peak_10278	chr13	113676219	113677125	907	*	Intron	MCF2L	2303	4_Strong_Enhancer
Brg1_shNS_peak_10279	chr13	113677307	113677589	283	*	Intron	MCF2L	1527	4_Strong_Enhancer
Brg1_shNS_peak_1028	chr1	21865089	21865336	248	*	Intron	ALPL	12557	2_Weak_Promoter
Brg1_shNS_peak_10280	chr13	113677679	113677910	232	*	Intron	MCF2L	1181	4_Strong_Enhancer
Brg1_shNS_peak_10281	chr13	113678043	113678453	411	*	Promoter	MCF2L	727	4_Strong_Enhancer
Brg1_shNS_peak_10282	chr13	113759972	113760685	714	*	Promoter	F7	4323	1_Active_Promoter
Brg1_shNS_peak_10283	chr13	113776432	113776750	319	*	Promoter	F10	534	2_Weak_Promoter
Brg1_shNS_peak_10284	chr13	113777169	113778557	1389	*	Promoter	F10-AS1	5328	1_Active_Promoter
Brg1_shNS_peak_10285	chr13	113778626	113778902	277	*	Intron	F10-AS1	4427	2_Weak_Promoter
Brg1_shNS_peak_10286	chr13	113793821	113794090	270	*	Promoter	F10	876	4_Strong_Enhancer
Brg1_shNS_peak_10287	chr13	113804228	113804615	388	*	Distal	PROZ	8544	4_Strong_Enhancer
Brg1_shNS_peak_10288	chr13	113805935	113806248	314	*	Distal	PROZ	6874	4_Strong_Enhancer
Brg1_shNS_peak_10289	chr13	113807264	113808256	993	*	Distal	PROZ	5205	4_Strong_Enhancer
Brg1_shNS_peak_1029	chr1	21950011	21950337	327	*	Intron	RAP1GAP	28136	4_Strong_Enhancer
Brg1_shNS_peak_10290	chr13	113808735	113808948	214	*	Distal	PROZ	4124	4_Strong_Enhancer
Brg1_shNS_peak_10291	chr13	113812904	113813188	285	*	Promoter	PROZ	5784	1_Active_Promoter
Brg1_shNS_peak_10292	chr13	113837944	113838319	376	*	Intron	PCID2	3579	4_Strong_Enhancer
Brg1_shNS_peak_10293	chr13	113862305	113863753	1449	*	Promoter	PCID2	0	1_Active_Promoter
Brg1_shNS_peak_10294	chr13	113863942	113864618	677	*	Promoter	CUL4A	34254	1_Active_Promoter
Brg1_shNS_peak_10295	chr13	113874425	113874918	494	*	Intron	CUL4A	23863	4_Strong_Enhancer
Brg1_shNS_peak_10296	chr13	113950868	113952435	1568	*	Promoter	LAMP1	7593	1_Active_Promoter
Brg1_shNS_peak_10297	chr13	113953167	113953387	221	*	Intron	LAMP1	5967	1_Active_Promoter
Brg1_shNS_peak_10298	chr13	113953917	113954179	263	*	Intron	LAMP1	5196	2_Weak_Promoter
Brg1_shNS_peak_10299	chr13	114017335	114018435	1101	*	Promoter	GRTP1	553	1_Active_Promoter
Brg1_shNS_peak_103	chr1	1179404	1180136	733	*	Promoter	FAM132A	25	2_Weak_Promoter
Brg1_shNS_peak_1030	chr1	21977052	21977265	214	*	Intron	RAP1GAP	1152	9_Txn_Transition
Brg1_shNS_peak_10300	chr13	114018569	114019030	462	*	Promoter	ADPRHL1	84655	6_Weak_Enhancer
Brg1_shNS_peak_10301	chr13	114025888	114026299	412	*	Distal	ADPRHL1	77361	13_Heterochrom/lo
Brg1_shNS_peak_10302	chr13	114035037	114035369	333	*	Distal	ADPRHL1	68251	2_Weak_Promoter
Brg1_shNS_peak_10303	chr13	114047828	114048439	612	*	Distal	ADPRHL1	55321	1_Active_Promoter
Brg1_shNS_peak_10304	chr13	114048506	114048856	351	*	Distal	ADPRHL1	54773	2_Weak_Promoter
Brg1_shNS_peak_10305	chr13	114050638	114050905	268	*	Distal	ADPRHL1	52683	1_Active_Promoter
Brg1_shNS_peak_10306	chr13	114052331	114052665	335	*	Distal	ADPRHL1	50956	2_Weak_Promoter
Brg1_shNS_peak_10307	chr13	114057898	114058228	331	*	Exon	ADPRHL1	45391	3_Poised_Promoter
Brg1_shNS_peak_10308	chr13	114058526	114058767	242	*	Exon	ADPRHL1	44808	12_Repressed
Brg1_shNS_peak_10309	chr13	114067832	114068101	270	*	Intron	ADPRHL1	35488	6_Weak_Enhancer
Brg1_shNS_peak_1031	chr1	21977979	21978269	291	*	Promoter	RAP1GAP	186	2_Weak_Promoter
Brg1_shNS_peak_10310	chr13	114080622	114080995	374	*	Intron	ADPRHL1	22646	3_Poised_Promoter
Brg1_shNS_peak_10311	chr13	114102899	114104315	1417	*	Promoter	ADPRHL1	4229	1_Active_Promoter
Brg1_shNS_peak_10312	chr13	114144038	114145802	1765	*	Promoter	DCUN1D2	0	1_Active_Promoter
Brg1_shNS_peak_10313	chr13	114145884	114146211	328	*	Promoter	TMCO3	4136	1_Active_Promoter
Brg1_shNS_peak_10314	chr13	114148001	114148217	217	*	Intron	TMCO3	2074	4_Strong_Enhancer
Brg1_shNS_peak_10315	chr13	114198412	114198705	294	*	Intron	TMCO3	1509	4_Strong_Enhancer
Brg1_shNS_peak_10316	chr13	114237129	114239033	1905	*	Promoter	TFDP1	952	2_Weak_Promoter
Brg1_shNS_peak_10317	chr13	114239540	114240012	473	*	Promoter	TFDP1	51687	1_Active_Promoter
Brg1_shNS_peak_1032	chr1	21978489	21978857	369	*	Promoter	RAP1GAP	1124	2_Weak_Promoter
Brg1_shNS_peak_10322	chr13	114461657	114462422	766	*	Promoter	TMEM255B	171	2_Weak_Promoter
Brg1_shNS_peak_10323	chr13	114520152	114520586	435	*	Intron	GAS6	5795	7_Weak_Enhancer
Brg1_shNS_peak_10324	chr13	114799166	114799462	297	*	Intron	RASA3	2352	13_Heterochrom/lo
Brg1_shNS_peak_10325	chr13	114836204	114836549	346	*	Intron	RASA3-IT1	37916	13_Heterochrom/lo
Brg1_shNS_peak_10326	chr13	114885091	114885381	291	*	Intron	RASA3	12847	13_Heterochrom/lo
Brg1_shNS_peak_10327	chr13	114898199	114898457	259	*	Promoter	CDC16	102031	6_Weak_Enhancer
Brg1_shNS_peak_10328	chr13	115000005	115001013	1009	*	Promoter	CDC16	24	2_Weak_Promoter
Brg1_shNS_peak_10329	chr13	115046236	115047296	1061	*	Promoter	UPF3A	290	1_Active_Promoter
Brg1_shNS_peak_1033	chr1	21985561	21986436	876	*	Intron	RAP1GAP	8173	2_Weak_Promoter
Brg1_shNS_peak_10330	chr13	115047398	115048255	858	*	Promoter	UPF3A	2723	1_Active_Promoter
Brg1_shNS_peak_10331	chr13	115048500	115048726	227	*	Exon	UPF3A	1936	2_Weak_Promoter
Brg1_shNS_peak_10332	chr13	115079610	115080520	911	*	Promoter	CHAMP1	6533	1_Active_Promoter
Brg1_shNS_peak_10333	chr14	19624733	19625025	293	*	Intron	CTD-2314B22.1	17141	13_Heterochrom/lo
Brg1_shNS_peak_10334	chr14	19640938	19642186	1249	*	Promoter	CTD-2314B22.1	458	2_Weak_Promoter
Brg1_shNS_peak_10335	chr14	19642277	19642701	425	*	Promoter	DUXAP9	7484	2_Weak_Promoter
Brg1_shNS_peak_10336	chr14	19649301	19650877	1577	*	Promoter	BMS1P17	23531	1_Active_Promoter
Brg1_shNS_peak_10337	chr14	19829358	19829718	361	*	Intron	RP11-146E13.3	25275	6_Weak_Enhancer
Brg1_shNS_peak_10338	chr14	19829783	19829997	215	*	Intron	RP11-146E13.3	24923	6_Weak_Enhancer
Brg1_shNS_peak_10339	chr14	19888010	19888358	349	*	Intron	BMS1P18	1199	11_Weak_Txn
Brg1_shNS_peak_1034	chr1	21993671	21994202	532	*	Promoter	RAP1GAP	235	2_Weak_Promoter
Brg1_shNS_peak_10340	chr14	19889417	19889701	285	*	Promoter	BMS1P18	4807	10_Txn_Elongation
Brg1_shNS_peak_10341	chr14	19889930	19890309	380	*	Promoter	BMS1P18	4247	10_Txn_Elongation
Brg1_shNS_peak_10342	chr14	19924426	19925335	910	*	Promoter	LINC01296	422	1_Active_Promoter
Brg1_shNS_peak_10343	chr14	19925423	19926021	599	*	Promoter	GRAMD4P4	33792	1_Active_Promoter
Brg1_shNS_peak_10344	chr14	19932620	19933777	1158	*	Intron	GRAMD4P4	26316	2_Weak_Promoter
Brg1_shNS_peak_10345	chr14	19933902	19935006	1105	*	Intron	GRAMD4P4	25060	2_Weak_Promoter
Brg1_shNS_peak_10346	chr14	20773852	20774154	303	*	Promoter	TTC5	94	1_Active_Promoter
Brg1_shNS_peak_10347	chr14	20778124	20778913	790	*	Distal	CCNB1IP1	5903	11_Weak_Txn
Brg1_shNS_peak_10348	chr14	20798766	20798979	214	*	Promoter	CCNB1IP1	172	2_Weak_Promoter
Brg1_shNS_peak_10349	chr14	20800593	20801150	558	*	Promoter	CCNB1IP1	295	1_Active_Promoter
Brg1_shNS_peak_1035	chr1	21994387	21994686	300	*	Promoter	RAP1GAP	1237	1_Active_Promoter
Brg1_shNS_peak_10350	chr14	20810368	20811596	1229	*	Promoter	PARP2	756	1_Active_Promoter
Brg1_shNS_peak_10351	chr14	20811766	20812077	312	*	Promoter	RP11-203M5.2	3123	1_Active_Promoter
Brg1_shNS_peak_10352	chr14	20881056	20881931	876	*	Promoter	TEP1	82	1_Active_Promoter
Brg1_shNS_peak_10353	chr14	20887104	20887421	318	*	Distal	KLHL33	16536	2_Weak_Promoter
Brg1_shNS_peak_10354	chr14	20922507	20923225	719	*	Promoter	OSGEP	83	1_Active_Promoter
Brg1_shNS_peak_10355	chr14	20923401	20924541	1141	*	Promoter	APEX1	192	1_Active_Promoter
Brg1_shNS_peak_10356	chr14	20928861	20929633	773	*	Promoter	TMEM55B	310	1_Active_Promoter
Brg1_shNS_peak_10357	chr14	20937242	20937463	222	*	Promoter	PNP	183	1_Active_Promoter
Brg1_shNS_peak_10358	chr14	20937582	20938477	896	*	Promoter	PNP	653	1_Active_Promoter
Brg1_shNS_peak_10359	chr14	21077379	21077617	239	*	Promoter	RP11-14J7.7	453	2_Weak_Promoter
Brg1_shNS_peak_1036	chr1	21994789	21996414	1626	*	Promoter	RAP1GAP	172	1_Active_Promoter
Brg1_shNS_peak_10360	chr14	21077846	21078502	657	*	Promoter	RP11-14J7.1	6973	1_Active_Promoter
Brg1_shNS_peak_10361	chr14	21081465	21082624	1160	*	Distal	RP11-14J7.1	3103	1_Active_Promoter
Brg1_shNS_peak_10362	chr14	21093284	21093615	332	*	Distal	OR6S1	16398	2_Weak_Promoter
Brg1_shNS_peak_10363	chr14	21098587	21099405	819	*	Distal	OR6S1	10851	1_Active_Promoter
Brg1_shNS_peak_10364	chr14	21100174	21101820	1647	*	Distal	OR6S1	8850	2_Weak_Promoter
Brg1_shNS_peak_10365	chr14	21131450	21131669	220	*	Distal	Y_RNA	16008	6_Weak_Enhancer
Brg1_shNS_peak_10366	chr14	21131792	21132040	249	*	Distal	Y_RNA	15651	11_Weak_Txn
Brg1_shNS_peak_10367	chr14	21133799	21134066	268	*	Distal	Y_RNA	13635	2_Weak_Promoter
Brg1_shNS_peak_10368	chr14	21139533	21140200	668	*	Distal	Y_RNA	7701	4_Strong_Enhancer
Brg1_shNS_peak_10369	chr14	21141912	21142202	291	*	Distal	Y_RNA	5510	12_Repressed
Brg1_shNS_peak_1037	chr1	21996509	21996749	241	*	Promoter	USP48	11113	4_Strong_Enhancer
Brg1_shNS_peak_10370	chr14	21149641	21154352	4712	*	Promoter	RNASE4	260	1_Active_Promoter
Brg1_shNS_peak_10371	chr14	21154414	21154683	270	*	Intron	ANG	2381	1_Active_Promoter
Brg1_shNS_peak_10372	chr14	21155062	21155840	779	*	Intron	ANG	1478	4_Strong_Enhancer
Brg1_shNS_peak_10373	chr14	21157069	21157341	273	*	Promoter	RP11-903H12.3	18071	4_Strong_Enhancer
Brg1_shNS_peak_10374	chr14	21438992	21439732	741	*	Distal	RP11-84C10.1	13860	2_Weak_Promoter
Brg1_shNS_peak_10375	chr14	21458149	21458578	430	*	Promoter	METTL17	340	1_Active_Promoter
Brg1_shNS_peak_10376	chr14	21492501	21493816	1316	*	Promoter	NDRG2	0	1_Active_Promoter
Brg1_shNS_peak_10377	chr14	21493952	21494271	320	*	Promoter	TPPP2	4231	6_Weak_Enhancer
Brg1_shNS_peak_10378	chr14	21521780	21521993	214	*	Intron	RNASE8	4092	4_Strong_Enhancer
Brg1_shNS_peak_10379	chr14	21522168	21522513	346	*	Intron	RNASE8	3638	4_Strong_Enhancer
Brg1_shNS_peak_1038	chr1	22108668	22109667	1000	*	Promoter	USP48	266	1_Active_Promoter
Brg1_shNS_peak_10380	chr14	21522724	21523146	423	*	Intron	RNASE8	3043	4_Strong_Enhancer
Brg1_shNS_peak_10381	chr14	21536900	21540069	3170	*	Promoter	ARHGEF40	40	1_Active_Promoter
Brg1_shNS_peak_10382	chr14	21558685	21559341	657	*	Exon	ZNF219	2971	10_Txn_Elongation
Brg1_shNS_peak_10383	chr14	21560031	21561476	1446	*	Exon	ZNF219	1231	9_Txn_Transition
Brg1_shNS_peak_10384	chr14	21565447	21566381	935	*	Promoter	ZNF219	882	1_Active_Promoter
Brg1_shNS_peak_10385	chr14	21566684	21567034	351	*	Promoter	ZNF219	152	1_Active_Promoter
Brg1_shNS_peak_10386	chr14	21571918	21573239	1322	*	Promoter	ZNF219	300	1_Active_Promoter
Brg1_shNS_peak_10387	chr14	21575245	21575509	265	*	Promoter	RP11-998D10.4	822	4_Strong_Enhancer
Brg1_shNS_peak_10388	chr14	21669816	21670183	368	*	Exon	LINC00641	3660	9_Txn_Transition
Brg1_shNS_peak_10389	chr14	21672085	21672365	281	*	Exon	LINC00641	1434	9_Txn_Transition
Brg1_shNS_peak_1039	chr1	22109776	22110122	347	*	Promoter	USP48	147	1_Active_Promoter
Brg1_shNS_peak_10390	chr14	21686527	21686841	315	*	Intron	HNRNPC	12132	9_Txn_Transition
Brg1_shNS_peak_10391	chr14	21710373	21710605	233	*	Intron	HNRNPC	20344	9_Txn_Transition
Brg1_shNS_peak_10392	chr14	21722763	21723120	358	*	Intron	HNRNPC	7892	9_Txn_Transition
Brg1_shNS_peak_10393	chr14	21724311	21724568	258	*	Intron	HNRNPC	6394	9_Txn_Transition
Brg1_shNS_peak_10394	chr14	21730683	21730930	248	*	Promoter	HNRNPC	27	9_Txn_Transition
Brg1_shNS_peak_10395	chr14	21731646	21732273	628	*	Exon	HNRNPC	1713	4_Strong_Enhancer
Brg1_shNS_peak_10396	chr14	21732803	21733208	406	*	Promoter	HNRNPC	667	4_Strong_Enhancer
Brg1_shNS_peak_10397	chr14	21733648	21734180	533	*	Promoter	HNRNPC	2893	4_Strong_Enhancer
Brg1_shNS_peak_10398	chr14	21734277	21734686	410	*	Promoter	HNRNPC	2326	15_Repetitive/CNV
Brg1_shNS_peak_10399	chr14	21734778	21737608	2831	*	Promoter	HNRNPC	614	1_Active_Promoter
Brg1_shNS_peak_104	chr1	1180847	1181385	539	*	Promoter	FAM132A	983	8_Insulator
Brg1_shNS_peak_1040	chr1	22110521	22110786	266	*	Promoter	LDLRAD2	28102	2_Weak_Promoter
Brg1_shNS_peak_10400	chr14	21738047	21738338	292	*	Promoter	RPGRIP1	17903	4_Strong_Enhancer
Brg1_shNS_peak_10401	chr14	21744546	21744771	226	*	Distal	RPGRIP1	11437	11_Weak_Txn
Brg1_shNS_peak_10402	chr14	21746007	21746235	229	*	Distal	RPGRIP1	9974	6_Weak_Enhancer
Brg1_shNS_peak_10403	chr14	21766817	21767041	225	*	Intron	RPGRIP1	2376	2_Weak_Promoter
Brg1_shNS_peak_10404	chr14	21769128	21769521	394	*	Promoter	RPGRIP1	16371	2_Weak_Promoter
Brg1_shNS_peak_10405	chr14	21770506	21770744	239	*	Intron	RPGRIP1	15070	4_Strong_Enhancer
Brg1_shNS_peak_10406	chr14	21776559	21776941	383	*	Intron	RPGRIP1	8945	4_Strong_Enhancer
Brg1_shNS_peak_10407	chr14	21777235	21777604	370	*	Intron	RPGRIP1	8276	4_Strong_Enhancer
Brg1_shNS_peak_10408	chr14	21851119	21852902	1784	*	Promoter	SUPT16H	92	1_Active_Promoter
Brg1_shNS_peak_10409	chr14	21904978	21905462	485	*	Promoter	CHD8	166	1_Active_Promoter
Brg1_shNS_peak_1041	chr1	22140923	22141136	214	*	Exon	LDLRAD2	6958	13_Heterochrom/lo
Brg1_shNS_peak_10410	chr14	21905532	21906049	518	*	Promoter	CHD8	18446	1_Active_Promoter
Brg1_shNS_peak_10411	chr14	21906133	21906627	495	*	Promoter	CHD8	17856	1_Active_Promoter
Brg1_shNS_peak_10412	chr14	21906786	21907066	281	*	Intron	CHD8	17310	6_Weak_Enhancer
Brg1_shNS_peak_10413	chr14	21922556	21922811	256	*	Intron	CHD8	1553	2_Weak_Promoter
Brg1_shNS_peak_10414	chr14	21923799	21924483	685	*	Promoter	CHD8	95	1_Active_Promoter
Brg1_shNS_peak_10415	chr14	21924600	21924850	251	*	Promoter	TOX4	20028	1_Active_Promoter
Brg1_shNS_peak_10416	chr14	21925032	21925354	323	*	Promoter	TOX4	19560	1_Active_Promoter
Brg1_shNS_peak_10417	chr14	21944662	21944986	325	*	Promoter	RAB2B	5	1_Active_Promoter
Brg1_shNS_peak_10418	chr14	21945327	21945818	492	*	Promoter	TOX4	11142	1_Active_Promoter
Brg1_shNS_peak_10419	chr14	21977218	21977431	214	*	Promoter	METTL3	369	2_Weak_Promoter
Brg1_shNS_peak_1042	chr1	22237666	22237897	232	*	Intron	HSPG2	26006	6_Weak_Enhancer
Brg1_shNS_peak_10420	chr14	21978369	21979416	1048	*	Promoter	METTL3	506	1_Active_Promoter
Brg1_shNS_peak_10421	chr14	21979705	21980330	626	*	Promoter	AE000658.22	9214	1_Active_Promoter
Brg1_shNS_peak_10422	chr14	21980592	21980981	390	*	Distal	AE000658.22	8445	6_Weak_Enhancer
Brg1_shNS_peak_10423	chr14	21994095	21995055	961	*	Promoter	SALL2	56	1_Active_Promoter
Brg1_shNS_peak_10424	chr14	21995923	21996136	214	*	Intron	SALL2	9004	6_Weak_Enhancer
Brg1_shNS_peak_10425	chr14	21996768	21997001	234	*	Intron	SALL2	8149	4_Strong_Enhancer
Brg1_shNS_peak_10426	chr14	22004811	22005113	303	*	Promoter	SALL2	71	3_Poised_Promoter
Brg1_shNS_peak_10427	chr14	22025378	22025799	422	*	Distal	RBBP4P5	6359	1_Active_Promoter
Brg1_shNS_peak_10428	chr14	22026188	22026893	706	*	Distal	RBBP4P5	5407	2_Weak_Promoter
Brg1_shNS_peak_10429	chr14	23025462	23025728	267	*	Promoter	AE000662.93	358	2_Weak_Promoter
Brg1_shNS_peak_1043	chr1	22238006	22238348	343	*	Intron	HSPG2	25610	6_Weak_Enhancer
Brg1_shNS_peak_10430	chr14	23026056	23026528	473	*	Promoter	DAD1	17694	2_Weak_Promoter
Brg1_shNS_peak_10431	chr14	23027161	23027801	641	*	Intron	DAD1	16505	2_Weak_Promoter
Brg1_shNS_peak_10432	chr14	23030525	23030923	399	*	Distal	DAD1	13262	4_Strong_Enhancer
Brg1_shNS_peak_10433	chr14	23044494	23044799	306	*	Promoter	DAD1	13414	9_Txn_Transition
Brg1_shNS_peak_10434	chr14	23056728	23056970	243	*	Intron	DAD1	1211	2_Weak_Promoter
Brg1_shNS_peak_10435	chr14	23057496	23058127	632	*	Promoter	DAD1	249	1_Active_Promoter
Brg1_shNS_peak_10436	chr14	23058431	23059341	911	*	Promoter	ABHD4	8257	15_Repetitive/CNV
Brg1_shNS_peak_10437	chr14	23066808	23067819	1012	*	Promoter	CH17-302M23.1	539	1_Active_Promoter
Brg1_shNS_peak_10438	chr14	23105829	23106084	256	*	Distal	CTD-2555K7.1	57785	13_Heterochrom/lo
Brg1_shNS_peak_10439	chr14	23108471	23108757	287	*	Distal	CTD-2555K7.1	55127	13_Heterochrom/lo
Brg1_shNS_peak_1044	chr1	22247627	22247880	254	*	Intron	HSPG2	16034	4_Strong_Enhancer
Brg1_shNS_peak_10440	chr14	23168827	23169516	690	*	Distal	OR6E1P	2178	4_Strong_Enhancer
Brg1_shNS_peak_10441	chr14	23169961	23170267	307	*	Distal	OR6E1P	1235	5_Strong_Enhancer
Brg1_shNS_peak_10442	chr14	23235516	23235730	215	*	Promoter	OXA1L	105	4_Strong_Enhancer
Brg1_shNS_peak_10443	chr14	23235892	23236740	849	*	Promoter	OXA1L	172	1_Active_Promoter
Brg1_shNS_peak_10444	chr14	23287897	23288190	294	*	Promoter	SLC7A7	884	6_Weak_Enhancer
Brg1_shNS_peak_10445	chr14	23288687	23288927	241	*	Promoter	SLC7A7	120	2_Weak_Promoter
Brg1_shNS_peak_10446	chr14	23291011	23291349	339	*	Promoter	AL135998.1	567	2_Weak_Promoter
Brg1_shNS_peak_10447	chr14	23291442	23292117	676	*	Promoter	SLC7A7	390	6_Weak_Enhancer
Brg1_shNS_peak_10448	chr14	23298433	23299742	1310	*	Promoter	MRPL52	0	4_Strong_Enhancer
Brg1_shNS_peak_10449	chr14	23305777	23307286	1510	*	Promoter	MMP14	4296	2_Weak_Promoter
Brg1_shNS_peak_1045	chr1	22257402	22258239	838	*	Intron	HSPG2	5967	4_Strong_Enhancer
Brg1_shNS_peak_10450	chr14	23307408	23307690	283	*	Intron	MMP14	3278	6_Weak_Enhancer
Brg1_shNS_peak_10451	chr14	23322064	23322382	319	*	Promoter	Y_RNA	14801	4_Strong_Enhancer
Brg1_shNS_peak_10452	chr14	23322481	23322766	286	*	Promoter	Y_RNA	14401	1_Active_Promoter
Brg1_shNS_peak_10453	chr14	23339503	23339770	268	*	Distal	LRP10	1183	6_Weak_Enhancer
Brg1_shNS_peak_10454	chr14	23340664	23341815	1152	*	Promoter	LRP10	271	1_Active_Promoter
Brg1_shNS_peak_10455	chr14	23372176	23372390	215	*	Promoter	RBM23	1007	4_Strong_Enhancer
Brg1_shNS_peak_10456	chr14	23397126	23397398	273	*	Promoter	PRMT5	87	4_Strong_Enhancer
Brg1_shNS_peak_10457	chr14	23397666	23398604	939	*	Promoter	PRMT5	152	15_Repetitive/CNV
Brg1_shNS_peak_10458	chr14	23398802	23399205	404	*	Promoter	HAUS4	18307	4_Strong_Enhancer
Brg1_shNS_peak_10459	chr14	23399435	23399664	230	*	Promoter	HAUS4	17761	4_Strong_Enhancer
Brg1_shNS_peak_1046	chr1	22258377	22258646	270	*	Intron	HSPG2	5276	4_Strong_Enhancer
Brg1_shNS_peak_10460	chr14	23399811	23400443	633	*	Intron	HAUS4	17183	6_Weak_Enhancer
Brg1_shNS_peak_10461	chr14	23425727	23427348	1622	*	Promoter	AJUBA	17964	1_Active_Promoter
Brg1_shNS_peak_10462	chr14	23434547	23435834	1288	*	Intron	AJUBA	9311	4_Strong_Enhancer
Brg1_shNS_peak_10463	chr14	23436474	23436987	514	*	Intron	AJUBA	7771	5_Strong_Enhancer
Brg1_shNS_peak_10464	chr14	23437083	23437309	227	*	Intron	AJUBA	7305	9_Txn_Transition
Brg1_shNS_peak_10465	chr14	23443866	23444079	214	*	Promoter	AJUBA	529	15_Repetitive/CNV
Brg1_shNS_peak_10466	chr14	23444299	23444620	322	*	Promoter	AJUBA	42	4_Strong_Enhancer
Brg1_shNS_peak_10467	chr14	23445076	23452596	7521	*	Intron	AJUBA	1956	1_Active_Promoter
Brg1_shNS_peak_10468	chr14	23475771	23476813	1043	*	Promoter	RP11-298I3.3	37	4_Strong_Enhancer
Brg1_shNS_peak_10469	chr14	23476993	23477228	236	*	Promoter	C14orf93	2192	4_Strong_Enhancer
Brg1_shNS_peak_1047	chr1	22259934	22260337	404	*	Intron	HSPG2	3652	5_Strong_Enhancer
Brg1_shNS_peak_10470	chr14	23479179	23479844	666	*	Promoter	SNORA73	7076	4_Strong_Enhancer
Brg1_shNS_peak_10471	chr14	23480363	23480600	238	*	Distal	SNORA73	6106	6_Weak_Enhancer
Brg1_shNS_peak_10472	chr14	23503043	23504094	1052	*	Promoter	PSMB5	365	1_Active_Promoter
Brg1_shNS_peak_10473	chr14	23521457	23521863	407	*	Intron	CDH24	3372	6_Weak_Enhancer
Brg1_shNS_peak_10474	chr14	23524811	23525179	369	*	Promoter	CDH24	37	8_Insulator
Brg1_shNS_peak_10475	chr14	23525583	23527410	1828	*	Promoter	CDH24	248	2_Weak_Promoter
Brg1_shNS_peak_10476	chr14	23527474	23527697	224	*	Promoter	ACIN1	4391	4_Strong_Enhancer
Brg1_shNS_peak_10477	chr14	23528289	23528756	468	*	Exon	ACIN1	3454	9_Txn_Transition
Brg1_shNS_peak_10478	chr14	23528953	23529194	242	*	Intron	ACIN1	2903	10_Txn_Elongation
Brg1_shNS_peak_10479	chr14	23529790	23530010	221	*	Intron	ACIN1	2076	10_Txn_Elongation
Brg1_shNS_peak_1048	chr1	22261694	22262273	580	*	Intron	HSPG2	1804	4_Strong_Enhancer
Brg1_shNS_peak_10480	chr14	23530324	23530687	364	*	Intron	ACIN1	1471	10_Txn_Elongation
Brg1_shNS_peak_10481	chr14	23539770	23540096	327	*	Promoter	ACIN1	474	4_Strong_Enhancer
Brg1_shNS_peak_10482	chr14	23540263	23540786	524	*	Promoter	ACIN1	220	1_Active_Promoter
Brg1_shNS_peak_10483	chr14	23563615	23564362	748	*	Promoter	ACIN1	371	1_Active_Promoter
Brg1_shNS_peak_10484	chr14	23564720	23565563	844	*	Promoter	CEBPE	23681	1_Active_Promoter
Brg1_shNS_peak_10485	chr14	23701732	23701964	233	*	Intron	RNF212B	7704	13_Heterochrom/lo
Brg1_shNS_peak_10486	chr14	23754630	23755387	758	*	Promoter	HOMEZ	315	1_Active_Promoter
Brg1_shNS_peak_10487	chr14	23755627	23756097	471	*	Promoter	RP11-124D2.7	7196	1_Active_Promoter
Brg1_shNS_peak_10488	chr14	23756181	23756440	260	*	Promoter	RP11-124D2.7	6748	2_Weak_Promoter
Brg1_shNS_peak_10489	chr14	23763840	23764289	450	*	Promoter	PPP1R3E	2009	2_Weak_Promoter
Brg1_shNS_peak_1049	chr1	22262525	22263827	1303	*	Promoter	HSPG2	611	1_Active_Promoter
Brg1_shNS_peak_10490	chr14	23769873	23770370	498	*	Promoter	PPP1R3E	25	4_Strong_Enhancer
Brg1_shNS_peak_10491	chr14	23770504	23772337	1834	*	Promoter	PPP1R3E	634	4_Strong_Enhancer
Brg1_shNS_peak_10492	chr14	23774722	23774964	243	*	Intron	BCL2L2	1125	2_Weak_Promoter
Brg1_shNS_peak_10493	chr14	23775646	23776538	893	*	Promoter	BCL2L2	72	1_Active_Promoter
Brg1_shNS_peak_10494	chr14	23776970	23777300	331	*	Promoter	BCL2L2	12	4_Strong_Enhancer
Brg1_shNS_peak_10495	chr14	23789356	23790158	803	*	Promoter	PABPN1	738	4_Strong_Enhancer
Brg1_shNS_peak_10496	chr14	23790618	23791960	1343	*	Promoter	AL049829.1	192	1_Active_Promoter
Brg1_shNS_peak_10497	chr14	23792178	23792463	286	*	Promoter	PABPN1	149	15_Repetitive/CNV
Brg1_shNS_peak_10498	chr14	23821409	23822126	718	*	Promoter	SLC22A17	15	2_Weak_Promoter
Brg1_shNS_peak_10499	chr14	23834081	23835514	1434	*	Promoter	EFS	42	3_Poised_Promoter
Brg1_shNS_peak_105	chr1	1183664	1185056	1393	*	Distal	RP5-902P8.12	2351	13_Heterochrom/lo
Brg1_shNS_peak_1050	chr1	22263972	22264428	457	*	Promoter	CELA3B	39311	2_Weak_Promoter
Brg1_shNS_peak_10500	chr14	23938174	23938561	388	*	Promoter	NGDN	527	4_Strong_Enhancer
Brg1_shNS_peak_10501	chr14	23938887	23939482	596	*	Promoter	NGDN	72	15_Repetitive/CNV
Brg1_shNS_peak_10502	chr14	24019619	24021303	1685	*	Promoter	ZFHX2	303	1_Active_Promoter
Brg1_shNS_peak_10503	chr14	24021398	24021844	447	*	Promoter	THTPA	3573	2_Weak_Promoter
Brg1_shNS_peak_10504	chr14	24025162	24026699	1538	*	Promoter	THTPA	275	4_Strong_Enhancer
Brg1_shNS_peak_10505	chr14	24029087	24029300	214	*	Promoter	AP1G2	324	9_Txn_Transition
Brg1_shNS_peak_10506	chr14	24036195	24037282	1088	*	Promoter	AP1G2	215	1_Active_Promoter
Brg1_shNS_peak_10507	chr14	24037400	24037915	516	*	Promoter	JPH4	4550	4_Strong_Enhancer
Brg1_shNS_peak_10508	chr14	24038691	24039005	315	*	Exon	JPH4	3359	2_Weak_Promoter
Brg1_shNS_peak_10509	chr14	24045561	24045848	288	*	Promoter	JPH4	959	11_Weak_Txn
Brg1_shNS_peak_1051	chr1	22299909	22300463	555	*	Distal	CELA3B	3325	4_Strong_Enhancer
Brg1_shNS_peak_10510	chr14	24046266	24047075	810	*	Promoter	JPH4	1106	6_Weak_Enhancer
Brg1_shNS_peak_10511	chr14	24049572	24050545	974	*	Distal	RP11-66N24.6	38349	4_Strong_Enhancer
Brg1_shNS_peak_10512	chr14	24050787	24051726	940	*	Distal	RP11-66N24.6	37151	4_Strong_Enhancer
Brg1_shNS_peak_10513	chr14	24051873	24052349	477	*	Distal	RP11-66N24.6	36296	4_Strong_Enhancer
Brg1_shNS_peak_10514	chr14	24052957	24053401	445	*	Distal	RP11-66N24.6	35228	4_Strong_Enhancer
Brg1_shNS_peak_10515	chr14	24054017	24054585	569	*	Distal	RP11-66N24.6	34106	5_Strong_Enhancer
Brg1_shNS_peak_10516	chr14	24069118	24069335	218	*	Distal	RP11-66N24.6	19181	4_Strong_Enhancer
Brg1_shNS_peak_10517	chr14	24071295	24071591	297	*	Distal	RP11-66N24.6	16964	4_Strong_Enhancer
Brg1_shNS_peak_10518	chr14	24071811	24072077	267	*	Distal	RP11-66N24.6	16463	4_Strong_Enhancer
Brg1_shNS_peak_10519	chr14	24072154	24072552	399	*	Distal	RP11-66N24.6	16054	5_Strong_Enhancer
Brg1_shNS_peak_1052	chr1	22300635	22300884	250	*	Distal	CELA3B	2752	4_Strong_Enhancer
Brg1_shNS_peak_10520	chr14	24078892	24080187	1296	*	Distal	RP11-66N24.6	8868	4_Strong_Enhancer
Brg1_shNS_peak_10521	chr14	24080843	24081304	462	*	Distal	RP11-66N24.6	7334	4_Strong_Enhancer
Brg1_shNS_peak_10522	chr14	24082028	24082285	258	*	Distal	RP11-66N24.6	6251	4_Strong_Enhancer
Brg1_shNS_peak_10523	chr14	24082445	24082745	301	*	Distal	RP11-66N24.6	5812	4_Strong_Enhancer
Brg1_shNS_peak_10524	chr14	24083319	24083610	292	*	Distal	RP11-66N24.6	4943	4_Strong_Enhancer
Brg1_shNS_peak_10525	chr14	24083697	24084034	338	*	Distal	RP11-66N24.6	4542	4_Strong_Enhancer
Brg1_shNS_peak_10526	chr14	24100864	24101103	240	*	Intron	DHRS2	4558	4_Strong_Enhancer
Brg1_shNS_peak_10527	chr14	24101370	24101687	318	*	Intron	DHRS2	4013	4_Strong_Enhancer
Brg1_shNS_peak_10528	chr14	24101930	24102190	261	*	Intron	DHRS2	3481	4_Strong_Enhancer
Brg1_shNS_peak_10529	chr14	24102595	24102836	242	*	Intron	DHRS2	2826	4_Strong_Enhancer
Brg1_shNS_peak_1053	chr1	22301508	22301732	225	*	Distal	CELA3B	1891	5_Strong_Enhancer
Brg1_shNS_peak_10530	chr14	24103493	24103706	214	*	Intron	DHRS2	1942	4_Strong_Enhancer
Brg1_shNS_peak_10531	chr14	24104223	24104656	434	*	Intron	DHRS2	1102	4_Strong_Enhancer
Brg1_shNS_peak_10532	chr14	24104729	24105282	554	*	Promoter	DHRS2	536	1_Active_Promoter
Brg1_shNS_peak_10533	chr14	24105540	24109394	3855	*	Promoter	DHRS2	555	15_Repetitive/CNV
Brg1_shNS_peak_10534	chr14	24109543	24110652	1110	*	Exon	DHRS2	2154	4_Strong_Enhancer
Brg1_shNS_peak_10535	chr14	24110733	24111556	824	*	Exon	DHRS2	1107	4_Strong_Enhancer
Brg1_shNS_peak_10536	chr14	24111682	24111897	216	*	Promoter	DHRS2	462	4_Strong_Enhancer
Brg1_shNS_peak_10537	chr14	24112299	24112596	298	*	Promoter	RP11-388E23.2	86456	4_Strong_Enhancer
Brg1_shNS_peak_10538	chr14	24112763	24113151	389	*	Promoter	RP11-388E23.2	85946	4_Strong_Enhancer
Brg1_shNS_peak_10539	chr14	24113451	24114564	1114	*	Exon	RP11-388E23.2	84896	9_Txn_Transition
Brg1_shNS_peak_1054	chr1	22351060	22351552	493	*	Promoter	LINC00339	372	4_Strong_Enhancer
Brg1_shNS_peak_10540	chr14	24114851	24115566	716	*	Distal	RP11-388E23.2	83695	9_Txn_Transition
Brg1_shNS_peak_10541	chr14	24115837	24116427	591	*	Distal	RP11-388E23.2	82771	9_Txn_Transition
Brg1_shNS_peak_10542	chr14	24116500	24117464	965	*	Distal	RP11-388E23.2	81921	9_Txn_Transition
Brg1_shNS_peak_10543	chr14	24117823	24118091	269	*	Distal	RP11-388E23.2	80946	3_Poised_Promoter
Brg1_shNS_peak_10544	chr14	24159214	24159750	537	*	Distal	RP11-388E23.2	39421	4_Strong_Enhancer
Brg1_shNS_peak_10545	chr14	24360875	24361216	342	*	Distal	LINC00596	42729	13_Heterochrom/lo
Brg1_shNS_peak_10546	chr14	24422311	24423361	1051	*	Promoter	DHRS4	104	1_Active_Promoter
Brg1_shNS_peak_10547	chr14	24438516	24439490	975	*	Promoter	DHRS4L2	77	4_Strong_Enhancer
Brg1_shNS_peak_10548	chr14	24456238	24456526	289	*	Promoter	DHRS4L2	54	2_Weak_Promoter
Brg1_shNS_peak_10549	chr14	24457462	24458506	1045	*	Promoter	DHRS4L2	40	1_Active_Promoter
Brg1_shNS_peak_1055	chr1	22352006	22352417	412	*	Promoter	RP1-224A6.3	327	1_Active_Promoter
Brg1_shNS_peak_10550	chr14	24475177	24476623	1447	*	Distal	DHRS4L1	29759	4_Strong_Enhancer
Brg1_shNS_peak_10551	chr14	24505004	24506036	1033	*	Promoter	DHRS4L1	139	1_Active_Promoter
Brg1_shNS_peak_10552	chr14	24520567	24522149	1583	*	Promoter	LRRC16B	5063	2_Weak_Promoter
Brg1_shNS_peak_10553	chr14	24550120	24551183	1064	*	Promoter	NRL	483	2_Weak_Promoter
Brg1_shNS_peak_10554	chr14	24562572	24564786	2215	*	Promoter	NRL	657	4_Strong_Enhancer
Brg1_shNS_peak_10555	chr14	24564995	24565242	248	*	Promoter	PCK2	2600	4_Strong_Enhancer
Brg1_shNS_peak_10556	chr14	24579275	24579571	297	*	Intron	DCAF11	3978	4_Strong_Enhancer
Brg1_shNS_peak_10557	chr14	24579828	24580059	232	*	Intron	DCAF11	3458	4_Strong_Enhancer
Brg1_shNS_peak_10558	chr14	24580202	24580449	248	*	Intron	DCAF11	3076	4_Strong_Enhancer
Brg1_shNS_peak_10559	chr14	24582652	24584293	1642	*	Promoter	DCAF11	361	1_Active_Promoter
Brg1_shNS_peak_1056	chr1	22352573	22352974	402	*	Promoter	LINC00339	2056	1_Active_Promoter
Brg1_shNS_peak_10560	chr14	24584486	24585031	546	*	Promoter	DCAF11	1782	15_Repetitive/CNV
Brg1_shNS_peak_10561	chr14	24600563	24601067	505	*	Promoter	FITM1	441	2_Weak_Promoter
Brg1_shNS_peak_10562	chr14	24604593	24606014	1422	*	Promoter	PSME1	61	1_Active_Promoter
Brg1_shNS_peak_10563	chr14	24607658	24607890	233	*	Promoter	RP11-468E2.5	877	4_Strong_Enhancer
Brg1_shNS_peak_10564	chr14	24608521	24609002	482	*	Promoter	EMC9	453	4_Strong_Enhancer
Brg1_shNS_peak_10565	chr14	24609420	24610814	1395	*	Promoter	EMC9	576	1_Active_Promoter
Brg1_shNS_peak_10566	chr14	24611063	24611393	331	*	Promoter	PSME2	1930	4_Strong_Enhancer
Brg1_shNS_peak_10567	chr14	24615312	24615825	514	*	Promoter	PSME2	216	4_Strong_Enhancer
Brg1_shNS_peak_10568	chr14	24616151	24616501	351	*	Promoter	PSME2	101	1_Active_Promoter
Brg1_shNS_peak_10569	chr14	24616692	24617345	654	*	Promoter	RNF31	164	4_Strong_Enhancer
Brg1_shNS_peak_1057	chr1	22378636	22378947	312	*	Promoter	CDC42	326	1_Active_Promoter
Brg1_shNS_peak_10570	chr14	24617438	24617704	267	*	Promoter	RNF31	83	4_Strong_Enhancer
Brg1_shNS_peak_10571	chr14	24629723	24630331	609	*	Promoter	IRF9	232	4_Strong_Enhancer
Brg1_shNS_peak_10572	chr14	24630470	24630990	521	*	Promoter	IRF9	1472	4_Strong_Enhancer
Brg1_shNS_peak_10573	chr14	24657340	24658641	1302	*	Promoter	RP11-468E2.2	0	4_Strong_Enhancer
Brg1_shNS_peak_10574	chr14	24663989	24666272	2284	*	Promoter	RP11-468E2.10	2506	4_Strong_Enhancer
Brg1_shNS_peak_10575	chr14	24681668	24682722	1055	*	Promoter	CHMP4A	93	1_Active_Promoter
Brg1_shNS_peak_10576	chr14	24682880	24683111	232	*	Promoter	CHMP4A	38	15_Repetitive/CNV
Brg1_shNS_peak_10577	chr14	24684334	24685282	949	*	Promoter	MDP1	33	1_Active_Promoter
Brg1_shNS_peak_10578	chr14	24699880	24700401	522	*	Intron	NEDD8	1065	2_Weak_Promoter
Brg1_shNS_peak_10579	chr14	24700735	24702725	1991	*	Promoter	GMPR2	108	1_Active_Promoter
Brg1_shNS_peak_1058	chr1	22379153	22380019	867	*	Promoter	CDC42	201	1_Active_Promoter
Brg1_shNS_peak_10580	chr14	24710542	24712779	2238	*	Promoter	TINF2	101	15_Repetitive/CNV
Brg1_shNS_peak_10581	chr14	24713730	24713952	223	*	Distal	TGM1	10418	7_Weak_Enhancer
Brg1_shNS_peak_10582	chr14	24722027	24722303	277	*	Intron	TGM1	2094	4_Strong_Enhancer
Brg1_shNS_peak_10583	chr14	24740145	24740369	225	*	Promoter	RABGGTA	129	4_Strong_Enhancer
Brg1_shNS_peak_10584	chr14	24740443	24741124	682	*	Promoter	RABGGTA	3	4_Strong_Enhancer
Brg1_shNS_peak_10585	chr14	24765788	24766132	345	*	Exon	DHRS1	2703	15_Repetitive/CNV
Brg1_shNS_peak_10586	chr14	24768391	24769891	1501	*	Promoter	NOP9	2467	1_Active_Promoter
Brg1_shNS_peak_10587	chr14	24776394	24776647	254	*	Promoter	CIDEB	946	4_Strong_Enhancer
Brg1_shNS_peak_10588	chr14	24776724	24777426	703	*	Promoter	CIDEB	391	4_Strong_Enhancer
Brg1_shNS_peak_10589	chr14	24784924	24785911	988	*	Exon	ADCY4	2995	2_Weak_Promoter
Brg1_shNS_peak_1059	chr1	22380644	22380976	333	*	Intron	CDC42-IT1	4877	1_Active_Promoter
Brg1_shNS_peak_10590	chr14	24791906	24792145	240	*	Promoter	ADCY4	741	12_Repressed
Brg1_shNS_peak_10591	chr14	24801043	24801306	264	*	Promoter	ADCY4	513	3_Poised_Promoter
Brg1_shNS_peak_10592	chr14	24801641	24802273	633	*	Promoter	ADCY4	1993	3_Poised_Promoter
Brg1_shNS_peak_10593	chr14	24802469	24802743	275	*	Promoter	ADCY4	1344	3_Poised_Promoter
Brg1_shNS_peak_10594	chr14	24802856	24803192	337	*	Promoter	ADCY4	926	3_Poised_Promoter
Brg1_shNS_peak_10595	chr14	24835089	24835321	233	*	Promoter	NFATC4	909	2_Weak_Promoter
Brg1_shNS_peak_10596	chr14	24835411	24835687	277	*	Promoter	NFATC4	565	2_Weak_Promoter
Brg1_shNS_peak_10597	chr14	24835814	24837114	1301	*	Promoter	NFATC4	0	2_Weak_Promoter
Brg1_shNS_peak_10598	chr14	24837941	24838441	501	*	Promoter	NFATC4	11	3_Poised_Promoter
Brg1_shNS_peak_10599	chr14	24867914	24868777	864	*	Promoter	NYNRIN	13452	2_Weak_Promoter
Brg1_shNS_peak_106	chr1	1185445	1185658	214	*	Exon	RP5-902P8.12	1160	2_Weak_Promoter
Brg1_shNS_peak_1060	chr1	22469883	22470102	220	*	Promoter	WNT4	467	3_Poised_Promoter
Brg1_shNS_peak_10600	chr14	24896737	24897615	879	*	Exon	KHNYN	1313	2_Weak_Promoter
Brg1_shNS_peak_10601	chr14	24898663	24900199	1537	*	Promoter	KHNYN	0	1_Active_Promoter
Brg1_shNS_peak_10602	chr14	24900669	24901076	408	*	Promoter	KHNYN	1125	15_Repetitive/CNV
Brg1_shNS_peak_10603	chr14	24911130	24911982	853	*	Promoter	SDR39U1	22	4_Strong_Enhancer
Brg1_shNS_peak_10604	chr14	24912194	24912478	285	*	Promoter	RP11-80A15.1	58461	1_Active_Promoter
Brg1_shNS_peak_10605	chr14	24951059	24951720	662	*	Distal	RP11-80A15.1	19408	2_Weak_Promoter
Brg1_shNS_peak_10606	chr14	24995406	24995679	274	*	Distal	CTSG	49911	2_Weak_Promoter
Brg1_shNS_peak_10607	chr14	25284823	25286071	1249	*	Exon	STXBP6	3233	4_Strong_Enhancer
Brg1_shNS_peak_10608	chr14	25286300	25286527	228	*	Exon	STXBP6	2267	4_Strong_Enhancer
Brg1_shNS_peak_10609	chr14	25286664	25287433	770	*	Exon	STXBP6	1632	4_Strong_Enhancer
Brg1_shNS_peak_1061	chr1	22741110	22741323	214	*	Distal	ZBTB40	37125	2_Weak_Promoter
Brg1_shNS_peak_10610	chr14	25287574	25287995	422	*	Promoter	STXBP6	896	4_Strong_Enhancer
Brg1_shNS_peak_10611	chr14	25288234	25288569	336	*	Promoter	STXBP6	279	4_Strong_Enhancer
Brg1_shNS_peak_10612	chr14	25307509	25307938	430	*	Intron	STXBP6	172120	5_Strong_Enhancer
Brg1_shNS_peak_10613	chr14	25308199	25308663	465	*	Intron	STXBP6	171412	4_Strong_Enhancer
Brg1_shNS_peak_10614	chr14	25308873	25309813	941	*	Intron	STXBP6	170500	4_Strong_Enhancer
Brg1_shNS_peak_10615	chr14	25354476	25354739	264	*	Intron	STXBP6	125236	4_Strong_Enhancer
Brg1_shNS_peak_10616	chr14	25451469	25451762	294	*	Intron	STXBP6	28228	4_Strong_Enhancer
Brg1_shNS_peak_10617	chr14	25518297	25519775	1479	*	Promoter	STXBP6	56	3_Poised_Promoter
Brg1_shNS_peak_10618	chr14	27066407	27066655	249	*	Promoter	NOVA1	112	2_Weak_Promoter
Brg1_shNS_peak_10619	chr14	27066837	27067644	808	*	Promoter	NOVA1-AS1	375	2_Weak_Promoter
Brg1_shNS_peak_1062	chr1	22776568	22776829	262	*	Distal	ZBTB40	1643	5_Strong_Enhancer
Brg1_shNS_peak_10620	chr14	29497903	29498332	430	*	Distal	RP11-562L8.1	324888	4_Strong_Enhancer
Brg1_shNS_peak_10621	chr14	29498424	29498668	245	*	Distal	RP11-562L8.1	324459	4_Strong_Enhancer
Brg1_shNS_peak_10622	chr14	30378188	30378419	232	*	Intron	PRKD1	18412	11_Weak_Txn
Brg1_shNS_peak_10623	chr14	30395722	30395968	247	*	Promoter	PRKD1	870	3_Poised_Promoter
Brg1_shNS_peak_10624	chr14	30396056	30397574	1519	*	Promoter	PRKD1	30	3_Poised_Promoter
Brg1_shNS_peak_10625	chr14	31027143	31027657	515	*	Promoter	G2E3	926	1_Active_Promoter
Brg1_shNS_peak_10626	chr14	31027796	31029074	1279	*	Promoter	G2E3	78	1_Active_Promoter
Brg1_shNS_peak_10627	chr14	31090611	31090847	237	*	Promoter	SCFD1	586	1_Active_Promoter
Brg1_shNS_peak_10628	chr14	31091070	31092151	1082	*	Promoter	SCFD1	5802	1_Active_Promoter
Brg1_shNS_peak_10629	chr14	31159614	31159835	222	*	Intron	SCFD1	15303	4_Strong_Enhancer
Brg1_shNS_peak_1063	chr1	22777481	22778135	655	*	Promoter	ZBTB40	533	4_Strong_Enhancer
Brg1_shNS_peak_10630	chr14	31343143	31344768	1626	*	Promoter	COCH	11	2_Weak_Promoter
Brg1_shNS_peak_10631	chr14	31437667	31437880	214	*	Intron	MIR624	46172	9_Txn_Transition
Brg1_shNS_peak_10632	chr14	31449601	31449819	219	*	Intron	MIR624	34235	9_Txn_Transition
Brg1_shNS_peak_10633	chr14	31494006	31494295	290	*	Promoter	AP4S1	159	15_Repetitive/CNV
Brg1_shNS_peak_10634	chr14	31494446	31496917	2472	*	Promoter	AP4S1	165	1_Active_Promoter
Brg1_shNS_peak_10635	chr14	31501124	31501537	414	*	Intron	AP4S1	34169	4_Strong_Enhancer
Brg1_shNS_peak_10636	chr14	31501765	31502152	388	*	Intron	AP4S1	33541	4_Strong_Enhancer
Brg1_shNS_peak_10637	chr14	31502254	31503173	920	*	Intron	AP4S1	32786	4_Strong_Enhancer
Brg1_shNS_peak_10638	chr14	31503617	31504048	432	*	Intron	AP4S1	31667	5_Strong_Enhancer
Brg1_shNS_peak_10639	chr14	31508285	31508623	339	*	Intron	AP4S1	27045	4_Strong_Enhancer
Brg1_shNS_peak_1064	chr1	22778354	22778993	640	*	Promoter	ZBTB40-IT1	65291	1_Active_Promoter
Brg1_shNS_peak_10640	chr14	31521091	31521417	327	*	Intron	AP4S1	14245	11_Weak_Txn
Brg1_shNS_peak_10641	chr14	31560306	31560539	234	*	Intron	HECTD1	10173	4_Strong_Enhancer
Brg1_shNS_peak_10642	chr14	31675134	31678100	2967	*	Promoter	HECTD1	69	1_Active_Promoter
Brg1_shNS_peak_10643	chr14	31699191	31699463	273	*	Distal	Y_RNA	14637	4_Strong_Enhancer
Brg1_shNS_peak_10644	chr14	31726596	31727353	758	*	Promoter	Y_RNA	938	4_Strong_Enhancer
Brg1_shNS_peak_10645	chr14	31727599	31728482	884	*	Promoter	HEATR5A	38883	4_Strong_Enhancer
Brg1_shNS_peak_10646	chr14	31728544	31728979	436	*	Promoter	HEATR5A	38162	5_Strong_Enhancer
Brg1_shNS_peak_10647	chr14	31729964	31731951	1988	*	Intron	HEATR5A	35966	4_Strong_Enhancer
Brg1_shNS_peak_10648	chr14	31732999	31734208	1210	*	Intron	HEATR5A	33320	4_Strong_Enhancer
Brg1_shNS_peak_10649	chr14	31734448	31735180	733	*	Intron	HEATR5A	32109	5_Strong_Enhancer
Brg1_shNS_peak_1065	chr1	23038021	23038268	248	*	Promoter	MIR4684	7863	2_Weak_Promoter
Brg1_shNS_peak_10650	chr14	31735962	31736234	273	*	Intron	HEATR5A	30825	5_Strong_Enhancer
Brg1_shNS_peak_10651	chr14	31742203	31742544	342	*	Intron	HEATR5A	24550	4_Strong_Enhancer
Brg1_shNS_peak_10652	chr14	31742769	31743047	279	*	Intron	HEATR5A	24015	7_Weak_Enhancer
Brg1_shNS_peak_10653	chr14	31888849	31890486	1638	*	Promoter	HEATR5A	67	1_Active_Promoter
Brg1_shNS_peak_10654	chr14	31891357	31891696	340	*	Intron	RP11-176H8.1	35053	5_Strong_Enhancer
Brg1_shNS_peak_10655	chr14	31925216	31926851	1636	*	Promoter	RP11-176H8.1	546	1_Active_Promoter
Brg1_shNS_peak_10656	chr14	31927552	31927775	224	*	Promoter	CTD-2213F21.1	4911	4_Strong_Enhancer
Brg1_shNS_peak_10657	chr14	32029257	32029509	253	*	Intron	CTD-2213F21.3	1154	2_Weak_Promoter
Brg1_shNS_peak_10658	chr14	32030415	32031088	674	*	Promoter	NUBPL	76	1_Active_Promoter
Brg1_shNS_peak_10659	chr14	32413152	32413632	481	*	Promoter	RP11-187E13.1	664	4_Strong_Enhancer
Brg1_shNS_peak_1066	chr1	23345793	23346769	977	*	Promoter	MIR3115	24514	1_Active_Promoter
Brg1_shNS_peak_10660	chr14	32479274	32479496	223	*	Intron	ARHGAP5	65932	7_Weak_Enhancer
Brg1_shNS_peak_10661	chr14	32544914	32548160	3247	*	Promoter	ARHGAP5	897	1_Active_Promoter
Brg1_shNS_peak_10662	chr14	32548267	32548629	363	*	Intron	ARHGAP5	14793	15_Repetitive/CNV
Brg1_shNS_peak_10663	chr14	32551799	32552049	251	*	Intron	ARHGAP5	11317	4_Strong_Enhancer
Brg1_shNS_peak_10664	chr14	32552787	32553106	320	*	Intron	ARHGAP5	10295	4_Strong_Enhancer
Brg1_shNS_peak_10665	chr14	32670295	32671702	1408	*	Promoter	RNU6-7	250	1_Active_Promoter
Brg1_shNS_peak_10666	chr14	32672103	32673089	987	*	Promoter	RP11-134E15.1	39700	1_Active_Promoter
Brg1_shNS_peak_10667	chr14	33402364	33402661	298	*	Distal	NPAS3	1624	12_Repressed
Brg1_shNS_peak_10668	chr14	33403654	33403890	237	*	Promoter	NPAS3	364	3_Poised_Promoter
Brg1_shNS_peak_10669	chr14	33407227	33407565	339	*	Intron	NPAS3	1050	3_Poised_Promoter
Brg1_shNS_peak_1067	chr1	23347695	23348084	390	*	Intron	MIR3115	22906	2_Weak_Promoter
Brg1_shNS_peak_10670	chr14	33408513	33409303	791	*	Promoter	NPAS3	273973	3_Poised_Promoter
Brg1_shNS_peak_10671	chr14	33667892	33668146	255	*	Intron	NPAS3	14862	13_Heterochrom/lo
Brg1_shNS_peak_10672	chr14	34419538	34420426	889	*	Promoter	EGLN3	47	2_Weak_Promoter
Brg1_shNS_peak_10673	chr14	34493071	34494288	1218	*	Intron	EGLN3-AS1	15621	4_Strong_Enhancer
Brg1_shNS_peak_10674	chr14	34504564	34504972	409	*	Intron	EGLN3-AS1	4532	4_Strong_Enhancer
Brg1_shNS_peak_10675	chr14	34513606	34513857	252	*	Intron	EGLN3	85516	4_Strong_Enhancer
Brg1_shNS_peak_10676	chr14	34529105	34529870	766	*	Intron	EGLN3	69760	4_Strong_Enhancer
Brg1_shNS_peak_10677	chr14	34608690	34609171	482	*	Intron	EGLN3	30039	2_Weak_Promoter
Brg1_shNS_peak_10678	chr14	34801073	34801306	234	*	Intron	AL356806.3	85616	15_Repetitive/CNV
Brg1_shNS_peak_10679	chr14	34801663	34801963	301	*	Intron	AL356806.3	84992	4_Strong_Enhancer
Brg1_shNS_peak_1068	chr1	23441919	23442801	883	*	Intron	LUZP1	17809	4_Strong_Enhancer
Brg1_shNS_peak_10680	chr14	34802403	34802648	246	*	Intron	AL356806.3	84280	2_Weak_Promoter
Brg1_shNS_peak_10681	chr14	34906251	34906480	230	*	Intron	SPTSSA	25194	4_Strong_Enhancer
Brg1_shNS_peak_10682	chr14	34927579	34927874	296	*	Intron	SPTSSA	3833	9_Txn_Transition
Brg1_shNS_peak_10683	chr14	34928699	34928930	232	*	Intron	SPTSSA	2745	4_Strong_Enhancer
Brg1_shNS_peak_10684	chr14	34930567	34931517	951	*	Promoter	SPTSSA	517	1_Active_Promoter
Brg1_shNS_peak_10685	chr14	34931622	34932022	401	*	Promoter	EGLN3	155	1_Active_Promoter
Brg1_shNS_peak_10686	chr14	34937798	34938025	228	*	Distal	RPL23AP71	17271	6_Weak_Enhancer
Brg1_shNS_peak_10687	chr14	34945407	34945620	214	*	Distal	RPL23AP71	9669	12_Repressed
Brg1_shNS_peak_10688	chr14	34963110	34963462	353	*	Distal	EAPP	42362	2_Weak_Promoter
Brg1_shNS_peak_10689	chr14	34965343	34965602	260	*	Distal	EAPP	40176	5_Strong_Enhancer
Brg1_shNS_peak_1069	chr1	23476152	23476365	214	*	Intron	RNU6-514P	12936	6_Weak_Enhancer
Brg1_shNS_peak_10690	chr14	34965907	34966897	991	*	Distal	EAPP	39246	4_Strong_Enhancer
Brg1_shNS_peak_10691	chr14	34966994	34967369	376	*	Distal	EAPP	38467	4_Strong_Enhancer
Brg1_shNS_peak_10692	chr14	34968600	34969021	422	*	Distal	EAPP	36838	7_Weak_Enhancer
Brg1_shNS_peak_10693	chr14	34976671	34976995	325	*	Distal	EAPP	28815	6_Weak_Enhancer
Brg1_shNS_peak_10694	chr14	35007895	35008108	214	*	Promoter	EAPP	900	4_Strong_Enhancer
Brg1_shNS_peak_10695	chr14	35008412	35008953	542	*	Promoter	EAPP	219	1_Active_Promoter
Brg1_shNS_peak_10696	chr14	35009025	35009907	883	*	Promoter	RP11-671J11.5	781	1_Active_Promoter
Brg1_shNS_peak_10697	chr14	35010469	35010785	317	*	Promoter	RP11-671J11.7	1020	4_Strong_Enhancer
Brg1_shNS_peak_10698	chr14	35011528	35011973	446	*	Promoter	RP11-671J11.7	3782	11_Weak_Txn
Brg1_shNS_peak_10699	chr14	35012197	35012487	291	*	Promoter	RP11-671J11.7	3190	6_Weak_Enhancer
Brg1_shNS_peak_107	chr1	1208105	1210029	1925	*	Promoter	UBE2J2	36	1_Active_Promoter
Brg1_shNS_peak_1070	chr1	23493959	23494520	562	*	Intron	LUZP1	1068	1_Active_Promoter
Brg1_shNS_peak_10700	chr14	35015056	35017585	2530	*	Promoter	RNU1-28P	9272	1_Active_Promoter
Brg1_shNS_peak_10701	chr14	35017665	35018022	358	*	Distal	RNU1-28P	7749	6_Weak_Enhancer
Brg1_shNS_peak_10702	chr14	35023376	35023718	343	*	Distal	RNU1-28P	2045	4_Strong_Enhancer
Brg1_shNS_peak_10703	chr14	35023953	35024251	299	*	Distal	RNU1-28P	1490	4_Strong_Enhancer
Brg1_shNS_peak_10704	chr14	35024323	35026452	2130	*	Promoter	RNU1-28P	205	4_Strong_Enhancer
Brg1_shNS_peak_10705	chr14	35029633	35030032	400	*	Promoter	RP11-671J11.4	152	6_Weak_Enhancer
Brg1_shNS_peak_10706	chr14	35030660	35030955	296	*	Promoter	RPS19P3	7525	4_Strong_Enhancer
Brg1_shNS_peak_10707	chr14	35096754	35096975	222	*	Intron	SNX6	2011	9_Txn_Transition
Brg1_shNS_peak_10708	chr14	35098634	35099700	1067	*	Promoter	SNX6	145	1_Active_Promoter
Brg1_shNS_peak_10709	chr14	35155803	35156715	913	*	Distal	RPL23AP8	7114	2_Weak_Promoter
Brg1_shNS_peak_1071	chr1	23494780	23495339	560	*	Promoter	LUZP1	248	1_Active_Promoter
Brg1_shNS_peak_10710	chr14	35162391	35162663	273	*	Promoter	RPL23AP8	846	2_Weak_Promoter
Brg1_shNS_peak_10711	chr14	35170627	35171006	380	*	Distal	CFL2	12215	6_Weak_Enhancer
Brg1_shNS_peak_10712	chr14	35177699	35178028	330	*	Exon	CFL2	5168	7_Weak_Enhancer
Brg1_shNS_peak_10713	chr14	35182872	35184280	1409	*	Promoter	CFL2	182	1_Active_Promoter
Brg1_shNS_peak_10714	chr14	35267003	35267491	489	*	Intron	AL355885.1	3541	4_Strong_Enhancer
Brg1_shNS_peak_10715	chr14	35306470	35306784	315	*	Intron	RNU7-41P	7936	5_Strong_Enhancer
Brg1_shNS_peak_10716	chr14	35307715	35308035	321	*	Intron	RNU7-41P	6688	4_Strong_Enhancer
Brg1_shNS_peak_10717	chr14	35342407	35344833	2427	*	Promoter	BAZ1A	515	1_Active_Promoter
Brg1_shNS_peak_10718	chr14	35449964	35452152	2189	*	Promoter	SRP54	102	1_Active_Promoter
Brg1_shNS_peak_10719	chr14	35452214	35453021	808	*	Promoter	SRP54	9830	1_Active_Promoter
Brg1_shNS_peak_1072	chr1	23503918	23504583	666	*	Promoter	LUZP1	48	2_Weak_Promoter
Brg1_shNS_peak_10720	chr14	35453118	35453414	297	*	Promoter	SRP54	9181	1_Active_Promoter
Brg1_shNS_peak_10721	chr14	35503684	35503923	240	*	Distal	FAM177A1	10307	5_Strong_Enhancer
Brg1_shNS_peak_10722	chr14	35515005	35516428	1424	*	Promoter	FAM177A1	80	1_Active_Promoter
Brg1_shNS_peak_10723	chr14	35516702	35516962	261	*	Promoter	FAM177A1	5571	4_Strong_Enhancer
Brg1_shNS_peak_10724	chr14	35518069	35518298	230	*	Intron	FAM177A1	4220	9_Txn_Transition
Brg1_shNS_peak_10725	chr14	35519279	35519496	218	*	Exon	FAM177A1	3016	9_Txn_Transition
Brg1_shNS_peak_10726	chr14	35590309	35592527	2219	*	Promoter	PPP2R3C	46	1_Active_Promoter
Brg1_shNS_peak_10727	chr14	35659077	35659433	357	*	Intron	MRPL57P8	29231	9_Txn_Transition
Brg1_shNS_peak_10728	chr14	35682329	35682542	214	*	Intron	MRPL57P8	6051	5_Strong_Enhancer
Brg1_shNS_peak_10729	chr14	35683795	35684095	301	*	Intron	MRPL57P8	4541	9_Txn_Transition
Brg1_shNS_peak_1073	chr1	23515193	23515512	320	*	Distal	HTR1D	5867	4_Strong_Enhancer
Brg1_shNS_peak_10730	chr14	35759962	35761415	1454	*	Promoter	AL121594.1	1	1_Active_Promoter
Brg1_shNS_peak_10731	chr14	35761536	35762226	691	*	Promoter	PSMA6	16097	15_Repetitive/CNV
Brg1_shNS_peak_10732	chr14	35763220	35763828	609	*	Intron	PSMA6	14454	15_Repetitive/CNV
Brg1_shNS_peak_10733	chr14	35801178	35802051	874	*	Distal	RP11-561B11.3	31217	2_Weak_Promoter
Brg1_shNS_peak_10734	chr14	35802597	35803238	642	*	Distal	RP11-561B11.3	29914	1_Active_Promoter
Brg1_shNS_peak_10735	chr14	35803456	35803992	537	*	Distal	RP11-561B11.3	29107	2_Weak_Promoter
Brg1_shNS_peak_10736	chr14	35804133	35804532	400	*	Distal	RP11-561B11.3	28499	6_Weak_Enhancer
Brg1_shNS_peak_10737	chr14	35804728	35806470	1743	*	Distal	RP11-561B11.3	27232	4_Strong_Enhancer
Brg1_shNS_peak_10738	chr14	35806718	35807092	375	*	Distal	RP11-561B11.3	25926	2_Weak_Promoter
Brg1_shNS_peak_10739	chr14	35810269	35810539	271	*	Distal	RP11-561B11.3	22427	3_Poised_Promoter
Brg1_shNS_peak_1074	chr1	23543362	23544311	950	*	Distal	RP5-1057J7.1	27419	2_Weak_Promoter
Brg1_shNS_peak_10740	chr14	35811001	35811633	633	*	Distal	RP11-561B11.3	21514	1_Active_Promoter
Brg1_shNS_peak_10741	chr14	35815608	35815821	214	*	Distal	RP11-561B11.3	17117	5_Strong_Enhancer
Brg1_shNS_peak_10742	chr14	35815927	35816402	476	*	Distal	RP11-561B11.3	16667	4_Strong_Enhancer
Brg1_shNS_peak_10743	chr14	35816473	35817374	902	*	Distal	RP11-561B11.3	15908	4_Strong_Enhancer
Brg1_shNS_peak_10744	chr14	35821737	35822032	296	*	Distal	RP11-561B11.3	10947	2_Weak_Promoter
Brg1_shNS_peak_10745	chr14	35824769	35825252	484	*	Distal	RP11-561B11.3	7821	6_Weak_Enhancer
Brg1_shNS_peak_10746	chr14	35825423	35825690	268	*	Distal	RP11-561B11.3	7275	4_Strong_Enhancer
Brg1_shNS_peak_10747	chr14	35834418	35835015	598	*	Distal	RP11-561B11.1	23556	1_Active_Promoter
Brg1_shNS_peak_10748	chr14	35835192	35835474	283	*	Distal	RP11-561B11.1	22939	2_Weak_Promoter
Brg1_shNS_peak_10749	chr14	35835612	35835974	363	*	Distal	RP11-561B11.1	22479	2_Weak_Promoter
Brg1_shNS_peak_1075	chr1	23584208	23584432	225	*	Distal	LINC01355	27624	13_Heterochrom/lo
Brg1_shNS_peak_10750	chr14	35836422	35836672	251	*	Distal	RP11-561B11.1	21725	2_Weak_Promoter
Brg1_shNS_peak_10751	chr14	35838206	35838542	337	*	Distal	RP11-561B11.1	19898	3_Poised_Promoter
Brg1_shNS_peak_10752	chr14	35838849	35839161	313	*	Distal	RP11-561B11.1	19267	12_Repressed
Brg1_shNS_peak_10753	chr14	35842556	35842897	342	*	Distal	RP11-561B11.1	15546	7_Weak_Enhancer
Brg1_shNS_peak_10754	chr14	35853168	35853398	231	*	Distal	RP11-561B11.1	4989	2_Weak_Promoter
Brg1_shNS_peak_10755	chr14	35853736	35854842	1107	*	Distal	RP11-561B11.1	3983	4_Strong_Enhancer
Brg1_shNS_peak_10756	chr14	35854931	35855212	282	*	Distal	RP11-561B11.1	3201	4_Strong_Enhancer
Brg1_shNS_peak_10757	chr14	35859733	35860071	339	*	Distal	NFKBIA	12539	3_Poised_Promoter
Brg1_shNS_peak_10758	chr14	35866268	35866569	302	*	Distal	NFKBIA	6023	6_Weak_Enhancer
Brg1_shNS_peak_10759	chr14	35870418	35870700	283	*	Distal	NFKBIA	1882	4_Strong_Enhancer
Brg1_shNS_peak_1076	chr1	23668836	23669103	268	*	Intron	HNRNPR	1783	1_Active_Promoter
Brg1_shNS_peak_10760	chr14	35871747	35872067	321	*	Promoter	NFKBIA	534	4_Strong_Enhancer
Brg1_shNS_peak_10761	chr14	35872161	35874678	2518	*	Promoter	NFKBIA	434	1_Active_Promoter
Brg1_shNS_peak_10762	chr14	36002538	36005137	2600	*	Promoter	RALGAPA1	7890	3_Poised_Promoter
Brg1_shNS_peak_10763	chr14	36275843	36276203	361	*	Intron	RALGAPA1	2015	4_Strong_Enhancer
Brg1_shNS_peak_10764	chr14	36276678	36276925	248	*	Intron	RALGAPA1	1237	15_Repetitive/CNV
Brg1_shNS_peak_10765	chr14	36277420	36278443	1024	*	Promoter	RALGAPA1	107	1_Active_Promoter
Brg1_shNS_peak_10766	chr14	36288019	36288398	380	*	Promoter	NUTF2P2	832	6_Weak_Enhancer
Brg1_shNS_peak_10767	chr14	36294527	36294740	214	*	Promoter	BRMS1L	888	6_Weak_Enhancer
Brg1_shNS_peak_10768	chr14	36295507	36296532	1026	*	Promoter	BRMS1L	6185	1_Active_Promoter
Brg1_shNS_peak_10769	chr14	36788860	36789106	247	*	Promoter	MBIP	90	1_Active_Promoter
Brg1_shNS_peak_1077	chr1	23669875	23670865	991	*	Promoter	HNRNPR	382	1_Active_Promoter
Brg1_shNS_peak_10770	chr14	36789204	36789830	627	*	Promoter	MBIP	263	1_Active_Promoter
Brg1_shNS_peak_10771	chr14	36789998	36790494	497	*	Promoter	DPPA3P2	50121	2_Weak_Promoter
Brg1_shNS_peak_10772	chr14	36973216	36973547	332	*	Intron	SFTA3	8991	12_Repressed
Brg1_shNS_peak_10773	chr14	36974632	36974879	248	*	Intron	SFTA3	7617	12_Repressed
Brg1_shNS_peak_10774	chr14	36987221	36987443	223	*	Intron	NKX2-1-AS1	1148	12_Repressed
Brg1_shNS_peak_10775	chr14	36987660	36988173	514	*	Promoter	NKX2-1-AS1	564	12_Repressed
Brg1_shNS_peak_10776	chr14	36989297	36989585	289	*	Promoter	NKX2-1	710	3_Poised_Promoter
Brg1_shNS_peak_10777	chr14	36989977	36990447	471	*	Promoter	NKX2-1	139	3_Poised_Promoter
Brg1_shNS_peak_10778	chr14	37116426	37117279	854	*	Exon	PAX9	9918	3_Poised_Promoter
Brg1_shNS_peak_10779	chr14	37125336	37125549	214	*	Intron	PAX9	1328	3_Poised_Promoter
Brg1_shNS_peak_1078	chr1	23671009	23671660	652	*	Promoter	ZNF436	23542	4_Strong_Enhancer
Brg1_shNS_peak_10780	chr14	37127049	37127289	241	*	Promoter	RP11-964E11.2	834	3_Poised_Promoter
Brg1_shNS_peak_10781	chr14	37127652	37128119	468	*	Promoter	RP11-964E11.2	118	3_Poised_Promoter
Brg1_shNS_peak_10782	chr14	37641036	37642053	1018	*	Promoter	SLC25A21	4	1_Active_Promoter
Brg1_shNS_peak_10783	chr14	37657200	37657434	235	*	Promoter	MIPOL1	9798	2_Weak_Promoter
Brg1_shNS_peak_10784	chr14	37666659	37667653	995	*	Promoter	MIPOL1	0	4_Strong_Enhancer
Brg1_shNS_peak_10785	chr14	37935541	37935809	269	*	Intron	RP11-356O9.2	93011	4_Strong_Enhancer
Brg1_shNS_peak_10786	chr14	37936055	37936410	356	*	Intron	RP11-356O9.2	92454	4_Strong_Enhancer
Brg1_shNS_peak_10787	chr14	37936925	37937339	415	*	Intron	RP11-356O9.2	91554	4_Strong_Enhancer
Brg1_shNS_peak_10788	chr14	38015895	38016569	675	*	Exon	RP11-356O9.2	12454	4_Strong_Enhancer
Brg1_shNS_peak_10789	chr14	38024786	38025069	284	*	Distal	RP11-356O9.2	3759	11_Weak_Txn
Brg1_shNS_peak_1079	chr1	23694484	23694737	254	*	Promoter	ZNF436	266	1_Active_Promoter
Brg1_shNS_peak_10790	chr14	38052598	38053335	738	*	Distal	FOXA1	10498	1_Active_Promoter
Brg1_shNS_peak_10791	chr14	38053557	38053822	266	*	Distal	FOXA1	9775	6_Weak_Enhancer
Brg1_shNS_peak_10792	chr14	38056882	38058884	2003	*	Distal	FOXA1	5581	4_Strong_Enhancer
Brg1_shNS_peak_10793	chr14	38060540	38061291	752	*	Exon	FOXA1	2549	6_Weak_Enhancer
Brg1_shNS_peak_10794	chr14	38061413	38061823	411	*	Exon	FOXA1	1846	2_Weak_Promoter
Brg1_shNS_peak_10795	chr14	38061893	38062355	463	*	Intron	FOXA1	1340	4_Strong_Enhancer
Brg1_shNS_peak_10796	chr14	38063578	38064262	685	*	Promoter	FOXA1	232	1_Active_Promoter
Brg1_shNS_peak_10797	chr14	38064494	38065811	1318	*	Promoter	FOXA1	109	1_Active_Promoter
Brg1_shNS_peak_10798	chr14	38067463	38067939	477	*	Intron	TTC6	12752	10_Txn_Elongation
Brg1_shNS_peak_10799	chr14	38071761	38071991	231	*	Intron	TTC6	8577	4_Strong_Enhancer
Brg1_shNS_peak_108	chr1	1210380	1210707	328	*	Promoter	RP5-902P8.10	57	2_Weak_Promoter
Brg1_shNS_peak_1080	chr1	23695055	23696221	1167	*	Promoter	ZNF436-AS1	70	1_Active_Promoter
Brg1_shNS_peak_10800	chr14	38072296	38072564	269	*	Intron	TTC6	8023	4_Strong_Enhancer
Brg1_shNS_peak_10801	chr14	38080231	38080468	238	*	Promoter	TTC6	104	10_Txn_Elongation
Brg1_shNS_peak_10802	chr14	38333990	38334979	990	*	Intron	LINC00517	36842	4_Strong_Enhancer
Brg1_shNS_peak_10803	chr14	38335359	38335640	282	*	Intron	LINC00517	35827	4_Strong_Enhancer
Brg1_shNS_peak_10804	chr14	38343240	38343947	708	*	Intron	LINC00517	27733	4_Strong_Enhancer
Brg1_shNS_peak_10805	chr14	38677857	38678706	850	*	Exon	AL161751.1	38628	3_Poised_Promoter
Brg1_shNS_peak_10806	chr14	39486452	39487208	757	*	Distal	SEC23A	23615	4_Strong_Enhancer
Brg1_shNS_peak_10807	chr14	39493047	39493398	352	*	Distal	SEC23A	17223	4_Strong_Enhancer
Brg1_shNS_peak_10808	chr14	39493651	39494211	561	*	Distal	SEC23A	16514	4_Strong_Enhancer
Brg1_shNS_peak_10809	chr14	39494867	39495529	663	*	Distal	SEC23A	15247	4_Strong_Enhancer
Brg1_shNS_peak_1081	chr1	23749982	23751692	1711	*	Promoter	TCEA3	360	1_Active_Promoter
Brg1_shNS_peak_10810	chr14	39566994	39567291	298	*	Intron	RP11-545M17.1	5199	4_Strong_Enhancer
Brg1_shNS_peak_10811	chr14	39568417	39568662	246	*	Intron	RP11-545M17.1	3802	15_Repetitive/CNV
Brg1_shNS_peak_10812	chr14	39569371	39569926	556	*	Intron	RP11-545M17.1	2693	2_Weak_Promoter
Brg1_shNS_peak_10813	chr14	39570126	39570339	214	*	Intron	RP11-545M17.1	2109	4_Strong_Enhancer
Brg1_shNS_peak_10814	chr14	39570498	39570859	362	*	Intron	RP11-545M17.1	1663	4_Strong_Enhancer
Brg1_shNS_peak_10815	chr14	39570964	39573024	2061	*	Promoter	RP11-545M17.1	347	1_Active_Promoter
Brg1_shNS_peak_10816	chr14	39573347	39573599	253	*	Promoter	RP11-545M17.3	4070	4_Strong_Enhancer
Brg1_shNS_peak_10817	chr14	39583536	39583765	230	*	Promoter	GEMIN2	17324	1_Active_Promoter
Brg1_shNS_peak_10818	chr14	39638879	39640150	1272	*	Promoter	TRAPPC6B	1	1_Active_Promoter
Brg1_shNS_peak_10819	chr14	39640737	39640976	240	*	Distal	PNN	3528	6_Weak_Enhancer
Brg1_shNS_peak_1082	chr1	23809806	23811064	1259	*	Promoter	ASAP3	233	1_Active_Promoter
Brg1_shNS_peak_10820	chr14	39642951	39643502	552	*	Distal	PNN	1158	6_Weak_Enhancer
Brg1_shNS_peak_10821	chr14	39643607	39645435	1829	*	Promoter	RP11-407N17.4	560	1_Active_Promoter
Brg1_shNS_peak_10822	chr14	39645733	39646083	351	*	Promoter	PNN	2295	4_Strong_Enhancer
Brg1_shNS_peak_10823	chr14	39646351	39646659	309	*	Intron	PNN	1698	4_Strong_Enhancer
Brg1_shNS_peak_10824	chr14	39647440	39647736	297	*	Promoter	PNN	615	15_Repetitive/CNV
Brg1_shNS_peak_10825	chr14	39649807	39650091	285	*	Exon	RP11-407N17.2	31033	9_Txn_Transition
Brg1_shNS_peak_10826	chr14	39701197	39702490	1294	*	Intron	RP11-407N17.3	1260	1_Active_Promoter
Brg1_shNS_peak_10827	chr14	39703167	39703499	333	*	Promoter	CTAGE5	31152	1_Active_Promoter
Brg1_shNS_peak_10828	chr14	39735496	39737228	1733	*	Promoter	CTAGE5	85	1_Active_Promoter
Brg1_shNS_peak_10829	chr14	39738683	39738910	228	*	Intron	CTAGE5	6631	4_Strong_Enhancer
Brg1_shNS_peak_1083	chr1	23856977	23857732	756	*	Promoter	E2F2	355	2_Weak_Promoter
Brg1_shNS_peak_10830	chr14	39900394	39902488	2095	*	Promoter	FBXO33	226	1_Active_Promoter
Brg1_shNS_peak_10831	chr14	39902639	39902958	320	*	Distal	RP11-111A21.1	41243	1_Active_Promoter
Brg1_shNS_peak_10832	chr14	42076030	42076321	292	*	Promoter	LRFN5	595	3_Poised_Promoter
Brg1_shNS_peak_10833	chr14	42143791	42144193	403	*	Intron	LRFN5	24635	13_Heterochrom/lo
Brg1_shNS_peak_10834	chr14	44247949	44248945	997	*	Distal	EIF4BP1	298637	4_Strong_Enhancer
Brg1_shNS_peak_10835	chr14	44249282	44249706	425	*	Distal	EIF4BP1	297590	4_Strong_Enhancer
Brg1_shNS_peak_10836	chr14	45365568	45365784	217	*	Promoter	RP11-857B24.1	601	1_Active_Promoter
Brg1_shNS_peak_10837	chr14	45366448	45367242	795	*	Promoter	C14orf28	2769	1_Active_Promoter
Brg1_shNS_peak_10838	chr14	45430534	45431098	565	*	Promoter	KLHL28	293	1_Active_Promoter
Brg1_shNS_peak_10839	chr14	45431437	45431862	426	*	Promoter	FAM179B	33031	1_Active_Promoter
Brg1_shNS_peak_1084	chr1	23857961	23858334	374	*	Promoter	RP1-150O5.3	19256	2_Weak_Promoter
Brg1_shNS_peak_10840	chr14	45431948	45432232	285	*	Promoter	FAM179B	32590	1_Active_Promoter
Brg1_shNS_peak_10841	chr14	45549597	45549828	232	*	Promoter	CTD-3028N15.1	3465	11_Weak_Txn
Brg1_shNS_peak_10842	chr14	45553037	45553724	688	*	Promoter	SNORD58	4063	1_Active_Promoter
Brg1_shNS_peak_10843	chr14	45603087	45603722	636	*	Promoter	FKBP3	279	1_Active_Promoter
Brg1_shNS_peak_10844	chr14	45605209	45605693	485	*	Promoter	FANCM	263	1_Active_Promoter
Brg1_shNS_peak_10845	chr14	45722044	45722420	377	*	Promoter	MIS18BP1	145	1_Active_Promoter
Brg1_shNS_peak_10846	chr14	45722509	45723307	799	*	Promoter	RNU6-552P	20769	1_Active_Promoter
Brg1_shNS_peak_10847	chr14	50050557	50051441	885	*	Intron	RPS29	2041	4_Strong_Enhancer
Brg1_shNS_peak_10848	chr14	50051580	50052340	761	*	Intron	RPS29	1080	1_Active_Promoter
Brg1_shNS_peak_10849	chr14	50052453	50053078	626	*	Promoter	RPS29	275	1_Active_Promoter
Brg1_shNS_peak_1085	chr1	23880165	23882022	1858	*	Distal	ID3	4470	4_Strong_Enhancer
Brg1_shNS_peak_10850	chr14	50061908	50062845	938	*	Intron	RPS29	3029	2_Weak_Promoter
Brg1_shNS_peak_10851	chr14	50063682	50064086	405	*	Intron	RPS29	1521	1_Active_Promoter
Brg1_shNS_peak_10852	chr14	50064374	50064721	348	*	Promoter	RPS29	858	1_Active_Promoter
Brg1_shNS_peak_10853	chr14	50064876	50066364	1489	*	Promoter	LRR1	47	1_Active_Promoter
Brg1_shNS_peak_10854	chr14	50066640	50066927	288	*	Promoter	LRR1	344	1_Active_Promoter
Brg1_shNS_peak_10855	chr14	50086136	50086351	216	*	Intron	RPL36AL	1157	2_Weak_Promoter
Brg1_shNS_peak_10856	chr14	50086643	50087317	675	*	Promoter	RPL36AL	420	1_Active_Promoter
Brg1_shNS_peak_10857	chr14	50087465	50088617	1153	*	Promoter	RP11-649E7.5	2154	1_Active_Promoter
Brg1_shNS_peak_10858	chr14	50099255	50101977	2723	*	Exon	DNAAF2	1329	1_Active_Promoter
Brg1_shNS_peak_10859	chr14	50108381	50108610	230	*	Distal	POLE2	5580	4_Strong_Enhancer
Brg1_shNS_peak_1086	chr1	23883426	23883992	567	*	Distal	ID3	1854	4_Strong_Enhancer
Brg1_shNS_peak_10860	chr14	50154330	50155324	995	*	Promoter	POLE2	85	1_Active_Promoter
Brg1_shNS_peak_10861	chr14	50159574	50160371	798	*	Promoter	RP11-831F12.2	15535	1_Active_Promoter
Brg1_shNS_peak_10862	chr14	50233482	50233777	296	*	Promoter	KLHDC2	694	2_Weak_Promoter
Brg1_shNS_peak_10863	chr14	50234129	50236646	2518	*	Promoter	KLHDC2	129	1_Active_Promoter
Brg1_shNS_peak_10864	chr14	50236755	50237123	369	*	Intron	KLHDC2	1368	1_Active_Promoter
Brg1_shNS_peak_10865	chr14	50237562	50238031	470	*	Promoter	KLHDC2	511	4_Strong_Enhancer
Brg1_shNS_peak_10866	chr14	50238444	50238729	286	*	Promoter	KLHDC2	5932	5_Strong_Enhancer
Brg1_shNS_peak_10867	chr14	50318953	50319748	796	*	Promoter	NEMF	145	1_Active_Promoter
Brg1_shNS_peak_10868	chr14	50329383	50329620	238	*	Promoter	RN7SL2	63	2_Weak_Promoter
Brg1_shNS_peak_10869	chr14	50329807	50330059	253	*	Promoter	RP11-596C23.6	1070	1_Active_Promoter
Brg1_shNS_peak_1087	chr1	23884127	23884379	253	*	Distal	ID3	1310	4_Strong_Enhancer
Brg1_shNS_peak_10870	chr14	50334491	50334775	285	*	Distal	ARF6	25174	1_Active_Promoter
Brg1_shNS_peak_10871	chr14	50335096	50335353	258	*	Distal	ARF6	24583	2_Weak_Promoter
Brg1_shNS_peak_10872	chr14	50346686	50346899	214	*	Distal	ARF6	13015	2_Weak_Promoter
Brg1_shNS_peak_10873	chr14	50358503	50358726	224	*	Distal	ARF6	1193	2_Weak_Promoter
Brg1_shNS_peak_10874	chr14	50359246	50359627	382	*	Promoter	ARF6	371	1_Active_Promoter
Brg1_shNS_peak_10875	chr14	50359776	50361030	1255	*	Promoter	RNU6-189P	8262	1_Active_Promoter
Brg1_shNS_peak_10876	chr14	50369295	50369654	360	*	Promoter	LINC01588	57903	2_Weak_Promoter
Brg1_shNS_peak_10877	chr14	50433050	50433278	229	*	Intron	LINC01588	26685	4_Strong_Enhancer
Brg1_shNS_peak_10878	chr14	50441399	50441784	386	*	Intron	LINC01588	18258	6_Weak_Enhancer
Brg1_shNS_peak_10879	chr14	50453617	50454007	391	*	Intron	LINC01588	6037	4_Strong_Enhancer
Brg1_shNS_peak_1088	chr1	23884508	23886065	1558	*	Promoter	ID3	277	1_Active_Promoter
Brg1_shNS_peak_10880	chr14	50455068	50455370	303	*	Intron	LINC01588	4630	5_Strong_Enhancer
Brg1_shNS_peak_10881	chr14	50467435	50467679	245	*	Intron	LINC01588	5677	4_Strong_Enhancer
Brg1_shNS_peak_10882	chr14	50468085	50468673	589	*	Intron	LINC01588	4855	1_Active_Promoter
Brg1_shNS_peak_10883	chr14	50469251	50469568	318	*	Intron	LINC01588	3825	1_Active_Promoter
Brg1_shNS_peak_10884	chr14	50469685	50470599	915	*	Exon	LINC01588	3092	1_Active_Promoter
Brg1_shNS_peak_10885	chr14	50485385	50485641	257	*	Intron	LINC01588	20290	2_Weak_Promoter
Brg1_shNS_peak_10886	chr14	50506586	50506965	380	*	Promoter	LINC01588	1169	6_Weak_Enhancer
Brg1_shNS_peak_10887	chr14	50527931	50529435	1505	*	Intron	RN7SKP193	6600	4_Strong_Enhancer
Brg1_shNS_peak_10888	chr14	50582888	50583281	394	*	Promoter	VCPKMT	108	1_Active_Promoter
Brg1_shNS_peak_10889	chr14	50697707	50699040	1334	*	Promoter	MIR4504	68288	1_Active_Promoter
Brg1_shNS_peak_1089	chr1	23886130	23886704	575	*	Promoter	MDS2	21565	4_Strong_Enhancer
Brg1_shNS_peak_10890	chr14	50778435	50779846	1412	*	Promoter	L2HGDH	123	1_Active_Promoter
Brg1_shNS_peak_10891	chr14	50863246	50864054	809	*	Promoter	RP11-247L20.3	78	2_Weak_Promoter
Brg1_shNS_peak_10892	chr14	50998454	50999732	1279	*	Promoter	MAP4K5	94	1_Active_Promoter
Brg1_shNS_peak_10893	chr14	51026918	51027614	697	*	Promoter	MAP4K5	575	2_Weak_Promoter
Brg1_shNS_peak_10894	chr14	51134387	51135392	1006	*	Promoter	SAV1	123	1_Active_Promoter
Brg1_shNS_peak_10895	chr14	51296685	51298662	1978	*	Promoter	NIN	88	2_Weak_Promoter
Brg1_shNS_peak_10896	chr14	51402579	51402813	235	*	Intron	PYGL	8475	4_Strong_Enhancer
Brg1_shNS_peak_10897	chr14	51409949	51411898	1950	*	Promoter	PYGL	248	1_Active_Promoter
Brg1_shNS_peak_10898	chr14	51561422	51561843	422	*	Promoter	TRIM9	159	2_Weak_Promoter
Brg1_shNS_peak_10899	chr14	51562131	51562370	240	*	Promoter	TRIM9	526	2_Weak_Promoter
Brg1_shNS_peak_109	chr1	1216794	1217612	819	*	Promoter	SCNN1D	99	1_Active_Promoter
Brg1_shNS_peak_1090	chr1	23888500	23888852	353	*	Distal	MDS2	19306	4_Strong_Enhancer
Brg1_shNS_peak_10900	chr14	51706941	51707480	540	*	Promoter	SNORA70	3595	1_Active_Promoter
Brg1_shNS_peak_10901	chr14	52117587	52119541	1955	*	Promoter	FRMD6	9	1_Active_Promoter
Brg1_shNS_peak_10902	chr14	52456126	52456663	538	*	Promoter	C14orf166	4047	1_Active_Promoter
Brg1_shNS_peak_10903	chr14	52535579	52535848	270	*	Promoter	NID2	0	2_Weak_Promoter
Brg1_shNS_peak_10904	chr14	52535946	52536368	423	*	Promoter	COX5AP2	48160	2_Weak_Promoter
Brg1_shNS_peak_10905	chr14	53018774	53019243	470	*	Promoter	TXNDC16	212	1_Active_Promoter
Brg1_shNS_peak_10906	chr14	53019612	53020662	1051	*	Promoter	GPR137C	0	2_Weak_Promoter
Brg1_shNS_peak_10907	chr14	53161659	53162776	1118	*	Promoter	ERO1A	27	1_Active_Promoter
Brg1_shNS_peak_10908	chr14	53163694	53164135	442	*	Distal	PSMC6	9973	7_Weak_Enhancer
Brg1_shNS_peak_10909	chr14	53173906	53174599	694	*	Promoter	PSMC6	3009	1_Active_Promoter
Brg1_shNS_peak_1091	chr1	23889599	23889897	299	*	Distal	MDS2	18234	5_Strong_Enhancer
Brg1_shNS_peak_10910	chr14	53196892	53197676	785	*	Promoter	STYX	1025	1_Active_Promoter
Brg1_shNS_peak_10911	chr14	53257591	53259122	1532	*	Promoter	GNPNAT1	27	1_Active_Promoter
Brg1_shNS_peak_10912	chr14	53310696	53310921	226	*	Distal	FERMT2	17210	7_Weak_Enhancer
Brg1_shNS_peak_10913	chr14	53392421	53392675	255	*	Intron	FERMT2	2566	5_Strong_Enhancer
Brg1_shNS_peak_10914	chr14	53417110	53417887	778	*	Promoter	FERMT2	128	1_Active_Promoter
Brg1_shNS_peak_10915	chr14	53418110	53418460	351	*	Promoter	FERMT2	865	1_Active_Promoter
Brg1_shNS_peak_10916	chr14	53618704	53620328	1625	*	Promoter	DDHD1	297	2_Weak_Promoter
Brg1_shNS_peak_10917	chr14	53684186	53684755	570	*	Promoter	AL163953.3	136	2_Weak_Promoter
Brg1_shNS_peak_10918	chr14	54079965	54080623	659	*	Promoter	AL163953.2	447	1_Active_Promoter
Brg1_shNS_peak_10919	chr14	54317697	54318166	470	*	Promoter	AL138479.3	66537	4_Strong_Enhancer
Brg1_shNS_peak_1092	chr1	23890671	23891046	376	*	Distal	MDS2	17124	4_Strong_Enhancer
Brg1_shNS_peak_10920	chr14	54318779	54319098	320	*	Distal	AL138479.3	65530	4_Strong_Enhancer
Brg1_shNS_peak_10921	chr14	54322354	54322680	327	*	Distal	AL138479.3	61951	5_Strong_Enhancer
Brg1_shNS_peak_10922	chr14	54410098	54410370	273	*	Distal	MIR5580	4965	4_Strong_Enhancer
Brg1_shNS_peak_10923	chr14	54412901	54413166	266	*	Distal	MIR5580	2166	11_Weak_Txn
Brg1_shNS_peak_10924	chr14	54416940	54417222	283	*	Exon	BMP4	1514	9_Txn_Transition
Brg1_shNS_peak_10925	chr14	54418306	54419081	776	*	Promoter	BMP4	169	1_Active_Promoter
Brg1_shNS_peak_10926	chr14	54419146	54423926	4781	*	Promoter	BMP4	1827	1_Active_Promoter
Brg1_shNS_peak_10927	chr14	54445900	54446254	355	*	Distal	ATP5C1P1	12633	4_Strong_Enhancer
Brg1_shNS_peak_10928	chr14	54446416	54446673	258	*	Distal	ATP5C1P1	12166	4_Strong_Enhancer
Brg1_shNS_peak_10929	chr14	54447115	54447522	408	*	Distal	ATP5C1P1	11392	5_Strong_Enhancer
Brg1_shNS_peak_1093	chr1	23894470	23895536	1067	*	Distal	MDS2	12979	1_Active_Promoter
Brg1_shNS_peak_10930	chr14	54514417	54514653	237	*	Distal	CDKN3	349029	4_Strong_Enhancer
Brg1_shNS_peak_10931	chr14	54515161	54515539	379	*	Distal	CDKN3	348214	4_Strong_Enhancer
Brg1_shNS_peak_10932	chr14	54574548	54574930	383	*	Distal	CDKN3	288825	5_Strong_Enhancer
Brg1_shNS_peak_10933	chr14	54575041	54575260	220	*	Distal	CDKN3	288414	4_Strong_Enhancer
Brg1_shNS_peak_10934	chr14	54575738	54575989	252	*	Distal	CDKN3	287701	4_Strong_Enhancer
Brg1_shNS_peak_10935	chr14	54576430	54576747	318	*	Distal	CDKN3	286976	5_Strong_Enhancer
Brg1_shNS_peak_10936	chr14	54601738	54601951	214	*	Distal	CDKN3	261720	5_Strong_Enhancer
Brg1_shNS_peak_10937	chr14	54602702	54603233	532	*	Distal	CDKN3	260597	4_Strong_Enhancer
Brg1_shNS_peak_10938	chr14	54603449	54603706	258	*	Distal	CDKN3	259987	5_Strong_Enhancer
Brg1_shNS_peak_10939	chr14	54605088	54605373	286	*	Distal	CDKN3	258334	4_Strong_Enhancer
Brg1_shNS_peak_1094	chr1	23917956	23918877	922	*	Intron	MDS2	35405	2_Weak_Promoter
Brg1_shNS_peak_10940	chr14	54670741	54671068	328	*	Distal	CDKN3	192660	13_Heterochrom/lo
Brg1_shNS_peak_10941	chr14	54758267	54758705	439	*	Distal	CDKN3	105078	2_Weak_Promoter
Brg1_shNS_peak_10942	chr14	54820153	54820867	715	*	Distal	CDKN3	43054	4_Strong_Enhancer
Brg1_shNS_peak_10943	chr14	54833720	54834018	299	*	Distal	CDKN3	29695	4_Strong_Enhancer
Brg1_shNS_peak_10944	chr14	54863166	54863405	240	*	Promoter	CDKN3	279	2_Weak_Promoter
Brg1_shNS_peak_10945	chr14	54863695	54864610	916	*	Promoter	CDKN3	2451	1_Active_Promoter
Brg1_shNS_peak_10946	chr14	54906297	54906672	376	*	Intron	CNIH1	1571	2_Weak_Promoter
Brg1_shNS_peak_10947	chr14	54907403	54908218	816	*	Promoter	CNIH1	245	1_Active_Promoter
Brg1_shNS_peak_10948	chr14	54909979	54910192	214	*	Distal	RP11-794A8.1	27339	13_Heterochrom/lo
Brg1_shNS_peak_10949	chr14	54914139	54914372	234	*	Distal	RP11-794A8.1	23169	4_Strong_Enhancer
Brg1_shNS_peak_1095	chr1	23920146	23920416	271	*	Intron	MDS2	33540	6_Weak_Enhancer
Brg1_shNS_peak_10950	chr14	54918183	54918503	321	*	Distal	RP11-794A8.1	19081	4_Strong_Enhancer
Brg1_shNS_peak_10951	chr14	54955096	54955758	663	*	Promoter	GMFB	149	1_Active_Promoter
Brg1_shNS_peak_10952	chr14	54955943	54956202	260	*	Promoter	CGRRF1	20455	1_Active_Promoter
Brg1_shNS_peak_10953	chr14	54976634	54977142	509	*	Promoter	CGRRF1	12	1_Active_Promoter
Brg1_shNS_peak_10954	chr14	55031730	55035246	3517	*	Promoter	SAMD4A	324	1_Active_Promoter
Brg1_shNS_peak_10955	chr14	55036047	55036306	260	*	Intron	SAMD4A	83222	4_Strong_Enhancer
Brg1_shNS_peak_10956	chr14	55110323	55110673	351	*	Intron	SAMD4A	8900	4_Strong_Enhancer
Brg1_shNS_peak_10957	chr14	55122145	55122360	216	*	Intron	SAMD4A	32460	5_Strong_Enhancer
Brg1_shNS_peak_10958	chr14	55305433	55305657	225	*	Distal	RNU6ATAC9P	20385	5_Strong_Enhancer
Brg1_shNS_peak_10959	chr14	55337078	55337309	232	*	Intron	MIR4308	7715	4_Strong_Enhancer
Brg1_shNS_peak_1096	chr1	23945881	23946300	420	*	Intron	MDS2	7731	3_Poised_Promoter
Brg1_shNS_peak_10960	chr14	55337660	55337939	280	*	Intron	MIR4308	7109	2_Weak_Promoter
Brg1_shNS_peak_10961	chr14	55368507	55369917	1411	*	Promoter	GCH1	310	1_Active_Promoter
Brg1_shNS_peak_10962	chr14	55493896	55494141	246	*	Promoter	SOCS4	324	1_Active_Promoter
Brg1_shNS_peak_10963	chr14	55517873	55519090	1218	*	Promoter	MAPK1IP1L	11185	1_Active_Promoter
Brg1_shNS_peak_10964	chr14	55544160	55544445	286	*	Distal	LGALS3	46523	2_Weak_Promoter
Brg1_shNS_peak_10965	chr14	55569827	55570061	235	*	Distal	LGALS3	20881	1_Active_Promoter
Brg1_shNS_peak_10966	chr14	55570297	55570553	257	*	Distal	LGALS3	20400	4_Strong_Enhancer
Brg1_shNS_peak_10967	chr14	55574586	55575204	619	*	Distal	LGALS3	15930	4_Strong_Enhancer
Brg1_shNS_peak_10968	chr14	55589203	55589480	278	*	Distal	LGALS3	1484	2_Weak_Promoter
Brg1_shNS_peak_10969	chr14	55595620	55597013	1394	*	Promoter	LGALS3	7587	2_Weak_Promoter
Brg1_shNS_peak_1097	chr1	23963480	23963977	498	*	Intron	MDS2	1868	2_Weak_Promoter
Brg1_shNS_peak_10970	chr14	55658025	55658288	264	*	Promoter	DLGAP5	103	1_Active_Promoter
Brg1_shNS_peak_10971	chr14	55738105	55739080	976	*	Promoter	RP11-665C16.6	198	1_Active_Promoter
Brg1_shNS_peak_10972	chr14	55878093	55878549	457	*	Promoter	ATG14	252	1_Active_Promoter
Brg1_shNS_peak_10973	chr14	55878615	55878834	220	*	Promoter	RPL21P6	2050	1_Active_Promoter
Brg1_shNS_peak_10974	chr14	55923013	55923366	354	*	Promoter	TBPL2	252	13_Heterochrom/lo
Brg1_shNS_peak_10975	chr14	56046229	56046882	654	*	Promoter	KTN1-AS1	234	1_Active_Promoter
Brg1_shNS_peak_10976	chr14	56047257	56048228	972	*	Promoter	KTN1	20765	1_Active_Promoter
Brg1_shNS_peak_10977	chr14	56065950	56066267	318	*	Intron	KTN1	2399	1_Active_Promoter
Brg1_shNS_peak_10978	chr14	56585150	56586271	1122	*	Promoter	PELI2	114	2_Weak_Promoter
Brg1_shNS_peak_10979	chr14	57046319	57047128	810	*	Promoter	TMEM260	5685	1_Active_Promoter
Brg1_shNS_peak_1098	chr1	24015204	24015679	476	*	Distal	RPL11	2825	13_Heterochrom/lo
Brg1_shNS_peak_10980	chr14	57283328	57283593	266	*	Intron	RN7SL461P	7911	13_Heterochrom/lo
Brg1_shNS_peak_10981	chr14	57734803	57735640	838	*	Promoter	EXOC5	219	1_Active_Promoter
Brg1_shNS_peak_10982	chr14	57735789	57736225	437	*	Promoter	AP5M1	9130	1_Active_Promoter
Brg1_shNS_peak_10983	chr14	57800685	57801046	362	*	Distal	RP11-932A10.1	21296	13_Heterochrom/lo
Brg1_shNS_peak_10984	chr14	57856853	57857202	350	*	Promoter	NAA30	232	1_Active_Promoter
Brg1_shNS_peak_10985	chr14	57857330	57858340	1011	*	Promoter	NAA30	181	1_Active_Promoter
Brg1_shNS_peak_10986	chr14	58618451	58618906	456	*	Promoter	C14orf37	220	2_Weak_Promoter
Brg1_shNS_peak_10987	chr14	58618998	58619226	229	*	Promoter	RN7SL598P	27374	2_Weak_Promoter
Brg1_shNS_peak_10988	chr14	58666505	58667149	645	*	Promoter	ACTR10	26	1_Active_Promoter
Brg1_shNS_peak_10989	chr14	58706484	58706732	249	*	Intron	PSMA3	4938	1_Active_Promoter
Brg1_shNS_peak_1099	chr1	24018284	24019043	760	*	Promoter	RPL11	130	1_Active_Promoter
Brg1_shNS_peak_10990	chr14	58707764	58708486	723	*	Intron	PSMA3	3421	2_Weak_Promoter
Brg1_shNS_peak_10991	chr14	58711595	58712318	724	*	Promoter	PSMA3	2548	1_Active_Promoter
Brg1_shNS_peak_10992	chr14	58739677	58739897	221	*	Exon	PSMA3-AS1	1042	4_Strong_Enhancer
Brg1_shNS_peak_10993	chr14	58764578	58764793	216	*	Promoter	PSMA3-AS1	114	1_Active_Promoter
Brg1_shNS_peak_10994	chr14	58765267	58766479	1213	*	Promoter	ARID4A	173	1_Active_Promoter
Brg1_shNS_peak_10995	chr14	58862313	58863447	1135	*	Promoter	RP11-517O13.1	2392	1_Active_Promoter
Brg1_shNS_peak_10996	chr14	58893010	58893265	256	*	Promoter	TIMM9	692	2_Weak_Promoter
Brg1_shNS_peak_10997	chr14	58893487	58894377	891	*	Promoter	KIAA0586	168	1_Active_Promoter
Brg1_shNS_peak_10998	chr14	59104468	59105513	1046	*	Promoter	DACT1	562	2_Weak_Promoter
Brg1_shNS_peak_10999	chr14	59628498	59628768	271	*	Distal	CTD-2315A10.1	19675	4_Strong_Enhancer
Brg1_shNS_peak_11	chr1	544580	546488	1909	*	Intron	RP5-857K21.4	18851	8_Insulator
Brg1_shNS_peak_110	chr1	1219927	1220150	224	*	Intron	SCNN1D	2448	11_Weak_Txn
Brg1_shNS_peak_1100	chr1	24019126	24019575	450	*	Promoter	RN7SL532P	44027	4_Strong_Enhancer
Brg1_shNS_peak_11000	chr14	59654926	59655181	256	*	Promoter	DAAM1	308	1_Active_Promoter
Brg1_shNS_peak_11001	chr14	59655441	59656718	1278	*	Promoter	DAAM1	74091	1_Active_Promoter
Brg1_shNS_peak_11002	chr14	59763520	59763946	427	*	Intron	DAAM1	2697	4_Strong_Enhancer
Brg1_shNS_peak_11003	chr14	59872655	59872938	284	*	Distal	GPR135	59260	6_Weak_Enhancer
Brg1_shNS_peak_11004	chr14	59930806	59932319	1514	*	Promoter	GPR135	494	1_Active_Promoter
Brg1_shNS_peak_11005	chr14	59950084	59951129	1046	*	Promoter	L3HYPDH	115	1_Active_Promoter
Brg1_shNS_peak_11006	chr14	59951213	59951661	449	*	Promoter	JKAMP	1959	1_Active_Promoter
Brg1_shNS_peak_11007	chr14	59952336	59952565	230	*	Promoter	JKAMP	946	2_Weak_Promoter
Brg1_shNS_peak_11008	chr14	60337163	60337560	398	*	Promoter	RTN1	106	3_Poised_Promoter
Brg1_shNS_peak_11009	chr14	60386196	60386759	564	*	Promoter	LRRC9	19	1_Active_Promoter
Brg1_shNS_peak_1101	chr1	24069531	24070654	1124	*	Promoter	TCEB3	429	1_Active_Promoter
Brg1_shNS_peak_11010	chr14	60558555	60559591	1037	*	Promoter	PCNXL4	22986	1_Active_Promoter
Brg1_shNS_peak_11011	chr14	60631617	60632348	732	*	Promoter	DHRS7	26	1_Active_Promoter
Brg1_shNS_peak_11012	chr14	60714926	60715734	809	*	Promoter	CTD-2184C24.2	150	1_Active_Promoter
Brg1_shNS_peak_11013	chr14	60715827	60716961	1135	*	Promoter	PPM1A	752	1_Active_Promoter
Brg1_shNS_peak_11014	chr14	60981476	60982095	620	*	Promoter	RP11-1042B17.3	49	2_Weak_Promoter
Brg1_shNS_peak_11015	chr14	61113756	61116176	2421	*	Intron	SIX1	1211	1_Active_Promoter
Brg1_shNS_peak_11016	chr14	61116307	61116524	218	*	Promoter	SIX1	3326	2_Weak_Promoter
Brg1_shNS_peak_11017	chr14	61123543	61124658	1116	*	Promoter	SIX1	874	2_Weak_Promoter
Brg1_shNS_peak_11018	chr14	61156443	61156679	237	*	Distal	SIX4	33319	11_Weak_Txn
Brg1_shNS_peak_11019	chr14	61187944	61188840	897	*	Intron	SIX4	1488	1_Active_Promoter
Brg1_shNS_peak_1102	chr1	24070998	24071393	396	*	Promoter	TCEB3-AS1	27689	1_Active_Promoter
Brg1_shNS_peak_11020	chr14	61188902	61189199	298	*	Promoter	SIX4	830	1_Active_Promoter
Brg1_shNS_peak_11021	chr14	61189326	61190975	1650	*	Promoter	SIX4	699	1_Active_Promoter
Brg1_shNS_peak_11022	chr14	61201301	61201936	636	*	Promoter	RP11-307P22.1	45075	1_Active_Promoter
Brg1_shNS_peak_11023	chr14	61447589	61448357	769	*	Promoter	SLC38A6	19	1_Active_Promoter
Brg1_shNS_peak_11024	chr14	61569128	61569444	317	*	Distal	PRKCH	84988	4_Strong_Enhancer
Brg1_shNS_peak_11025	chr14	61569647	61570484	838	*	Distal	PRKCH	84209	4_Strong_Enhancer
Brg1_shNS_peak_11026	chr14	61570795	61571019	225	*	Distal	PRKCH	83367	4_Strong_Enhancer
Brg1_shNS_peak_11027	chr14	61645206	61645531	326	*	Distal	PRKCH	8906	4_Strong_Enhancer
Brg1_shNS_peak_11028	chr14	61655692	61656110	419	*	Intron	SNORD112	73846	2_Weak_Promoter
Brg1_shNS_peak_11029	chr14	61787940	61788752	813	*	Promoter	PRKCH	86	2_Weak_Promoter
Brg1_shNS_peak_1103	chr1	24104877	24105376	500	*	Promoter	PITHD1	718	1_Active_Promoter
Brg1_shNS_peak_11030	chr14	61992860	61993082	223	*	Promoter	PRKCH	1681	5_Strong_Enhancer
Brg1_shNS_peak_11031	chr14	61993279	61993553	275	*	Intron	PRKCH	1236	4_Strong_Enhancer
Brg1_shNS_peak_11032	chr14	62003299	62003706	408	*	Intron	PRKCH	6575	4_Strong_Enhancer
Brg1_shNS_peak_11033	chr14	62003820	62004442	623	*	Intron	PRKCH	5946	4_Strong_Enhancer
Brg1_shNS_peak_11034	chr14	62004656	62005184	529	*	Intron	PRKCH	5157	4_Strong_Enhancer
Brg1_shNS_peak_11035	chr14	62019038	62019271	234	*	Intron	RP11-47I22.2	17755	5_Strong_Enhancer
Brg1_shNS_peak_11036	chr14	62019614	62020528	915	*	Intron	RP11-47I22.2	16838	4_Strong_Enhancer
Brg1_shNS_peak_11037	chr14	62021154	62021401	248	*	Intron	RP11-47I22.2	15632	4_Strong_Enhancer
Brg1_shNS_peak_11038	chr14	62026683	62026982	300	*	Intron	RP11-47I22.2	10077	1_Active_Promoter
Brg1_shNS_peak_11039	chr14	62027985	62028656	672	*	Exon	RP11-47I22.2	8589	4_Strong_Enhancer
Brg1_shNS_peak_1104	chr1	24117161	24117535	375	*	Promoter	LYPLA2	109	1_Active_Promoter
Brg1_shNS_peak_11040	chr14	62029078	62029565	488	*	Exon	RP11-47I22.2	7588	4_Strong_Enhancer
Brg1_shNS_peak_11041	chr14	62161702	62161919	218	*	Promoter	HIF1A	418	1_Active_Promoter
Brg1_shNS_peak_11042	chr14	62162045	62163225	1181	*	Promoter	HIF1A	1702	1_Active_Promoter
Brg1_shNS_peak_11043	chr14	62164944	62165230	287	*	Promoter	HIF1A	523	2_Weak_Promoter
Brg1_shNS_peak_11044	chr14	62181459	62181734	276	*	Intron	HIF1A	11540	9_Txn_Transition
Brg1_shNS_peak_11045	chr14	62229112	62229552	441	*	Promoter	RP11-442G21.2	39096	1_Active_Promoter
Brg1_shNS_peak_11046	chr14	62279529	62280051	523	*	Intron	COX4I1P1	19294	3_Poised_Promoter
Brg1_shNS_peak_11047	chr14	63158850	63159198	349	*	Distal	KCNH5	352877	4_Strong_Enhancer
Brg1_shNS_peak_11048	chr14	63512249	63512491	243	*	Promoter	KCNH5	56211	2_Weak_Promoter
Brg1_shNS_peak_11049	chr14	63938745	63939044	300	*	Intron	RNU6-852P	5595	4_Strong_Enhancer
Brg1_shNS_peak_1105	chr1	24117695	24117938	244	*	Promoter	LYPLA2	642	1_Active_Promoter
Brg1_shNS_peak_11050	chr14	63948938	63949224	287	*	Intron	PPP2R5E	25872	5_Strong_Enhancer
Brg1_shNS_peak_11051	chr14	64008997	64010104	1108	*	Promoter	PPP2R5E	463	1_Active_Promoter
Brg1_shNS_peak_11052	chr14	64010205	64010874	670	*	Promoter	CTD-2302E22.1	24134	1_Active_Promoter
Brg1_shNS_peak_11053	chr14	64107605	64107844	240	*	Promoter	WDR89	398	1_Active_Promoter
Brg1_shNS_peak_11054	chr14	64108287	64108547	261	*	Promoter	WDR89	151	1_Active_Promoter
Brg1_shNS_peak_11055	chr14	64194038	64194849	812	*	Promoter	SGPP1	311	1_Active_Promoter
Brg1_shNS_peak_11056	chr14	64194923	64195168	246	*	Promoter	RP11-804M7.1	6367	2_Weak_Promoter
Brg1_shNS_peak_11057	chr14	64319440	64320766	1327	*	Promoter	SYNE2	11000	2_Weak_Promoter
Brg1_shNS_peak_11058	chr14	64804736	64805488	753	*	Promoter	RP11-544I20.2	202	1_Active_Promoter
Brg1_shNS_peak_11059	chr14	64854163	64854653	491	*	Promoter	MTHFD1	338	1_Active_Promoter
Brg1_shNS_peak_1106	chr1	24118578	24118841	264	*	Promoter	LYPLA2	1431	1_Active_Promoter
Brg1_shNS_peak_11060	chr14	64855084	64855508	425	*	Promoter	MTHFD1	146	1_Active_Promoter
Brg1_shNS_peak_11061	chr14	64931828	64932549	722	*	Promoter	AKAP5	26	2_Weak_Promoter
Brg1_shNS_peak_11062	chr14	64967369	64967732	364	*	Intron	ZBTB1	2877	6_Weak_Enhancer
Brg1_shNS_peak_11063	chr14	64969886	64972284	2399	*	Promoter	ZBTB1	204	1_Active_Promoter
Brg1_shNS_peak_11064	chr14	65006645	65007054	410	*	Promoter	RP11-973N13.4	234	1_Active_Promoter
Brg1_shNS_peak_11065	chr14	65170643	65172014	1372	*	Promoter	PLEKHG3	11090	2_Weak_Promoter
Brg1_shNS_peak_11066	chr14	65172167	65172380	214	*	Promoter	PLEKHG3	10145	2_Weak_Promoter
Brg1_shNS_peak_11067	chr14	65173591	65173928	338	*	Intron	PLEKHG3	8659	4_Strong_Enhancer
Brg1_shNS_peak_11068	chr14	65345997	65346891	895	*	Promoter	SPTB	154	3_Poised_Promoter
Brg1_shNS_peak_11069	chr14	65347036	65347464	429	*	Promoter	RPPH1-2P	29245	3_Poised_Promoter
Brg1_shNS_peak_1107	chr1	24119139	24119352	214	*	Promoter	LYPLA2	895	2_Weak_Promoter
Brg1_shNS_peak_11070	chr14	65362242	65362466	225	*	Distal	RPPH1-2P	14141	13_Heterochrom/lo
Brg1_shNS_peak_11071	chr14	65381218	65381601	384	*	Promoter	CHURC1	9316	1_Active_Promoter
Brg1_shNS_peak_11072	chr14	65404787	65405332	546	*	Intron	GPX2	4376	5_Strong_Enhancer
Brg1_shNS_peak_11073	chr14	65405840	65406078	239	*	Exon	GPX2	3476	4_Strong_Enhancer
Brg1_shNS_peak_11074	chr14	65406637	65406954	318	*	Exon	GPX2	2640	4_Strong_Enhancer
Brg1_shNS_peak_11075	chr14	65414964	65415177	214	*	Exon	RAB15	2472	4_Strong_Enhancer
Brg1_shNS_peak_11076	chr14	65438319	65438865	547	*	Promoter	RAB15	17	2_Weak_Promoter
Brg1_shNS_peak_11077	chr14	65438944	65439619	676	*	Promoter	RAB15	210	2_Weak_Promoter
Brg1_shNS_peak_11078	chr14	65453927	65454411	485	*	Promoter	RP11-840I19.5	16313	1_Active_Promoter
Brg1_shNS_peak_11079	chr14	65568357	65569263	907	*	Promoter	MAX	244	1_Active_Promoter
Brg1_shNS_peak_1108	chr1	24121379	24121849	471	*	Exon	GALE	1815	11_Weak_Txn
Brg1_shNS_peak_11080	chr14	65569366	65569976	611	*	Promoter	RNU2-14P	21586	1_Active_Promoter
Brg1_shNS_peak_11081	chr14	65692763	65693152	390	*	Distal	CTD-2509G16.3	8859	4_Strong_Enhancer
Brg1_shNS_peak_11082	chr14	65694005	65694787	783	*	Distal	CTD-2509G16.3	7420	7_Weak_Enhancer
Brg1_shNS_peak_11083	chr14	65696306	65696771	466	*	Distal	CTD-2509G16.3	5278	1_Active_Promoter
Brg1_shNS_peak_11084	chr14	65696932	65697169	238	*	Distal	CTD-2509G16.3	4766	1_Active_Promoter
Brg1_shNS_peak_11085	chr14	65697599	65697964	366	*	Distal	CTD-2509G16.3	4035	4_Strong_Enhancer
Brg1_shNS_peak_11086	chr14	65699250	65699676	427	*	Distal	CTD-2509G16.3	2353	11_Weak_Txn
Brg1_shNS_peak_11087	chr14	65704310	65704523	214	*	Intron	RPL21P7	29989	5_Strong_Enhancer
Brg1_shNS_peak_11088	chr14	65705469	65705839	371	*	Intron	RPL21P7	28751	4_Strong_Enhancer
Brg1_shNS_peak_11089	chr14	65706206	65706567	362	*	Intron	RPL21P7	28019	4_Strong_Enhancer
Brg1_shNS_peak_1109	chr1	24126140	24127244	1105	*	Promoter	GALE	197	1_Active_Promoter
Brg1_shNS_peak_11090	chr14	65708451	65708672	222	*	Intron	RPL21P7	25844	7_Weak_Enhancer
Brg1_shNS_peak_11091	chr14	65709799	65710429	631	*	Intron	RPL21P7	24291	4_Strong_Enhancer
Brg1_shNS_peak_11092	chr14	65710700	65710920	221	*	Intron	RPL21P7	23595	4_Strong_Enhancer
Brg1_shNS_peak_11093	chr14	65721953	65722183	231	*	Intron	RPL21P7	12337	4_Strong_Enhancer
Brg1_shNS_peak_11094	chr14	65722441	65722874	434	*	Intron	RPL21P7	11748	4_Strong_Enhancer
Brg1_shNS_peak_11095	chr14	65723102	65723328	227	*	Intron	RPL21P7	11190	4_Strong_Enhancer
Brg1_shNS_peak_11096	chr14	65724416	65725009	594	*	Intron	RPL21P7	9693	7_Weak_Enhancer
Brg1_shNS_peak_11097	chr14	65769194	65769425	232	*	Promoter	CTD-2509G16.5	86	1_Active_Promoter
Brg1_shNS_peak_11098	chr14	65878560	65880525	1966	*	Promoter	FUT8	179	1_Active_Promoter
Brg1_shNS_peak_11099	chr14	66184192	66184409	218	*	Intron	CTD-2014B16.1	163485	11_Weak_Txn
Brg1_shNS_peak_111	chr1	1221642	1221892	251	*	Promoter	SCNN1D	719	2_Weak_Promoter
Brg1_shNS_peak_1110	chr1	24127417	24128231	815	*	Promoter	HMGCL	12984	1_Active_Promoter
Brg1_shNS_peak_11100	chr14	66974047	66976186	2140	*	Promoter	GPHN	103	1_Active_Promoter
Brg1_shNS_peak_11101	chr14	67707019	67707765	747	*	Promoter	MPP5	431	1_Active_Promoter
Brg1_shNS_peak_11102	chr14	67708077	67708883	807	*	Promoter	ATP6V1D	96010	1_Active_Promoter
Brg1_shNS_peak_11103	chr14	67710226	67710509	284	*	Intron	ATP6V1D	94123	7_Weak_Enhancer
Brg1_shNS_peak_11104	chr14	67826002	67826554	553	*	Promoter	ATP6V1D	178	1_Active_Promoter
Brg1_shNS_peak_11105	chr14	67826754	67826978	225	*	Promoter	ATP6V1D	97	1_Active_Promoter
Brg1_shNS_peak_11106	chr14	67827128	67827523	396	*	Promoter	EIF2S1	3397	1_Active_Promoter
Brg1_shNS_peak_11107	chr14	67981551	67982115	565	*	Promoter	TMEM229B	63	2_Weak_Promoter
Brg1_shNS_peak_11108	chr14	67982205	67982522	318	*	Promoter	PLEKHH1	17652	2_Weak_Promoter
Brg1_shNS_peak_11109	chr14	67999469	67999733	265	*	Promoter	PLEKHH1	414	2_Weak_Promoter
Brg1_shNS_peak_1111	chr1	24151431	24152030	600	*	Promoter	HMGCL	159	1_Active_Promoter
Brg1_shNS_peak_11110	chr14	67999851	68000525	675	*	Promoter	TMEM229B	265	2_Weak_Promoter
Brg1_shNS_peak_11111	chr14	68066614	68066974	361	*	Promoter	PIGH	52	1_Active_Promoter
Brg1_shNS_peak_11112	chr14	68086163	68086382	220	*	Promoter	ARG2	240	1_Active_Promoter
Brg1_shNS_peak_11113	chr14	68086638	68087202	565	*	Promoter	ARG2	26242	1_Active_Promoter
Brg1_shNS_peak_11114	chr14	68140992	68142112	1121	*	Promoter	RP11-1012A1.4	15429	1_Active_Promoter
Brg1_shNS_peak_11115	chr14	68161882	68162418	537	*	Promoter	RDH11	281	1_Active_Promoter
Brg1_shNS_peak_11116	chr14	68195788	68196355	568	*	Exon	RP11-1012A1.10	5838	1_Active_Promoter
Brg1_shNS_peak_11117	chr14	68283029	68283290	262	*	Promoter	ZFYVE26	135	1_Active_Promoter
Brg1_shNS_peak_11118	chr14	68286588	68286914	327	*	Promoter	RAD51B	2128	1_Active_Promoter
Brg1_shNS_peak_11119	chr14	68987720	68988090	371	*	Intron	RAD51B	24371	4_Strong_Enhancer
Brg1_shNS_peak_1112	chr1	24165833	24166173	341	*	Promoter	FUCA1	28778	6_Weak_Enhancer
Brg1_shNS_peak_11120	chr14	69044894	69045123	230	*	Intron	CTD-2325P2.4	50151	5_Strong_Enhancer
Brg1_shNS_peak_11121	chr14	69065222	69065503	282	*	Intron	CTD-2325P2.4	29797	4_Strong_Enhancer
Brg1_shNS_peak_11122	chr14	69065754	69065995	242	*	Intron	CTD-2325P2.4	29285	4_Strong_Enhancer
Brg1_shNS_peak_11123	chr14	69073950	69074251	302	*	Intron	CTD-2325P2.4	21059	4_Strong_Enhancer
Brg1_shNS_peak_11124	chr14	69074349	69074649	301	*	Intron	CTD-2325P2.4	20660	4_Strong_Enhancer
Brg1_shNS_peak_11125	chr14	69182999	69183252	254	*	Intron	RNU6-921P	19617	7_Weak_Enhancer
Brg1_shNS_peak_11126	chr14	69221178	69221391	214	*	Distal	ZFP36L1	36673	2_Weak_Promoter
Brg1_shNS_peak_11127	chr14	69221885	69222121	237	*	Distal	ZFP36L1	35954	6_Weak_Enhancer
Brg1_shNS_peak_11128	chr14	69245800	69246670	871	*	Distal	ZFP36L1	11722	4_Strong_Enhancer
Brg1_shNS_peak_11129	chr14	69247024	69247370	347	*	Distal	ZFP36L1	10760	4_Strong_Enhancer
Brg1_shNS_peak_1113	chr1	24194201	24194808	608	*	Promoter	FUCA1	277	2_Weak_Promoter
Brg1_shNS_peak_11130	chr14	69247549	69247858	310	*	Distal	ZFP36L1	10254	4_Strong_Enhancer
Brg1_shNS_peak_11131	chr14	69249262	69249581	320	*	Distal	ZFP36L1	8536	5_Strong_Enhancer
Brg1_shNS_peak_11132	chr14	69250461	69250694	234	*	Distal	ZFP36L1	7380	4_Strong_Enhancer
Brg1_shNS_peak_11133	chr14	69250913	69251290	378	*	Distal	ZFP36L1	6856	4_Strong_Enhancer
Brg1_shNS_peak_11134	chr14	69255581	69255844	264	*	Exon	ZFP36L1	2245	2_Weak_Promoter
Brg1_shNS_peak_11135	chr14	69256116	69259799	3684	*	Promoter	ZFP36L1	0	1_Active_Promoter
Brg1_shNS_peak_11136	chr14	69259910	69262872	2963	*	Promoter	ZFP36L1	59	1_Active_Promoter
Brg1_shNS_peak_11137	chr14	69263045	69263472	428	*	Promoter	RN7SL224P	49258	2_Weak_Promoter
Brg1_shNS_peak_11138	chr14	69273885	69274154	270	*	Distal	RN7SL224P	38497	1_Active_Promoter
Brg1_shNS_peak_11139	chr14	69282944	69283650	707	*	Distal	RN7SL224P	29219	2_Weak_Promoter
Brg1_shNS_peak_1114	chr1	24262140	24262601	462	*	Distal	RP11-4M23.4	13500	13_Heterochrom/lo
Brg1_shNS_peak_11140	chr14	69290625	69290903	279	*	Distal	RN7SL224P	21752	4_Strong_Enhancer
Brg1_shNS_peak_11141	chr14	69291079	69291859	781	*	Distal	RN7SL224P	21047	4_Strong_Enhancer
Brg1_shNS_peak_11142	chr14	69404968	69405302	335	*	Intron	ACTN1	9127	4_Strong_Enhancer
Brg1_shNS_peak_11143	chr14	69406696	69407110	415	*	Intron	ACTN1	7359	4_Strong_Enhancer
Brg1_shNS_peak_11144	chr14	69443239	69444280	1042	*	Promoter	ACTN1	521	4_Strong_Enhancer
Brg1_shNS_peak_11145	chr14	69444446	69446011	1566	*	Promoter	ACTN1	221	1_Active_Promoter
Brg1_shNS_peak_11146	chr14	69446230	69446991	762	*	Promoter	ACTN1-AS1	145	1_Active_Promoter
Brg1_shNS_peak_11147	chr14	69560252	69560470	219	*	Intron	DCAF5	24547	4_Strong_Enhancer
Brg1_shNS_peak_11148	chr14	69560873	69561099	227	*	Intron	DCAF5	23922	4_Strong_Enhancer
Brg1_shNS_peak_11149	chr14	69618196	69620480	2285	*	Promoter	DCAF5	359	1_Active_Promoter
Brg1_shNS_peak_1115	chr1	24285683	24286154	472	*	Promoter	PNRC2	381	1_Active_Promoter
Brg1_shNS_peak_11150	chr14	69620612	69620834	223	*	Promoter	RP11-817G13.3	302	1_Active_Promoter
Brg1_shNS_peak_11151	chr14	69658268	69658805	538	*	Promoter	EXD2	13	1_Active_Promoter
Brg1_shNS_peak_11152	chr14	69726347	69728397	2051	*	Promoter	GALNT16	37883	2_Weak_Promoter
Brg1_shNS_peak_11153	chr14	69864314	69864987	674	*	Promoter	SLC39A9	79	1_Active_Promoter
Brg1_shNS_peak_11154	chr14	69865477	69866039	563	*	Promoter	SLC39A9	326	1_Active_Promoter
Brg1_shNS_peak_11155	chr14	69950845	69951962	1118	*	Promoter	PLEKHD1	3	3_Poised_Promoter
Brg1_shNS_peak_11156	chr14	69965308	69965523	216	*	Intron	RP11-1046B16.1	62769	13_Heterochrom/lo
Brg1_shNS_peak_11157	chr14	70038220	70039572	1353	*	Promoter	CCDC177	2655	2_Weak_Promoter
Brg1_shNS_peak_11158	chr14	70039942	70040311	370	*	Exon	CCDC177	1425	2_Weak_Promoter
Brg1_shNS_peak_11159	chr14	70078189	70079160	972	*	Promoter	RP11-1046B16.3	5162	2_Weak_Promoter
Brg1_shNS_peak_1116	chr1	24286267	24287082	816	*	Promoter	PNRC2	781	1_Active_Promoter
Brg1_shNS_peak_11160	chr14	70103024	70103293	270	*	Intron	SUSD6	22066	11_Weak_Txn
Brg1_shNS_peak_11161	chr14	70124861	70125112	252	*	Promoter	SUSD6	238	4_Strong_Enhancer
Brg1_shNS_peak_11162	chr14	70193490	70193819	330	*	Promoter	SRSF5	40153	2_Weak_Promoter
Brg1_shNS_peak_11163	chr14	70233440	70233749	310	*	Promoter	SRSF5	213	1_Active_Promoter
Brg1_shNS_peak_11164	chr14	70233866	70234935	1070	*	Promoter	SRSF5	97	1_Active_Promoter
Brg1_shNS_peak_11165	chr14	70235486	70235700	215	*	Promoter	SRSF5	867	2_Weak_Promoter
Brg1_shNS_peak_11166	chr14	70275702	70275999	298	*	Distal	SMOC1	44995	4_Strong_Enhancer
Brg1_shNS_peak_11167	chr14	70276592	70276838	247	*	Distal	SMOC1	44130	5_Strong_Enhancer
Brg1_shNS_peak_11168	chr14	70316432	70317311	880	*	Distal	SMOC1	3974	1_Active_Promoter
Brg1_shNS_peak_11169	chr14	70345635	70347335	1701	*	Promoter	RPL7AP6	6369	1_Active_Promoter
Brg1_shNS_peak_1117	chr1	24305805	24306920	1116	*	Promoter	SRSF10	396	1_Active_Promoter
Brg1_shNS_peak_11170	chr14	70354466	70354733	268	*	Intron	SMOC1	64252	4_Strong_Enhancer
Brg1_shNS_peak_11171	chr14	70369922	70370135	214	*	Intron	SMOC1	48823	11_Weak_Txn
Brg1_shNS_peak_11172	chr14	70409584	70409811	228	*	Intron	SMOC1	9154	1_Active_Promoter
Brg1_shNS_peak_11173	chr14	70410032	70410437	406	*	Intron	SMOC1	8617	4_Strong_Enhancer
Brg1_shNS_peak_11174	chr14	70513923	70514674	752	*	Exon	SLC8A3	13355	4_Strong_Enhancer
Brg1_shNS_peak_11175	chr14	70655095	70655324	230	*	Promoter	SLC8A3	575	2_Weak_Promoter
Brg1_shNS_peak_11176	chr14	70655552	70655877	326	*	Promoter	SLC8A3	70	2_Weak_Promoter
Brg1_shNS_peak_11177	chr14	70784872	70785091	220	*	Distal	COX16	9963	5_Strong_Enhancer
Brg1_shNS_peak_11178	chr14	70826132	70826355	224	*	Promoter	COX16	61	1_Active_Promoter
Brg1_shNS_peak_11179	chr14	71067519	71067764	246	*	Promoter	RN7SL77P	9159	6_Weak_Enhancer
Brg1_shNS_peak_1118	chr1	24307120	24307397	278	*	Promoter	SRSF10	156	4_Strong_Enhancer
Brg1_shNS_peak_11180	chr14	71108425	71109391	967	*	Promoter	LINC01269	56504	2_Weak_Promoter
Brg1_shNS_peak_11181	chr14	71275144	71276289	1146	*	Promoter	MAP3K9	169	1_Active_Promoter
Brg1_shNS_peak_11182	chr14	71288298	71289006	709	*	Promoter	RP6-65G23.5	66	2_Weak_Promoter
Brg1_shNS_peak_11183	chr14	71373887	71375593	1707	*	Promoter	PCNX	38856	1_Active_Promoter
Brg1_shNS_peak_11184	chr14	71786728	71786943	216	*	Promoter	SIPA1L1	328	2_Weak_Promoter
Brg1_shNS_peak_11185	chr14	71787150	71788448	1299	*	Promoter	SIPA1L1	306	1_Active_Promoter
Brg1_shNS_peak_11186	chr14	73359376	73359633	258	*	Promoter	DPF3	1289	3_Poised_Promoter
Brg1_shNS_peak_11187	chr14	73359713	73360469	757	*	Promoter	DPF3	702	2_Weak_Promoter
Brg1_shNS_peak_11188	chr14	73391915	73392156	242	*	Distal	DCAF4	1002	2_Weak_Promoter
Brg1_shNS_peak_11189	chr14	73392587	73392967	381	*	Promoter	DCAF4	260	1_Active_Promoter
Brg1_shNS_peak_1119	chr1	24319679	24319967	289	*	Distal	RP11-4M23.7	15183	11_Weak_Txn
Brg1_shNS_peak_11190	chr14	73393228	73393949	722	*	Promoter	DCAF4	2817	1_Active_Promoter
Brg1_shNS_peak_11191	chr14	73493273	73493811	539	*	Promoter	ZFYVE1	269	1_Active_Promoter
Brg1_shNS_peak_11192	chr14	73523875	73524122	248	*	Distal	RBM25	1143	2_Weak_Promoter
Brg1_shNS_peak_11193	chr14	73525251	73525860	610	*	Promoter	RP11-109N23.4	565	1_Active_Promoter
Brg1_shNS_peak_11194	chr14	73603005	73603727	723	*	Promoter	PSEN1	156	1_Active_Promoter
Brg1_shNS_peak_11195	chr14	73650440	73650715	276	*	Intron	RP4-687K1.2	5891	11_Weak_Txn
Brg1_shNS_peak_11196	chr14	73651329	73651627	299	*	Intron	RP4-687K1.2	4990	11_Weak_Txn
Brg1_shNS_peak_11197	chr14	73704201	73705119	919	*	Promoter	PAPLN	1661	2_Weak_Promoter
Brg1_shNS_peak_11198	chr14	73736713	73737178	466	*	Intron	RP4-647C14.3	3841	2_Weak_Promoter
Brg1_shNS_peak_11199	chr14	73762896	73763109	214	*	Intron	NUMB	1579	5_Strong_Enhancer
Brg1_shNS_peak_112	chr1	1222314	1222570	257	*	Promoter	SCNN1D	44	2_Weak_Promoter
Brg1_shNS_peak_1120	chr1	24320056	24320433	378	*	Distal	RP11-4M23.7	14762	11_Weak_Txn
Brg1_shNS_peak_11200	chr14	73763408	73763835	428	*	Promoter	NUMB	960	5_Strong_Enhancer
Brg1_shNS_peak_11201	chr14	73924031	73925240	1210	*	Promoter	NUMB	7	1_Active_Promoter
Brg1_shNS_peak_11202	chr14	73928733	73929006	274	*	Promoter	RP1-240K6.3	257	1_Active_Promoter
Brg1_shNS_peak_11203	chr14	73945566	73946100	535	*	Intron	HEATR4	1791	2_Weak_Promoter
Brg1_shNS_peak_11204	chr14	73956974	73957520	547	*	Promoter	C14orf169	419	2_Weak_Promoter
Brg1_shNS_peak_11205	chr14	73957610	73959069	1460	*	Promoter	HEATR4	142	1_Active_Promoter
Brg1_shNS_peak_11206	chr14	74003897	74004832	936	*	Promoter	NT5CP2	2118	1_Active_Promoter
Brg1_shNS_peak_11207	chr14	74004901	74005827	927	*	Intron	NT5CP2	1118	2_Weak_Promoter
Brg1_shNS_peak_11208	chr14	74035564	74035784	221	*	Promoter	ACOT2	86	1_Active_Promoter
Brg1_shNS_peak_11209	chr14	74035983	74037550	1568	*	Promoter	NT5CP1	1602	1_Active_Promoter
Brg1_shNS_peak_1121	chr1	24321153	24321442	290	*	Distal	RP11-4M23.7	13709	11_Weak_Txn
Brg1_shNS_peak_11210	chr14	74037881	74038094	214	*	Promoter	NT5CP1	381	2_Weak_Promoter
Brg1_shNS_peak_11211	chr14	74058424	74058770	347	*	Promoter	ACOT6	19049	6_Weak_Enhancer
Brg1_shNS_peak_11212	chr14	74078734	74079903	1170	*	Intron	ACOT6	4227	1_Active_Promoter
Brg1_shNS_peak_11213	chr14	74100444	74100962	519	*	Promoter	DNAL1	10872	2_Weak_Promoter
Brg1_shNS_peak_11214	chr14	74111746	74112062	317	*	Promoter	DNAL1	13643	1_Active_Promoter
Brg1_shNS_peak_11215	chr14	74179966	74181394	1429	*	Promoter	PNMA1	392	1_Active_Promoter
Brg1_shNS_peak_11216	chr14	74208519	74209212	694	*	Intron	ELMSAN1	12851	4_Strong_Enhancer
Brg1_shNS_peak_11217	chr14	74220517	74221167	651	*	Promoter	ELMSAN1	874	4_Strong_Enhancer
Brg1_shNS_peak_11218	chr14	74221481	74221734	254	*	Promoter	ELMSAN1	109	4_Strong_Enhancer
Brg1_shNS_peak_11219	chr14	74221839	74222174	336	*	Promoter	MIR4505	3441	4_Strong_Enhancer
Brg1_shNS_peak_1122	chr1	24345041	24345398	358	*	Distal	RP11-293P20.2	22103	4_Strong_Enhancer
Brg1_shNS_peak_11220	chr14	74225257	74227520	2264	*	Promoter	ELMSAN1	610	1_Active_Promoter
Brg1_shNS_peak_11221	chr14	74229838	74230106	269	*	Intron	ELMSAN1	23986	4_Strong_Enhancer
Brg1_shNS_peak_11222	chr14	74237977	74238453	477	*	Intron	ELMSAN1	15743	4_Strong_Enhancer
Brg1_shNS_peak_11223	chr14	74250929	74251361	433	*	Intron	ELMSAN1	2813	4_Strong_Enhancer
Brg1_shNS_peak_11224	chr14	74252424	74252680	257	*	Intron	ELMSAN1	1406	4_Strong_Enhancer
Brg1_shNS_peak_11225	chr14	74252744	74254430	1687	*	Promoter	ELMSAN1	371	1_Active_Promoter
Brg1_shNS_peak_11226	chr14	74261926	74262395	470	*	Intron	snoU13	3555	4_Strong_Enhancer
Brg1_shNS_peak_11227	chr14	74269080	74269321	242	*	Intron	RP5-1021I20.2	27635	2_Weak_Promoter
Brg1_shNS_peak_11228	chr14	74318579	74319347	769	*	Promoter	PTGR2	5875	1_Active_Promoter
Brg1_shNS_peak_11229	chr14	74351729	74352014	286	*	Promoter	RP5-1021I20.8	384	6_Weak_Enhancer
Brg1_shNS_peak_1123	chr1	24345666	24345893	228	*	Distal	RP11-293P20.2	21543	4_Strong_Enhancer
Brg1_shNS_peak_11230	chr14	74353065	74354169	1105	*	Promoter	ZNF410	141	1_Active_Promoter
Brg1_shNS_peak_11231	chr14	74415958	74416375	418	*	Promoter	COQ6	460	4_Strong_Enhancer
Brg1_shNS_peak_11232	chr14	74416582	74416795	214	*	Promoter	COQ6	231	1_Active_Promoter
Brg1_shNS_peak_11233	chr14	74417011	74417406	396	*	Promoter	COQ6	0	1_Active_Promoter
Brg1_shNS_peak_11234	chr14	74462716	74462962	247	*	Promoter	ENTPD5	169	1_Active_Promoter
Brg1_shNS_peak_11235	chr14	74484378	74484690	313	*	Intron	ENTPD5	1437	11_Weak_Txn
Brg1_shNS_peak_11236	chr14	74485181	74486047	867	*	Promoter	ENTPD5	357	1_Active_Promoter
Brg1_shNS_peak_11237	chr14	74486146	74486416	271	*	Promoter	BBOF1	12216	1_Active_Promoter
Brg1_shNS_peak_11238	chr14	74550612	74551113	502	*	Promoter	ALDH6A1	258	1_Active_Promoter
Brg1_shNS_peak_11239	chr14	74723822	74724923	1102	*	Intron	ABCD4	30969	2_Weak_Promoter
Brg1_shNS_peak_1124	chr1	24345969	24346479	511	*	Distal	RP11-293P20.2	21098	5_Strong_Enhancer
Brg1_shNS_peak_11240	chr14	74769195	74769655	461	*	Promoter	ABCD4	185	1_Active_Promoter
Brg1_shNS_peak_11241	chr14	74892327	74892733	407	*	Promoter	SYNDIG1L	272	13_Heterochrom/lo
Brg1_shNS_peak_11242	chr14	74959463	74960006	544	*	Promoter	NPC2	208	1_Active_Promoter
Brg1_shNS_peak_11243	chr14	74960489	74961069	581	*	Promoter	NPC2	98	1_Active_Promoter
Brg1_shNS_peak_11244	chr14	75078052	75080006	1955	*	Promoter	LTBP2	2	2_Weak_Promoter
Brg1_shNS_peak_11245	chr14	75085036	75085307	272	*	Distal	RP11-173A8.2	39578	4_Strong_Enhancer
Brg1_shNS_peak_11246	chr14	75086022	75086277	256	*	Distal	RP11-173A8.2	38600	4_Strong_Enhancer
Brg1_shNS_peak_11247	chr14	75179510	75179742	233	*	Promoter	AREL1	17	1_Active_Promoter
Brg1_shNS_peak_11248	chr14	75230039	75230709	671	*	Promoter	YLPM1	17711	1_Active_Promoter
Brg1_shNS_peak_11249	chr14	75348267	75349972	1706	*	Promoter	DLST	3167	1_Active_Promoter
Brg1_shNS_peak_1125	chr1	24346740	24347245	506	*	Distal	RP11-293P20.2	20330	4_Strong_Enhancer
Brg1_shNS_peak_11250	chr14	75389336	75389950	615	*	Promoter	RPS6KL1	300	1_Active_Promoter
Brg1_shNS_peak_11251	chr14	75412734	75413193	460	*	Exon	PGF	1952	4_Strong_Enhancer
Brg1_shNS_peak_11252	chr14	75417855	75418486	632	*	Intron	PGF	2764	4_Strong_Enhancer
Brg1_shNS_peak_11253	chr14	75420841	75421623	783	*	Promoter	PGF	710	1_Active_Promoter
Brg1_shNS_peak_11254	chr14	75421745	75422749	1005	*	Promoter	PGF	30	1_Active_Promoter
Brg1_shNS_peak_11255	chr14	75422861	75423430	570	*	Promoter	EIF2B2	46466	4_Strong_Enhancer
Brg1_shNS_peak_11256	chr14	75517602	75518144	543	*	Promoter	MLH3	284	1_Active_Promoter
Brg1_shNS_peak_11257	chr14	75530425	75530700	276	*	Promoter	ACYP1	145	1_Active_Promoter
Brg1_shNS_peak_11258	chr14	75534616	75535019	404	*	Intron	ZC2HC1C	1163	2_Weak_Promoter
Brg1_shNS_peak_11259	chr14	75535195	75535591	397	*	Promoter	ZC2HC1C	587	1_Active_Promoter
Brg1_shNS_peak_1126	chr1	24347452	24347954	503	*	Distal	RP11-293P20.2	19619	4_Strong_Enhancer
Brg1_shNS_peak_11260	chr14	75535733	75536711	979	*	Promoter	ZC2HC1C	55	1_Active_Promoter
Brg1_shNS_peak_11261	chr14	75593254	75594515	1262	*	Promoter	NEK9	160	1_Active_Promoter
Brg1_shNS_peak_11262	chr14	75613955	75614209	255	*	Promoter	TMED10	378	4_Strong_Enhancer
Brg1_shNS_peak_11263	chr14	75642808	75643395	588	*	Promoter	TMED10	131	1_Active_Promoter
Brg1_shNS_peak_11264	chr14	75725288	75725918	631	*	Promoter	RP11-293M10.2	508	4_Strong_Enhancer
Brg1_shNS_peak_11265	chr14	75726144	75726425	282	*	Promoter	RP11-293M10.2	7895	1_Active_Promoter
Brg1_shNS_peak_11266	chr14	75743522	75744690	1169	*	Distal	FOS	1368	1_Active_Promoter
Brg1_shNS_peak_11267	chr14	75744777	75745145	369	*	Promoter	FOS	513	2_Weak_Promoter
Brg1_shNS_peak_11268	chr14	75745256	75746358	1103	*	Promoter	FOS	536	1_Active_Promoter
Brg1_shNS_peak_11269	chr14	75760266	75760917	652	*	Promoter	LINC01220	513	1_Active_Promoter
Brg1_shNS_peak_1127	chr1	24348207	24349232	1026	*	Distal	RP11-293P20.2	18603	4_Strong_Enhancer
Brg1_shNS_peak_11270	chr14	75761048	75761555	508	*	Promoter	RP11-293M10.6	133089	1_Active_Promoter
Brg1_shNS_peak_11271	chr14	75761904	75762202	299	*	Promoter	RP11-293M10.6	132337	1_Active_Promoter
Brg1_shNS_peak_11272	chr14	75763741	75763974	234	*	Distal	RP11-293M10.6	130533	6_Weak_Enhancer
Brg1_shNS_peak_11273	chr14	75893775	75894711	937	*	Promoter	RP11-293M10.6	147	1_Active_Promoter
Brg1_shNS_peak_11274	chr14	75895098	75895535	438	*	Promoter	JDP2	3518	2_Weak_Promoter
Brg1_shNS_peak_11275	chr14	75920000	75920267	268	*	Intron	BATF	68632	5_Strong_Enhancer
Brg1_shNS_peak_11276	chr14	76002658	76003064	407	*	Intron	FLVCR2	42096	4_Strong_Enhancer
Brg1_shNS_peak_11277	chr14	76044343	76045804	1462	*	Promoter	FLVCR2	723	1_Active_Promoter
Brg1_shNS_peak_11278	chr14	76115096	76115736	641	*	Intron	TTLL5	11916	4_Strong_Enhancer
Brg1_shNS_peak_11279	chr14	76116251	76116829	579	*	Exon	TTLL5	10792	4_Strong_Enhancer
Brg1_shNS_peak_1128	chr1	24358418	24358716	299	*	Distal	RP11-293P20.2	8755	11_Weak_Txn
Brg1_shNS_peak_11280	chr14	76126955	76127171	217	*	Promoter	TTLL5	269	1_Active_Promoter
Brg1_shNS_peak_11281	chr14	76127487	76128048	562	*	Promoter	TTLL5	7989	1_Active_Promoter
Brg1_shNS_peak_11282	chr14	76177871	76178114	244	*	Exon	TTLL5	6160	5_Strong_Enhancer
Brg1_shNS_peak_11283	chr14	76178309	76178640	332	*	Exon	TTLL5	5678	4_Strong_Enhancer
Brg1_shNS_peak_11284	chr14	76391330	76391665	336	*	Intron	TGFB3	35800	11_Weak_Txn
Brg1_shNS_peak_11285	chr14	76447674	76448352	679	*	Promoter	TGFB3	1163	2_Weak_Promoter
Brg1_shNS_peak_11286	chr14	76448471	76448888	418	*	Promoter	TGFB3	497	2_Weak_Promoter
Brg1_shNS_peak_11287	chr14	76448987	76449417	431	*	Promoter	TGFB3	129	2_Weak_Promoter
Brg1_shNS_peak_11288	chr14	76618290	76618931	642	*	Promoter	GPATCH2L	1376	1_Active_Promoter
Brg1_shNS_peak_11289	chr14	76863069	76863364	296	*	Intron	ESRRB	7553	2_Weak_Promoter
Brg1_shNS_peak_1129	chr1	24433493	24433896	404	*	Exon	MYOM3	1232	4_Strong_Enhancer
Brg1_shNS_peak_11290	chr14	77227796	77228660	865	*	Promoter	VASH1	301	2_Weak_Promoter
Brg1_shNS_peak_11291	chr14	77278611	77279347	737	*	Promoter	ANGEL1	222	1_Active_Promoter
Brg1_shNS_peak_11292	chr14	77364319	77364561	243	*	Distal	RP11-488C13.4	26549	13_Heterochrom/lo
Brg1_shNS_peak_11293	chr14	77413683	77413968	286	*	Distal	RP11-7F17.7	12153	2_Weak_Promoter
Brg1_shNS_peak_11294	chr14	77414136	77414431	296	*	Distal	RP11-7F17.7	11695	2_Weak_Promoter
Brg1_shNS_peak_11295	chr14	77419853	77420392	540	*	Distal	RP11-7F17.7	5856	1_Active_Promoter
Brg1_shNS_peak_11296	chr14	77422089	77422405	317	*	Distal	RP11-7F17.7	3731	4_Strong_Enhancer
Brg1_shNS_peak_11297	chr14	77422508	77423279	772	*	Distal	RP11-7F17.7	3085	1_Active_Promoter
Brg1_shNS_peak_11298	chr14	77423389	77423650	262	*	Distal	RP11-7F17.7	2459	2_Weak_Promoter
Brg1_shNS_peak_11299	chr14	77427834	77428098	265	*	Intron	RN7SL356P	6139	1_Active_Promoter
Brg1_shNS_peak_113	chr1	1222948	1223285	338	*	Promoter	ACAP3	7269	2_Weak_Promoter
Brg1_shNS_peak_1130	chr1	24434146	24435248	1103	*	Promoter	MYOM3	229	1_Active_Promoter
Brg1_shNS_peak_11300	chr14	77428193	77428444	252	*	Intron	RN7SL356P	5787	1_Active_Promoter
Brg1_shNS_peak_11301	chr14	77428902	77429130	229	*	Intron	RN7SL356P	5089	2_Weak_Promoter
Brg1_shNS_peak_11302	chr14	77437491	77437909	419	*	Distal	RP11-7F17.8	56726	2_Weak_Promoter
Brg1_shNS_peak_11303	chr14	77480144	77480510	367	*	Distal	RP11-7F17.8	14099	6_Weak_Enhancer
Brg1_shNS_peak_11304	chr14	77489573	77489847	275	*	Distal	RP11-7F17.8	4716	4_Strong_Enhancer
Brg1_shNS_peak_11305	chr14	77490346	77490726	381	*	Distal	RP11-7F17.8	3890	4_Strong_Enhancer
Brg1_shNS_peak_11306	chr14	77491674	77495153	3480	*	Exon	RP11-7F17.8	1013	1_Active_Promoter
Brg1_shNS_peak_11307	chr14	77495330	77495746	417	*	Promoter	RP11-7F17.5	11866	1_Active_Promoter
Brg1_shNS_peak_11308	chr14	77499150	77499587	438	*	Distal	RP11-7F17.5	8036	4_Strong_Enhancer
Brg1_shNS_peak_11309	chr14	77499798	77500042	245	*	Distal	RP11-7F17.5	7484	1_Active_Promoter
Brg1_shNS_peak_1131	chr1	24444489	24444782	294	*	Distal	IL22RA1	24973	4_Strong_Enhancer
Brg1_shNS_peak_11310	chr14	77500183	77500570	388	*	Distal	RP11-7F17.5	7028	1_Active_Promoter
Brg1_shNS_peak_11311	chr14	77506642	77506963	322	*	Promoter	RP11-7F17.5	602	1_Active_Promoter
Brg1_shNS_peak_11312	chr14	77507031	77507563	533	*	Promoter	RP11-7F17.5	107	4_Strong_Enhancer
Brg1_shNS_peak_11313	chr14	77509128	77509389	262	*	Intron	RP11-7F17.3	33224	5_Strong_Enhancer
Brg1_shNS_peak_11314	chr14	77509463	77509749	287	*	Intron	RP11-7F17.3	32876	4_Strong_Enhancer
Brg1_shNS_peak_11315	chr14	77509976	77510508	533	*	Intron	RP11-7F17.3	32240	4_Strong_Enhancer
Brg1_shNS_peak_11316	chr14	77519039	77519393	355	*	Intron	RP11-7F17.3	23266	6_Weak_Enhancer
Brg1_shNS_peak_11317	chr14	77563768	77564309	542	*	Promoter	CIPC	399	1_Active_Promoter
Brg1_shNS_peak_11318	chr14	77564634	77565080	447	*	Promoter	CIPC	596	1_Active_Promoter
Brg1_shNS_peak_11319	chr14	77591109	77591703	595	*	Intron	RP11-463C8.7	15617	2_Weak_Promoter
Brg1_shNS_peak_1132	chr1	24446439	24446875	437	*	Exon	IL22RA1	22951	4_Strong_Enhancer
Brg1_shNS_peak_11320	chr14	77607245	77607547	303	*	Promoter	ZDHHC22	735	2_Weak_Promoter
Brg1_shNS_peak_11321	chr14	77607660	77608051	392	*	Promoter	ZDHHC22	276	2_Weak_Promoter
Brg1_shNS_peak_11322	chr14	77647909	77648302	394	*	Promoter	TMEM63C	62	2_Weak_Promoter
Brg1_shNS_peak_11323	chr14	77648560	77648808	249	*	Promoter	SNORA32	18796	2_Weak_Promoter
Brg1_shNS_peak_11324	chr14	77737031	77737430	400	*	Promoter	NGB	422	7_Weak_Enhancer
Brg1_shNS_peak_11325	chr14	77786780	77787283	504	*	Promoter	POMT2	13	1_Active_Promoter
Brg1_shNS_peak_11326	chr14	77787385	77787623	239	*	Promoter	GSTZ1	199	1_Active_Promoter
Brg1_shNS_peak_11327	chr14	77842776	77843693	918	*	Promoter	TMED8	215	1_Active_Promoter
Brg1_shNS_peak_11328	chr14	77923503	77923901	399	*	Promoter	VIPAS39	199	1_Active_Promoter
Brg1_shNS_peak_11329	chr14	77924176	77924924	749	*	Promoter	AHSA1	7	1_Active_Promoter
Brg1_shNS_peak_1133	chr1	24513220	24514654	1435	*	Promoter	IFNLR1	509	1_Active_Promoter
Brg1_shNS_peak_11330	chr14	77964530	77965781	1252	*	Promoter	ISM2	1	1_Active_Promoter
Brg1_shNS_peak_11331	chr14	77965857	77966129	273	*	Promoter	RN7SL587P	48216	4_Strong_Enhancer
Brg1_shNS_peak_11332	chr14	77968920	77969173	254	*	Distal	RN7SL587P	45163	4_Strong_Enhancer
Brg1_shNS_peak_11333	chr14	77974275	77974488	214	*	Exon	RN7SL587P	39828	5_Strong_Enhancer
Brg1_shNS_peak_11334	chr14	78082128	78083063	936	*	Promoter	SPTLC2	518	1_Active_Promoter
Brg1_shNS_peak_11335	chr14	78174049	78174346	298	*	Promoter	ALKBH1	135	1_Active_Promoter
Brg1_shNS_peak_11336	chr14	78174455	78174717	263	*	Promoter	SLIRP	2398	1_Active_Promoter
Brg1_shNS_peak_11337	chr14	78227017	78227504	488	*	Promoter	C14orf178	54	1_Active_Promoter
Brg1_shNS_peak_11338	chr14	78262484	78262697	214	*	Distal	ADCK1	3833	6_Weak_Enhancer
Brg1_shNS_peak_11339	chr14	78266462	78266941	480	*	Promoter	Y_RNA	20781	1_Active_Promoter
Brg1_shNS_peak_1134	chr1	24739826	24740241	416	*	Promoter	STPG1	179	1_Active_Promoter
Brg1_shNS_peak_11340	chr14	78283405	78283660	256	*	Intron	Y_RNA	3950	2_Weak_Promoter
Brg1_shNS_peak_11341	chr14	78447328	78447604	277	*	Distal	FXNP1	79152	2_Weak_Promoter
Brg1_shNS_peak_11342	chr14	81636185	81637035	851	*	Promoter	RP11-114N19.3	145	1_Active_Promoter
Brg1_shNS_peak_11343	chr14	81685865	81686495	631	*	Intron	GTF2A1	1083	1_Active_Promoter
Brg1_shNS_peak_11344	chr14	81686800	81687825	1026	*	Promoter	CTD-2506P8.6	247	6_Weak_Enhancer
Brg1_shNS_peak_11345	chr14	81769900	81770138	239	*	Intron	STON2	20005	4_Strong_Enhancer
Brg1_shNS_peak_11346	chr14	81770221	81770520	300	*	Intron	STON2	19654	4_Strong_Enhancer
Brg1_shNS_peak_11347	chr14	81770667	81771133	467	*	Intron	STON2	19124	4_Strong_Enhancer
Brg1_shNS_peak_11348	chr14	81901892	81903210	1319	*	Promoter	STON2	0	2_Weak_Promoter
Brg1_shNS_peak_11349	chr14	81999655	82000183	529	*	Promoter	SEL1L	255	1_Active_Promoter
Brg1_shNS_peak_1135	chr1	24740445	24740998	554	*	Promoter	STPG1	863	1_Active_Promoter
Brg1_shNS_peak_11350	chr14	84105846	84106059	214	*	Distal	RNU6ATAC28P	110773	1_Active_Promoter
Brg1_shNS_peak_11351	chr14	85999545	85999823	279	*	Intron	FLRT2	25966	12_Repressed
Brg1_shNS_peak_11352	chr14	87175691	87175914	224	*	Distal	RP11-322L20.1	196317	4_Strong_Enhancer
Brg1_shNS_peak_11353	chr14	88490960	88491274	315	*	Promoter	RP11-300J18.1	1536	1_Active_Promoter
Brg1_shNS_peak_11354	chr14	88491410	88491775	366	*	Promoter	RP11-300J18.1	1061	1_Active_Promoter
Brg1_shNS_peak_11355	chr14	88510167	88510572	406	*	Promoter	LINC01146	700	4_Strong_Enhancer
Brg1_shNS_peak_11356	chr14	88510755	88511046	292	*	Promoter	LINC01146	169	4_Strong_Enhancer
Brg1_shNS_peak_11357	chr14	88852049	88852376	328	*	Promoter	SPATA7	30055	1_Active_Promoter
Brg1_shNS_peak_11358	chr14	89020801	89021601	801	*	Promoter	ZC3H14	8049	2_Weak_Promoter
Brg1_shNS_peak_11359	chr14	89029040	89030164	1125	*	Promoter	ZC3H14	86	1_Active_Promoter
Brg1_shNS_peak_1136	chr1	24828627	24830059	1433	*	Promoter	RCAN3	41	1_Active_Promoter
Brg1_shNS_peak_11360	chr14	89258495	89259515	1021	*	Promoter	EML5	88	3_Poised_Promoter
Brg1_shNS_peak_11361	chr14	89290751	89291441	691	*	Promoter	Y_RNA	15410	1_Active_Promoter
Brg1_shNS_peak_11362	chr14	89493092	89494142	1051	*	Distal	MPPE1P1	83947	1_Active_Promoter
Brg1_shNS_peak_11363	chr14	89506740	89507743	1004	*	Distal	MPPE1P1	70323	1_Active_Promoter
Brg1_shNS_peak_11364	chr14	89805949	89806209	261	*	Intron	RP11-356K23.1	10547	5_Strong_Enhancer
Brg1_shNS_peak_11365	chr14	89818201	89818435	235	*	Promoter	RP11-356K23.2	3083	5_Strong_Enhancer
Brg1_shNS_peak_11366	chr14	89818662	89819099	438	*	Intron	RP11-356K23.2	2521	4_Strong_Enhancer
Brg1_shNS_peak_11367	chr14	89834757	89835572	816	*	Intron	RP11-33N16.2	31172	4_Strong_Enhancer
Brg1_shNS_peak_11368	chr14	89857109	89857574	466	*	Intron	RP11-33N16.2	8995	4_Strong_Enhancer
Brg1_shNS_peak_11369	chr14	89857726	89858143	418	*	Intron	RP11-33N16.2	8402	4_Strong_Enhancer
Brg1_shNS_peak_1137	chr1	24867667	24868839	1173	*	Intron	RP4-594I10.3	14259	4_Strong_Enhancer
Brg1_shNS_peak_11370	chr14	89882677	89883238	562	*	Promoter	FOXN3	496	1_Active_Promoter
Brg1_shNS_peak_11371	chr14	89883644	89884423	780	*	Promoter	FOXN3	76359	1_Active_Promoter
Brg1_shNS_peak_11372	chr14	90006677	90007072	396	*	Intron	FOXN3-AS2	35683	5_Strong_Enhancer
Brg1_shNS_peak_11373	chr14	90084332	90084649	318	*	Promoter	FOXN3	981	1_Active_Promoter
Brg1_shNS_peak_11374	chr14	90085270	90085844	575	*	Promoter	RN7SKP107	2702	2_Weak_Promoter
Brg1_shNS_peak_11375	chr14	90168154	90168420	267	*	Intron	RN7SKP255	10565	2_Weak_Promoter
Brg1_shNS_peak_11376	chr14	90376635	90376871	237	*	Intron	EFCAB11	14215	4_Strong_Enhancer
Brg1_shNS_peak_11377	chr14	90377740	90378370	631	*	Intron	EFCAB11	12913	4_Strong_Enhancer
Brg1_shNS_peak_11378	chr14	90420727	90421115	389	*	Promoter	RP11-33N16.3	79	1_Active_Promoter
Brg1_shNS_peak_11379	chr14	90422156	90422650	495	*	Promoter	TDP1	461	1_Active_Promoter
Brg1_shNS_peak_1138	chr1	24878216	24878875	660	*	Intron	RP4-594I10.3	3967	4_Strong_Enhancer
Brg1_shNS_peak_11380	chr14	90422763	90423329	567	*	Promoter	TDP1	1588	1_Active_Promoter
Brg1_shNS_peak_11381	chr14	90526784	90528139	1356	*	Promoter	KCNK13	645	2_Weak_Promoter
Brg1_shNS_peak_11382	chr14	90528225	90528852	628	*	Promoter	RP11-750I4.2	45478	2_Weak_Promoter
Brg1_shNS_peak_11383	chr14	90722895	90723446	552	*	Promoter	PSMC1	10647	1_Active_Promoter
Brg1_shNS_peak_11384	chr14	90848697	90849137	441	*	Promoter	RP11-471B22.3	789	1_Active_Promoter
Brg1_shNS_peak_11385	chr14	90849277	90850497	1221	*	Promoter	CALM1	12956	1_Active_Promoter
Brg1_shNS_peak_11386	chr14	90862805	90865046	2242	*	Promoter	CALM1	348	2_Weak_Promoter
Brg1_shNS_peak_11387	chr14	90968157	90968468	312	*	Distal	AL096869.1	63170	1_Active_Promoter
Brg1_shNS_peak_11388	chr14	90979619	90980013	395	*	Distal	AL096869.1	51666	1_Active_Promoter
Brg1_shNS_peak_11389	chr14	90980109	90980506	398	*	Distal	AL096869.1	51175	4_Strong_Enhancer
Brg1_shNS_peak_1139	chr1	24879148	24879429	282	*	Intron	RP4-594I10.3	3224	5_Strong_Enhancer
Brg1_shNS_peak_11390	chr14	90991836	90992131	296	*	Exon	AL096869.1	39499	1_Active_Promoter
Brg1_shNS_peak_11391	chr14	91526116	91526568	453	*	Promoter	RPS6KA5	133	2_Weak_Promoter
Brg1_shNS_peak_11392	chr14	91526697	91527005	309	*	Promoter	RPS6KA5	75	1_Active_Promoter
Brg1_shNS_peak_11393	chr14	91580024	91580322	299	*	Promoter	C14orf159	231	1_Active_Promoter
Brg1_shNS_peak_11394	chr14	91580806	91581226	421	*	Promoter	C14orf159	0	1_Active_Promoter
Brg1_shNS_peak_11395	chr14	91719877	91720389	513	*	Promoter	GPR68	88	3_Poised_Promoter
Brg1_shNS_peak_11396	chr14	91730486	91731173	688	*	Distal	CCDC88C	15489	2_Weak_Promoter
Brg1_shNS_peak_11397	chr14	91828141	91828556	416	*	Intron	CCDC88C	46751	2_Weak_Promoter
Brg1_shNS_peak_11398	chr14	91883129	91885320	2192	*	Promoter	RP11-895M11.3	383	1_Active_Promoter
Brg1_shNS_peak_11399	chr14	91975473	91977475	2003	*	Promoter	PPP4R3A	11	1_Active_Promoter
Brg1_shNS_peak_114	chr1	1227046	1227344	299	*	Exon	ACAP3	3190	8_Insulator
Brg1_shNS_peak_1140	chr1	24882242	24883287	1046	*	Promoter	RP11-496D1.2	7351	1_Active_Promoter
Brg1_shNS_peak_11400	chr14	92023395	92023633	239	*	Distal	AL133373.1	17866	13_Heterochrom/lo
Brg1_shNS_peak_11401	chr14	92040325	92040738	414	*	Promoter	AL133373.1	849	2_Weak_Promoter
Brg1_shNS_peak_11402	chr14	92413951	92414216	266	*	Promoter	FBLN5	81	2_Weak_Promoter
Brg1_shNS_peak_11403	chr14	92505858	92506799	942	*	Promoter	TRIP11	30	1_Active_Promoter
Brg1_shNS_peak_11404	chr14	92572608	92572920	313	*	Promoter	ATXN3	139	1_Active_Promoter
Brg1_shNS_peak_11405	chr14	92587463	92588021	559	*	Promoter	NDUFB1	3	1_Active_Promoter
Brg1_shNS_peak_11406	chr14	92588203	92589030	828	*	Promoter	CPSF2	31746	1_Active_Promoter
Brg1_shNS_peak_11407	chr14	92966885	92967156	272	*	Exon	RIN3	13095	2_Weak_Promoter
Brg1_shNS_peak_11408	chr14	92969847	92970184	338	*	Distal	RIN3	10100	4_Strong_Enhancer
Brg1_shNS_peak_11409	chr14	92979456	92981205	1750	*	Promoter	RIN3	41852	1_Active_Promoter
Brg1_shNS_peak_1141	chr1	24968388	24968685	298	*	Promoter	SRRM1	964	1_Active_Promoter
Brg1_shNS_peak_11410	chr14	93153590	93153821	232	*	Exon	LGMN	17542	6_Weak_Enhancer
Brg1_shNS_peak_11411	chr14	93160791	93161296	506	*	Distal	LGMN	10204	6_Weak_Enhancer
Brg1_shNS_peak_11412	chr14	93214510	93214963	454	*	Promoter	LGMN	176	1_Active_Promoter
Brg1_shNS_peak_11413	chr14	93260382	93261636	1255	*	Promoter	GOLGA5	14717	1_Active_Promoter
Brg1_shNS_peak_11414	chr14	93371852	93372182	331	*	Distal	RP11-862G15.2	1807	6_Weak_Enhancer
Brg1_shNS_peak_11415	chr14	93377440	93377778	339	*	Distal	CHGA	11813	13_Heterochrom/lo
Brg1_shNS_peak_11416	chr14	93378021	93378395	375	*	Distal	CHGA	11214	13_Heterochrom/lo
Brg1_shNS_peak_11417	chr14	93389214	93390138	925	*	Promoter	CHGA	29	6_Weak_Enhancer
Brg1_shNS_peak_11418	chr14	93451948	93452174	227	*	Intron	ITPK1	13220	4_Strong_Enhancer
Brg1_shNS_peak_11419	chr14	93452236	93452606	371	*	Intron	ITPK1	12860	4_Strong_Enhancer
Brg1_shNS_peak_1142	chr1	24968899	24969400	502	*	Promoter	SRRM1	351	1_Active_Promoter
Brg1_shNS_peak_11420	chr14	93452875	93453123	249	*	Intron	ITPK1	12282	6_Weak_Enhancer
Brg1_shNS_peak_11421	chr14	93485451	93485764	314	*	Intron	ITPK1	17615	4_Strong_Enhancer
Brg1_shNS_peak_11422	chr14	93485993	93486445	453	*	Intron	ITPK1	17003	4_Strong_Enhancer
Brg1_shNS_peak_11423	chr14	93486632	93486864	233	*	Intron	ITPK1	16474	4_Strong_Enhancer
Brg1_shNS_peak_11424	chr14	93501029	93501585	557	*	Intron	ITPK1	1915	7_Weak_Enhancer
Brg1_shNS_peak_11425	chr14	93501944	93502311	368	*	Intron	ITPK1	1095	5_Strong_Enhancer
Brg1_shNS_peak_11426	chr14	93502377	93503244	868	*	Promoter	ITPK1	412	4_Strong_Enhancer
Brg1_shNS_peak_11427	chr14	93509710	93510452	743	*	Intron	ITPK1	22619	4_Strong_Enhancer
Brg1_shNS_peak_11428	chr14	93580803	93582210	1408	*	Promoter	ITPK1	108	2_Weak_Promoter
Brg1_shNS_peak_11429	chr14	93582329	93583009	681	*	Promoter	RP11-371E8.2	21739	1_Active_Promoter
Brg1_shNS_peak_1143	chr1	24969635	24970351	717	*	Promoter	SRRM1	54	1_Active_Promoter
Brg1_shNS_peak_11430	chr14	93650714	93651828	1115	*	Promoter	MOAP1	0	2_Weak_Promoter
Brg1_shNS_peak_11431	chr14	93672951	93674054	1104	*	Promoter	UBR7	81	1_Active_Promoter
Brg1_shNS_peak_11432	chr14	93797764	93798187	424	*	Promoter	BTBD7	714	1_Active_Promoter
Brg1_shNS_peak_11433	chr14	93798431	93799366	936	*	Promoter	BTBD7	466	1_Active_Promoter
Brg1_shNS_peak_11434	chr14	94245067	94245903	837	*	Intron	PRIMA1	8617	5_Strong_Enhancer
Brg1_shNS_peak_11435	chr14	94253884	94254202	319	*	Promoter	PRIMA1	59	2_Weak_Promoter
Brg1_shNS_peak_11436	chr14	94254404	94255746	1343	*	Promoter	RP11-131H24.5	107030	2_Weak_Promoter
Brg1_shNS_peak_11437	chr14	94368798	94369228	431	*	Distal	FAM181A	16224	6_Weak_Enhancer
Brg1_shNS_peak_11438	chr14	94372336	94372664	329	*	Intron	FAM181A	12737	5_Strong_Enhancer
Brg1_shNS_peak_11439	chr14	94393525	94393792	268	*	Promoter	FAM181A	27	7_Weak_Enhancer
Brg1_shNS_peak_1144	chr1	25012248	25012583	336	*	Distal	CLIC4	59430	6_Weak_Enhancer
Brg1_shNS_peak_11440	chr14	94419199	94419507	309	*	Intron	ASB2	2261	6_Weak_Enhancer
Brg1_shNS_peak_11441	chr14	94420193	94420483	291	*	Intron	ASB2	1276	2_Weak_Promoter
Brg1_shNS_peak_11442	chr14	94420814	94421027	214	*	Promoter	ASB2	694	6_Weak_Enhancer
Brg1_shNS_peak_11443	chr14	94422166	94422662	497	*	Promoter	ASB2	978	2_Weak_Promoter
Brg1_shNS_peak_11444	chr14	94422767	94423088	322	*	Promoter	ASB2	465	2_Weak_Promoter
Brg1_shNS_peak_11445	chr14	94424365	94424621	257	*	Promoter	ASB2	15933	7_Weak_Enhancer
Brg1_shNS_peak_11446	chr14	94425356	94426028	673	*	Intron	ASB2	14734	4_Strong_Enhancer
Brg1_shNS_peak_11447	chr14	94426168	94426393	226	*	Intron	ASB2	14146	4_Strong_Enhancer
Brg1_shNS_peak_11448	chr14	94470084	94470371	288	*	Intron	OTUB2	22445	2_Weak_Promoter
Brg1_shNS_peak_11449	chr14	94470522	94470852	331	*	Intron	OTUB2	21985	1_Active_Promoter
Brg1_shNS_peak_1145	chr1	25029190	25029413	224	*	Distal	CLIC4	42544	6_Weak_Enhancer
Brg1_shNS_peak_11450	chr14	94488278	94488491	214	*	Distal	OTUB2	4288	2_Weak_Promoter
Brg1_shNS_peak_11451	chr14	94489186	94489684	499	*	Distal	OTUB2	3237	4_Strong_Enhancer
Brg1_shNS_peak_11452	chr14	94492730	94493795	1066	*	Promoter	DDX24	24905	2_Weak_Promoter
Brg1_shNS_peak_11453	chr14	94494323	94494668	346	*	Intron	DDX24	23672	2_Weak_Promoter
Brg1_shNS_peak_11454	chr14	94495171	94495444	274	*	Intron	DDX24	22860	6_Weak_Enhancer
Brg1_shNS_peak_11455	chr14	94546358	94546827	470	*	Promoter	DDX24	897	1_Active_Promoter
Brg1_shNS_peak_11456	chr14	94546980	94547509	530	*	Promoter	DDX24	245	1_Active_Promoter
Brg1_shNS_peak_11457	chr14	94639775	94640227	453	*	Promoter	PPP4R4	645	1_Active_Promoter
Brg1_shNS_peak_11458	chr14	94640646	94641874	1229	*	Promoter	PPP4R4	535	2_Weak_Promoter
Brg1_shNS_peak_11459	chr14	94743255	94743702	448	*	Intron	SERPINA10	13504	4_Strong_Enhancer
Brg1_shNS_peak_1146	chr1	25031578	25031967	390	*	Distal	CLIC4	40073	4_Strong_Enhancer
Brg1_shNS_peak_11460	chr14	94757853	94758812	960	*	Intron	SERPINA10	1026	4_Strong_Enhancer
Brg1_shNS_peak_11461	chr14	94759059	94759368	310	*	Promoter	SERPINA10	145	4_Strong_Enhancer
Brg1_shNS_peak_11462	chr14	94788462	94788675	214	*	Intron	SERPINA6	1085	4_Strong_Enhancer
Brg1_shNS_peak_11463	chr14	94789067	94789697	631	*	Promoter	SERPINA6	271	1_Active_Promoter
Brg1_shNS_peak_11464	chr14	94807308	94807532	225	*	Distal	SERPINA2	25612	5_Strong_Enhancer
Brg1_shNS_peak_11465	chr14	94812317	94812545	229	*	Distal	SERPINA2	20601	2_Weak_Promoter
Brg1_shNS_peak_11466	chr14	94812653	94812873	221	*	Distal	SERPINA2	20269	2_Weak_Promoter
Brg1_shNS_peak_11467	chr14	94827625	94827884	260	*	Distal	SERPINA2	5278	5_Strong_Enhancer
Brg1_shNS_peak_11468	chr14	94831385	94831641	257	*	Intron	SERPINA2	1519	7_Weak_Enhancer
Brg1_shNS_peak_11469	chr14	94835099	94835321	223	*	Distal	SERPINA1	14370	5_Strong_Enhancer
Brg1_shNS_peak_1147	chr1	25032162	25032457	296	*	Distal	CLIC4	39536	4_Strong_Enhancer
Brg1_shNS_peak_11470	chr14	94835652	94835944	293	*	Distal	SERPINA1	13782	5_Strong_Enhancer
Brg1_shNS_peak_11471	chr14	94836065	94836476	412	*	Distal	SERPINA1	13310	7_Weak_Enhancer
Brg1_shNS_peak_11472	chr14	94841139	94841358	220	*	Distal	SERPINA1	8332	7_Weak_Enhancer
Brg1_shNS_peak_11473	chr14	94841964	94842219	256	*	Distal	SERPINA1	7489	2_Weak_Promoter
Brg1_shNS_peak_11474	chr14	94842534	94843036	503	*	Distal	SERPINA1	6795	2_Weak_Promoter
Brg1_shNS_peak_11475	chr14	94845639	94845852	214	*	Exon	SERPINA1	3835	9_Txn_Transition
Brg1_shNS_peak_11476	chr14	94846232	94846475	244	*	Intron	SERPINA1	3227	9_Txn_Transition
Brg1_shNS_peak_11477	chr14	94846772	94847692	921	*	Exon	SERPINA1	2348	9_Txn_Transition
Brg1_shNS_peak_11478	chr14	94847957	94848398	442	*	Intron	SERPINA1	1403	2_Weak_Promoter
Brg1_shNS_peak_11479	chr14	94849009	94849654	646	*	Promoter	SERPINA1	249	2_Weak_Promoter
Brg1_shNS_peak_1148	chr1	25032530	25032904	375	*	Distal	CLIC4	39128	4_Strong_Enhancer
Brg1_shNS_peak_11480	chr14	94850103	94850523	421	*	Promoter	SERPINA1	4610	2_Weak_Promoter
Brg1_shNS_peak_11481	chr14	94850630	94851060	431	*	Intron	SERPINA1	4078	4_Strong_Enhancer
Brg1_shNS_peak_11482	chr14	94851430	94852238	809	*	Intron	SERPINA1	3089	4_Strong_Enhancer
Brg1_shNS_peak_11483	chr14	94852353	94853194	842	*	Intron	SERPINA1	2150	4_Strong_Enhancer
Brg1_shNS_peak_11484	chr14	94853340	94854875	1536	*	Promoter	SERPINA1	816	1_Active_Promoter
Brg1_shNS_peak_11485	chr14	94855342	94856039	698	*	Promoter	SERPINA1	1258	4_Strong_Enhancer
Brg1_shNS_peak_11486	chr14	94856612	94857289	678	*	Promoter	SERPINA1	0	4_Strong_Enhancer
Brg1_shNS_peak_11487	chr14	94857851	94858085	235	*	Promoter	RP11-349I1.2	38999	7_Weak_Enhancer
Brg1_shNS_peak_11488	chr14	94860496	94860799	304	*	Distal	RP11-349I1.2	36320	4_Strong_Enhancer
Brg1_shNS_peak_11489	chr14	94860869	94862231	1363	*	Distal	RP11-349I1.2	35417	4_Strong_Enhancer
Brg1_shNS_peak_1149	chr1	25041506	25041761	256	*	Distal	CLIC4	30212	7_Weak_Enhancer
Brg1_shNS_peak_11490	chr14	94862556	94862771	216	*	Distal	RP11-349I1.2	34304	4_Strong_Enhancer
Brg1_shNS_peak_11491	chr14	94917110	94917438	329	*	Intron	SERPINA11	1850	4_Strong_Enhancer
Brg1_shNS_peak_11492	chr14	94918406	94918917	512	*	Promoter	SERPINA11	463	1_Active_Promoter
Brg1_shNS_peak_11493	chr14	94947760	94948028	269	*	Distal	SERPINA12	22662	4_Strong_Enhancer
Brg1_shNS_peak_11494	chr14	94948248	94948514	267	*	Distal	SERPINA12	22175	4_Strong_Enhancer
Brg1_shNS_peak_11495	chr14	94952188	94952548	361	*	Distal	SERPINA12	18188	4_Strong_Enhancer
Brg1_shNS_peak_11496	chr14	95006716	95006990	275	*	Distal	SERPINA4	20572	2_Weak_Promoter
Brg1_shNS_peak_11497	chr14	95009800	95010036	237	*	Distal	SERPINA4	17507	7_Weak_Enhancer
Brg1_shNS_peak_11498	chr14	95027265	95027583	319	*	Promoter	SERPINA4	1	4_Strong_Enhancer
Brg1_shNS_peak_11499	chr14	95027932	95028238	307	*	Promoter	SERPINA5	19618	4_Strong_Enhancer
Brg1_shNS_peak_115	chr1	1233337	1233863	527	*	Promoter	ACAP3	18	13_Heterochrom/lo
Brg1_shNS_peak_1150	chr1	25048133	25048405	273	*	Distal	CLIC4	23576	11_Weak_Txn
Brg1_shNS_peak_11500	chr14	95038694	95039020	327	*	Intron	SERPINA5	8846	4_Strong_Enhancer
Brg1_shNS_peak_11501	chr14	95039297	95039567	271	*	Intron	SERPINA5	8271	4_Strong_Enhancer
Brg1_shNS_peak_11502	chr14	95047739	95048420	682	*	Promoter	SERPINA5	135	1_Active_Promoter
Brg1_shNS_peak_11503	chr14	95059728	95060343	616	*	Intron	SERPINA3	18676	4_Strong_Enhancer
Brg1_shNS_peak_11504	chr14	95060584	95061163	580	*	Intron	SERPINA3	17838	4_Strong_Enhancer
Brg1_shNS_peak_11505	chr14	95064293	95065630	1338	*	Intron	SERPINA3	13750	4_Strong_Enhancer
Brg1_shNS_peak_11506	chr14	95065894	95067080	1187	*	Intron	SERPINA3	12224	4_Strong_Enhancer
Brg1_shNS_peak_11507	chr14	95067423	95067954	532	*	Intron	SERPINA3	11023	5_Strong_Enhancer
Brg1_shNS_peak_11508	chr14	95068324	95068575	252	*	Intron	SERPINA3	10262	4_Strong_Enhancer
Brg1_shNS_peak_11509	chr14	95077239	95077580	342	*	Intron	SERPINA3	1302	5_Strong_Enhancer
Brg1_shNS_peak_1151	chr1	25050369	25050832	464	*	Distal	CLIC4	21245	1_Active_Promoter
Brg1_shNS_peak_11510	chr14	95078835	95079381	547	*	Promoter	SERPINA3	4868	4_Strong_Enhancer
Brg1_shNS_peak_11511	chr14	95079481	95080309	829	*	Exon	SERPINA3	4081	4_Strong_Enhancer
Brg1_shNS_peak_11512	chr14	95106893	95107209	317	*	Promoter	SERPINA13P	8	7_Weak_Enhancer
Brg1_shNS_peak_11513	chr14	95147217	95147689	473	*	Distal	RPSAP4	45169	4_Strong_Enhancer
Brg1_shNS_peak_11514	chr14	95235842	95236530	689	*	Promoter	GSC	378	2_Weak_Promoter
Brg1_shNS_peak_11515	chr14	95622715	95624435	1721	*	Promoter	DICER1	29	1_Active_Promoter
Brg1_shNS_peak_11516	chr14	95731437	95731833	397	*	Intron	CLMN	30942	4_Strong_Enhancer
Brg1_shNS_peak_11517	chr14	95766380	95766870	491	*	Intron	CLMN	7482	4_Strong_Enhancer
Brg1_shNS_peak_11518	chr14	95785380	95785593	214	*	Promoter	CLMN	726	2_Weak_Promoter
Brg1_shNS_peak_11519	chr14	95785855	95786129	275	*	Promoter	CLMN	220	1_Active_Promoter
Brg1_shNS_peak_1152	chr1	25051237	25052088	852	*	Distal	CLIC4	20183	4_Strong_Enhancer
Brg1_shNS_peak_11520	chr14	95786650	95786930	281	*	Promoter	RP11-725G5.2	9128	2_Weak_Promoter
Brg1_shNS_peak_11521	chr14	95910754	95911156	403	*	Exon	SYNE3	11568	4_Strong_Enhancer
Brg1_shNS_peak_11522	chr14	95981041	95981343	303	*	Distal	RP11-1070N10.3	1278	2_Weak_Promoter
Brg1_shNS_peak_11523	chr14	95981529	95981806	278	*	Promoter	RP11-1070N10.3	803	2_Weak_Promoter
Brg1_shNS_peak_11524	chr14	95982197	95983344	1148	*	Promoter	GLRX5	17067	2_Weak_Promoter
Brg1_shNS_peak_11525	chr14	95983445	95983738	294	*	Exon	GLRX5	16246	2_Weak_Promoter
Brg1_shNS_peak_11526	chr14	95989765	95991864	2100	*	Distal	GLRX5	9023	4_Strong_Enhancer
Brg1_shNS_peak_11527	chr14	95994952	95995178	227	*	Distal	GLRX5	4772	11_Weak_Txn
Brg1_shNS_peak_11528	chr14	96000067	96000962	896	*	Promoter	SNHG10	65	1_Active_Promoter
Brg1_shNS_peak_11529	chr14	96001383	96002622	1240	*	Promoter	RP11-1070N10.4	37894	1_Active_Promoter
Brg1_shNS_peak_1153	chr1	25056354	25056601	248	*	Distal	CLIC4	15368	11_Weak_Txn
Brg1_shNS_peak_11530	chr14	96003556	96003881	326	*	Intron	RP11-1070N10.4	36178	1_Active_Promoter
Brg1_shNS_peak_11531	chr14	96014620	96015178	559	*	Distal	RP11-1070N10.4	24997	4_Strong_Enhancer
Brg1_shNS_peak_11532	chr14	96016490	96016775	286	*	Distal	RP11-1070N10.4	23264	4_Strong_Enhancer
Brg1_shNS_peak_11533	chr14	96342572	96342863	292	*	Promoter	TUNAR	9	13_Heterochrom/lo
Brg1_shNS_peak_11534	chr14	96505469	96506224	756	*	Promoter	AL137190.1	97339	2_Weak_Promoter
Brg1_shNS_peak_11535	chr14	96828779	96830279	1501	*	Promoter	GSKIP	257	1_Active_Promoter
Brg1_shNS_peak_11536	chr14	96857525	96858334	810	*	Promoter	AK7	516	2_Weak_Promoter
Brg1_shNS_peak_11537	chr14	96858571	96858929	359	*	Promoter	AK7	5782	2_Weak_Promoter
Brg1_shNS_peak_11538	chr14	96890330	96890682	353	*	Promoter	PEBP1P1	37	2_Weak_Promoter
Brg1_shNS_peak_11539	chr14	96928417	96928762	346	*	Intron	AK7	20727	4_Strong_Enhancer
Brg1_shNS_peak_1154	chr1	25058121	25058445	325	*	Distal	CLIC4	13562	7_Weak_Enhancer
Brg1_shNS_peak_11540	chr14	96967949	96969773	1825	*	Promoter	PAPOLA	15	1_Active_Promoter
Brg1_shNS_peak_11541	chr14	97263786	97264469	684	*	Promoter	VRK1	55095	1_Active_Promoter
Brg1_shNS_peak_11542	chr14	99711929	99712142	214	*	Intron	AL109767.1	17247	12_Repressed
Brg1_shNS_peak_11543	chr14	99712642	99712936	295	*	Intron	AL109767.1	16493	3_Poised_Promoter
Brg1_shNS_peak_11544	chr14	99737041	99737332	292	*	Promoter	BCL11B	376	6_Weak_Enhancer
Brg1_shNS_peak_11545	chr14	99738257	99738495	239	*	Promoter	CTD-2200A16.1	59973	2_Weak_Promoter
Brg1_shNS_peak_11546	chr14	99738674	99738954	281	*	Promoter	CTD-2200A16.1	59535	2_Weak_Promoter
Brg1_shNS_peak_11547	chr14	99739676	99740059	384	*	Distal	CTD-2200A16.1	58482	2_Weak_Promoter
Brg1_shNS_peak_11548	chr14	99740155	99740409	255	*	Distal	CTD-2200A16.1	58067	2_Weak_Promoter
Brg1_shNS_peak_11549	chr14	99740485	99741178	694	*	Distal	CTD-2200A16.1	57518	2_Weak_Promoter
Brg1_shNS_peak_1155	chr1	25071832	25072928	1097	*	Promoter	RNU6-1208P	32087	1_Active_Promoter
Brg1_shNS_peak_11550	chr14	99782511	99782943	433	*	Distal	CTD-2200A16.1	15622	4_Strong_Enhancer
Brg1_shNS_peak_11551	chr14	99783089	99783507	419	*	Distal	CTD-2200A16.1	15051	4_Strong_Enhancer
Brg1_shNS_peak_11552	chr14	99786512	99787309	798	*	Distal	CTD-2200A16.1	11439	7_Weak_Enhancer
Brg1_shNS_peak_11553	chr14	99946057	99947221	1165	*	Promoter	SETD3	483	1_Active_Promoter
Brg1_shNS_peak_11554	chr14	99947794	99948294	501	*	Promoter	CCNK	11804	1_Active_Promoter
Brg1_shNS_peak_11555	chr14	100018618	100018979	362	*	Intron	CCDC85C	20511	4_Strong_Enhancer
Brg1_shNS_peak_11556	chr14	100019082	100019638	557	*	Intron	CCDC85C	19949	4_Strong_Enhancer
Brg1_shNS_peak_11557	chr14	100019775	100021396	1622	*	Intron	CCDC85C	18724	4_Strong_Enhancer
Brg1_shNS_peak_11558	chr14	100021574	100021846	273	*	Intron	CCDC85C	17599	4_Strong_Enhancer
Brg1_shNS_peak_11559	chr14	100032947	100033198	252	*	Intron	CCDC85C	6237	4_Strong_Enhancer
Brg1_shNS_peak_1156	chr1	25073212	25073507	296	*	Intron	RNU6-1208P	31108	1_Active_Promoter
Brg1_shNS_peak_11560	chr14	100064754	100065197	444	*	Intron	CCDC85C	5385	4_Strong_Enhancer
Brg1_shNS_peak_11561	chr14	100068163	100070295	2133	*	Intron	CCDC85C	1131	1_Active_Promoter
Brg1_shNS_peak_11562	chr14	100070701	100072114	1414	*	Promoter	HHIPL1	40037	1_Active_Promoter
Brg1_shNS_peak_11563	chr14	100149320	100149544	225	*	Distal	CYP46A1	1206	2_Weak_Promoter
Brg1_shNS_peak_11564	chr14	100149795	100150291	497	*	Promoter	CYP46A1	595	2_Weak_Promoter
Brg1_shNS_peak_11565	chr14	100150672	100151150	479	*	Promoter	CYP46A1	127	2_Weak_Promoter
Brg1_shNS_peak_11566	chr14	100196498	100196989	492	*	Distal	EML1	7284	2_Weak_Promoter
Brg1_shNS_peak_11567	chr14	100197343	100197668	326	*	Distal	EML1	6522	6_Weak_Enhancer
Brg1_shNS_peak_11568	chr14	100204022	100204449	428	*	Promoter	EML1	35048	13_Heterochrom/lo
Brg1_shNS_peak_11569	chr14	100250444	100250740	297	*	Intron	EML1	8426	6_Weak_Enhancer
Brg1_shNS_peak_1157	chr1	25126826	25127109	284	*	Intron	RUNX3	128319	7_Weak_Enhancer
Brg1_shNS_peak_11570	chr14	100259145	100259412	268	*	Promoter	EML1	394	3_Poised_Promoter
Brg1_shNS_peak_11571	chr14	100437373	100438124	752	*	Promoter	EVL	35	2_Weak_Promoter
Brg1_shNS_peak_11572	chr14	100438397	100439062	666	*	Promoter	RP11-436M15.1	2754	1_Active_Promoter
Brg1_shNS_peak_11573	chr14	100506122	100506335	214	*	Intron	EVL	25384	7_Weak_Enhancer
Brg1_shNS_peak_11574	chr14	100611316	100611624	309	*	Exon	DEGS2	10581	4_Strong_Enhancer
Brg1_shNS_peak_11575	chr14	100611760	100612108	349	*	Exon	DEGS2	10117	4_Strong_Enhancer
Brg1_shNS_peak_11576	chr14	100612243	100612477	235	*	Exon	DEGS2	9691	4_Strong_Enhancer
Brg1_shNS_peak_11577	chr14	100625625	100626427	803	*	Promoter	DEGS2	471	3_Poised_Promoter
Brg1_shNS_peak_11578	chr14	100633049	100633419	371	*	Distal	YY1	71398	2_Weak_Promoter
Brg1_shNS_peak_11579	chr14	100647348	100647768	421	*	Distal	YY1	57074	11_Weak_Txn
Brg1_shNS_peak_1158	chr1	25160366	25160701	336	*	Intron	RUNX3	94753	11_Weak_Txn
Brg1_shNS_peak_11580	chr14	100658642	100659322	681	*	Distal	YY1	45650	1_Active_Promoter
Brg1_shNS_peak_11581	chr14	100659608	100659911	304	*	Distal	YY1	44873	1_Active_Promoter
Brg1_shNS_peak_11582	chr14	100670677	100670894	218	*	Distal	YY1	33847	5_Strong_Enhancer
Brg1_shNS_peak_11583	chr14	100679936	100681028	1093	*	Intron	YY1	24150	1_Active_Promoter
Brg1_shNS_peak_11584	chr14	100687698	100687912	215	*	Intron	YY1	16827	1_Active_Promoter
Brg1_shNS_peak_11585	chr14	100688239	100688711	473	*	Intron	YY1	16157	1_Active_Promoter
Brg1_shNS_peak_11586	chr14	100703941	100704991	1051	*	Promoter	YY1	166	1_Active_Promoter
Brg1_shNS_peak_11587	chr14	100705222	100706329	1108	*	Promoter	YY1	313	1_Active_Promoter
Brg1_shNS_peak_11588	chr14	100706552	100707068	517	*	Promoter	RP11-638I2.2	23305	1_Active_Promoter
Brg1_shNS_peak_11589	chr14	100712516	100712816	301	*	Intron	RP11-638I2.2	17449	9_Txn_Transition
Brg1_shNS_peak_1159	chr1	25174698	25175389	692	*	Distal	RUNX3	80243	2_Weak_Promoter
Brg1_shNS_peak_11590	chr14	100745020	100745233	214	*	Exon	RP11-638I2.6	12325	4_Strong_Enhancer
Brg1_shNS_peak_11591	chr14	100751451	100752481	1031	*	Intron	RP11-638I2.6	5485	1_Active_Promoter
Brg1_shNS_peak_11592	chr14	100757475	100757691	217	*	Promoter	AL157871.2	207	4_Strong_Enhancer
Brg1_shNS_peak_11593	chr14	100771043	100771256	214	*	Promoter	SLC25A29	994	2_Weak_Promoter
Brg1_shNS_peak_11594	chr14	100771687	100773821	2135	*	Promoter	SLC25A29	4	2_Weak_Promoter
Brg1_shNS_peak_11595	chr14	100774245	100774458	214	*	Promoter	RN7SL523P	11353	2_Weak_Promoter
Brg1_shNS_peak_11596	chr14	100788613	100788826	214	*	Promoter	AL157871.1	548	2_Weak_Promoter
Brg1_shNS_peak_11597	chr14	100791917	100792148	232	*	Intron	RP11-638I2.8	8092	2_Weak_Promoter
Brg1_shNS_peak_11598	chr14	100794797	100795876	1080	*	Exon	RP11-638I2.8	4788	2_Weak_Promoter
Brg1_shNS_peak_11599	chr14	100841892	100843055	1164	*	Promoter	WARS	112	1_Active_Promoter
Brg1_shNS_peak_116	chr1	1234959	1235217	259	*	Promoter	ACAP3	3549	13_Heterochrom/lo
Brg1_shNS_peak_1160	chr1	25190580	25190793	214	*	Distal	RUNX3	64600	1_Active_Promoter
Brg1_shNS_peak_11600	chr14	100942994	100943270	277	*	Promoter	CTD-2062F14.2	4154	2_Weak_Promoter
Brg1_shNS_peak_11601	chr14	101034581	101034852	272	*	Promoter	BEGAIN	109	13_Heterochrom/lo
Brg1_shNS_peak_11602	chr14	101053160	101053399	240	*	Promoter	BEGAIN	468	6_Weak_Enhancer
Brg1_shNS_peak_11603	chr14	101121034	101121280	247	*	Distal	LINC00523	2427	2_Weak_Promoter
Brg1_shNS_peak_11604	chr14	101121349	101121853	505	*	Distal	LINC00523	1983	3_Poised_Promoter
Brg1_shNS_peak_11605	chr14	101125230	101125443	214	*	Intron	LINC00523	4084	2_Weak_Promoter
Brg1_shNS_peak_11606	chr14	101125950	101126280	331	*	Intron	LINC00523	3305	6_Weak_Enhancer
Brg1_shNS_peak_11607	chr14	101129177	101129442	266	*	Promoter	LINC00523	111	6_Weak_Enhancer
Brg1_shNS_peak_11608	chr14	101136592	101136892	301	*	Intron	RP11-566J3.2	9476	2_Weak_Promoter
Brg1_shNS_peak_11609	chr14	101139708	101139941	234	*	Intron	RP11-566J3.2	6394	2_Weak_Promoter
Brg1_shNS_peak_1161	chr1	25237174	25237672	499	*	Intron	RUNX3	17863	4_Strong_Enhancer
Brg1_shNS_peak_11610	chr14	101144315	101145041	727	*	Intron	RP11-566J3.2	1540	7_Weak_Enhancer
Brg1_shNS_peak_11611	chr14	101146599	101146984	386	*	Promoter	DLK1	45248	5_Strong_Enhancer
Brg1_shNS_peak_11612	chr14	101155071	101155332	262	*	Distal	DLK1	36838	6_Weak_Enhancer
Brg1_shNS_peak_11613	chr14	101192970	101194082	1113	*	Promoter	MEG3	52218	1_Active_Promoter
Brg1_shNS_peak_11614	chr14	101194274	101194618	345	*	Intron	MEG3	51298	1_Active_Promoter
Brg1_shNS_peak_11615	chr14	101216237	101216594	358	*	Distal	MEG3	29329	5_Strong_Enhancer
Brg1_shNS_peak_11616	chr14	101216677	101217273	597	*	Distal	MEG3	28769	4_Strong_Enhancer
Brg1_shNS_peak_11617	chr14	101217682	101217977	296	*	Distal	MEG3	27915	5_Strong_Enhancer
Brg1_shNS_peak_11618	chr14	101249442	101249661	220	*	Intron	MIR2392	31274	6_Weak_Enhancer
Brg1_shNS_peak_11619	chr14	101277178	101277391	214	*	Intron	MIR2392	3541	13_Heterochrom/lo
Brg1_shNS_peak_1162	chr1	25237855	25238531	677	*	Intron	RUNX3	17093	4_Strong_Enhancer
Brg1_shNS_peak_11620	chr14	101281894	101282194	301	*	Intron	MEG3	10398	5_Strong_Enhancer
Brg1_shNS_peak_11621	chr14	101282287	101283748	1462	*	Intron	MEG3	9425	4_Strong_Enhancer
Brg1_shNS_peak_11622	chr14	101283890	101284668	779	*	Intron	MEG3	8163	4_Strong_Enhancer
Brg1_shNS_peak_11623	chr14	101287067	101287708	642	*	Intron	MEG3	5055	4_Strong_Enhancer
Brg1_shNS_peak_11624	chr14	101290524	101290737	214	*	Intron	MEG3	1812	13_Heterochrom/lo
Brg1_shNS_peak_11625	chr14	101294202	101294610	409	*	Promoter	AL117190.2	1128	13_Heterochrom/lo
Brg1_shNS_peak_11626	chr14	101317803	101318053	251	*	Promoter	MIR770	796	7_Weak_Enhancer
Brg1_shNS_peak_11627	chr14	101366914	101367147	234	*	Intron	AL117190.1	2901	4_Strong_Enhancer
Brg1_shNS_peak_11628	chr14	101539330	101539663	334	*	Distal	AL132709.1	3607	3_Poised_Promoter
Brg1_shNS_peak_11629	chr14	101754519	101754902	384	*	Distal	RP11-168L7.1	45955	4_Strong_Enhancer
Brg1_shNS_peak_1163	chr1	25240610	25241413	804	*	Intron	RUNX3	14275	4_Strong_Enhancer
Brg1_shNS_peak_11630	chr14	101755217	101755675	459	*	Distal	RP11-168L7.1	45219	1_Active_Promoter
Brg1_shNS_peak_11631	chr14	101801318	101801557	240	*	Promoter	LINC00524	72819	1_Active_Promoter
Brg1_shNS_peak_11632	chr14	101801627	101801848	222	*	Distal	LINC00524	72519	1_Active_Promoter
Brg1_shNS_peak_11633	chr14	102031384	102031653	270	*	Distal	RP11-1029J19.4	67346	13_Heterochrom/lo
Brg1_shNS_peak_11634	chr14	102197816	102198116	301	*	Promoter	PPP2R5C	30166	4_Strong_Enhancer
Brg1_shNS_peak_11635	chr14	102227314	102227774	461	*	Promoter	PPP2R5C	588	1_Active_Promoter
Brg1_shNS_peak_11636	chr14	102228260	102228798	539	*	Promoter	PPP2R5C	710	2_Weak_Promoter
Brg1_shNS_peak_11637	chr14	102247446	102248333	888	*	Intron	PPP2R5C	4556	2_Weak_Promoter
Brg1_shNS_peak_11638	chr14	102276226	102276634	409	*	Promoter	CTD-2017C7.2	225	1_Active_Promoter
Brg1_shNS_peak_11639	chr14	102413612	102413825	214	*	Promoter	RP11-1017G21.5	963	2_Weak_Promoter
Brg1_shNS_peak_1164	chr1	25242210	25242432	223	*	Intron	RUNX3	12965	4_Strong_Enhancer
Brg1_shNS_peak_11640	chr14	102414060	102414448	389	*	Promoter	RP11-1017G21.5	427	1_Active_Promoter
Brg1_shNS_peak_11641	chr14	102414655	102415654	1000	*	Promoter	RP11-1017G21.6	3596	1_Active_Promoter
Brg1_shNS_peak_11642	chr14	102426305	102426547	243	*	Distal	DYNC1H1	4436	6_Weak_Enhancer
Brg1_shNS_peak_11643	chr14	102430862	102432020	1159	*	Promoter	RP11-1017G21.3	4494	1_Active_Promoter
Brg1_shNS_peak_11644	chr14	102529865	102530246	382	*	Intron	RP11-1017G21.4	2507	2_Weak_Promoter
Brg1_shNS_peak_11645	chr14	102551872	102552165	294	*	Promoter	HSP90AA1	23	2_Weak_Promoter
Brg1_shNS_peak_11646	chr14	102552603	102554216	1614	*	Promoter	HSP90AA1	116	1_Active_Promoter
Brg1_shNS_peak_11647	chr14	102605490	102606865	1376	*	Promoter	WDR20	1	1_Active_Promoter
Brg1_shNS_peak_11648	chr14	102638718	102639144	427	*	Intron	WDR20	6315	11_Weak_Txn
Brg1_shNS_peak_11649	chr14	102652870	102653199	330	*	Intron	WDR20	4541	6_Weak_Enhancer
Brg1_shNS_peak_1165	chr1	25242568	25242903	336	*	Intron	RUNX3	12551	4_Strong_Enhancer
Brg1_shNS_peak_11650	chr14	102656577	102657247	671	*	Promoter	WDR20	663	4_Strong_Enhancer
Brg1_shNS_peak_11651	chr14	102657590	102657844	255	*	Promoter	WDR20	3563	4_Strong_Enhancer
Brg1_shNS_peak_11652	chr14	102729429	102729732	304	*	Intron	MOK	1405	5_Strong_Enhancer
Brg1_shNS_peak_11653	chr14	102770925	102771340	416	*	Promoter	MOK	336	1_Active_Promoter
Brg1_shNS_peak_11654	chr14	102771712	102772120	409	*	Promoter	ZNF839	11795	1_Active_Promoter
Brg1_shNS_peak_11655	chr14	102773016	102773292	277	*	Distal	ZNF839	10557	11_Weak_Txn
Brg1_shNS_peak_11656	chr14	102780450	102780972	523	*	Distal	ZNF839	3000	2_Weak_Promoter
Brg1_shNS_peak_11657	chr14	102781082	102781297	216	*	Distal	ZNF839	2522	2_Weak_Promoter
Brg1_shNS_peak_11658	chr14	102782967	102783863	897	*	Promoter	ZNF839	296	2_Weak_Promoter
Brg1_shNS_peak_11659	chr14	102784019	102784248	230	*	Promoter	ZNF839	1499	1_Active_Promoter
Brg1_shNS_peak_1166	chr1	25255885	25256462	578	*	Promoter	RUNX3	192	3_Poised_Promoter
Brg1_shNS_peak_11660	chr14	102785587	102785833	247	*	Promoter	ZNF839	375	1_Active_Promoter
Brg1_shNS_peak_11661	chr14	102785896	102787288	1393	*	Promoter	ZNF839	6570	1_Active_Promoter
Brg1_shNS_peak_11662	chr14	102787493	102787927	435	*	Intron	ZNF839	5452	1_Active_Promoter
Brg1_shNS_peak_11663	chr14	102789083	102789533	451	*	Intron	ZNF839	3854	4_Strong_Enhancer
Brg1_shNS_peak_11664	chr14	102828753	102829127	375	*	Promoter	CINP	108	1_Active_Promoter
Brg1_shNS_peak_11665	chr14	102829293	102829889	597	*	Promoter	TECPR2	71582	1_Active_Promoter
Brg1_shNS_peak_11666	chr14	102909275	102909522	248	*	Intron	TECPR2	53817	4_Strong_Enhancer
Brg1_shNS_peak_11667	chr14	102948489	102948734	246	*	Intron	TECPR2	14604	6_Weak_Enhancer
Brg1_shNS_peak_11668	chr14	102975192	102975803	612	*	Promoter	ANKRD9	72	1_Active_Promoter
Brg1_shNS_peak_11669	chr14	102976381	102976781	401	*	Promoter	MIR4309	29397	4_Strong_Enhancer
Brg1_shNS_peak_1167	chr1	25256812	25257054	243	*	Promoter	RP11-84D1.1	30900	3_Poised_Promoter
Brg1_shNS_peak_11670	chr14	102976908	102977689	782	*	Distal	MIR4309	28680	2_Weak_Promoter
Brg1_shNS_peak_11671	chr14	102982927	102984194	1268	*	Distal	MIR4309	22418	2_Weak_Promoter
Brg1_shNS_peak_11672	chr14	102991255	102991658	404	*	Distal	MIR4309	14522	1_Active_Promoter
Brg1_shNS_peak_11673	chr14	102996516	102996765	250	*	Distal	MIR4309	9338	6_Weak_Enhancer
Brg1_shNS_peak_11674	chr14	103002330	103002557	228	*	Distal	MIR4309	3535	2_Weak_Promoter
Brg1_shNS_peak_11675	chr14	103002632	103003137	506	*	Distal	MIR4309	3094	2_Weak_Promoter
Brg1_shNS_peak_11676	chr14	103003494	103003809	316	*	Distal	MIR4309	2327	2_Weak_Promoter
Brg1_shNS_peak_11677	chr14	103004433	103005306	874	*	Distal	MIR4309	1109	2_Weak_Promoter
Brg1_shNS_peak_11678	chr14	103005405	103006425	1021	*	Promoter	MIR4309	63	1_Active_Promoter
Brg1_shNS_peak_11679	chr14	103006505	103006986	482	*	Promoter	CTD-2555C10.3	4843	1_Active_Promoter
Brg1_shNS_peak_1168	chr1	25257637	25257937	301	*	Intron	RP11-84D1.1	30046	12_Repressed
Brg1_shNS_peak_11680	chr14	103007195	103007629	435	*	Distal	CTD-2555C10.3	4176	2_Weak_Promoter
Brg1_shNS_peak_11681	chr14	103009540	103010030	491	*	Distal	CTD-2555C10.3	1803	2_Weak_Promoter
Brg1_shNS_peak_11682	chr14	103010312	103010577	266	*	Distal	CTD-2555C10.3	1144	2_Weak_Promoter
Brg1_shNS_peak_11683	chr14	103010715	103013118	2404	*	Promoter	RN7SL546P	37595	1_Active_Promoter
Brg1_shNS_peak_11684	chr14	103035169	103035532	364	*	Distal	RN7SL546P	14161	4_Strong_Enhancer
Brg1_shNS_peak_11685	chr14	103041024	103041247	224	*	Distal	RN7SL546P	8376	1_Active_Promoter
Brg1_shNS_peak_11686	chr14	103041491	103041746	256	*	Distal	RN7SL546P	7893	1_Active_Promoter
Brg1_shNS_peak_11687	chr14	103046497	103046734	238	*	Distal	RN7SL546P	2896	2_Weak_Promoter
Brg1_shNS_peak_11688	chr14	103046950	103047273	324	*	Distal	RN7SL546P	2400	2_Weak_Promoter
Brg1_shNS_peak_11689	chr14	103051549	103052259	711	*	Distal	RCOR1	7091	2_Weak_Promoter
Brg1_shNS_peak_1169	chr1	25258439	25258652	214	*	Intron	RP11-84D1.1	29288	3_Poised_Promoter
Brg1_shNS_peak_11690	chr14	103057192	103057518	327	*	Distal	RCOR1	1640	1_Active_Promoter
Brg1_shNS_peak_11691	chr14	103057795	103059314	1520	*	Promoter	RCOR1	441	1_Active_Promoter
Brg1_shNS_peak_11692	chr14	103059434	103060189	756	*	Promoter	RPL23AP11	69231	1_Active_Promoter
Brg1_shNS_peak_11693	chr14	103142527	103142853	327	*	Intron	Y_RNA	19032	11_Weak_Txn
Brg1_shNS_peak_11694	chr14	103149618	103150756	1139	*	Intron	Y_RNA	11535	1_Active_Promoter
Brg1_shNS_peak_11695	chr14	103241531	103242502	972	*	Promoter	TRAF3	1794	6_Weak_Enhancer
Brg1_shNS_peak_11696	chr14	103242766	103243424	659	*	Promoter	TRAF3	715	2_Weak_Promoter
Brg1_shNS_peak_11697	chr14	103244194	103245182	989	*	Promoter	snoU13	11237	1_Active_Promoter
Brg1_shNS_peak_11698	chr14	103340480	103340760	281	*	Intron	TRAF3	1389	7_Weak_Enhancer
Brg1_shNS_peak_11699	chr14	103388952	103389669	718	*	Promoter	AMN	5669	1_Active_Promoter
Brg1_shNS_peak_117	chr1	1235649	1235999	351	*	Promoter	ACAP3	2813	7_Weak_Enhancer
Brg1_shNS_peak_1170	chr1	25258887	25259171	285	*	Intron	RP11-84D1.1	28804	3_Poised_Promoter
Brg1_shNS_peak_11700	chr14	103389838	103390291	454	*	Promoter	AMN	4915	2_Weak_Promoter
Brg1_shNS_peak_11701	chr14	103523050	103523722	673	*	Promoter	CDC42BPB	410	2_Weak_Promoter
Brg1_shNS_peak_11702	chr14	103523984	103524578	595	*	Promoter	RP11-736N17.11	26263	2_Weak_Promoter
Brg1_shNS_peak_11703	chr14	103539992	103540255	264	*	Distal	RP11-736N17.11	10421	2_Weak_Promoter
Brg1_shNS_peak_11704	chr14	103541220	103541480	261	*	Distal	RP11-736N17.11	9194	2_Weak_Promoter
Brg1_shNS_peak_11705	chr14	103541602	103542068	467	*	Distal	RP11-736N17.11	8709	2_Weak_Promoter
Brg1_shNS_peak_11706	chr14	103542137	103542419	283	*	Distal	RP11-736N17.11	8266	2_Weak_Promoter
Brg1_shNS_peak_11707	chr14	103550531	103551008	478	*	Promoter	RP11-736N17.8	10288	2_Weak_Promoter
Brg1_shNS_peak_11708	chr14	103554464	103554734	271	*	Intron	RP11-736N17.8	6458	11_Weak_Txn
Brg1_shNS_peak_11709	chr14	103557682	103558537	856	*	Distal	RP11-736N17.8	2948	2_Weak_Promoter
Brg1_shNS_peak_1171	chr1	25348985	25349322	338	*	Promoter	MIR4425	838	2_Weak_Promoter
Brg1_shNS_peak_11710	chr14	103560341	103561755	1415	*	Promoter	RP11-736N17.8	9	1_Active_Promoter
Brg1_shNS_peak_11711	chr14	103564409	103567042	2634	*	Promoter	EXOC3L4	753	1_Active_Promoter
Brg1_shNS_peak_11712	chr14	103567226	103568545	1320	*	Promoter	EXOC3L4	826	4_Strong_Enhancer
Brg1_shNS_peak_11713	chr14	103568656	103569294	639	*	Promoter	EXOC3L4	911	6_Weak_Enhancer
Brg1_shNS_peak_11714	chr14	103569602	103570048	447	*	Promoter	EXOC3L4	61	2_Weak_Promoter
Brg1_shNS_peak_11715	chr14	103570136	103571376	1241	*	Promoter	EXOC3L4	3094	1_Active_Promoter
Brg1_shNS_peak_11716	chr14	103571545	103572035	491	*	Intron	EXOC3L4	2060	2_Weak_Promoter
Brg1_shNS_peak_11717	chr14	103575998	103576216	219	*	Intron	LINC00677	13136	6_Weak_Enhancer
Brg1_shNS_peak_11718	chr14	103576318	103576580	263	*	Exon	LINC00677	12794	6_Weak_Enhancer
Brg1_shNS_peak_11719	chr14	103577724	103578086	363	*	Distal	LINC00677	11338	7_Weak_Enhancer
Brg1_shNS_peak_1172	chr1	25349492	25349824	333	*	Promoter	MIR4425	333	2_Weak_Promoter
Brg1_shNS_peak_11720	chr14	103581670	103582102	433	*	Distal	LINC00677	7357	6_Weak_Enhancer
Brg1_shNS_peak_11721	chr14	103589299	103589512	214	*	Promoter	TNFAIP2	371	13_Heterochrom/lo
Brg1_shNS_peak_11722	chr14	103589887	103590277	391	*	Promoter	TNFAIP2	2579	13_Heterochrom/lo
Brg1_shNS_peak_11723	chr14	103593142	103593476	335	*	Promoter	TNFAIP2	591	3_Poised_Promoter
Brg1_shNS_peak_11724	chr14	103653612	103653832	221	*	Exon	LINC00605	1640	1_Active_Promoter
Brg1_shNS_peak_11725	chr14	103799503	103800414	912	*	Promoter	EIF5	378	1_Active_Promoter
Brg1_shNS_peak_11726	chr14	103800533	103800974	442	*	Promoter	EIF5	384	1_Active_Promoter
Brg1_shNS_peak_11727	chr14	103801145	103801928	784	*	Promoter	EIF5	279	1_Active_Promoter
Brg1_shNS_peak_11728	chr14	103851160	103851641	482	*	Promoter	MARK3	326	2_Weak_Promoter
Brg1_shNS_peak_11729	chr14	103851703	103852866	1164	*	Promoter	MARK3	35	1_Active_Promoter
Brg1_shNS_peak_1173	chr1	25453451	25453690	240	*	Distal	RP4-706G24.1	81057	6_Weak_Enhancer
Brg1_shNS_peak_11730	chr14	103853832	103854090	259	*	Intron	MARK3	17507	2_Weak_Promoter
Brg1_shNS_peak_11731	chr14	103987381	103987637	257	*	Promoter	CKB	147	2_Weak_Promoter
Brg1_shNS_peak_11732	chr14	103988013	103988353	341	*	Promoter	CKB	349	2_Weak_Promoter
Brg1_shNS_peak_11733	chr14	103988513	103989165	653	*	Promoter	CKB	191	2_Weak_Promoter
Brg1_shNS_peak_11734	chr14	103989251	103989775	525	*	Promoter	RP11-600F24.7	5893	6_Weak_Enhancer
Brg1_shNS_peak_11735	chr14	103992184	103992797	614	*	Exon	RP11-600F24.7	2916	4_Strong_Enhancer
Brg1_shNS_peak_11736	chr14	103994557	103996166	1610	*	Promoter	RP11-600F24.7	45	1_Active_Promoter
Brg1_shNS_peak_11737	chr14	104003823	104004111	289	*	Distal	RNU7-160P	12712	7_Weak_Enhancer
Brg1_shNS_peak_11738	chr14	104004947	104005236	290	*	Distal	RNU7-160P	11588	11_Weak_Txn
Brg1_shNS_peak_11739	chr14	104005393	104005626	234	*	Distal	RNU7-160P	11170	11_Weak_Txn
Brg1_shNS_peak_1174	chr1	25493820	25494136	317	*	Distal	RP4-706G24.1	40649	4_Strong_Enhancer
Brg1_shNS_peak_11740	chr14	104007558	104007882	325	*	Distal	RNU7-160P	8959	12_Repressed
Brg1_shNS_peak_11741	chr14	104007977	104008228	252	*	Distal	RNU7-160P	8577	13_Heterochrom/lo
Brg1_shNS_peak_11742	chr14	104008422	104009158	737	*	Distal	RNU7-160P	7889	2_Weak_Promoter
Brg1_shNS_peak_11743	chr14	104009991	104010342	352	*	Distal	RNU7-160P	6513	7_Weak_Enhancer
Brg1_shNS_peak_11744	chr14	104016010	104016412	403	*	Promoter	RNU7-160P	468	1_Active_Promoter
Brg1_shNS_peak_11745	chr14	104028354	104029681	1328	*	Promoter	BAG5	131	1_Active_Promoter
Brg1_shNS_peak_11746	chr14	104060604	104060879	276	*	Intron	KLC1	34770	1_Active_Promoter
Brg1_shNS_peak_11747	chr14	104090530	104090925	396	*	Intron	KLC1	4784	2_Weak_Promoter
Brg1_shNS_peak_11748	chr14	104094138	104096528	2391	*	Promoter	KLC1	178	1_Active_Promoter
Brg1_shNS_peak_11749	chr14	104180901	104181803	903	*	Promoter	XRCC3	425	1_Active_Promoter
Brg1_shNS_peak_1175	chr1	25494220	25495018	799	*	Distal	RP4-706G24.1	40008	4_Strong_Enhancer
Brg1_shNS_peak_11750	chr14	104182040	104183185	1146	*	Promoter	ZFYVE21	8231	1_Active_Promoter
Brg1_shNS_peak_11751	chr14	104313161	104313874	714	*	Promoter	PPP1R13B	304	2_Weak_Promoter
Brg1_shNS_peak_11752	chr14	104314035	104314865	831	*	Promoter	CTD-2134A5.3	26939	1_Active_Promoter
Brg1_shNS_peak_11753	chr14	104321308	104322091	784	*	Intron	CTD-2134A5.3	19690	1_Active_Promoter
Brg1_shNS_peak_11754	chr14	104333575	104334048	474	*	Intron	CTD-2134A5.3	7578	2_Weak_Promoter
Brg1_shNS_peak_11755	chr14	104338167	104338437	271	*	Intron	CTD-2134A5.3	3087	7_Weak_Enhancer
Brg1_shNS_peak_11756	chr14	104345212	104345558	347	*	Intron	CTD-2134A5.4	1060	1_Active_Promoter
Brg1_shNS_peak_11757	chr14	104345637	104348521	2885	*	Promoter	C14orf2	33397	4_Strong_Enhancer
Brg1_shNS_peak_11758	chr14	104348905	104349316	412	*	Distal	C14orf2	31366	7_Weak_Enhancer
Brg1_shNS_peak_11759	chr14	104351805	104352168	364	*	Distal	C14orf2	28490	7_Weak_Enhancer
Brg1_shNS_peak_1176	chr1	25495276	25495661	386	*	Distal	RP4-706G24.1	39159	4_Strong_Enhancer
Brg1_shNS_peak_11760	chr14	104352481	104352792	312	*	Distal	C14orf2	27840	4_Strong_Enhancer
Brg1_shNS_peak_11761	chr14	104352869	104353276	408	*	Distal	C14orf2	27404	4_Strong_Enhancer
Brg1_shNS_peak_11762	chr14	104354370	104355215	846	*	Distal	C14orf2	25684	1_Active_Promoter
Brg1_shNS_peak_11763	chr14	104355457	104356130	674	*	Distal	C14orf2	24683	1_Active_Promoter
Brg1_shNS_peak_11764	chr14	104356386	104356667	282	*	Distal	C14orf2	23950	2_Weak_Promoter
Brg1_shNS_peak_11765	chr14	104357740	104358169	430	*	Distal	C14orf2	22522	1_Active_Promoter
Brg1_shNS_peak_11766	chr14	104358236	104358488	253	*	Distal	C14orf2	22114	2_Weak_Promoter
Brg1_shNS_peak_11767	chr14	104358654	104358989	336	*	Distal	C14orf2	21655	6_Weak_Enhancer
Brg1_shNS_peak_11768	chr14	104386600	104387205	606	*	Promoter	C14orf2	926	1_Active_Promoter
Brg1_shNS_peak_11769	chr14	104387404	104387884	481	*	Promoter	C14orf2	184	1_Active_Promoter
Brg1_shNS_peak_1177	chr1	25501318	25501855	538	*	Distal	RP4-706G24.1	33041	4_Strong_Enhancer
Brg1_shNS_peak_11770	chr14	104605888	104606121	234	*	Promoter	RP11-260M19.2	83914	13_Heterochrom/lo
Brg1_shNS_peak_11771	chr14	104687039	104687279	241	*	Distal	RP11-260M19.2	2759	13_Heterochrom/lo
Brg1_shNS_peak_11772	chr14	104928206	104928526	321	*	Distal	C14orf180	117652	13_Heterochrom/lo
Brg1_shNS_peak_11773	chr14	105070980	105071466	487	*	Promoter	TMEM179	94	13_Heterochrom/lo
Brg1_shNS_peak_11774	chr14	105116449	105116713	265	*	Distal	RP11-982M15.7	5320	2_Weak_Promoter
Brg1_shNS_peak_11775	chr14	105131769	105132499	731	*	Promoter	MIR4710	11949	4_Strong_Enhancer
Brg1_shNS_peak_11776	chr14	105132651	105133127	477	*	Promoter	MIR4710	11194	4_Strong_Enhancer
Brg1_shNS_peak_11777	chr14	105142976	105143409	434	*	Promoter	MIR4710	891	2_Weak_Promoter
Brg1_shNS_peak_11778	chr14	105143507	105144518	1012	*	Promoter	MIR4710	71	2_Weak_Promoter
Brg1_shNS_peak_11779	chr14	105145610	105145955	346	*	Distal	RP11-982M15.6	1698	7_Weak_Enhancer
Brg1_shNS_peak_1178	chr1	25524018	25524353	336	*	Distal	RP4-706G24.1	10442	1_Active_Promoter
Brg1_shNS_peak_11780	chr14	105146652	105146903	252	*	Promoter	RP11-982M15.6	703	2_Weak_Promoter
Brg1_shNS_peak_11781	chr14	105146985	105148169	1185	*	Promoter	INF2	8363	4_Strong_Enhancer
Brg1_shNS_peak_11782	chr14	105148343	105148613	271	*	Promoter	INF2	7462	2_Weak_Promoter
Brg1_shNS_peak_11783	chr14	105153061	105153495	435	*	Distal	INF2	2662	2_Weak_Promoter
Brg1_shNS_peak_11784	chr14	105153852	105156890	3039	*	Promoter	INF2	569	1_Active_Promoter
Brg1_shNS_peak_11785	chr14	105156993	105157253	261	*	Promoter	RP11-982M15.5	495	1_Active_Promoter
Brg1_shNS_peak_11786	chr14	105189630	105190965	1336	*	Promoter	ADSSL1	223	2_Weak_Promoter
Brg1_shNS_peak_11787	chr14	105191091	105191631	541	*	Promoter	ADSSL1	4707	1_Active_Promoter
Brg1_shNS_peak_11788	chr14	105191776	105192418	643	*	Intron	ADSSL1	3971	2_Weak_Promoter
Brg1_shNS_peak_11789	chr14	105193096	105193331	236	*	Intron	ADSSL1	2855	2_Weak_Promoter
Brg1_shNS_peak_1179	chr1	25558601	25558944	344	*	Promoter	SYF2	148	1_Active_Promoter
Brg1_shNS_peak_11790	chr14	105201494	105202134	641	*	Intron	ADSSL1	1663	4_Strong_Enhancer
Brg1_shNS_peak_11791	chr14	105202378	105202792	415	*	Promoter	ADSSL1	892	4_Strong_Enhancer
Brg1_shNS_peak_11792	chr14	105215277	105215717	441	*	Distal	SIVA1	3937	4_Strong_Enhancer
Brg1_shNS_peak_11793	chr14	105217803	105218883	1081	*	Distal	SIVA1	1091	4_Strong_Enhancer
Brg1_shNS_peak_11794	chr14	105219516	105220543	1028	*	Promoter	SIVA1	23	1_Active_Promoter
Brg1_shNS_peak_11795	chr14	105220712	105220989	278	*	Promoter	RP11-982M15.2	14833	4_Strong_Enhancer
Brg1_shNS_peak_11796	chr14	105231900	105232131	232	*	Intron	RP11-982M15.2	3668	1_Active_Promoter
Brg1_shNS_peak_11797	chr14	105233607	105234071	465	*	Intron	RP11-982M15.2	1844	4_Strong_Enhancer
Brg1_shNS_peak_11798	chr14	105234154	105234431	278	*	Exon	RP11-982M15.2	1391	4_Strong_Enhancer
Brg1_shNS_peak_11799	chr14	105234514	105234991	478	*	Promoter	RP11-982M15.2	931	4_Strong_Enhancer
Brg1_shNS_peak_118	chr1	1239879	1240727	849	*	Promoter	ACAP3	1003	6_Weak_Enhancer
Brg1_shNS_peak_1180	chr1	25566157	25567321	1165	*	Distal	RSRP1	3403	1_Active_Promoter
Brg1_shNS_peak_11800	chr14	105235325	105235649	325	*	Promoter	RP11-982M15.2	196	1_Active_Promoter
Brg1_shNS_peak_11801	chr14	105237890	105238136	247	*	Exon	AKT1	1284	10_Txn_Elongation
[truncated: 42,175 more rows]

## Sheet: BRG_shBrg
name	seqnames	start	end	width	strand	type	nearestTSS	distance	name.1
Brg1_shBrg1_peak_10	chr1	714621	714692	72	*	Promoter	RP11-206L10.9	5091	1_Active_Promoter
Brg1_shBrg1_peak_100	chr1	2066329	2066502	174	*	Promoter	PRKCZ	11	1_Active_Promoter
Brg1_shBrg1_peak_10000	chr2	288088	288773	686	*	Promoter	FAM150B	418	2_Weak_Promoter
Brg1_shBrg1_peak_10001	chr2	289384	289466	83	*	Promoter	AC079779.5	17063	3_Poised_Promoter
Brg1_shBrg1_peak_10002	chr2	289823	290038	216	*	Intron	AC079779.5	16558	3_Poised_Promoter
Brg1_shBrg1_peak_10003	chr2	677172	677382	211	*	Promoter	TMEM18	126	1_Active_Promoter
Brg1_shBrg1_peak_10004	chr2	677580	677706	127	*	Promoter	AC092159.2	2435	1_Active_Promoter
Brg1_shBrg1_peak_10005	chr2	3072362	3072450	89	*	Intron	snoU13	7135	12_Repressed
Brg1_shBrg1_peak_10006	chr2	3373266	3373348	83	*	Intron	TSSC1	7931	4_Strong_Enhancer
Brg1_shBrg1_peak_10007	chr2	3381238	3381310	73	*	Promoter	TSSC1	275	1_Active_Promoter
Brg1_shBrg1_peak_10008	chr2	3381443	3381530	88	*	Promoter	TSSC1	63	1_Active_Promoter
Brg1_shBrg1_peak_10009	chr2	3381778	3381989	212	*	Promoter	TRAPPC12	1560	4_Strong_Enhancer
Brg1_shBrg1_peak_10010	chr2	3383633	3384035	403	*	Promoter	TRAPPC12	8061	1_Active_Promoter
Brg1_shBrg1_peak_10011	chr2	3384316	3384414	99	*	Promoter	TRAPPC12	7530	1_Active_Promoter
Brg1_shBrg1_peak_10012	chr2	3522468	3522631	164	*	Promoter	AC142528.1	494	1_Active_Promoter
Brg1_shBrg1_peak_10013	chr2	3523005	3523590	586	*	Promoter	ADI1	207	1_Active_Promoter
Brg1_shBrg1_peak_10014	chr2	3583663	3583732	70	*	Promoter	AC108488.4	759	1_Active_Promoter
Brg1_shBrg1_peak_10015	chr2	3583880	3584005	126	*	Promoter	AC108488.4	514	1_Active_Promoter
Brg1_shBrg1_peak_10016	chr2	3605507	3605825	319	*	Promoter	RNASEH1	210	1_Active_Promoter
Brg1_shBrg1_peak_10017	chr2	3606282	3606758	477	*	Promoter	RPS7	16272	4_Strong_Enhancer
Brg1_shBrg1_peak_10018	chr2	3622247	3622400	154	*	Promoter	RPS7	469	2_Weak_Promoter
Brg1_shBrg1_peak_10019	chr2	3622475	3622788	314	*	Promoter	RPS7	161	1_Active_Promoter
Brg1_shBrg1_peak_1002	chr1	143467504	143467573	70	*	Promoter	RP11-435B5.4	63	1_Active_Promoter
Brg1_shBrg1_peak_10020	chr2	3622948	3623645	698	*	Promoter	RPS7	4110	1_Active_Promoter
Brg1_shBrg1_peak_10021	chr2	3633282	3633374	93	*	Distal	COLEC11	9091	4_Strong_Enhancer
Brg1_shBrg1_peak_10022	chr2	3653446	3653582	137	*	Promoter	COLEC11	125	1_Active_Promoter
Brg1_shBrg1_peak_10023	chr2	7005115	7005231	117	*	Promoter	CMPK2	651	3_Poised_Promoter
Brg1_shBrg1_peak_10024	chr2	7005508	7005956	449	*	Promoter	CMPK2	92	2_Weak_Promoter
Brg1_shBrg1_peak_10025	chr2	7006072	7006286	215	*	Promoter	CMPK2	460	2_Weak_Promoter
Brg1_shBrg1_peak_10026	chr2	7057842	7057911	70	*	Promoter	RNF144A-AS1	915	2_Weak_Promoter
Brg1_shBrg1_peak_10027	chr2	7057981	7058303	323	*	Promoter	RNF144A-AS1	649	2_Weak_Promoter
Brg1_shBrg1_peak_10028	chr2	7820215	7820284	70	*	Distal	AC092580.4	45680	13_Heterochrom/lo
Brg1_shBrg1_peak_10029	chr2	8714622	8714909	288	*	Promoter	AC011747.3	863	4_Strong_Enhancer
Brg1_shBrg1_peak_1003	chr1	143743381	143743880	500	*	Promoter	RP6-206I17.1	722	1_Active_Promoter
Brg1_shBrg1_peak_10030	chr2	8765911	8766001	91	*	Distal	ID2-AS1	49937	4_Strong_Enhancer
Brg1_shBrg1_peak_10031	chr2	8767439	8767533	95	*	Distal	ID2-AS1	48407	4_Strong_Enhancer
Brg1_shBrg1_peak_10032	chr2	8771209	8771278	70	*	Distal	ID2-AS1	44650	4_Strong_Enhancer
Brg1_shBrg1_peak_10033	chr2	8773587	8773742	156	*	Distal	ID2-AS1	42229	4_Strong_Enhancer
Brg1_shBrg1_peak_10034	chr2	8774202	8774280	79	*	Distal	ID2-AS1	41652	4_Strong_Enhancer
Brg1_shBrg1_peak_10035	chr2	8818310	8818421	112	*	Promoter	ID2-AS1	96	1_Active_Promoter
Brg1_shBrg1_peak_10036	chr2	8819236	8819545	310	*	Promoter	ID2-AS1	2600	1_Active_Promoter
Brg1_shBrg1_peak_10037	chr2	8820393	8820462	70	*	Intron	ID2-AS1	1563	1_Active_Promoter
Brg1_shBrg1_peak_10038	chr2	8822342	8822581	240	*	Promoter	ID2	446	1_Active_Promoter
Brg1_shBrg1_peak_10039	chr2	8822663	8822785	123	*	Promoter	ID2	183	1_Active_Promoter
Brg1_shBrg1_peak_1004	chr1	143744767	143744929	163	*	Promoter	RP6-206I17.1	566	2_Weak_Promoter
Brg1_shBrg1_peak_10040	chr2	8825032	8825232	201	*	Distal	RP11-434B12.1	37681	1_Active_Promoter
Brg1_shBrg1_peak_10041	chr2	8825318	8826095	778	*	Distal	RP11-434B12.1	37107	1_Active_Promoter
Brg1_shBrg1_peak_10042	chr2	8833594	8833753	160	*	Distal	RP11-434B12.1	29140	2_Weak_Promoter
Brg1_shBrg1_peak_10043	chr2	8977187	8977687	501	*	Promoter	KIDINS220	286	1_Active_Promoter
Brg1_shBrg1_peak_10044	chr2	9346409	9346776	368	*	Promoter	ASAP2	299	2_Weak_Promoter
Brg1_shBrg1_peak_10045	chr2	9347117	9348003	887	*	Promoter	EIF1P7	64194	1_Active_Promoter
Brg1_shBrg1_peak_10046	chr2	9374674	9374969	296	*	Intron	EIF1P7	36933	4_Strong_Enhancer
Brg1_shBrg1_peak_10047	chr2	9476932	9477039	108	*	Intron	ASAP2	13600	4_Strong_Enhancer
Brg1_shBrg1_peak_10048	chr2	9521390	9521476	87	*	Intron	ASAP2	6987	4_Strong_Enhancer
Brg1_shBrg1_peak_10049	chr2	9563025	9563646	622	*	Promoter	ITGB1BP1	19	1_Active_Promoter
Brg1_shBrg1_peak_1005	chr1	143913873	143914108	236	*	Promoter	SRGAP2B	185	1_Active_Promoter
Brg1_shBrg1_peak_10050	chr2	9564014	9564136	123	*	Promoter	CPSF3	17781	1_Active_Promoter
Brg1_shBrg1_peak_10051	chr2	9614360	9614476	117	*	Promoter	IAH1	238	1_Active_Promoter
Brg1_shBrg1_peak_10052	chr2	9615185	9615265	81	*	Promoter	IAH1	575	1_Active_Promoter
Brg1_shBrg1_peak_10053	chr2	9695738	9695834	97	*	Promoter	ADAM17	114	1_Active_Promoter
Brg1_shBrg1_peak_10054	chr2	9696251	9696751	501	*	Promoter	Y_RNA	58892	1_Active_Promoter
Brg1_shBrg1_peak_10055	chr2	9770152	9770221	70	*	Promoter	YWHAQ	208	1_Active_Promoter
Brg1_shBrg1_peak_10056	chr2	9770415	9771136	722	*	Promoter	YWHAQ	297	1_Active_Promoter
Brg1_shBrg1_peak_10057	chr2	9771500	9771592	93	*	Promoter	RP11-521D12.1	7352	2_Weak_Promoter
Brg1_shBrg1_peak_10058	chr2	9941810	9941986	177	*	Distal	TAF1B	41582	3_Poised_Promoter
Brg1_shBrg1_peak_10059	chr2	9983233	9983374	142	*	Promoter	TAF1B	177	1_Active_Promoter
Brg1_shBrg1_peak_1006	chr1	143914340	143914409	70	*	Promoter	SRGAP2B	1865	1_Active_Promoter
Brg1_shBrg1_peak_10060	chr2	9983615	9983823	209	*	Promoter	TAF1B	110	1_Active_Promoter
Brg1_shBrg1_peak_10061	chr2	10080853	10080994	142	*	Distal	GRHL1	10896	2_Weak_Promoter
Brg1_shBrg1_peak_10062	chr2	10090919	10091368	450	*	Promoter	GRHL1	676	1_Active_Promoter
Brg1_shBrg1_peak_10063	chr2	10091842	10092420	579	*	Promoter	GRHL1	8959	1_Active_Promoter
Brg1_shBrg1_peak_10064	chr2	10184383	10184539	157	*	Promoter	RP11-254F7.3	10529	2_Weak_Promoter
Brg1_shBrg1_peak_10065	chr2	10219855	10219957	103	*	Promoter	CYS1	629	2_Weak_Promoter
Brg1_shBrg1_peak_10066	chr2	10260581	10260771	191	*	Promoter	RP11-254F7.4	182	1_Active_Promoter
Brg1_shBrg1_peak_10067	chr2	10260841	10260948	108	*	Promoter	RRM2	1558	1_Active_Promoter
Brg1_shBrg1_peak_10068	chr2	10262131	10262457	327	*	Promoter	RRM2	158	4_Strong_Enhancer
Brg1_shBrg1_peak_10069	chr2	10262542	10262726	185	*	Promoter	RRM2	58	1_Active_Promoter
Brg1_shBrg1_peak_1007	chr1	143915269	143915487	219	*	Promoter	SRGAP2B	861	1_Active_Promoter
Brg1_shBrg1_peak_10070	chr2	10262889	10263334	446	*	Promoter	RRM2	184	1_Active_Promoter
Brg1_shBrg1_peak_10071	chr2	10263490	10263568	79	*	Promoter	RRM2	3107	1_Active_Promoter
Brg1_shBrg1_peak_10072	chr2	10418214	10418337	124	*	Distal	RN7SL66P	2479	4_Strong_Enhancer
Brg1_shBrg1_peak_10073	chr2	10441701	10441826	126	*	Distal	HPCAL1	1249	4_Strong_Enhancer
Brg1_shBrg1_peak_10074	chr2	10442331	10442580	250	*	Promoter	HPCAL1	557	4_Strong_Enhancer
Brg1_shBrg1_peak_10075	chr2	10443012	10443537	526	*	Promoter	HPCAL1	549	1_Active_Promoter
Brg1_shBrg1_peak_10076	chr2	10443636	10444159	524	*	Promoter	HPCAL1	20573	1_Active_Promoter
Brg1_shBrg1_peak_10077	chr2	10444278	10444389	112	*	Promoter	HPCAL1	20137	2_Weak_Promoter
Brg1_shBrg1_peak_10078	chr2	10470367	10470479	113	*	Promoter	HPCAL1	38378	4_Strong_Enhancer
Brg1_shBrg1_peak_10079	chr2	10587887	10588590	704	*	Promoter	ODC1	194	1_Active_Promoter
Brg1_shBrg1_peak_1008	chr1	143915939	143916078	140	*	Promoter	SRGAP2B	231	1_Active_Promoter
Brg1_shBrg1_peak_10080	chr2	10588785	10589116	332	*	Promoter	RP11-320M2.1	901	1_Active_Promoter
Brg1_shBrg1_peak_10081	chr2	10590356	10590488	133	*	Promoter	AC007249.3	2020	4_Strong_Enhancer
Brg1_shBrg1_peak_10082	chr2	10829759	10830274	516	*	Promoter	NOL10	74	1_Active_Promoter
Brg1_shBrg1_peak_10083	chr2	10951805	10952032	228	*	Promoter	PDIA6	959	4_Strong_Enhancer
Brg1_shBrg1_peak_10084	chr2	10952479	10952963	485	*	Promoter	PDIA6	156	1_Active_Promoter
Brg1_shBrg1_peak_10085	chr2	11052116	11052185	70	*	Promoter	RP11-345J13.1	190115	3_Poised_Promoter
Brg1_shBrg1_peak_10086	chr2	11270079	11270225	147	*	Intron	AC062028.1	2079	2_Weak_Promoter
Brg1_shBrg1_peak_10087	chr2	11272472	11272541	70	*	Promoter	AC062028.1	387	2_Weak_Promoter
Brg1_shBrg1_peak_10088	chr2	11273341	11273410	70	*	Promoter	PQLC3	21946	2_Weak_Promoter
Brg1_shBrg1_peak_10089	chr2	11295021	11295098	78	*	Promoter	PQLC3	262	2_Weak_Promoter
Brg1_shBrg1_peak_1009	chr1	144339938	144340018	81	*	Promoter	LINC00623	612	1_Active_Promoter
Brg1_shBrg1_peak_10090	chr2	11295555	11295870	316	*	Promoter	PQLC3	20	2_Weak_Promoter
Brg1_shBrg1_peak_10091	chr2	11295971	11296040	70	*	Promoter	PQLC3	4408	2_Weak_Promoter
Brg1_shBrg1_peak_10092	chr2	11483869	11484709	841	*	Promoter	ROCK2	419	1_Active_Promoter
Brg1_shBrg1_peak_10093	chr2	11484928	11485573	646	*	Promoter	ROCK2	3203	1_Active_Promoter
Brg1_shBrg1_peak_10094	chr2	11494879	11495138	260	*	Distal	AC099344.2	10751	4_Strong_Enhancer
Brg1_shBrg1_peak_10095	chr2	11497731	11497938	208	*	Exon	AC099344.2	7925	4_Strong_Enhancer
Brg1_shBrg1_peak_10096	chr2	11498081	11498169	89	*	Exon	AC099344.2	7634	4_Strong_Enhancer
Brg1_shBrg1_peak_10097	chr2	11503776	11503857	82	*	Intron	AC099344.2	1943	1_Active_Promoter
Brg1_shBrg1_peak_10098	chr2	11514603	11514760	158	*	Distal	AC099344.3	15809	4_Strong_Enhancer
Brg1_shBrg1_peak_10099	chr2	11516513	11516615	103	*	Distal	AC099344.3	13926	4_Strong_Enhancer
Brg1_shBrg1_peak_101	chr1	2121524	2121615	92	*	Promoter	FAAP20	3975	1_Active_Promoter
Brg1_shBrg1_peak_1010	chr1	144519897	144519987	91	*	Promoter	RP11-640M9.1	896	1_Active_Promoter
Brg1_shBrg1_peak_10100	chr2	11605808	11605965	158	*	Promoter	E2F6	116	4_Strong_Enhancer
Brg1_shBrg1_peak_10101	chr2	11606127	11606319	193	*	Promoter	E2F6	3	1_Active_Promoter
Brg1_shBrg1_peak_10102	chr2	11622683	11623313	631	*	Promoter	RNA5SP84	34522	1_Active_Promoter
Brg1_shBrg1_peak_10103	chr2	11638589	11638906	318	*	Intron	RNA5SP84	18773	4_Strong_Enhancer
Brg1_shBrg1_peak_10104	chr2	11638991	11639065	75	*	Intron	RNA5SP84	18492	4_Strong_Enhancer
Brg1_shBrg1_peak_10105	chr2	11678284	11678366	83	*	Intron	GREB1	1641	4_Strong_Enhancer
Brg1_shBrg1_peak_10106	chr2	11682614	11682711	98	*	Promoter	GREB1	151	4_Strong_Enhancer
Brg1_shBrg1_peak_10107	chr2	11884958	11885120	163	*	Promoter	AC012456.4	385	1_Active_Promoter
Brg1_shBrg1_peak_10108	chr2	11886837	11887273	437	*	Promoter	MIR548S	20512	1_Active_Promoter
Brg1_shBrg1_peak_10109	chr2	11970331	11970467	137	*	Distal	MIR4262	6710	1_Active_Promoter
Brg1_shBrg1_peak_1011	chr1	144520056	144520242	187	*	Promoter	RP11-640M9.1	689	1_Active_Promoter
Brg1_shBrg1_peak_10110	chr2	12856879	12856948	70	*	Promoter	TRIB2	99	2_Weak_Promoter
Brg1_shBrg1_peak_10111	chr2	15700867	15700971	105	*	Promoter	NBAS	532	1_Active_Promoter
Brg1_shBrg1_peak_10112	chr2	15701248	15701421	174	*	Promoter	NBAS	117	1_Active_Promoter
Brg1_shBrg1_peak_10113	chr2	15731647	15732225	579	*	Promoter	DDX1	36	1_Active_Promoter
Brg1_shBrg1_peak_10114	chr2	15732294	15732507	214	*	Promoter	DDX1	6874	1_Active_Promoter
Brg1_shBrg1_peak_10115	chr2	17720075	17720638	564	*	Promoter	VSNL1	34	1_Active_Promoter
Brg1_shBrg1_peak_10116	chr2	17721252	17721400	149	*	Promoter	VSNL1	591	1_Active_Promoter
Brg1_shBrg1_peak_10117	chr2	17722648	17722717	70	*	Promoter	SMC6	140598	1_Active_Promoter
Brg1_shBrg1_peak_10118	chr2	17934575	17934855	281	*	Promoter	SMC6	322	1_Active_Promoter
Brg1_shBrg1_peak_10119	chr2	17934939	17935135	197	*	Promoter	SMC6	0	1_Active_Promoter
Brg1_shBrg1_peak_1012	chr1	144520405	144520518	114	*	Promoter	RP11-640M9.1	377	1_Active_Promoter
Brg1_shBrg1_peak_10120	chr2	17935215	17935332	118	*	Promoter	GEN1	138	1_Active_Promoter
Brg1_shBrg1_peak_10121	chr2	18741259	18741801	543	*	Promoter	RDH14	412	1_Active_Promoter
Brg1_shBrg1_peak_10122	chr2	19547401	19547718	318	*	Promoter	MIR4757	628	1_Active_Promoter
Brg1_shBrg1_peak_10123	chr2	19547928	19548027	100	*	Promoter	MIR4757	210	1_Active_Promoter
Brg1_shBrg1_peak_10124	chr2	20063427	20063526	100	*	Distal	LINC00954	5142	1_Active_Promoter
Brg1_shBrg1_peak_10125	chr2	20100996	20101326	331	*	Promoter	TTC32	238	1_Active_Promoter
Brg1_shBrg1_peak_10126	chr2	20101562	20101648	87	*	Promoter	TTC32	109	1_Active_Promoter
Brg1_shBrg1_peak_10127	chr2	20212128	20212875	748	*	Promoter	LAPTM4A	22500	1_Active_Promoter
Brg1_shBrg1_peak_10128	chr2	20251019	20251110	92	*	Promoter	LAPTM4A	722	1_Active_Promoter
Brg1_shBrg1_peak_10129	chr2	20251210	20251418	209	*	Promoter	LAPTM4A	472	1_Active_Promoter
Brg1_shBrg1_peak_1013	chr1	144593787	144593870	84	*	Promoter	RP11-640M9.2	76	1_Active_Promoter
Brg1_shBrg1_peak_10130	chr2	20266122	20266195	74	*	Intron	AC098828.2	40429	4_Strong_Enhancer
Brg1_shBrg1_peak_10131	chr2	20379650	20379767	118	*	Distal	SDC1	43438	4_Strong_Enhancer
Brg1_shBrg1_peak_10132	chr2	20384291	20384475	185	*	Distal	SDC1	38763	4_Strong_Enhancer
Brg1_shBrg1_peak_10133	chr2	20386053	20386297	245	*	Distal	SDC1	36971	4_Strong_Enhancer
Brg1_shBrg1_peak_10134	chr2	20412793	20412916	124	*	Intron	SDC1	10292	4_Strong_Enhancer
Brg1_shBrg1_peak_10135	chr2	20423230	20424846	1617	*	Promoter	SDC1	0	1_Active_Promoter
Brg1_shBrg1_peak_10136	chr2	20425054	20425199	146	*	Promoter	SDC1	65	1_Active_Promoter
Brg1_shBrg1_peak_10137	chr2	20548388	20548516	129	*	Intron	PUM2	1607	4_Strong_Enhancer
Brg1_shBrg1_peak_10138	chr2	20549866	20550617	752	*	Promoter	PUM2	138	1_Active_Promoter
Brg1_shBrg1_peak_10139	chr2	20550693	20550963	271	*	Promoter	PUM2	1152	1_Active_Promoter
Brg1_shBrg1_peak_1014	chr1	144931738	144932031	294	*	Promoter	PDE4DIP	261	1_Active_Promoter
Brg1_shBrg1_peak_10140	chr2	20646466	20646676	211	*	Promoter	RHOB	261	1_Active_Promoter
Brg1_shBrg1_peak_10141	chr2	20646872	20648284	1413	*	Promoter	AC023137.2	3222	1_Active_Promoter
Brg1_shBrg1_peak_10142	chr2	20648373	20648627	255	*	Exon	AC023137.2	2300	1_Active_Promoter
Brg1_shBrg1_peak_10143	chr2	20735581	20735665	85	*	Distal	RP11-130L8.2	50820	4_Strong_Enhancer
Brg1_shBrg1_peak_10144	chr2	20737250	20737323	74	*	Distal	RP11-130L8.2	49157	4_Strong_Enhancer
Brg1_shBrg1_peak_10145	chr2	20738113	20738184	72	*	Distal	RP11-130L8.2	48295	4_Strong_Enhancer
Brg1_shBrg1_peak_10146	chr2	20738455	20738524	70	*	Distal	RP11-130L8.2	47954	4_Strong_Enhancer
Brg1_shBrg1_peak_10147	chr2	20778739	20779105	367	*	Intron	RP11-130L8.2	7521	4_Strong_Enhancer
Brg1_shBrg1_peak_10148	chr2	20779288	20779611	324	*	Intron	RP11-130L8.2	6994	4_Strong_Enhancer
Brg1_shBrg1_peak_10149	chr2	20779743	20779815	73	*	Intron	RP11-130L8.2	6664	4_Strong_Enhancer
Brg1_shBrg1_peak_1015	chr1	144932242	144932397	156	*	Promoter	PDE4DIP	43	1_Active_Promoter
Brg1_shBrg1_peak_10150	chr2	20780709	20780830	122	*	Intron	RP11-130L8.2	5674	4_Strong_Enhancer
Brg1_shBrg1_peak_10151	chr2	20783989	20784202	214	*	Intron	RP11-130L8.2	2348	4_Strong_Enhancer
Brg1_shBrg1_peak_10152	chr2	20784312	20784393	82	*	Intron	RP11-130L8.2	2091	4_Strong_Enhancer
Brg1_shBrg1_peak_10153	chr2	20784586	20784873	288	*	Intron	RP11-130L8.2	1714	4_Strong_Enhancer
Brg1_shBrg1_peak_10154	chr2	20785530	20785843	314	*	Promoter	RP11-130L8.2	757	4_Strong_Enhancer
Brg1_shBrg1_peak_10155	chr2	20792876	20793030	155	*	Promoter	AC012065.5	13458	4_Strong_Enhancer
Brg1_shBrg1_peak_10156	chr2	20793576	20793686	111	*	Intron	AC012065.5	12780	4_Strong_Enhancer
Brg1_shBrg1_peak_10157	chr2	20793788	20793873	86	*	Intron	AC012065.5	12581	4_Strong_Enhancer
Brg1_shBrg1_peak_10158	chr2	20794355	20794465	111	*	Intron	AC012065.5	12001	4_Strong_Enhancer
Brg1_shBrg1_peak_10159	chr2	20797501	20797615	115	*	Intron	AC012065.5	8853	4_Strong_Enhancer
Brg1_shBrg1_peak_1016	chr1	145092258	145092345	88	*	Distal	SEC22B	3916	1_Active_Promoter
Brg1_shBrg1_peak_10160	chr2	20797720	20797789	70	*	Intron	AC012065.5	8657	4_Strong_Enhancer
Brg1_shBrg1_peak_10161	chr2	20811427	20811592	166	*	Intron	HS1BP3	13021	4_Strong_Enhancer
Brg1_shBrg1_peak_10162	chr2	20850238	20851183	946	*	Promoter	HS1BP3	110	1_Active_Promoter
Brg1_shBrg1_peak_10163	chr2	20866118	20866221	104	*	Promoter	GDF7	252	2_Weak_Promoter
Brg1_shBrg1_peak_10164	chr2	20866354	20866723	370	*	Promoter	RP11-130L8.1	12151	2_Weak_Promoter
Brg1_shBrg1_peak_10165	chr2	20866831	20867000	170	*	Promoter	RP11-130L8.1	11774	2_Weak_Promoter
Brg1_shBrg1_peak_10166	chr2	20867409	20867684	276	*	Intron	RP11-130L8.1	11143	1_Active_Promoter
Brg1_shBrg1_peak_10167	chr2	21022704	21022784	81	*	Promoter	LDAH	102	1_Active_Promoter
Brg1_shBrg1_peak_10168	chr2	21263160	21263366	207	*	Intron	APOB	3551	4_Strong_Enhancer
Brg1_shBrg1_peak_10169	chr2	21266122	21266942	821	*	Promoter	APOB	282	1_Active_Promoter
Brg1_shBrg1_peak_1017	chr1	145092616	145092743	128	*	Distal	SEC22B	3538	2_Weak_Promoter
Brg1_shBrg1_peak_10170	chr2	21267081	21267220	140	*	Promoter	TDRD15	79636	1_Active_Promoter
Brg1_shBrg1_peak_10171	chr2	21284907	21285014	108	*	Distal	TDRD15	61826	11_Weak_Txn
Brg1_shBrg1_peak_10172	chr2	21293402	21293662	261	*	Distal	TDRD15	53254	4_Strong_Enhancer
Brg1_shBrg1_peak_10173	chr2	22279690	22279759	70	*	Intron	AC068044.1	131481	4_Strong_Enhancer
Brg1_shBrg1_peak_10174	chr2	24149150	24149899	750	*	Promoter	ATAD2B	408	1_Active_Promoter
Brg1_shBrg1_peak_10175	chr2	24149974	24150135	162	*	Promoter	UBXN2A	98	1_Active_Promoter
Brg1_shBrg1_peak_10176	chr2	24150238	24150311	74	*	Promoter	UBXN2A	13010	1_Active_Promoter
Brg1_shBrg1_peak_10177	chr2	24163082	24163169	88	*	Promoter	UBXN2A	159	1_Active_Promoter
Brg1_shBrg1_peak_10178	chr2	24163267	24163849	583	*	Promoter	SDHCP3	3155	1_Active_Promoter
Brg1_shBrg1_peak_10179	chr2	24238217	24238293	77	*	Intron	MFSD2B	2102	4_Strong_Enhancer
Brg1_shBrg1_peak_1018	chr1	145139498	145139588	91	*	Promoter	NUDT4P1	23	1_Active_Promoter
Brg1_shBrg1_peak_10180	chr2	24238816	24238960	145	*	Intron	MFSD2B	1469	4_Strong_Enhancer
Brg1_shBrg1_peak_10181	chr2	24239035	24239137	103	*	Exon	MFSD2B	1271	4_Strong_Enhancer
Brg1_shBrg1_peak_10182	chr2	24272554	24272901	348	*	Promoter	FKBP1B	4051	2_Weak_Promoter
Brg1_shBrg1_peak_10183	chr2	24273066	24273229	164	*	Promoter	FKBP1B	3631	1_Active_Promoter
Brg1_shBrg1_peak_10184	chr2	24307031	24307468	438	*	Promoter	TP53I3	129	1_Active_Promoter
Brg1_shBrg1_peak_10185	chr2	24307553	24307634	82	*	Promoter	TP53I3	455	1_Active_Promoter
Brg1_shBrg1_peak_10186	chr2	24346339	24346659	321	*	Promoter	FAM228B	531	1_Active_Promoter
Brg1_shBrg1_peak_10187	chr2	24582810	24583612	803	*	Promoter	ITSN2	127	1_Active_Promoter
Brg1_shBrg1_peak_10188	chr2	24714520	24715016	497	*	Promoter	NCOA1	12	2_Weak_Promoter
Brg1_shBrg1_peak_10189	chr2	25142653	25142790	138	*	Promoter	AC013267.1	49369	3_Poised_Promoter
Brg1_shBrg1_peak_1019	chr1	145139689	145139969	281	*	Promoter	RNU6-1071P	10008	1_Active_Promoter
Brg1_shBrg1_peak_10190	chr2	25194438	25194755	318	*	Promoter	DNAJC27	129	1_Active_Promoter
Brg1_shBrg1_peak_10191	chr2	25195065	25195168	104	*	Promoter	Y_RNA	36696	1_Active_Promoter
Brg1_shBrg1_peak_10192	chr2	25264614	25264683	70	*	Promoter	EFR3B	348	2_Weak_Promoter
Brg1_shBrg1_peak_10193	chr2	25265110	25265470	361	*	Promoter	EFR3B	39	2_Weak_Promoter
Brg1_shBrg1_peak_10194	chr2	25265539	25265647	109	*	Promoter	RN7SL856P	15305	2_Weak_Promoter
Brg1_shBrg1_peak_10195	chr2	25474507	25474594	88	*	Promoter	DNMT3A	399	1_Active_Promoter
Brg1_shBrg1_peak_10196	chr2	25474704	25475060	357	*	Promoter	DNMT3A	67	1_Active_Promoter
Brg1_shBrg1_peak_10197	chr2	25475300	25475418	119	*	Promoter	MIR1301	76228	2_Weak_Promoter
Brg1_shBrg1_peak_10198	chr2	25475501	25475597	97	*	Promoter	MIR1301	76038	1_Active_Promoter
Brg1_shBrg1_peak_10199	chr2	25562977	25563156	180	*	Intron	DNMT3A	1685	2_Weak_Promoter
Brg1_shBrg1_peak_102	chr1	2125165	2125234	70	*	Promoter	FAAP20	345	1_Active_Promoter
Brg1_shBrg1_peak_1020	chr1	145208932	145209783	852	*	Promoter	NOTCH2NL	15239	2_Weak_Promoter
Brg1_shBrg1_peak_10200	chr2	25563287	25563390	104	*	Intron	DNMT3A	1413	2_Weak_Promoter
Brg1_shBrg1_peak_10201	chr2	25563464	25563775	312	*	Intron	DNMT3A	1132	2_Weak_Promoter
Brg1_shBrg1_peak_10202	chr2	25565117	25565420	304	*	Promoter	DNMT3A	87	2_Weak_Promoter
Brg1_shBrg1_peak_10203	chr2	25599833	25599953	121	*	Distal	DTNB	2886	2_Weak_Promoter
Brg1_shBrg1_peak_10204	chr2	25857297	25857417	121	*	Intron	DTNB	4837	11_Weak_Txn
Brg1_shBrg1_peak_10205	chr2	25895839	25896419	581	*	Promoter	DTNB	166	1_Active_Promoter
Brg1_shBrg1_peak_10206	chr2	25896830	25896899	70	*	Promoter	Y_RNA	23190	2_Weak_Promoter
Brg1_shBrg1_peak_10207	chr2	26100629	26100718	90	*	Promoter	ASXL2	659	1_Active_Promoter
Brg1_shBrg1_peak_10208	chr2	26100802	26100916	115	*	Promoter	ASXL2	473	1_Active_Promoter
Brg1_shBrg1_peak_10209	chr2	26100986	26101263	278	*	Promoter	ASXL2	208	1_Active_Promoter
Brg1_shBrg1_peak_1021	chr1	145209860	145209946	87	*	Promoter	NOTCH2NL	14693	2_Weak_Promoter
Brg1_shBrg1_peak_10210	chr2	26101639	26101758	120	*	Promoter	AC064847.4	8374	4_Strong_Enhancer
Brg1_shBrg1_peak_10211	chr2	26101871	26101940	70	*	Promoter	AC064847.4	8167	4_Strong_Enhancer
Brg1_shBrg1_peak_10212	chr2	26109078	26109179	102	*	Promoter	AC064847.4	944	5_Strong_Enhancer
Brg1_shBrg1_peak_10213	chr2	26205466	26205633	168	*	Promoter	KIF3C	66	2_Weak_Promoter
Brg1_shBrg1_peak_10214	chr2	26220255	26220341	87	*	Distal	TRMT112P6	31180	6_Weak_Enhancer
Brg1_shBrg1_peak_10215	chr2	26221678	26221810	133	*	Distal	TRMT112P6	29734	6_Weak_Enhancer
Brg1_shBrg1_peak_10216	chr2	26234935	26235123	189	*	Distal	TRMT112P6	16449	4_Strong_Enhancer
Brg1_shBrg1_peak_10217	chr2	26256138	26256319	182	*	Promoter	RAB10	745	1_Active_Promoter
Brg1_shBrg1_peak_10218	chr2	26257057	26257155	99	*	Promoter	RNU6-942P	8435	1_Active_Promoter
Brg1_shBrg1_peak_10219	chr2	26257229	26257388	160	*	Promoter	RNU6-942P	8233	1_Active_Promoter
Brg1_shBrg1_peak_10220	chr2	26267490	26267559	70	*	Intron	RAB10	53872	4_Strong_Enhancer
Brg1_shBrg1_peak_10221	chr2	26396156	26396230	75	*	Promoter	GAREML	7389	2_Weak_Promoter
Brg1_shBrg1_peak_10222	chr2	26467314	26467463	150	*	Promoter	HADHA	203	1_Active_Promoter
Brg1_shBrg1_peak_10223	chr2	26467539	26467627	89	*	Promoter	HADHA	8	1_Active_Promoter
Brg1_shBrg1_peak_10224	chr2	26467889	26468041	153	*	Promoter	HADHB	30	1_Active_Promoter
Brg1_shBrg1_peak_10225	chr2	26554259	26554335	77	*	Intron	ADGRF3	14370	6_Weak_Enhancer
Brg1_shBrg1_peak_10226	chr2	26568309	26568418	110	*	Promoter	ADGRF3	304	1_Active_Promoter
Brg1_shBrg1_peak_10227	chr2	26568504	26568586	83	*	Promoter	ADGRF3	122	1_Active_Promoter
Brg1_shBrg1_peak_10228	chr2	26569018	26569223	206	*	Promoter	ADGRF3	55	1_Active_Promoter
Brg1_shBrg1_peak_10229	chr2	26569302	26569377	76	*	Promoter	ADGRF3	269	1_Active_Promoter
Brg1_shBrg1_peak_1023	chr1	145397071	145397140	70	*	Distal	HFE2	15987	1_Active_Promoter
Brg1_shBrg1_peak_10230	chr2	26569664	26569733	70	*	Promoter	DRC1	55083	1_Active_Promoter
Brg1_shBrg1_peak_10231	chr2	26569834	26569966	133	*	Promoter	DRC1	54881	1_Active_Promoter
Brg1_shBrg1_peak_10232	chr2	26679761	26679851	91	*	Distal	OTOF	9384	4_Strong_Enhancer
Brg1_shBrg1_peak_10233	chr2	26986913	26987032	120	*	Promoter	SLC35F6	177	1_Active_Promoter
Brg1_shBrg1_peak_10234	chr2	26987203	26987503	301	*	Promoter	CENPA	21509	1_Active_Promoter
Brg1_shBrg1_peak_10235	chr2	26987580	26987783	204	*	Promoter	CENPA	21181	1_Active_Promoter
Brg1_shBrg1_peak_10236	chr2	27009093	27009354	262	*	Promoter	CDKN2AIPNLP2	41162	1_Active_Promoter
Brg1_shBrg1_peak_10237	chr2	27193537	27193640	104	*	Promoter	MAPRE3	31323	2_Weak_Promoter
Brg1_shBrg1_peak_10238	chr2	27255776	27255961	186	*	Promoter	TMEM214	135	1_Active_Promoter
Brg1_shBrg1_peak_10239	chr2	27273125	27273224	100	*	Promoter	AGBL5	699	1_Active_Promoter
Brg1_shBrg1_peak_1024	chr1	145477109	145477544	436	*	Promoter	RP11-315I20.1	16562	1_Active_Promoter
Brg1_shBrg1_peak_10240	chr2	27273588	27273665	78	*	Promoter	AGBL5	247	1_Active_Promoter
Brg1_shBrg1_peak_10241	chr2	27273795	27273949	155	*	Promoter	AGBL5	1	1_Active_Promoter
Brg1_shBrg1_peak_10242	chr2	27274045	27274114	70	*	Promoter	AGBL5	432	1_Active_Promoter
Brg1_shBrg1_peak_10243	chr2	27274215	27274411	197	*	Promoter	AGBL5	198	1_Active_Promoter
Brg1_shBrg1_peak_10244	chr2	27274535	27274682	148	*	Promoter	AGBL5	162	1_Active_Promoter
Brg1_shBrg1_peak_10245	chr2	27294724	27294886	163	*	Promoter	EMILIN1	6627	2_Weak_Promoter
Brg1_shBrg1_peak_10246	chr2	27295500	27295598	99	*	Promoter	EMILIN1	5883	2_Weak_Promoter
Brg1_shBrg1_peak_10247	chr2	27308698	27308767	70	*	Promoter	KHK	880	1_Active_Promoter
Brg1_shBrg1_peak_10248	chr2	27309295	27309424	130	*	Promoter	KHK	253	1_Active_Promoter
Brg1_shBrg1_peak_10249	chr2	27310223	27310349	127	*	Promoter	KHK	6777	1_Active_Promoter
Brg1_shBrg1_peak_1025	chr1	145611213	145611283	71	*	Promoter	RNF115	49983	1_Active_Promoter
Brg1_shBrg1_peak_10250	chr2	27316020	27316094	75	*	Intron	KHK	1006	4_Strong_Enhancer
Brg1_shBrg1_peak_10251	chr2	27356871	27357451	581	*	Promoter	PREB	316	1_Active_Promoter
Brg1_shBrg1_peak_10252	chr2	27403319	27403388	70	*	Distal	SLC5A6	22561	4_Strong_Enhancer
Brg1_shBrg1_peak_10253	chr2	27434950	27435087	138	*	Promoter	ATRAID	24	1_Active_Promoter
Brg1_shBrg1_peak_10254	chr2	27435271	27435414	144	*	Promoter	SLC5A6	45	1_Active_Promoter
Brg1_shBrg1_peak_10255	chr2	27545235	27545309	75	*	Promoter	MPV17	156	4_Strong_Enhancer
Brg1_shBrg1_peak_10256	chr2	27579704	27579801	98	*	Promoter	GTF3C2	111	1_Active_Promoter
Brg1_shBrg1_peak_10257	chr2	27580242	27580430	189	*	Promoter	EIF2B4	7610	1_Active_Promoter
Brg1_shBrg1_peak_10258	chr2	27580693	27580798	106	*	Promoter	EIF2B4	7201	4_Strong_Enhancer
Brg1_shBrg1_peak_10259	chr2	27582311	27582449	139	*	Exon	EIF2B4	5566	11_Weak_Txn
Brg1_shBrg1_peak_1026	chr1	145826877	145826976	100	*	Promoter	GPR89A	86	1_Active_Promoter
Brg1_shBrg1_peak_10260	chr2	27592793	27593142	350	*	Promoter	EIF2B4	197	1_Active_Promoter
Brg1_shBrg1_peak_10261	chr2	27593515	27593672	158	*	Promoter	SNX17	3679	1_Active_Promoter
Brg1_shBrg1_peak_10262	chr2	27593755	27593956	202	*	Promoter	SNX17	3417	1_Active_Promoter
Brg1_shBrg1_peak_10263	chr2	27594080	27594218	139	*	Promoter	SNX17	3123	4_Strong_Enhancer
Brg1_shBrg1_peak_10264	chr2	27631923	27631992	70	*	Promoter	PPM1G	462	1_Active_Promoter
Brg1_shBrg1_peak_10265	chr2	27632081	27632440	360	*	Promoter	PPM1G	159	1_Active_Promoter
Brg1_shBrg1_peak_10266	chr2	27651462	27651955	494	*	Promoter	NRBP1	339	1_Active_Promoter
Brg1_shBrg1_peak_10267	chr2	27652083	27652252	170	*	Promoter	NRBP1	2374	1_Active_Promoter
Brg1_shBrg1_peak_10268	chr2	27717658	27718217	560	*	Promoter	FNDC4	89	1_Active_Promoter
Brg1_shBrg1_peak_10269	chr2	27763159	27763271	113	*	Intron	C2orf16	36171	13_Heterochrom/lo
Brg1_shBrg1_peak_1027	chr1	146009525	146009682	158	*	Distal	RP11-94I2.1	1485	2_Weak_Promoter
Brg1_shBrg1_peak_10270	chr2	27886367	27886450	84	*	Promoter	SUPT7L	95	1_Active_Promoter
Brg1_shBrg1_peak_10271	chr2	27886569	27886787	219	*	Promoter	SUPT7L	0	1_Active_Promoter
Brg1_shBrg1_peak_10272	chr2	27961272	27961371	100	*	Distal	MRPL33	33260	4_Strong_Enhancer
Brg1_shBrg1_peak_10273	chr2	27975493	27975611	119	*	Distal	MRPL33	19029	4_Strong_Enhancer
Brg1_shBrg1_peak_10274	chr2	27994627	27994800	174	*	Promoter	MRPL33	126	1_Active_Promoter
Brg1_shBrg1_peak_10275	chr2	27994923	27994992	70	*	Promoter	MRPL33	97	1_Active_Promoter
Brg1_shBrg1_peak_10276	chr2	28112871	28112971	101	*	Promoter	RBKS	293	1_Active_Promoter
Brg1_shBrg1_peak_10277	chr2	28113100	28113210	111	*	Promoter	RBKS	59	1_Active_Promoter
Brg1_shBrg1_peak_10278	chr2	28113353	28113502	150	*	Promoter	RBKS	118	1_Active_Promoter
Brg1_shBrg1_peak_10279	chr2	28613134	28613337	204	*	Intron	FOSL2	2077	2_Weak_Promoter
Brg1_shBrg1_peak_1028	chr1	146643643	146643802	160	*	Promoter	PRKAB2	398	1_Active_Promoter
Brg1_shBrg1_peak_10280	chr2	28613429	28613524	96	*	Intron	FOSL2	1836	2_Weak_Promoter
Brg1_shBrg1_peak_10281	chr2	28613619	28613691	73	*	Intron	FOSL2	1657	1_Active_Promoter
Brg1_shBrg1_peak_10282	chr2	28613825	28614008	184	*	Intron	FOSL2	1396	1_Active_Promoter
Brg1_shBrg1_peak_10283	chr2	28615111	28615590	480	*	Promoter	FOSL2	316	1_Active_Promoter
Brg1_shBrg1_peak_10284	chr2	28615819	28616906	1088	*	Promoter	FLJ31356	1174	1_Active_Promoter
Brg1_shBrg1_peak_10285	chr2	28617825	28617895	71	*	Promoter	FOSL2	515	1_Active_Promoter
Brg1_shBrg1_peak_10286	chr2	28974179	28974439	261	*	Promoter	PPP1CB	194	1_Active_Promoter
Brg1_shBrg1_peak_10287	chr2	28974547	28974618	72	*	Promoter	PPP1CB	20	1_Active_Promoter
Brg1_shBrg1_peak_10288	chr2	28974807	28975135	329	*	Promoter	PPP1CB	26892	1_Active_Promoter
Brg1_shBrg1_peak_10289	chr2	28975225	28975521	297	*	Promoter	PPP1CB	26490	1_Active_Promoter
Brg1_shBrg1_peak_1029	chr1	146643871	146643985	115	*	Promoter	PRKAB2	192	1_Active_Promoter
Brg1_shBrg1_peak_10290	chr2	29092974	29093068	95	*	Promoter	TRMT61B	137	1_Active_Promoter
Brg1_shBrg1_peak_10291	chr2	29117598	29118044	447	*	Promoter	WDR43	128	1_Active_Promoter
Brg1_shBrg1_peak_10292	chr2	30369852	30370291	440	*	Promoter	YPEL5	308	1_Active_Promoter
Brg1_shBrg1_peak_10293	chr2	30370573	30370752	180	*	Promoter	YPEL5	153	1_Active_Promoter
Brg1_shBrg1_peak_10294	chr2	30370821	30370998	178	*	Promoter	YPEL5	8332	1_Active_Promoter
Brg1_shBrg1_peak_10295	chr2	30454018	30454108	91	*	Promoter	LBH	331	3_Poised_Promoter
Brg1_shBrg1_peak_10296	chr2	30670133	30670244	112	*	Promoter	LCLAT1	63	1_Active_Promoter
Brg1_shBrg1_peak_10297	chr2	30670457	30670640	184	*	Promoter	RP11-523J2.1	230077	1_Active_Promoter
Brg1_shBrg1_peak_10298	chr2	32234538	32234996	459	*	Promoter	MEMO1	674	1_Active_Promoter
Brg1_shBrg1_peak_10299	chr2	32235503	32235684	182	*	Promoter	MEMO1	30	1_Active_Promoter
Brg1_shBrg1_peak_103	chr1	2139617	2139742	126	*	Promoter	RP11-181G12.4	4280	4_Strong_Enhancer
Brg1_shBrg1_peak_1030	chr1	146709140	146709246	107	*	Intron	CHD1L	5095	4_Strong_Enhancer
Brg1_shBrg1_peak_10300	chr2	32235801	32236165	365	*	Promoter	MEMO1	57	1_Active_Promoter
Brg1_shBrg1_peak_10301	chr2	32288780	32289271	492	*	Promoter	SPAST	9	1_Active_Promoter
Brg1_shBrg1_peak_10302	chr2	32390418	32390694	277	*	Promoter	RP11-563N4.1	267	1_Active_Promoter
Brg1_shBrg1_peak_10303	chr2	32391030	32391130	101	*	Promoter	DDX50P1	35586	1_Active_Promoter
Brg1_shBrg1_peak_10304	chr2	32503035	32503484	450	*	Promoter	YIPF4	38	1_Active_Promoter
Brg1_shBrg1_peak_10305	chr2	32554709	32554805	97	*	Distal	BIRC6	27336	4_Strong_Enhancer
Brg1_shBrg1_peak_10306	chr2	32581597	32582786	1190	*	Promoter	BIRC6-AS1	22473	1_Active_Promoter
Brg1_shBrg1_peak_10307	chr2	32582901	32582990	90	*	Promoter	BIRC6-AS1	21719	1_Active_Promoter
Brg1_shBrg1_peak_10308	chr2	32686057	32686155	99	*	Intron	BIRC6	11951	10_Txn_Elongation
Brg1_shBrg1_peak_10309	chr2	32853223	32853309	87	*	Promoter	MIR4765	7053	1_Active_Promoter
Brg1_shBrg1_peak_1031	chr1	146714388	146714693	306	*	Promoter	FMO5	157	1_Active_Promoter
Brg1_shBrg1_peak_10310	chr2	33141295	33141675	381	*	Intron	AL121656.5	10706	15_Repetitive/CNV
Brg1_shBrg1_peak_10311	chr2	33171947	33172054	108	*	Promoter	LTBP1	36	2_Weak_Promoter
Brg1_shBrg1_peak_10312	chr2	33172167	33172294	128	*	Promoter	SNORD112	44158	2_Weak_Promoter
Brg1_shBrg1_peak_10313	chr2	33172414	33172490	77	*	Promoter	SNORD112	43936	2_Weak_Promoter
Brg1_shBrg1_peak_10314	chr2	33824751	33824862	112	*	Promoter	ATP6V0E1P3	2299	1_Active_Promoter
Brg1_shBrg1_peak_10315	chr2	36582423	36582758	336	*	Promoter	CRIM1	476	1_Active_Promoter
Brg1_shBrg1_peak_10316	chr2	36582897	36583696	800	*	Promoter	CRIM1	287	1_Active_Promoter
Brg1_shBrg1_peak_10317	chr2	36583854	36584283	430	*	Promoter	CRIM1	12187	1_Active_Promoter
Brg1_shBrg1_peak_10318	chr2	36608438	36608647	210	*	Intron	CRIM1	98141	4_Strong_Enhancer
Brg1_shBrg1_peak_10319	chr2	36824952	36825284	333	*	Promoter	FEZ2	164	2_Weak_Promoter
Brg1_shBrg1_peak_1032	chr1	147071190	147071398	209	*	Promoter	BCL9	691	1_Active_Promoter
Brg1_shBrg1_peak_10320	chr2	37193506	37193720	215	*	Promoter	STRN	0	1_Active_Promoter
Brg1_shBrg1_peak_10321	chr2	37383712	37383853	142	*	Promoter	EIF2AK2	390	1_Active_Promoter
Brg1_shBrg1_peak_10322	chr2	37383922	37384141	220	*	Promoter	EIF2AK2	141	1_Active_Promoter
Brg1_shBrg1_peak_10323	chr2	37384232	37384537	306	*	Promoter	SULT6B1	31396	1_Active_Promoter
Brg1_shBrg1_peak_10324	chr2	37423724	37424025	302	*	Promoter	RP11-423P10.2	12141	1_Active_Promoter
Brg1_shBrg1_peak_10325	chr2	37458384	37458453	70	*	Promoter	CEBPZ	91	1_Active_Promoter
Brg1_shBrg1_peak_10326	chr2	37458884	37459140	257	*	Promoter	NDUFAF7	10067	1_Active_Promoter
Brg1_shBrg1_peak_10327	chr2	37551235	37552029	795	*	Promoter	PRKD3	316	1_Active_Promoter
Brg1_shBrg1_peak_10328	chr2	37552149	37552220	72	*	Promoter	AC007391.2	296	2_Weak_Promoter
Brg1_shBrg1_peak_10329	chr2	37572114	37572187	74	*	Promoter	QPCT	13702	2_Weak_Promoter
Brg1_shBrg1_peak_1033	chr1	147142054	147142130	77	*	Promoter	ACP6	75	1_Active_Promoter
Brg1_shBrg1_peak_10330	chr2	38152051	38152131	81	*	Promoter	RMDN2	368	1_Active_Promoter
Brg1_shBrg1_peak_10331	chr2	38152892	38153041	150	*	Promoter	RMDN2	2933	1_Active_Promoter
Brg1_shBrg1_peak_10332	chr2	38603752	38603951	200	*	Promoter	ATL2	544	1_Active_Promoter
Brg1_shBrg1_peak_10333	chr2	38604026	38604401	376	*	Promoter	ATL2	182	1_Active_Promoter
Brg1_shBrg1_peak_10334	chr2	38755261	38755388	128	*	Distal	RP11-541E12.1	7510	3_Poised_Promoter
Brg1_shBrg1_peak_10335	chr2	38763501	38763606	106	*	Promoter	HNRNPLL	33422	2_Weak_Promoter
Brg1_shBrg1_peak_10336	chr2	38827685	38827827	143	*	Promoter	AC011247.3	981	1_Active_Promoter
Brg1_shBrg1_peak_10337	chr2	38829127	38830134	1008	*	Promoter	HNRNPLL	135	1_Active_Promoter
Brg1_shBrg1_peak_10338	chr2	38830417	38830487	71	*	Promoter	HNRNPLL	273	1_Active_Promoter
Brg1_shBrg1_peak_10339	chr2	38977632	38977946	315	*	Promoter	SRSF7	488	1_Active_Promoter
Brg1_shBrg1_peak_1034	chr1	147511033	147511126	94	*	Promoter	RNVU1-9	85	1_Active_Promoter
Brg1_shBrg1_peak_10340	chr2	38978789	38978894	106	*	Promoter	TTC39DP	11832	1_Active_Promoter
Brg1_shBrg1_peak_10341	chr2	39102686	39102816	131	*	Promoter	DHX57	267	1_Active_Promoter
Brg1_shBrg1_peak_10342	chr2	39346954	39347139	186	*	Promoter	SOS1	542	1_Active_Promoter
Brg1_shBrg1_peak_10343	chr2	39347236	39347350	115	*	Promoter	SOS1	295	1_Active_Promoter
Brg1_shBrg1_peak_10344	chr2	39347419	39347753	335	*	Promoter	SOS1	2	1_Active_Promoter
Brg1_shBrg1_peak_10345	chr2	39348196	39348646	451	*	Promoter	SOS1	3062	1_Active_Promoter
Brg1_shBrg1_peak_10346	chr2	39351625	39351881	257	*	Promoter	Y_RNA	4312	2_Weak_Promoter
Brg1_shBrg1_peak_10347	chr2	39365758	39365937	180	*	Distal	CDKL4	48998	4_Strong_Enhancer
Brg1_shBrg1_peak_10348	chr2	39366092	39366161	70	*	Distal	CDKL4	48719	4_Strong_Enhancer
Brg1_shBrg1_peak_10349	chr2	39663955	39664364	410	*	Promoter	MAP4K3	44	1_Active_Promoter
Brg1_shBrg1_peak_1035	chr1	147931140	147931592	453	*	Promoter	RP11-495P10.2	512	1_Active_Promoter
Brg1_shBrg1_peak_10350	chr2	39664617	39664751	135	*	Promoter	AC007246.3	16293	1_Active_Promoter
Brg1_shBrg1_peak_10351	chr2	39665023	39665106	84	*	Promoter	AC007246.3	15913	1_Active_Promoter
Brg1_shBrg1_peak_10352	chr2	39715903	39715989	87	*	Intron	AC007246.3	25338	5_Strong_Enhancer
Brg1_shBrg1_peak_10353	chr2	39731423	39731492	70	*	Intron	AC007246.3	9827	4_Strong_Enhancer
Brg1_shBrg1_peak_10354	chr2	39731781	39731850	70	*	Intron	AC007246.3	9469	4_Strong_Enhancer
Brg1_shBrg1_peak_10355	chr2	39743040	39743164	125	*	Promoter	AC007246.3	902	4_Strong_Enhancer
Brg1_shBrg1_peak_10356	chr2	39743238	39743307	70	*	Promoter	AC007246.3	732	4_Strong_Enhancer
Brg1_shBrg1_peak_10357	chr2	39743929	39744000	72	*	Promoter	AC007246.3	40	4_Strong_Enhancer
Brg1_shBrg1_peak_10358	chr2	39893095	39893382	288	*	Promoter	TMEM178A	21206	3_Poised_Promoter
Brg1_shBrg1_peak_10359	chr2	40006076	40006442	367	*	Promoter	THUMPD2	30	1_Active_Promoter
Brg1_shBrg1_peak_1036	chr1	147932186	147932324	139	*	Promoter	PPIAL4A	23161	2_Weak_Promoter
Brg1_shBrg1_peak_10360	chr2	42274433	42274949	517	*	Promoter	PKDCC	466	2_Weak_Promoter
Brg1_shBrg1_peak_10361	chr2	42275382	42275483	102	*	Promoter	PKDCC	284	1_Active_Promoter
Brg1_shBrg1_peak_10362	chr2	42275793	42275917	125	*	Promoter	PKDCC	56	1_Active_Promoter
Brg1_shBrg1_peak_10363	chr2	42277007	42277177	171	*	Intron	PKDCC	4687	4_Strong_Enhancer
Brg1_shBrg1_peak_10364	chr2	42319479	42319628	150	*	Distal	EML4	76934	4_Strong_Enhancer
Brg1_shBrg1_peak_10365	chr2	42360122	42360196	75	*	Distal	EML4	36328	4_Strong_Enhancer
Brg1_shBrg1_peak_10366	chr2	42360484	42360716	233	*	Distal	EML4	35887	4_Strong_Enhancer
Brg1_shBrg1_peak_10367	chr2	42364047	42364289	243	*	Distal	EML4	32319	4_Strong_Enhancer
Brg1_shBrg1_peak_10368	chr2	42364600	42364675	76	*	Distal	EML4	31850	4_Strong_Enhancer
Brg1_shBrg1_peak_10369	chr2	42368338	42368407	70	*	Distal	EML4	28115	4_Strong_Enhancer
Brg1_shBrg1_peak_1037	chr1	148000659	148000737	79	*	Promoter	NBPF14	25147	1_Active_Promoter
Brg1_shBrg1_peak_10370	chr2	42396567	42396707	141	*	Promoter	AC083949.1	731	1_Active_Promoter
Brg1_shBrg1_peak_10371	chr2	42396787	42397004	218	*	Promoter	AC083949.1	473	1_Active_Promoter
Brg1_shBrg1_peak_10372	chr2	42397081	42397276	196	*	Promoter	AC083949.1	190	1_Active_Promoter
Brg1_shBrg1_peak_10373	chr2	42418880	42419198	319	*	Intron	EML4	91007	4_Strong_Enhancer
Brg1_shBrg1_peak_10374	chr2	42588017	42588103	87	*	Promoter	COX7A2L	226	1_Active_Promoter
Brg1_shBrg1_peak_10375	chr2	42588199	42588279	81	*	Promoter	COX7A2L	47	1_Active_Promoter
Brg1_shBrg1_peak_10376	chr2	42719756	42719837	82	*	Intron	KCNG3	1318	2_Weak_Promoter
Brg1_shBrg1_peak_10377	chr2	42720133	42720217	85	*	Promoter	KCNG3	939	2_Weak_Promoter
Brg1_shBrg1_peak_10378	chr2	42720364	42721788	1425	*	Promoter	KCNG3	38	1_Active_Promoter
Brg1_shBrg1_peak_10379	chr2	42721864	42722007	144	*	Promoter	AC025750.7	38644	1_Active_Promoter
Brg1_shBrg1_peak_1038	chr1	148176284	148176400	117	*	Distal	RP11-289I10.2	16993	1_Active_Promoter
Brg1_shBrg1_peak_10380	chr2	42795493	42795567	75	*	Promoter	MTA3	124	2_Weak_Promoter
Brg1_shBrg1_peak_10381	chr2	42795762	42796318	557	*	Promoter	MTA3	481	1_Active_Promoter
Brg1_shBrg1_peak_10382	chr2	42796420	42796563	144	*	Promoter	MTA3	30	1_Active_Promoter
Brg1_shBrg1_peak_10383	chr2	42832316	42832438	123	*	Intron	MTA3	8435	11_Weak_Txn
Brg1_shBrg1_peak_10384	chr2	42833322	42833424	103	*	Intron	MTA3	7439	11_Weak_Txn
Brg1_shBrg1_peak_10385	chr2	43019561	43020564	1004	*	Promoter	FTOP1	5787	1_Active_Promoter
Brg1_shBrg1_peak_10386	chr2	43020685	43020754	70	*	Promoter	FTOP1	5130	1_Active_Promoter
Brg1_shBrg1_peak_10387	chr2	43037071	43037769	699	*	Distal	AC098824.6	17334	1_Active_Promoter
Brg1_shBrg1_peak_10388	chr2	43038056	43038416	361	*	Distal	AC098824.6	16518	1_Active_Promoter
Brg1_shBrg1_peak_10389	chr2	43038498	43038567	70	*	Distal	AC098824.6	16222	1_Active_Promoter
Brg1_shBrg1_peak_1039	chr1	148176725	148176807	83	*	Distal	RP11-289I10.2	16569	2_Weak_Promoter
Brg1_shBrg1_peak_10390	chr2	43152196	43152331	136	*	Distal	AC016735.1	80934	4_Strong_Enhancer
Brg1_shBrg1_peak_10391	chr2	43201877	43201946	70	*	Distal	AC016735.1	31286	4_Strong_Enhancer
Brg1_shBrg1_peak_10392	chr2	43202250	43202821	572	*	Distal	AC016735.1	30662	4_Strong_Enhancer
Brg1_shBrg1_peak_10393	chr2	43205819	43206096	278	*	Distal	AC016735.1	27240	4_Strong_Enhancer
Brg1_shBrg1_peak_10394	chr2	43206233	43206325	93	*	Distal	AC016735.1	26918	4_Strong_Enhancer
Brg1_shBrg1_peak_10395	chr2	43206609	43206730	122	*	Distal	AC016735.1	26528	4_Strong_Enhancer
Brg1_shBrg1_peak_10396	chr2	43385595	43385664	70	*	Distal	ZFP36L2	67886	4_Strong_Enhancer
Brg1_shBrg1_peak_10397	chr2	43385863	43385949	87	*	Distal	ZFP36L2	67609	4_Strong_Enhancer
Brg1_shBrg1_peak_10398	chr2	43405915	43405985	71	*	Distal	ZFP36L2	47565	4_Strong_Enhancer
Brg1_shBrg1_peak_10399	chr2	43406127	43406211	85	*	Distal	ZFP36L2	47346	4_Strong_Enhancer
Brg1_shBrg1_peak_104	chr1	2145802	2145933	132	*	Promoter	SKI	14264	2_Weak_Promoter
Brg1_shBrg1_peak_1040	chr1	148555561	148555765	205	*	Promoter	NBPF15	313	1_Active_Promoter
Brg1_shBrg1_peak_10400	chr2	43421085	43421198	114	*	Distal	ZFP36L2	32374	4_Strong_Enhancer
Brg1_shBrg1_peak_10401	chr2	43421307	43421403	97	*	Distal	ZFP36L2	32160	4_Strong_Enhancer
Brg1_shBrg1_peak_10402	chr2	43421567	43421717	151	*	Distal	ZFP36L2	31873	4_Strong_Enhancer
Brg1_shBrg1_peak_10403	chr2	43421792	43421963	172	*	Distal	ZFP36L2	31638	4_Strong_Enhancer
Brg1_shBrg1_peak_10404	chr2	43423250	43423393	144	*	Distal	ZFP36L2	30194	7_Weak_Enhancer
Brg1_shBrg1_peak_10405	chr2	43447284	43447383	100	*	Distal	ZFP36L2	6182	1_Active_Promoter
Brg1_shBrg1_peak_10406	chr2	43451274	43455081	3808	*	Promoter	ZFP36L2	338	1_Active_Promoter
Brg1_shBrg1_peak_10407	chr2	43524731	43524860	130	*	Intron	THADA	74578	11_Weak_Txn
Brg1_shBrg1_peak_10408	chr2	43525158	43525250	93	*	Intron	THADA	74169	7_Weak_Enhancer
Brg1_shBrg1_peak_10409	chr2	43525830	43525950	121	*	Intron	THADA	73483	4_Strong_Enhancer
Brg1_shBrg1_peak_1041	chr1	148854166	148854288	123	*	Promoter	NKAIN1P1	10945	3_Poised_Promoter
Brg1_shBrg1_peak_10410	chr2	43823001	43823131	131	*	Promoter	THADA	44	1_Active_Promoter
Brg1_shBrg1_peak_10411	chr2	43823427	43823496	70	*	Promoter	Y_RNA	24659	1_Active_Promoter
Brg1_shBrg1_peak_10412	chr2	43824087	43824195	109	*	Promoter	Y_RNA	23979	2_Weak_Promoter
Brg1_shBrg1_peak_10413	chr2	43864447	43864692	246	*	Promoter	C1GALT1C1L	38889	2_Weak_Promoter
Brg1_shBrg1_peak_10414	chr2	44065374	44065482	109	*	Promoter	ABCG5	458	1_Active_Promoter
Brg1_shBrg1_peak_10415	chr2	44065688	44065919	232	*	Promoter	ABCG5	83	1_Active_Promoter
Brg1_shBrg1_peak_10416	chr2	44066042	44066111	70	*	Promoter	ABCG8	24	1_Active_Promoter
Brg1_shBrg1_peak_10417	chr2	44066202	44066322	121	*	Promoter	RNU6-1048P	53564	1_Active_Promoter
Brg1_shBrg1_peak_10418	chr2	44222789	44223132	344	*	Promoter	LRPPRC	152	1_Active_Promoter
Brg1_shBrg1_peak_10419	chr2	44396092	44396754	663	*	Promoter	PPM1B	31899	1_Active_Promoter
Brg1_shBrg1_peak_1042	chr1	148854536	148854739	204	*	Promoter	NKAIN1P1	10535	2_Weak_Promoter
Brg1_shBrg1_peak_10420	chr2	44589063	44589375	313	*	Promoter	CAMKMT	22	1_Active_Promoter
Brg1_shBrg1_peak_10421	chr2	44636227	44636311	85	*	Intron	CAMKMT	267461	11_Weak_Txn
Brg1_shBrg1_peak_10422	chr2	45179781	45179850	70	*	Distal	AC012354.6	1985	3_Poised_Promoter
Brg1_shBrg1_peak_10423	chr2	45182746	45182832	87	*	Promoter	AC012354.8	40760	3_Poised_Promoter
Brg1_shBrg1_peak_10424	chr2	45484130	45484224	95	*	Intron	LINC01121	66254	1_Active_Promoter
Brg1_shBrg1_peak_10425	chr2	45870780	45870849	70	*	Distal	PRKCE	7667	3_Poised_Promoter
Brg1_shBrg1_peak_10426	chr2	45870956	45871149	194	*	Distal	PRKCE	7429	3_Poised_Promoter
Brg1_shBrg1_peak_10427	chr2	45877166	45877345	180	*	Distal	PRKCE	1226	2_Weak_Promoter
Brg1_shBrg1_peak_10428	chr2	45877984	45878109	126	*	Promoter	PRKCE	435	1_Active_Promoter
Brg1_shBrg1_peak_10429	chr2	45878326	45878576	251	*	Promoter	PRKCE	30	2_Weak_Promoter
Brg1_shBrg1_peak_1043	chr1	148855131	148855255	125	*	Intron	NKAIN1P1	9979	2_Weak_Promoter
Brg1_shBrg1_peak_10430	chr2	46219472	46219639	168	*	Intron	PRKCE	8483	4_Strong_Enhancer
Brg1_shBrg1_peak_10431	chr2	46219822	46219897	76	*	Intron	PRKCE	8179	4_Strong_Enhancer
Brg1_shBrg1_peak_10432	chr2	46503393	46503477	85	*	Distal	EPAS1	17368	11_Weak_Txn
Brg1_shBrg1_peak_10433	chr2	46523943	46524091	149	*	Promoter	EPAS1	521	2_Weak_Promoter
Brg1_shBrg1_peak_10434	chr2	46524166	46524248	83	*	Promoter	EPAS1	331	1_Active_Promoter
Brg1_shBrg1_peak_10435	chr2	46524550	46524758	209	*	Promoter	EPAS1	246	1_Active_Promoter
Brg1_shBrg1_peak_10436	chr2	46524893	46525405	513	*	Promoter	EPAS1	37677	1_Active_Promoter
Brg1_shBrg1_peak_10437	chr2	46525560	46526587	1028	*	Intron	EPAS1	36753	1_Active_Promoter
Brg1_shBrg1_peak_10438	chr2	46526895	46527152	258	*	Intron	EPAS1	35803	1_Active_Promoter
Brg1_shBrg1_peak_10439	chr2	46533507	46533576	70	*	Intron	EPAS1	29285	4_Strong_Enhancer
Brg1_shBrg1_peak_10440	chr2	46541905	46541974	70	*	Intron	EPAS1	20887	4_Strong_Enhancer
Brg1_shBrg1_peak_10441	chr2	46542588	46542706	119	*	Intron	EPAS1	20179	4_Strong_Enhancer
Brg1_shBrg1_peak_10442	chr2	46563189	46563271	83	*	Promoter	EPAS1	20021	2_Weak_Promoter
Brg1_shBrg1_peak_10443	chr2	46770270	46770418	149	*	Promoter	RHOQ	192	2_Weak_Promoter
Brg1_shBrg1_peak_10444	chr2	46770526	46770603	78	*	Promoter	RHOQ	339	2_Weak_Promoter
Brg1_shBrg1_peak_10445	chr2	46843633	46843706	74	*	Promoter	PIGF	497	1_Active_Promoter
Brg1_shBrg1_peak_10446	chr2	46843994	46844098	105	*	Promoter	PIGF	120	1_Active_Promoter
Brg1_shBrg1_peak_10447	chr2	46926319	46926840	522	*	Promoter	RP11-333I13.1	78340	1_Active_Promoter
Brg1_shBrg1_peak_10448	chr2	47140826	47140911	86	*	Promoter	MCFD2	342	4_Strong_Enhancer
Brg1_shBrg1_peak_10449	chr2	47142411	47142893	483	*	Promoter	MCFD2	264	1_Active_Promoter
Brg1_shBrg1_peak_10450	chr2	47143129	47143198	70	*	Promoter	MCFD2	27	1_Active_Promoter
Brg1_shBrg1_peak_10451	chr2	47143347	47143416	70	*	Promoter	TTC7A	24929	1_Active_Promoter
Brg1_shBrg1_peak_10452	chr2	47167313	47167406	94	*	Promoter	TTC7A	951	4_Strong_Enhancer
Brg1_shBrg1_peak_10453	chr2	47167841	47168484	644	*	Promoter	TTC7A	148	1_Active_Promoter
Brg1_shBrg1_peak_10454	chr2	47169159	47169484	326	*	Promoter	TTC7A	8236	1_Active_Promoter
Brg1_shBrg1_peak_10455	chr2	47257542	47257627	86	*	Intron	TTC7A	3707	5_Strong_Enhancer
Brg1_shBrg1_peak_10456	chr2	47260889	47261069	181	*	Promoter	TTC7A	312	4_Strong_Enhancer
Brg1_shBrg1_peak_10457	chr2	47261945	47262253	309	*	Promoter	AC093732.1	5561	4_Strong_Enhancer
Brg1_shBrg1_peak_10458	chr2	47262787	47263010	224	*	Intron	AC093732.1	4762	4_Strong_Enhancer
Brg1_shBrg1_peak_10459	chr2	47271019	47271102	84	*	Intron	TTC7A	2391	5_Strong_Enhancer
Brg1_shBrg1_peak_10460	chr2	47298094	47298219	126	*	Intron	C2orf61	37765	4_Strong_Enhancer
Brg1_shBrg1_peak_10461	chr2	47303831	47303916	86	*	Intron	C2orf61	32048	4_Strong_Enhancer
Brg1_shBrg1_peak_10462	chr2	47304320	47304394	75	*	Intron	C2orf61	31564	4_Strong_Enhancer
Brg1_shBrg1_peak_10463	chr2	47304495	47304585	91	*	Intron	C2orf61	31381	4_Strong_Enhancer
Brg1_shBrg1_peak_10464	chr2	47304691	47304762	72	*	Intron	C2orf61	31195	4_Strong_Enhancer
Brg1_shBrg1_peak_10465	chr2	47305071	47305164	94	*	Intron	C2orf61	30804	4_Strong_Enhancer
Brg1_shBrg1_peak_10466	chr2	47305251	47305324	74	*	Intron	C2orf61	30634	4_Strong_Enhancer
Brg1_shBrg1_peak_10467	chr2	47305533	47305643	111	*	Intron	C2orf61	30333	4_Strong_Enhancer
Brg1_shBrg1_peak_10468	chr2	47305937	47306127	191	*	Intron	C2orf61	29889	4_Strong_Enhancer
Brg1_shBrg1_peak_10469	chr2	47306949	47307061	113	*	Intron	C2orf61	28916	4_Strong_Enhancer
Brg1_shBrg1_peak_10470	chr2	47402693	47402851	159	*	Promoter	CALM2	817	1_Active_Promoter
Brg1_shBrg1_peak_10471	chr2	47403068	47403370	303	*	Promoter	CALM2	370	1_Active_Promoter
Brg1_shBrg1_peak_10472	chr2	47403768	47404080	313	*	Promoter	AC106869.2	49006	1_Active_Promoter
Brg1_shBrg1_peak_10473	chr2	47418729	47418811	83	*	Distal	AC106869.2	34160	2_Weak_Promoter
Brg1_shBrg1_peak_10474	chr2	47538096	47538252	157	*	Intron	BCYRN1	20022	4_Strong_Enhancer
Brg1_shBrg1_peak_10475	chr2	47596099	47597087	989	*	Promoter	EPCAM	18	1_Active_Promoter
Brg1_shBrg1_peak_10476	chr2	47630316	47630809	494	*	Promoter	MSH2	77371	1_Active_Promoter
Brg1_shBrg1_peak_10477	chr2	47660077	47660190	114	*	Intron	MSH2	47800	7_Weak_Enhancer
Brg1_shBrg1_peak_10478	chr2	47797365	47797444	80	*	Promoter	KCNK12	47	3_Poised_Promoter
Brg1_shBrg1_peak_10479	chr2	47798276	47798516	241	*	Promoter	AC138655.1	1202	3_Poised_Promoter
Brg1_shBrg1_peak_10480	chr2	47798586	47798676	91	*	Promoter	AC138655.1	967	3_Poised_Promoter
Brg1_shBrg1_peak_10481	chr2	47979853	47979923	71	*	Intron	RNU6-688P	28627	1_Active_Promoter
Brg1_shBrg1_peak_10482	chr2	48009526	48009698	173	*	Promoter	MSH6	606	1_Active_Promoter
Brg1_shBrg1_peak_10483	chr2	48009899	48010200	302	*	Promoter	MSH6	169	1_Active_Promoter
Brg1_shBrg1_peak_10484	chr2	48010347	48010460	114	*	Promoter	MSH6	318	1_Active_Promoter
Brg1_shBrg1_peak_10485	chr2	48010538	48010667	130	*	Promoter	MSH6	119	1_Active_Promoter
Brg1_shBrg1_peak_10486	chr2	48131928	48132933	1006	*	Promoter	FBXO11	274	1_Active_Promoter
Brg1_shBrg1_peak_10487	chr2	48133005	48133306	302	*	Promoter	AC079807.2	63	1_Active_Promoter
Brg1_shBrg1_peak_10488	chr2	48133387	48133666	280	*	Promoter	AC079807.2	440	1_Active_Promoter
Brg1_shBrg1_peak_10489	chr2	48338578	48339097	520	*	Intron	AC079807.4	53233	1_Active_Promoter
Brg1_shBrg1_peak_1049	chr1	148929626	148929914	289	*	Intron	RP11-14N7.2	3012	4_Strong_Enhancer
Brg1_shBrg1_peak_10490	chr2	48339479	48339589	111	*	Intron	AC079807.4	52536	1_Active_Promoter
Brg1_shBrg1_peak_10491	chr2	48448280	48448349	70	*	Intron	AC079807.4	19805	5_Strong_Enhancer
Brg1_shBrg1_peak_10492	chr2	48449426	48449550	125	*	Intron	AC079807.4	18631	5_Strong_Enhancer
Brg1_shBrg1_peak_10493	chr2	48449653	48449760	108	*	Intron	AC079807.4	18413	5_Strong_Enhancer
Brg1_shBrg1_peak_10494	chr2	48541834	48542293	460	*	Promoter	RNU4-49P	25899	1_Active_Promoter
Brg1_shBrg1_peak_10495	chr2	48542414	48542585	172	*	Promoter	RNU4-49P	25463	1_Active_Promoter
Brg1_shBrg1_peak_10496	chr2	48543065	48543139	75	*	Intron	RNU4-49P	24860	1_Active_Promoter
Brg1_shBrg1_peak_10497	chr2	48667947	48668266	320	*	Promoter	PPP1R21	159	1_Active_Promoter
Brg1_shBrg1_peak_10498	chr2	48757556	48757629	74	*	Promoter	STON1-GTF2A1L	38564	2_Weak_Promoter
Brg1_shBrg1_peak_10499	chr2	54013843	54013973	131	*	Promoter	ASB3	75	1_Active_Promoter
Brg1_shBrg1_peak_105	chr1	2158169	2158323	155	*	Distal	SKI	1885	1_Active_Promoter
Brg1_shBrg1_peak_1050	chr1	148930022	148930091	70	*	Intron	RP11-14N7.2	2726	4_Strong_Enhancer
Brg1_shBrg1_peak_10500	chr2	54197347	54197490	144	*	Promoter	PSME4	494	1_Active_Promoter
Brg1_shBrg1_peak_10501	chr2	54197586	54197917	332	*	Promoter	PSME4	161	1_Active_Promoter
Brg1_shBrg1_peak_10502	chr2	54197995	54198428	434	*	Promoter	ACYP2	26	1_Active_Promoter
Brg1_shBrg1_peak_10503	chr2	54271467	54271616	150	*	Intron	HMGB1P31	6927	4_Strong_Enhancer
Brg1_shBrg1_peak_10504	chr2	54342565	54342917	353	*	Promoter	ACYP2	99	1_Active_Promoter
Brg1_shBrg1_peak_10505	chr2	54557573	54557861	289	*	Promoter	C2orf73	319	4_Strong_Enhancer
Brg1_shBrg1_peak_10506	chr2	54682886	54683111	226	*	Promoter	SPTBN1	421	1_Active_Promoter
Brg1_shBrg1_peak_10507	chr2	54683458	54684492	1035	*	Promoter	SPTBN1	420	1_Active_Promoter
Brg1_shBrg1_peak_10508	chr2	54684793	54684914	122	*	Promoter	SPTBN1	58025	1_Active_Promoter
Brg1_shBrg1_peak_10509	chr2	54684987	54685056	70	*	Promoter	SPTBN1	57857	1_Active_Promoter
Brg1_shBrg1_peak_1051	chr1	148930169	148930279	111	*	Intron	RP11-14N7.2	2558	4_Strong_Enhancer
Brg1_shBrg1_peak_10510	chr2	54784877	54784963	87	*	Promoter	SPTBN1	608	4_Strong_Enhancer
Brg1_shBrg1_peak_10511	chr2	54785037	54786008	972	*	Promoter	SPTBN1	6	1_Active_Promoter
Brg1_shBrg1_peak_10512	chr2	54786343	54786433	91	*	Promoter	SPTBN1	93264	1_Active_Promoter
Brg1_shBrg1_peak_10513	chr2	54786655	54786906	252	*	Intron	SPTBN1	92872	1_Active_Promoter
Brg1_shBrg1_peak_10514	chr2	54787590	54787682	93	*	Intron	SPTBN1	92016	1_Active_Promoter
Brg1_shBrg1_peak_10515	chr2	54797143	54797240	98	*	Intron	SPTBN1	82461	4_Strong_Enhancer
Brg1_shBrg1_peak_10516	chr2	54798310	54798403	94	*	Intron	SPTBN1	81296	4_Strong_Enhancer
Brg1_shBrg1_peak_10517	chr2	54799946	54800146	201	*	Intron	SPTBN1	79606	4_Strong_Enhancer
Brg1_shBrg1_peak_10518	chr2	54801555	54801638	84	*	Intron	SPTBN1	78056	4_Strong_Enhancer
Brg1_shBrg1_peak_10519	chr2	54816493	54816622	130	*	Intron	SPTBN1	63095	4_Strong_Enhancer
Brg1_shBrg1_peak_1052	chr1	148930969	148931386	418	*	Intron	RP11-14N7.2	1605	1_Active_Promoter
Brg1_shBrg1_peak_10520	chr2	54893920	54894036	117	*	Intron	AC093110.3	13201	4_Strong_Enhancer
Brg1_shBrg1_peak_10521	chr2	54950785	54951339	555	*	Promoter	EML6	614	1_Active_Promoter
Brg1_shBrg1_peak_10522	chr2	54951767	54952307	541	*	Promoter	AC104781.1	23501	2_Weak_Promoter
Brg1_shBrg1_peak_10523	chr2	55276042	55276393	352	*	Promoter	RTN4	114	1_Active_Promoter
Brg1_shBrg1_peak_10524	chr2	55276634	55276840	207	*	Promoter	RTN4	36	1_Active_Promoter
Brg1_shBrg1_peak_10525	chr2	55276909	55276994	86	*	Promoter	RTN4	558	1_Active_Promoter
Brg1_shBrg1_peak_10526	chr2	55277087	55277518	432	*	Promoter	RTN4	207	1_Active_Promoter
Brg1_shBrg1_peak_10527	chr2	55459111	55459184	74	*	Promoter	CLHC1	144	1_Active_Promoter
Brg1_shBrg1_peak_10528	chr2	55459831	55459962	132	*	Promoter	RPS27A	32	1_Active_Promoter
Brg1_shBrg1_peak_10529	chr2	55460077	55460275	199	*	Promoter	RPS27A	314	1_Active_Promoter
Brg1_shBrg1_peak_1053	chr1	148931484	148931686	203	*	Intron	RP11-14N7.2	1197	4_Strong_Enhancer
Brg1_shBrg1_peak_10530	chr2	55460399	55460549	151	*	Promoter	RPS27A	16	1_Active_Promoter
Brg1_shBrg1_peak_10531	chr2	55496356	55496442	87	*	Promoter	MTIF2	81	1_Active_Promoter
Brg1_shBrg1_peak_10532	chr2	55509068	55509663	596	*	Promoter	PRORSD1P	87	1_Active_Promoter
Brg1_shBrg1_peak_10533	chr2	55646805	55646962	158	*	Promoter	CCDC88A	106	1_Active_Promoter
Brg1_shBrg1_peak_10534	chr2	55647041	55647233	193	*	Promoter	BTF3P5	15618	2_Weak_Promoter
Brg1_shBrg1_peak_10535	chr2	55746398	55746503	106	*	Promoter	CFAP36	287	1_Active_Promoter
Brg1_shBrg1_peak_10536	chr2	55844403	55844481	79	*	Promoter	PPP4R3B	278	1_Active_Promoter
Brg1_shBrg1_peak_10537	chr2	55844580	55844704	125	*	Promoter	PPP4R3B	78	1_Active_Promoter
Brg1_shBrg1_peak_10538	chr2	58273789	58274420	632	*	Promoter	AC073215.1	15693	1_Active_Promoter
Brg1_shBrg1_peak_10539	chr2	58274489	58274574	86	*	Promoter	AC073215.1	15266	1_Active_Promoter
Brg1_shBrg1_peak_1054	chr1	148931934	148932026	93	*	Promoter	RP11-14N7.2	802	4_Strong_Enhancer
Brg1_shBrg1_peak_10540	chr2	58468089	58468318	230	*	Promoter	FANCL	188	1_Active_Promoter
Brg1_shBrg1_peak_10541	chr2	58468630	58468727	98	*	Promoter	EIF3FP3	9894	2_Weak_Promoter
Brg1_shBrg1_peak_10542	chr2	58655788	58655868	81	*	Promoter	AC007238.1	33336	3_Poised_Promoter
Brg1_shBrg1_peak_10543	chr2	58655941	58656076	136	*	Promoter	AC007238.1	33156	3_Poised_Promoter
Brg1_shBrg1_peak_10544	chr2	60781357	60781498	142	*	Promoter	RN7SL361P	86410	3_Poised_Promoter
Brg1_shBrg1_peak_10545	chr2	61108124	61108285	162	*	Promoter	LINC01185	242	1_Active_Promoter
Brg1_shBrg1_peak_10546	chr2	61108385	61108490	106	*	Promoter	LINC01185	9	1_Active_Promoter
Brg1_shBrg1_peak_10547	chr2	61108717	61109172	456	*	Promoter	RNU4-51P	29491	1_Active_Promoter
Brg1_shBrg1_peak_10548	chr2	61109538	61109622	85	*	Promoter	RNU4-51P	28855	1_Active_Promoter
Brg1_shBrg1_peak_10549	chr2	61244316	61244444	129	*	Promoter	PUS10	183	1_Active_Promoter
Brg1_shBrg1_peak_1055	chr1	149132794	149132941	148	*	Distal	RNU1-114P	14009	11_Weak_Txn
Brg1_shBrg1_peak_10550	chr2	61244892	61245038	147	*	Promoter	PUS10	421	1_Active_Promoter
Brg1_shBrg1_peak_10551	chr2	61245129	61245217	89	*	Promoter	PUS10	213	1_Active_Promoter
Brg1_shBrg1_peak_10552	chr2	61293027	61293601	575	*	Promoter	KIAA1841	46	1_Active_Promoter
Brg1_shBrg1_peak_10553	chr2	61293672	61293799	128	*	Promoter	KIAA1841	3723	1_Active_Promoter
Brg1_shBrg1_peak_10554	chr2	61404150	61404257	108	*	Promoter	AHSA2	347	1_Active_Promoter
Brg1_shBrg1_peak_10555	chr2	61404664	61404954	291	*	Promoter	AHSA2	991	1_Active_Promoter
Brg1_shBrg1_peak_10556	chr2	61405171	61405283	113	*	Promoter	AHSA2	573	1_Active_Promoter
Brg1_shBrg1_peak_10557	chr2	61697211	61697593	383	*	Promoter	USP34	420	1_Active_Promoter
Brg1_shBrg1_peak_10558	chr2	61697908	61698057	150	*	Promoter	RP11-355B11.2	338	6_Weak_Enhancer
Brg1_shBrg1_peak_10559	chr2	61698315	61698683	369	*	Promoter	RP11-355B11.2	13	1_Active_Promoter
Brg1_shBrg1_peak_1056	chr1	149198168	149198271	104	*	Distal	RNU1-92P	17078	13_Heterochrom/lo
Brg1_shBrg1_peak_10560	chr2	61698757	61698852	96	*	Promoter	RP11-355B11.2	11701	1_Active_Promoter
Brg1_shBrg1_peak_10561	chr2	61763731	61763884	154	*	Promoter	XPO1	435	1_Active_Promoter
Brg1_shBrg1_peak_10562	chr2	61764901	61765023	123	*	Promoter	XPO1	401	1_Active_Promoter
Brg1_shBrg1_peak_10563	chr2	61765282	61765398	117	*	Promoter	XPO1	23	1_Active_Promoter
Brg1_shBrg1_peak_10564	chr2	61765985	61766361	377	*	Promoter	AC016727.1	16319	1_Active_Promoter
Brg1_shBrg1_peak_10565	chr2	61912027	61912123	97	*	Distal	AC108039.1	26035	13_Heterochrom/lo
Brg1_shBrg1_peak_10566	chr2	61990899	61990978	80	*	Distal	RPS24P7	39337	1_Active_Promoter
Brg1_shBrg1_peak_10567	chr2	61991848	61991929	82	*	Distal	RPS24P7	38387	2_Weak_Promoter
Brg1_shBrg1_peak_10568	chr2	62081889	62081971	83	*	Promoter	RP11-681L4.1	1897	1_Active_Promoter
Brg1_shBrg1_peak_10569	chr2	62115581	62116005	425	*	Promoter	CCT4	10	1_Active_Promoter
Brg1_shBrg1_peak_1057	chr1	149224081	149224152	72	*	Promoter	RNVU1-18	102	1_Active_Promoter
Brg1_shBrg1_peak_10570	chr2	62116123	62116308	186	*	Promoter	COMMD1	16564	1_Active_Promoter
Brg1_shBrg1_peak_10571	chr2	62422699	62422922	224	*	Promoter	B3GNT2	435	4_Strong_Enhancer
Brg1_shBrg1_peak_10572	chr2	62423005	62423124	120	*	Promoter	B3GNT2	181	1_Active_Promoter
Brg1_shBrg1_peak_10573	chr2	62423235	62423643	409	*	Promoter	MIR5192	9519	1_Active_Promoter
Brg1_shBrg1_peak_10574	chr2	62423724	62423966	243	*	Promoter	MIR5192	9113	1_Active_Promoter
Brg1_shBrg1_peak_10575	chr2	62424225	62424380	156	*	Intron	MIR5192	8656	1_Active_Promoter
Brg1_shBrg1_peak_10576	chr2	62520985	62521096	112	*	Distal	RP11-642D6.1	56831	2_Weak_Promoter
Brg1_shBrg1_peak_10577	chr2	62684271	62684502	232	*	Distal	AC093159.1	5873	4_Strong_Enhancer
Brg1_shBrg1_peak_10578	chr2	62797808	62797926	119	*	Distal	AC092155.4	91893	4_Strong_Enhancer
Brg1_shBrg1_peak_10579	chr2	62798092	62798361	270	*	Distal	AC092155.4	91534	4_Strong_Enhancer
Brg1_shBrg1_peak_1058	chr1	149293913	149293982	70	*	Distal	RP11-403I13.9	19126	2_Weak_Promoter
Brg1_shBrg1_peak_10580	chr2	62804982	62805098	117	*	Distal	AC092155.4	84720	5_Strong_Enhancer
Brg1_shBrg1_peak_10581	chr2	62932368	62932438	71	*	Promoter	EHBP1	381	1_Active_Promoter
Brg1_shBrg1_peak_10582	chr2	62932897	62933030	134	*	Promoter	EHBP1	35	1_Active_Promoter
Brg1_shBrg1_peak_10583	chr2	62933293	62933564	272	*	Promoter	EHBP1	17	1_Active_Promoter
Brg1_shBrg1_peak_10584	chr2	63277217	63277716	500	*	Promoter	OTX1	407	1_Active_Promoter
Brg1_shBrg1_peak_10585	chr2	63278307	63278466	160	*	Promoter	RP11-511I11.2	31754	1_Active_Promoter
Brg1_shBrg1_peak_10586	chr2	63419969	63420097	129	*	Intron	AC074367.1	40676	4_Strong_Enhancer
Brg1_shBrg1_peak_10587	chr2	63949839	63949990	152	*	Intron	HNRNPA1P66	29847	11_Weak_Txn
Brg1_shBrg1_peak_10588	chr2	64067758	64067880	123	*	Promoter	UGP2	252	1_Active_Promoter
Brg1_shBrg1_peak_10589	chr2	64068356	64068620	265	*	Promoter	UGP2	353	1_Active_Promoter
Brg1_shBrg1_peak_1059	chr1	149576054	149576123	70	*	Promoter	RP11-353N4.6	820	2_Weak_Promoter
Brg1_shBrg1_peak_10590	chr2	64068774	64068914	141	*	Promoter	UGP2	0	1_Active_Promoter
Brg1_shBrg1_peak_10591	chr2	64245750	64246749	1000	*	Promoter	AC012368.1	69128	1_Active_Promoter
Brg1_shBrg1_peak_10592	chr2	64370773	64371528	756	*	Promoter	PELI1	343	1_Active_Promoter
Brg1_shBrg1_peak_10593	chr2	64680933	64681094	162	*	Promoter	LGALSL	87	1_Active_Promoter
Brg1_shBrg1_peak_10594	chr2	64681167	64681451	285	*	Promoter	LGALSL	269	1_Active_Promoter
Brg1_shBrg1_peak_10595	chr2	64681679	64682151	473	*	Promoter	AC008074.4	31569	1_Active_Promoter
Brg1_shBrg1_peak_10596	chr2	64751520	64752048	529	*	Promoter	AFTPH	26822	1_Active_Promoter
Brg1_shBrg1_peak_10597	chr2	64871728	64872050	323	*	Promoter	SERTAD2	9155	4_Strong_Enhancer
Brg1_shBrg1_peak_10598	chr2	64872190	64872259	70	*	Promoter	SERTAD2	8820	4_Strong_Enhancer
Brg1_shBrg1_peak_10599	chr2	64872363	64872455	93	*	Promoter	SERTAD2	8635	4_Strong_Enhancer
Brg1_shBrg1_peak_106	chr1	2158939	2159025	87	*	Distal	SKI	1149	1_Active_Promoter
Brg1_shBrg1_peak_1060	chr1	149577112	149577260	149	*	Promoter	RP11-277L2.3	107	1_Active_Promoter
Brg1_shBrg1_peak_10600	chr2	64880302	64881000	699	*	Promoter	SERTAD2	393	1_Active_Promoter
Brg1_shBrg1_peak_10601	chr2	64881225	64881966	742	*	Promoter	AC007365.4	11143	1_Active_Promoter
Brg1_shBrg1_peak_10602	chr2	64977565	64977634	70	*	Promoter	SERTAD2	427	1_Active_Promoter
Brg1_shBrg1_peak_10603	chr2	64977704	64978029	326	*	Promoter	SERTAD2	160	1_Active_Promoter
Brg1_shBrg1_peak_10604	chr2	64978570	64978737	168	*	Promoter	AC007365.2	24582	1_Active_Promoter
Brg1_shBrg1_peak_10605	chr2	64995056	64995234	179	*	Distal	AC007365.2	8090	3_Poised_Promoter
Brg1_shBrg1_peak_10606	chr2	64995481	64995580	100	*	Distal	AC007365.2	7705	3_Poised_Promoter
Brg1_shBrg1_peak_10607	chr2	65086832	65087048	217	*	Intron	AC007880.1	3817	2_Weak_Promoter
Brg1_shBrg1_peak_10608	chr2	65092489	65092614	126	*	Distal	AC007386.2	39717	2_Weak_Promoter
Brg1_shBrg1_peak_10609	chr2	65092711	65092879	169	*	Distal	AC007386.2	39473	2_Weak_Promoter
Brg1_shBrg1_peak_1061	chr1	149803651	149803776	126	*	Promoter	RP11-196G18.23	393	1_Active_Promoter
Brg1_shBrg1_peak_10610	chr2	65202679	65202748	70	*	Distal	SLC1A4	12895	5_Strong_Enhancer
Brg1_shBrg1_peak_10611	chr2	65215454	65216037	584	*	Promoter	SLC1A4	787	1_Active_Promoter
Brg1_shBrg1_peak_10612	chr2	65216124	65216217	94	*	Promoter	SLC1A4	362	1_Active_Promoter
Brg1_shBrg1_peak_10613	chr2	65216288	65216434	147	*	Promoter	SLC1A4	171	2_Weak_Promoter
Brg1_shBrg1_peak_10614	chr2	65216597	65217258	662	*	Promoter	RNU6-548P	4950	1_Active_Promoter
Brg1_shBrg1_peak_10615	chr2	65283613	65284187	575	*	Promoter	CEP68	13960	1_Active_Promoter
Brg1_shBrg1_peak_10616	chr2	65356615	65356826	212	*	Promoter	RAB1A	497	1_Active_Promoter
Brg1_shBrg1_peak_10617	chr2	65356907	65357190	284	*	Promoter	RAB1A	169	1_Active_Promoter
Brg1_shBrg1_peak_10618	chr2	65413065	65413492	428	*	Distal	RP11-420C9.1	17666	1_Active_Promoter
Brg1_shBrg1_peak_10619	chr2	65454563	65454671	109	*	Promoter	ACTR2	267	1_Active_Promoter
Brg1_shBrg1_peak_1062	chr1	149811745	149812235	491	*	Promoter	HIST2H3C	772	1_Active_Promoter
Brg1_shBrg1_peak_10620	chr2	65454896	65455492	597	*	Promoter	ACTR2	113	1_Active_Promoter
Brg1_shBrg1_peak_10621	chr2	65456021	65456099	79	*	Promoter	SPRED2	105844	1_Active_Promoter
Brg1_shBrg1_peak_10622	chr2	65527885	65528007	123	*	Distal	SPRED2	33958	2_Weak_Promoter
Brg1_shBrg1_peak_10623	chr2	65590183	65590326	144	*	Intron	SPRED2	3527	4_Strong_Enhancer
Brg1_shBrg1_peak_10624	chr2	65600406	65600483	78	*	Intron	SPRED2	4437	4_Strong_Enhancer
Brg1_shBrg1_peak_10625	chr2	65657705	65658985	1281	*	Promoter	SPRED2	963	1_Active_Promoter
Brg1_shBrg1_peak_10626	chr2	65659070	65659379	310	*	Promoter	SPRED2	84	1_Active_Promoter
Brg1_shBrg1_peak_10627	chr2	65659474	65659623	150	*	Promoter	SPRED2	220	1_Active_Promoter
Brg1_shBrg1_peak_10628	chr2	65662826	65663651	826	*	Promoter	AC074391.1	604	1_Active_Promoter
Brg1_shBrg1_peak_10629	chr2	65663781	65663995	215	*	Promoter	AC012370.3	18924	1_Active_Promoter
Brg1_shBrg1_peak_1063	chr1	149812320	149812452	133	*	Promoter	HIST2H3C	376	1_Active_Promoter
Brg1_shBrg1_peak_10630	chr2	65801289	65801363	75	*	Intron	RP11-418H16.1	49077	13_Heterochrom/lo
Brg1_shBrg1_peak_10631	chr2	66661166	66661557	392	*	Promoter	MEIS1	901	2_Weak_Promoter
Brg1_shBrg1_peak_10632	chr2	67624694	67624827	134	*	Promoter	ETAA1	5163	1_Active_Promoter
Brg1_shBrg1_peak_10633	chr2	68385121	68385253	133	*	Promoter	PNO1	15049	1_Active_Promoter
Brg1_shBrg1_peak_10634	chr2	68478627	68478871	245	*	Promoter	PPP3R1	911	1_Active_Promoter
Brg1_shBrg1_peak_10635	chr2	68479163	68479667	505	*	Promoter	PPP3R1	245	1_Active_Promoter
Brg1_shBrg1_peak_10636	chr2	68479980	68480350	371	*	Promoter	PPP3R1	3201	1_Active_Promoter
Brg1_shBrg1_peak_10637	chr2	68694748	68695231	484	*	Promoter	AC130709.1	61592	1_Active_Promoter
Brg1_shBrg1_peak_10638	chr2	69240542	69241069	528	*	Promoter	ANTXR1	61927	2_Weak_Promoter
Brg1_shBrg1_peak_10639	chr2	69613798	69613867	70	*	Promoter	GFPT1	545	1_Active_Promoter
Brg1_shBrg1_peak_1064	chr1	149813784	149813853	70	*	Promoter	HIST2H2AA3	657	1_Active_Promoter
Brg1_shBrg1_peak_10640	chr2	69613946	69614342	397	*	Promoter	GFPT1	233	1_Active_Promoter
Brg1_shBrg1_peak_10641	chr2	69664213	69664318	106	*	Promoter	NFU1	259	1_Active_Promoter
Brg1_shBrg1_peak_10642	chr2	69664396	69664539	144	*	Promoter	NFU1	57	1_Active_Promoter
Brg1_shBrg1_peak_10643	chr2	69870008	69870212	205	*	Promoter	AAK1	673	1_Active_Promoter
Brg1_shBrg1_peak_10644	chr2	69870469	69871106	638	*	Promoter	AAK1	0	1_Active_Promoter
Brg1_shBrg1_peak_10645	chr2	69968568	69968650	83	*	Promoter	ANXA4	494	1_Active_Promoter
Brg1_shBrg1_peak_10646	chr2	69968748	69969796	1049	*	Promoter	ANXA4	39019	1_Active_Promoter
Brg1_shBrg1_peak_10647	chr2	70056459	70056584	126	*	Promoter	GMCL1	250	1_Active_Promoter
Brg1_shBrg1_peak_10648	chr2	70056763	70057183	421	*	Promoter	GMCL1	12856	1_Active_Promoter
Brg1_shBrg1_peak_10649	chr2	70057261	70057386	126	*	Promoter	GMCL1	12506	1_Active_Promoter
Brg1_shBrg1_peak_1065	chr1	149814572	149814711	140	*	Promoter	RP11-196G18.24	2739	1_Active_Promoter
Brg1_shBrg1_peak_10650	chr2	70121009	70121078	70	*	Promoter	SNRNP27	45	1_Active_Promoter
Brg1_shBrg1_peak_10651	chr2	70141480	70141664	185	*	Promoter	MXD1	598	1_Active_Promoter
Brg1_shBrg1_peak_10652	chr2	70142297	70143019	723	*	Promoter	MXD1	22623	1_Active_Promoter
Brg1_shBrg1_peak_10653	chr2	70173976	70174093	118	*	Distal	snoU13	8740	4_Strong_Enhancer
Brg1_shBrg1_peak_10654	chr2	70175186	70175325	140	*	Distal	snoU13	7519	2_Weak_Promoter
Brg1_shBrg1_peak_10655	chr2	70175811	70175880	70	*	Distal	snoU13	6929	2_Weak_Promoter
Brg1_shBrg1_peak_10656	chr2	70313426	70314332	907	*	Promoter	PCBP1-AS1	250	4_Strong_Enhancer
Brg1_shBrg1_peak_10657	chr2	70314996	70315173	178	*	Promoter	PCBP1-AS1	599	1_Active_Promoter
Brg1_shBrg1_peak_10658	chr2	70315283	70315582	300	*	Promoter	PCBP1-AS1	251	1_Active_Promoter
Brg1_shBrg1_peak_10659	chr2	70335343	70335452	110	*	Distal	AC016700.5	17049	4_Strong_Enhancer
Brg1_shBrg1_peak_1066	chr1	149822093	149822201	109	*	Promoter	HIST2H2BC	189	1_Active_Promoter
Brg1_shBrg1_peak_10660	chr2	70335524	70335795	272	*	Distal	AC016700.5	16787	4_Strong_Enhancer
Brg1_shBrg1_peak_10661	chr2	70359499	70359663	165	*	Distal	C2orf42	49543	4_Strong_Enhancer
Brg1_shBrg1_peak_10662	chr2	70369034	70369667	634	*	Distal	C2orf42	39774	1_Active_Promoter
Brg1_shBrg1_peak_10663	chr2	70370122	70370233	112	*	Distal	C2orf42	38947	1_Active_Promoter
Brg1_shBrg1_peak_10664	chr2	70417977	70418046	70	*	Promoter	C2orf42	18	1_Active_Promoter
Brg1_shBrg1_peak_10665	chr2	70473724	70474005	282	*	Intron	TIA1	1719	2_Weak_Promoter
Brg1_shBrg1_peak_10666	chr2	70475302	70475725	424	*	Promoter	TIA1	70	1_Active_Promoter
Brg1_shBrg1_peak_10667	chr2	70476104	70476196	93	*	Promoter	MIR1285-2	3984	1_Active_Promoter
Brg1_shBrg1_peak_10668	chr2	70485329	70485558	230	*	Promoter	PCYOX1	105	1_Active_Promoter
Brg1_shBrg1_peak_10669	chr2	70520569	70520731	163	*	Promoter	SNRPG	190	1_Active_Promoter
Brg1_shBrg1_peak_1067	chr1	149822808	149823115	308	*	Promoter	HIST2H3A	1217	1_Active_Promoter
Brg1_shBrg1_peak_10670	chr2	70528756	70529184	429	*	Promoter	FAM136A	153	1_Active_Promoter
Brg1_shBrg1_peak_10671	chr2	70780038	70780157	120	*	Promoter	TGFA	522	1_Active_Promoter
Brg1_shBrg1_peak_10672	chr2	70780454	70780664	211	*	Promoter	TGFA	60	1_Active_Promoter
Brg1_shBrg1_peak_10673	chr2	70780756	70780845	90	*	Promoter	TGFA	101	1_Active_Promoter
Brg1_shBrg1_peak_10674	chr2	70781242	70781387	146	*	Promoter	TGFA	8	1_Active_Promoter
Brg1_shBrg1_peak_10675	chr2	70781682	70781852	171	*	Promoter	ADD2	118710	4_Strong_Enhancer
Brg1_shBrg1_peak_10676	chr2	70792507	70792576	70	*	Distal	ADD2	107936	4_Strong_Enhancer
Brg1_shBrg1_peak_10677	chr2	71127667	71128070	404	*	Promoter	snoU13	29674	1_Active_Promoter
Brg1_shBrg1_peak_10678	chr2	71128241	71128785	545	*	Promoter	snoU13	29029	1_Active_Promoter
Brg1_shBrg1_peak_10679	chr2	71128932	71129195	264	*	Intron	snoU13	28479	1_Active_Promoter
Brg1_shBrg1_peak_1068	chr1	149824167	149824447	281	*	Promoter	HIST2H4B	8394	1_Active_Promoter
Brg1_shBrg1_peak_10680	chr2	71221486	71221916	431	*	Promoter	TEX261	130	1_Active_Promoter
Brg1_shBrg1_peak_10681	chr2	71295483	71295699	217	*	Promoter	NAGK	124	1_Active_Promoter
Brg1_shBrg1_peak_10682	chr2	71295782	71296039	258	*	Promoter	NAGK	195	1_Active_Promoter
Brg1_shBrg1_peak_10683	chr2	71357184	71357345	162	*	Promoter	MCEE	77	1_Active_Promoter
Brg1_shBrg1_peak_10684	chr2	71357511	71357810	300	*	Promoter	MPHOSPH10	99	1_Active_Promoter
Brg1_shBrg1_peak_10685	chr2	71559029	71559264	236	*	Promoter	ZNF638	33410	1_Active_Promoter
Brg1_shBrg1_peak_10686	chr2	72984991	72985083	93	*	Intron	SNORD78	2623	4_Strong_Enhancer
Brg1_shBrg1_peak_10687	chr2	73052637	73053085	449	*	Promoter	EXOC6B	270	1_Active_Promoter
Brg1_shBrg1_peak_10688	chr2	73114494	73114848	355	*	Promoter	EMX1	28715	1_Active_Promoter
Brg1_shBrg1_peak_10689	chr2	73144484	73145554	1071	*	Promoter	EMX1	288	2_Weak_Promoter
Brg1_shBrg1_peak_1069	chr1	149824557	149824637	81	*	Promoter	HIST2H4B	8104	1_Active_Promoter
Brg1_shBrg1_peak_10690	chr2	73248542	73248675	134	*	Promoter	SFXN5	23133	4_Strong_Enhancer
Brg1_shBrg1_peak_10691	chr2	73259364	73259433	70	*	Intron	SFXN5	12343	4_Strong_Enhancer
Brg1_shBrg1_peak_10692	chr2	73259692	73259801	110	*	Intron	SFXN5	11995	4_Strong_Enhancer
Brg1_shBrg1_peak_10693	chr2	73297616	73297812	197	*	Promoter	SFXN5	678	1_Active_Promoter
Brg1_shBrg1_peak_10694	chr2	73297889	73298436	548	*	Promoter	SFXN5	230	1_Active_Promoter
Brg1_shBrg1_peak_10695	chr2	73298649	73298781	133	*	Promoter	SFXN5	73	1_Active_Promoter
Brg1_shBrg1_peak_10696	chr2	73339361	73339963	603	*	Promoter	RP11-44N22.3	481	1_Active_Promoter
Brg1_shBrg1_peak_10697	chr2	73340264	73340358	95	*	Promoter	RAB11FIP5	43535	1_Active_Promoter
Brg1_shBrg1_peak_10698	chr2	73340446	73340708	263	*	Promoter	RAB11FIP5	43269	2_Weak_Promoter
Brg1_shBrg1_peak_10699	chr2	73402438	73402642	205	*	Distal	NOTO	26843	3_Poised_Promoter
Brg1_shBrg1_peak_107	chr1	2160816	2161571	756	*	Intron	SKI	2722	1_Active_Promoter
Brg1_shBrg1_peak_1070	chr1	149824742	149824832	91	*	Promoter	HIST2H4B	7914	1_Active_Promoter
Brg1_shBrg1_peak_10700	chr2	73402777	73402896	120	*	Distal	NOTO	26547	2_Weak_Promoter
Brg1_shBrg1_peak_10701	chr2	73402990	73403107	118	*	Distal	NOTO	26335	2_Weak_Promoter
Brg1_shBrg1_peak_10702	chr2	73403403	73403517	115	*	Distal	NOTO	25923	2_Weak_Promoter
Brg1_shBrg1_peak_10703	chr2	73404289	73404367	79	*	Distal	NOTO	25055	2_Weak_Promoter
Brg1_shBrg1_peak_10704	chr2	73440910	73441008	99	*	Promoter	SMYD5	388	1_Active_Promoter
Brg1_shBrg1_peak_10705	chr2	73441416	73441720	305	*	Promoter	SMYD5	124	1_Active_Promoter
Brg1_shBrg1_peak_10706	chr2	73461471	73461791	321	*	Promoter	CCT7	4595	1_Active_Promoter
Brg1_shBrg1_peak_10707	chr2	73511125	73511481	357	*	Promoter	FBXO41	132	1_Active_Promoter
Brg1_shBrg1_peak_10708	chr2	73511587	73511824	238	*	Promoter	EGR4	9121	2_Weak_Promoter
Brg1_shBrg1_peak_10709	chr2	73518496	73518582	87	*	Exon	EGR4	2287	3_Poised_Promoter
Brg1_shBrg1_peak_1071	chr1	149824912	149825221	310	*	Promoter	HIST2H4B	7635	1_Active_Promoter
Brg1_shBrg1_peak_10710	chr2	73518849	73519117	269	*	Exon	EGR4	1843	3_Poised_Promoter
Brg1_shBrg1_peak_10711	chr2	73520243	73520320	78	*	Promoter	EGR4	545	3_Poised_Promoter
Brg1_shBrg1_peak_10712	chr2	73520454	73520663	210	*	Promoter	EGR4	268	3_Poised_Promoter
Brg1_shBrg1_peak_10713	chr2	73520872	73520945	74	*	Promoter	RNU6-111P	4900	3_Poised_Promoter
Brg1_shBrg1_peak_10714	chr2	73612663	73612778	116	*	Promoter	ALMS1	163	1_Active_Promoter
Brg1_shBrg1_peak_10715	chr2	73613219	73613400	182	*	Promoter	ALMS1	65512	1_Active_Promoter
Brg1_shBrg1_peak_10716	chr2	74006865	74006950	86	*	Promoter	DUSP11	95	1_Active_Promoter
Brg1_shBrg1_peak_10717	chr2	74007096	74007165	70	*	Promoter	DUSP11	115	1_Active_Promoter
Brg1_shBrg1_peak_10718	chr2	74010626	74010765	140	*	Promoter	C2orf78	618	2_Weak_Promoter
Brg1_shBrg1_peak_10719	chr2	74056165	74056287	123	*	Promoter	STAMBP	15532	1_Active_Promoter
Brg1_shBrg1_peak_1072	chr1	149833143	149833224	82	*	Promoter	HIST2H2BE	25046	1_Active_Promoter
Brg1_shBrg1_peak_10720	chr2	74154097	74154278	182	*	Promoter	RNA5SP97	41143	1_Active_Promoter
Brg1_shBrg1_peak_10721	chr2	74210969	74212053	1085	*	Promoter	AC073046.25	745	4_Strong_Enhancer
Brg1_shBrg1_peak_10722	chr2	74229601	74229720	120	*	Promoter	TET3	177	2_Weak_Promoter
Brg1_shBrg1_peak_10723	chr2	74374849	74374998	150	*	Promoter	BOLA3	106	1_Active_Promoter
Brg1_shBrg1_peak_10724	chr2	74405539	74405658	120	*	Promoter	MOB1A	392	1_Active_Promoter
Brg1_shBrg1_peak_10725	chr2	74405746	74405952	207	*	Promoter	MOB1A	141	1_Active_Promoter
Brg1_shBrg1_peak_10726	chr2	74425767	74426268	502	*	Promoter	MTHFD2	7501	1_Active_Promoter
Brg1_shBrg1_peak_10727	chr2	74618476	74618549	74	*	Promoter	DCTN1	392	1_Active_Promoter
Brg1_shBrg1_peak_10728	chr2	74618656	74618944	289	*	Promoter	DCTN1	104	1_Active_Promoter
Brg1_shBrg1_peak_10729	chr2	74619029	74619156	128	*	Promoter	DCTN1	68	1_Active_Promoter
Brg1_shBrg1_peak_1073	chr1	149871230	149871299	70	*	Promoter	SV2A	18126	1_Active_Promoter
Brg1_shBrg1_peak_10730	chr2	74656877	74657087	211	*	Exon	RTKN	1071	4_Strong_Enhancer
Brg1_shBrg1_peak_10731	chr2	74667495	74667564	70	*	Promoter	RTKN	178	1_Active_Promoter
Brg1_shBrg1_peak_10732	chr2	74668067	74668513	447	*	Promoter	RTKN	732	1_Active_Promoter
Brg1_shBrg1_peak_10733	chr2	74668693	74669038	346	*	Promoter	RTKN	157	1_Active_Promoter
Brg1_shBrg1_peak_10734	chr2	74669108	74669496	389	*	Promoter	RTKN	241	1_Active_Promoter
Brg1_shBrg1_peak_10735	chr2	74684798	74684978	181	*	Promoter	WBP1	565	1_Active_Promoter
Brg1_shBrg1_peak_10736	chr2	74685728	74685798	71	*	Promoter	WBP1	241	1_Active_Promoter
Brg1_shBrg1_peak_10737	chr2	74691740	74691895	156	*	Promoter	MOGS	692	1_Active_Promoter
Brg1_shBrg1_peak_10738	chr2	74692135	74692300	166	*	Promoter	MOGS	292	1_Active_Promoter
Brg1_shBrg1_peak_10739	chr2	74709141	74709227	87	*	Promoter	CCDC142	482	4_Strong_Enhancer
Brg1_shBrg1_peak_1074	chr1	149911257	149911342	86	*	Exon	OTUD7B	31887	1_Active_Promoter
Brg1_shBrg1_peak_10740	chr2	74709365	74709774	410	*	Promoter	CCDC142	97	1_Active_Promoter
Brg1_shBrg1_peak_10741	chr2	74709908	74710086	179	*	Promoter	CCDC142	123	1_Active_Promoter
Brg1_shBrg1_peak_10742	chr2	74724724	74724867	144	*	Exon	LBX2	1696	4_Strong_Enhancer
Brg1_shBrg1_peak_10743	chr2	74726628	74726731	104	*	Promoter	LBX2	161	2_Weak_Promoter
Brg1_shBrg1_peak_10744	chr2	74729198	74729267	70	*	Promoter	LBX2-AS1	487	1_Active_Promoter
Brg1_shBrg1_peak_10745	chr2	74729343	74729581	239	*	Promoter	LBX2-AS1	257	1_Active_Promoter
Brg1_shBrg1_peak_10746	chr2	74729753	74730218	466	*	Promoter	LBX2	123	1_Active_Promoter
Brg1_shBrg1_peak_10747	chr2	74730297	74730418	122	*	Promoter	LBX2	83	1_Active_Promoter
Brg1_shBrg1_peak_10748	chr2	74730572	74730922	351	*	Promoter	PCGF1	1987	1_Active_Promoter
Brg1_shBrg1_peak_10749	chr2	74734240	74734377	138	*	Promoter	PCGF1	188	4_Strong_Enhancer
Brg1_shBrg1_peak_1075	chr1	149982163	149982749	587	*	Promoter	OTUD7B	165	1_Active_Promoter
Brg1_shBrg1_peak_10750	chr2	74740372	74740458	87	*	Promoter	TLX2	172	1_Active_Promoter
Brg1_shBrg1_peak_10751	chr2	74756637	74756763	127	*	Promoter	AUP1	109	1_Active_Promoter
Brg1_shBrg1_peak_10752	chr2	74757528	74757608	81	*	Promoter	HTRA2	153	1_Active_Promoter
Brg1_shBrg1_peak_10753	chr2	74775880	74776082	203	*	Promoter	DOK1	169	2_Weak_Promoter
Brg1_shBrg1_peak_10754	chr2	74781489	74781673	185	*	Promoter	DOK1	274	2_Weak_Promoter
Brg1_shBrg1_peak_10755	chr2	74881471	74881637	167	*	Promoter	SEMA4F	20493	2_Weak_Promoter
Brg1_shBrg1_peak_10756	chr2	74942785	74942854	70	*	Distal	AC007387.2	39124	2_Weak_Promoter
Brg1_shBrg1_peak_10757	chr2	75061463	75062045	583	*	Promoter	HK2	540	1_Active_Promoter
Brg1_shBrg1_peak_10758	chr2	75062161	75062354	194	*	Promoter	HK2	37	1_Active_Promoter
Brg1_shBrg1_peak_10759	chr2	75062491	75062581	91	*	Promoter	HK2	18921	1_Active_Promoter
Brg1_shBrg1_peak_1076	chr1	150039058	150039201	144	*	Promoter	VPS45	218	1_Active_Promoter
Brg1_shBrg1_peak_10760	chr2	75185363	75185446	84	*	Promoter	POLE4	212	4_Strong_Enhancer
Brg1_shBrg1_peak_10761	chr2	75185701	75186014	314	*	Promoter	POLE4	59	1_Active_Promoter
Brg1_shBrg1_peak_10762	chr2	75744040	75744109	70	*	Intron	EVA1A	1021	4_Strong_Enhancer
Brg1_shBrg1_peak_10763	chr2	75750232	75750432	201	*	Promoter	AC007099.1	859	4_Strong_Enhancer
Brg1_shBrg1_peak_10764	chr2	75787095	75787202	108	*	Promoter	EVA1A	888	1_Active_Promoter
Brg1_shBrg1_peak_10765	chr2	75787724	75788008	285	*	Promoter	EVA1A	170	1_Active_Promoter
Brg1_shBrg1_peak_10766	chr2	75788298	75788379	82	*	Promoter	EVA1A	83	4_Strong_Enhancer
Brg1_shBrg1_peak_10767	chr2	75873960	75874038	79	*	Promoter	MRPL19	103	1_Active_Promoter
Brg1_shBrg1_peak_10768	chr2	75874215	75874430	216	*	Promoter	SUPT4H1P1	4428	1_Active_Promoter
Brg1_shBrg1_peak_10769	chr2	75937598	75938091	494	*	Promoter	GCFC2	171	1_Active_Promoter
Brg1_shBrg1_peak_1077	chr1	150122113	150122463	351	*	Promoter	PLEKHO1	506	2_Weak_Promoter
Brg1_shBrg1_peak_10770	chr2	84686142	84686319	178	*	Promoter	SUCLG1	127	1_Active_Promoter
Brg1_shBrg1_peak_10771	chr2	85107880	85108000	121	*	Promoter	TRABD2A	331	3_Poised_Promoter
Brg1_shBrg1_peak_10772	chr2	85108168	85108294	127	*	Promoter	TRABD2A	40	3_Poised_Promoter
Brg1_shBrg1_peak_10773	chr2	85132490	85132600	111	*	Promoter	TMSB10	201	1_Active_Promoter
Brg1_shBrg1_peak_10774	chr2	85132791	85133111	321	*	Promoter	TRABD2A	1178	1_Active_Promoter
Brg1_shBrg1_peak_10775	chr2	85133423	85133515	93	*	Promoter	TRABD2A	660	1_Active_Promoter
Brg1_shBrg1_peak_10776	chr2	85191197	85191315	119	*	Distal	KCMF1	6957	4_Strong_Enhancer
Brg1_shBrg1_peak_10777	chr2	85191390	85191634	245	*	Distal	KCMF1	6701	4_Strong_Enhancer
Brg1_shBrg1_peak_10778	chr2	85191732	85191839	108	*	Distal	KCMF1	6428	4_Strong_Enhancer
Brg1_shBrg1_peak_10779	chr2	85197461	85197933	473	*	Promoter	KCMF1	516	1_Active_Promoter
Brg1_shBrg1_peak_1078	chr1	150122554	150122721	168	*	Promoter	PLEKHO1	157	2_Weak_Promoter
Brg1_shBrg1_peak_10780	chr2	85198605	85199391	787	*	Promoter	KCMF1	86	1_Active_Promoter
Brg1_shBrg1_peak_10781	chr2	85360507	85360654	148	*	Promoter	TCF7L1	908	3_Poised_Promoter
Brg1_shBrg1_peak_10782	chr2	85536212	85536452	241	*	Exon	AC093162.5	5829	4_Strong_Enhancer
Brg1_shBrg1_peak_10783	chr2	85552842	85552911	70	*	Intron	TGOLN2	2229	4_Strong_Enhancer
Brg1_shBrg1_peak_10784	chr2	85553524	85553624	101	*	Intron	TGOLN2	1531	1_Active_Promoter
Brg1_shBrg1_peak_10785	chr2	85554571	85554885	315	*	Promoter	TGOLN2	377	1_Active_Promoter
Brg1_shBrg1_peak_10786	chr2	85555245	85555358	114	*	Promoter	TGOLN2	70	1_Active_Promoter
Brg1_shBrg1_peak_10787	chr2	85555476	85555609	134	*	Promoter	TGOLN2	3	1_Active_Promoter
Brg1_shBrg1_peak_10788	chr2	85581301	85581611	311	*	Promoter	ELMOD3	58	1_Active_Promoter
Brg1_shBrg1_peak_10789	chr2	85645426	85645549	124	*	Promoter	CAPG	65	4_Strong_Enhancer
Brg1_shBrg1_peak_1079	chr1	150207374	150207937	564	*	Promoter	ANP32E	645	1_Active_Promoter
Brg1_shBrg1_peak_10790	chr2	85645652	85645729	78	*	Promoter	SH2D6	151	1_Active_Promoter
Brg1_shBrg1_peak_10791	chr2	85645905	85646014	110	*	Promoter	SH2D6	92	1_Active_Promoter
Brg1_shBrg1_peak_10792	chr2	85646291	85646632	342	*	Promoter	SH2D6	1514	4_Strong_Enhancer
Brg1_shBrg1_peak_10793	chr2	85647752	85647822	71	*	Promoter	SH2D6	188	4_Strong_Enhancer
Brg1_shBrg1_peak_10794	chr2	85648047	85648535	489	*	Promoter	SH2D6	229	4_Strong_Enhancer
Brg1_shBrg1_peak_10795	chr2	85765078	85765220	143	*	Distal	MAT2A	1136	1_Active_Promoter
Brg1_shBrg1_peak_10796	chr2	85765411	85765520	110	*	Promoter	MAT2A	820	1_Active_Promoter
Brg1_shBrg1_peak_10797	chr2	85765613	85765901	289	*	Promoter	MAT2A	528	1_Active_Promoter
Brg1_shBrg1_peak_10798	chr2	85765978	85767082	1105	*	Promoter	MAT2A	194	1_Active_Promoter
Brg1_shBrg1_peak_10799	chr2	85788256	85788419	164	*	Promoter	GGCX	256	1_Active_Promoter
Brg1_shBrg1_peak_108	chr1	2163641	2163866	226	*	Promoter	SKI	162	1_Active_Promoter
Brg1_shBrg1_peak_1080	chr1	150336301	150336370	70	*	Promoter	RPRD2	788	1_Active_Promoter
Brg1_shBrg1_peak_10800	chr2	85788804	85788924	121	*	Promoter	RN7SL126P	6216	1_Active_Promoter
Brg1_shBrg1_peak_10801	chr2	85811312	85811946	635	*	Promoter	VAMP5	7088	4_Strong_Enhancer
Brg1_shBrg1_peak_10802	chr2	85812087	85812213	127	*	Promoter	VAMP5	6567	4_Strong_Enhancer
Brg1_shBrg1_peak_10803	chr2	85829579	85829777	199	*	Promoter	TMEM150A	96	1_Active_Promoter
Brg1_shBrg1_peak_10804	chr2	85838718	85839103	386	*	Promoter	C2orf68	145	1_Active_Promoter
Brg1_shBrg1_peak_10805	chr2	85843344	85843748	405	*	Promoter	USP39	9113	1_Active_Promoter
Brg1_shBrg1_peak_10806	chr2	85981145	85981281	137	*	Promoter	ATOH8	554	2_Weak_Promoter
Brg1_shBrg1_peak_10807	chr2	85981357	85981857	501	*	Promoter	ATOH8	160	2_Weak_Promoter
Brg1_shBrg1_peak_10808	chr2	85981929	85982041	113	*	Promoter	ATOH8	5884	2_Weak_Promoter
Brg1_shBrg1_peak_10809	chr2	85999475	85999548	74	*	Intron	ATOH8	8643	2_Weak_Promoter
Brg1_shBrg1_peak_1081	chr1	150337017	150337153	137	*	Promoter	RPRD2	38	1_Active_Promoter
Brg1_shBrg1_peak_10810	chr2	86115839	86116224	386	*	Promoter	ST3GAL5	0	2_Weak_Promoter
Brg1_shBrg1_peak_10811	chr2	86333405	86333563	159	*	Promoter	PTCD3	1981	1_Active_Promoter
Brg1_shBrg1_peak_10812	chr2	86422304	86422632	329	*	Promoter	IMMT	55	1_Active_Promoter
Brg1_shBrg1_peak_10813	chr2	86426339	86426413	75	*	Promoter	MRPL35	99	1_Active_Promoter
Brg1_shBrg1_peak_10814	chr2	86667975	86668067	93	*	Promoter	KDM3A	247	4_Strong_Enhancer
Brg1_shBrg1_peak_10815	chr2	86668545	86669035	491	*	Promoter	KDM3A	325	1_Active_Promoter
Brg1_shBrg1_peak_10816	chr2	86669133	86669302	170	*	Promoter	KDM3A	227	1_Active_Promoter
Brg1_shBrg1_peak_10817	chr2	86790140	86790255	116	*	Promoter	CHMP3	89	1_Active_Promoter
Brg1_shBrg1_peak_10818	chr2	86849853	86850005	153	*	Promoter	RNF103	19	1_Active_Promoter
Brg1_shBrg1_peak_10819	chr2	86850096	86850945	850	*	Promoter	RNF103	455	1_Active_Promoter
Brg1_shBrg1_peak_1082	chr1	150521542	150521685	144	*	Promoter	ADAMTSL4	229	2_Weak_Promoter
Brg1_shBrg1_peak_10820	chr2	86946428	86946537	110	*	Promoter	RMND5A	811	4_Strong_Enhancer
Brg1_shBrg1_peak_10821	chr2	86946678	86946784	107	*	Promoter	RMND5A	562	1_Active_Promoter
Brg1_shBrg1_peak_10822	chr2	86946857	86946926	70	*	Promoter	RMND5A	402	1_Active_Promoter
Brg1_shBrg1_peak_10823	chr2	86947239	86948096	858	*	Promoter	RNF103-CHMP3	575	1_Active_Promoter
Brg1_shBrg1_peak_10824	chr2	86948173	86948396	224	*	Promoter	RMND5A	27064	1_Active_Promoter
Brg1_shBrg1_peak_10825	chr2	87302442	87302586	145	*	Distal	AC092651.1	45586	1_Active_Promoter
Brg1_shBrg1_peak_10826	chr2	87302679	87303536	858	*	Distal	AC092651.1	44993	1_Active_Promoter
Brg1_shBrg1_peak_10827	chr2	87303616	87303770	155	*	Distal	AC092651.1	44407	1_Active_Promoter
Brg1_shBrg1_peak_10828	chr2	87304059	87304697	639	*	Distal	AC092651.1	43722	4_Strong_Enhancer
Brg1_shBrg1_peak_10829	chr2	87656774	87656874	101	*	Distal	AC133644.2	88448	14_Repetitive/CNV
Brg1_shBrg1_peak_1083	chr1	150521883	150522315	433	*	Promoter	MIR4257	2303	2_Weak_Promoter
Brg1_shBrg1_peak_10830	chr2	87755038	87755145	108	*	Promoter	AC133644.2	3388	1_Active_Promoter
Brg1_shBrg1_peak_10831	chr2	87755573	87755642	70	*	Promoter	AC133644.2	2872	1_Active_Promoter
Brg1_shBrg1_peak_10832	chr2	88316561	88316715	155	*	Promoter	KRCC1	38607	1_Active_Promoter
Brg1_shBrg1_peak_10833	chr2	88316825	88316894	70	*	Promoter	KRCC1	38386	1_Active_Promoter
Brg1_shBrg1_peak_10834	chr2	88354812	88355287	476	*	Promoter	KRCC1	196	1_Active_Promoter
Brg1_shBrg1_peak_10835	chr2	88509887	88509972	86	*	Distal	RNY4P15	19251	4_Strong_Enhancer
Brg1_shBrg1_peak_10836	chr2	88926100	88926967	868	*	Promoter	AC062029.1	521	1_Active_Promoter
Brg1_shBrg1_peak_10837	chr2	88990827	88990909	83	*	Promoter	RPIA	291	1_Active_Promoter
Brg1_shBrg1_peak_10838	chr2	88991397	88991671	275	*	Promoter	ANKRD36BP2	73787	1_Active_Promoter
Brg1_shBrg1_peak_1084	chr1	150533978	150534229	252	*	Promoter	ADAMTSL4-AS1	485	1_Active_Promoter
Brg1_shBrg1_peak_1085	chr1	150551682	150552053	372	*	Promoter	MCL1	136	1_Active_Promoter
Brg1_shBrg1_peak_10853	chr2	91669955	91670738	784	*	Distal	IGKV1OR1-1	8554	2_Weak_Promoter
Brg1_shBrg1_peak_10854	chr2	91670910	91671034	125	*	Distal	IGKV1OR1-1	7928	2_Weak_Promoter
Brg1_shBrg1_peak_10855	chr2	91844473	91844732	260	*	Intron	AC027612.6	1306	4_Strong_Enhancer
Brg1_shBrg1_peak_10856	chr2	91844810	91845388	579	*	Promoter	AC027612.6	809	4_Strong_Enhancer
Brg1_shBrg1_peak_10857	chr2	91845815	91845971	157	*	Promoter	AC027612.6	15	4_Strong_Enhancer
Brg1_shBrg1_peak_10858	chr2	91846144	91846214	71	*	Promoter	AC027612.6	1766	4_Strong_Enhancer
Brg1_shBrg1_peak_10859	chr2	91846440	91846550	111	*	Promoter	AC027612.6	1450	4_Strong_Enhancer
Brg1_shBrg1_peak_1086	chr1	150577085	150577154	70	*	Intron	ENSA	24470	4_Strong_Enhancer
Brg1_shBrg1_peak_10864	chr2	91997551	91997749	199	*	Distal	IGKV1OR2-1	8144	2_Weak_Promoter
Brg1_shBrg1_peak_10865	chr2	92004700	92004774	75	*	Distal	IGKV1OR2-1	1057	14_Repetitive/CNV
Brg1_shBrg1_peak_10866	chr2	92032134	92032223	90	*	Distal	AC127391.3	15229	11_Weak_Txn
Brg1_shBrg1_peak_10867	chr2	92231090	92231159	70	*	Distal	CNN2P11	3160553	2_Weak_Promoter
Brg1_shBrg1_peak_1087	chr1	150577512	150577593	82	*	Intron	ENSA	24037	4_Strong_Enhancer
Brg1_shBrg1_peak_1088	chr1	150577779	150577851	73	*	Intron	ENSA	23774	4_Strong_Enhancer
Brg1_shBrg1_peak_1089	chr1	150848973	150849081	109	*	Promoter	ARNT	14	2_Weak_Promoter
Brg1_shBrg1_peak_109	chr1	2182291	2182407	117	*	Intron	SKI	52733	4_Strong_Enhancer
Brg1_shBrg1_peak_1090	chr1	150849490	150849582	93	*	Promoter	RP11-235D19.2	4620	1_Active_Promoter
Brg1_shBrg1_peak_1091	chr1	150946138	150946212	75	*	Promoter	CERS2	733	1_Active_Promoter
Brg1_shBrg1_peak_1092	chr1	150946364	150946546	183	*	Promoter	CERS2	453	1_Active_Promoter
Brg1_shBrg1_peak_10922	chr2	95522585	95522706	122	*	Promoter	ANKRD20A8P	266	2_Weak_Promoter
Brg1_shBrg1_peak_10923	chr2	95787177	95787752	576	*	Promoter	MRPS5	77	1_Active_Promoter
Brg1_shBrg1_peak_10924	chr2	95825085	95825285	201	*	Promoter	ZNF514	164	1_Active_Promoter
Brg1_shBrg1_peak_10925	chr2	96068529	96068629	101	*	Promoter	FAHD2A	2440	1_Active_Promoter
Brg1_shBrg1_peak_10926	chr2	96657682	96657879	198	*	Promoter	RN7SL210P	12818	1_Active_Promoter
Brg1_shBrg1_peak_10927	chr2	96658008	96658294	287	*	Promoter	RN7SL210P	12447	1_Active_Promoter
Brg1_shBrg1_peak_10928	chr2	96658375	96658472	98	*	Promoter	RN7SL210P	12175	1_Active_Promoter
Brg1_shBrg1_peak_10929	chr2	96658546	96658617	72	*	Distal	RN7SL210P	12017	1_Active_Promoter
Brg1_shBrg1_peak_1093	chr1	150946732	150947725	994	*	Promoter	CERS2	71	1_Active_Promoter
Brg1_shBrg1_peak_10930	chr2	96782613	96782702	90	*	Promoter	ASTL	20856	2_Weak_Promoter
Brg1_shBrg1_peak_10931	chr2	96874102	96874587	486	*	Promoter	STARD7	209	1_Active_Promoter
Brg1_shBrg1_peak_10932	chr2	96874895	96874964	70	*	Promoter	STARD7-AS1	30519	1_Active_Promoter
Brg1_shBrg1_peak_10933	chr2	96926099	96926168	70	*	Promoter	TMEM127	197	4_Strong_Enhancer
Brg1_shBrg1_peak_10934	chr2	96926467	96926691	225	*	Promoter	TMEM127	5150	4_Strong_Enhancer
Brg1_shBrg1_peak_10935	chr2	96931022	96931252	231	*	Promoter	TMEM127	592	1_Active_Promoter
Brg1_shBrg1_peak_10936	chr2	96931631	96931743	113	*	Promoter	TMEM127	42	1_Active_Promoter
Brg1_shBrg1_peak_10937	chr2	96932078	96932195	118	*	Promoter	SNRNP200	11958	1_Active_Promoter
Brg1_shBrg1_peak_10938	chr2	96932353	96932425	73	*	Promoter	SNRNP200	11705	1_Active_Promoter
Brg1_shBrg1_peak_10939	chr2	96971174	96971274	101	*	Promoter	SNRNP200	26	1_Active_Promoter
Brg1_shBrg1_peak_1094	chr1	150981134	150981211	78	*	Promoter	RNU6-884P	14153	1_Active_Promoter
Brg1_shBrg1_peak_10940	chr2	96971409	96971570	162	*	Promoter	AC021188.4	15977	1_Active_Promoter
Brg1_shBrg1_peak_10941	chr2	96987099	96987171	73	*	Promoter	AC021188.4	331	3_Poised_Promoter
Brg1_shBrg1_peak_10942	chr2	96987472	96987628	157	*	Promoter	ITPRIPL1	3516	2_Weak_Promoter
Brg1_shBrg1_peak_10943	chr2	96990852	96991356	505	*	Promoter	ITPRIPL1	39	1_Active_Promoter
Brg1_shBrg1_peak_10944	chr2	97001288	97001374	87	*	Promoter	NCAPH	191	1_Active_Promoter
Brg1_shBrg1_peak_10945	chr2	97202497	97202642	146	*	Promoter	ARID5A	510	2_Weak_Promoter
Brg1_shBrg1_peak_10946	chr2	97202719	97202892	174	*	Promoter	ARID5A	274	2_Weak_Promoter
Brg1_shBrg1_peak_10947	chr2	97202997	97203202	206	*	Promoter	ARID5A	10025	2_Weak_Promoter
Brg1_shBrg1_peak_10948	chr2	97203309	97203694	386	*	Promoter	ARID5A	9623	2_Weak_Promoter
Brg1_shBrg1_peak_10949	chr2	97216161	97216259	99	*	Intron	KANSL3	47677	1_Active_Promoter
Brg1_shBrg1_peak_1095	chr1	150981387	150981456	70	*	Promoter	RNU6-884P	13904	1_Active_Promoter
Brg1_shBrg1_peak_10950	chr2	97222515	97222590	76	*	Distal	KANSL3	41335	4_Strong_Enhancer
Brg1_shBrg1_peak_10951	chr2	97303585	97303654	70	*	Promoter	KANSL3	135	1_Active_Promoter
Brg1_shBrg1_peak_10952	chr2	97303942	97304016	75	*	Promoter	KANSL3	64	1_Active_Promoter
Brg1_shBrg1_peak_10953	chr2	97304308	97304389	82	*	Promoter	FER1L5	4123	1_Active_Promoter
Brg1_shBrg1_peak_10954	chr2	97471768	97472016	249	*	Intron	RP11-353K11.1	7499	7_Weak_Enhancer
Brg1_shBrg1_peak_10955	chr2	97481473	97481857	385	*	Promoter	CNNM3	314	1_Active_Promoter
Brg1_shBrg1_peak_10956	chr2	97482046	97483107	1062	*	Promoter	CNNM3	8333	1_Active_Promoter
Brg1_shBrg1_peak_10957	chr2	97484888	97485009	122	*	Intron	CNNM3	5961	4_Strong_Enhancer
Brg1_shBrg1_peak_10958	chr2	97523224	97523791	568	*	Promoter	ANKRD23	161	1_Active_Promoter
Brg1_shBrg1_peak_10959	chr2	97523993	97524153	161	*	Promoter	SEMA4C	4108	1_Active_Promoter
Brg1_shBrg1_peak_1096	chr1	151031892	151031961	70	*	Promoter	CDC42SE1	121	1_Active_Promoter
Brg1_shBrg1_peak_10960	chr2	97524512	97524599	88	*	Promoter	SEMA4C	3626	4_Strong_Enhancer
Brg1_shBrg1_peak_10961	chr2	97534153	97536021	1869	*	Promoter	SEMA4C	618	1_Active_Promoter
Brg1_shBrg1_peak_10962	chr2	97778520	97778849	330	*	Promoter	ANKRD36	546	1_Active_Promoter
Brg1_shBrg1_peak_10963	chr2	97778921	97779242	322	*	Promoter	ANKRD36	149	1_Active_Promoter
Brg1_shBrg1_peak_10964	chr2	98206188	98206257	70	*	Promoter	ANKRD36B	53	1_Active_Promoter
Brg1_shBrg1_peak_10965	chr2	98206477	98206787	311	*	Promoter	UBTFL6	47631	1_Active_Promoter
Brg1_shBrg1_peak_10966	chr2	98206893	98207193	301	*	Promoter	UBTFL6	47220	1_Active_Promoter
Brg1_shBrg1_peak_10967	chr2	98262557	98262718	162	*	Promoter	COX5B	112	1_Active_Promoter
Brg1_shBrg1_peak_10968	chr2	98262793	98262876	84	*	Promoter	COX5B	67	1_Active_Promoter
Brg1_shBrg1_peak_10969	chr2	98280005	98280449	445	*	Promoter	ACTR1B	149	1_Active_Promoter
Brg1_shBrg1_peak_1097	chr1	151254781	151254915	135	*	Promoter	ZNF687	5109	1_Active_Promoter
Brg1_shBrg1_peak_10970	chr2	98280788	98280898	111	*	Promoter	RNU4-8P	348	1_Active_Promoter
Brg1_shBrg1_peak_10971	chr2	98611716	98612435	720	*	Promoter	TMEM131	276	1_Active_Promoter
Brg1_shBrg1_peak_10972	chr2	98612581	98612729	149	*	Promoter	VWA3B	90921	1_Active_Promoter
Brg1_shBrg1_peak_10973	chr2	99061379	99061491	113	*	Promoter	INPP4A	74172	2_Weak_Promoter
Brg1_shBrg1_peak_10974	chr2	99061769	99061974	206	*	Promoter	INPP4A	73736	2_Weak_Promoter
Brg1_shBrg1_peak_10975	chr2	99224638	99224914	277	*	Promoter	COA5	176	1_Active_Promoter
Brg1_shBrg1_peak_10976	chr2	99225102	99225387	286	*	Promoter	UNC50	60	1_Active_Promoter
Brg1_shBrg1_peak_10977	chr2	99225495	99225704	210	*	Promoter	UNC50	7067	1_Active_Promoter
Brg1_shBrg1_peak_10978	chr2	99318876	99318972	97	*	Intron	MGAT4A	24232	4_Strong_Enhancer
Brg1_shBrg1_peak_10979	chr2	99346848	99347321	474	*	Promoter	MGAT4A	469	1_Active_Promoter
Brg1_shBrg1_peak_1098	chr1	151255220	151255425	206	*	Promoter	ZNF687	4635	1_Active_Promoter
Brg1_shBrg1_peak_10980	chr2	99347747	99348206	460	*	Promoter	AC109826.1	37474	1_Active_Promoter
Brg1_shBrg1_peak_10981	chr2	99412822	99412964	143	*	Intron	KIAA1211L	25871	4_Strong_Enhancer
Brg1_shBrg1_peak_10982	chr2	99552431	99552582	152	*	Promoter	KIAA1211L	128	3_Poised_Promoter
Brg1_shBrg1_peak_10983	chr2	99797286	99797407	122	*	Promoter	MITD1	41	1_Active_Promoter
Brg1_shBrg1_peak_10984	chr2	99798775	99798894	120	*	Intron	MRPL30	3802	1_Active_Promoter
Brg1_shBrg1_peak_10985	chr2	99895529	99895723	195	*	Intron	LYG1	22010	4_Strong_Enhancer
Brg1_shBrg1_peak_10986	chr2	99952592	99952774	183	*	Promoter	TXNDC9	87	1_Active_Promoter
Brg1_shBrg1_peak_10987	chr2	99953568	99953752	185	*	Promoter	EIF5B	153	1_Active_Promoter
Brg1_shBrg1_peak_10988	chr2	99953948	99954409	462	*	Promoter	TXNDC9	2978	1_Active_Promoter
Brg1_shBrg1_peak_10989	chr2	100105820	100105989	170	*	Promoter	REV1	528	1_Active_Promoter
Brg1_shBrg1_peak_1099	chr1	151255501	151255698	198	*	Promoter	ZNF687	4358	1_Active_Promoter
Brg1_shBrg1_peak_10990	chr2	100106064	100106947	884	*	Promoter	AC018690.1	30057	1_Active_Promoter
Brg1_shBrg1_peak_10991	chr2	101033718	101033829	112	*	Promoter	CHST10	20	2_Weak_Promoter
Brg1_shBrg1_peak_10992	chr2	101033967	101034043	77	*	Promoter	CHST10	68	2_Weak_Promoter
Brg1_shBrg1_peak_10993	chr2	101179472	101179952	481	*	Promoter	PDCL3	5	1_Active_Promoter
Brg1_shBrg1_peak_10994	chr2	101396902	101397220	319	*	Distal	NPAS2	39550	4_Strong_Enhancer
Brg1_shBrg1_peak_10995	chr2	101435213	101435813	601	*	Distal	NPAS2	1098	1_Active_Promoter
Brg1_shBrg1_peak_10996	chr2	101435998	101436476	479	*	Promoter	NPAS2	374	1_Active_Promoter
Brg1_shBrg1_peak_10997	chr2	101436833	101437223	391	*	Promoter	NPAS2	456	1_Active_Promoter
Brg1_shBrg1_peak_10998	chr2	101437364	101437649	286	*	Promoter	AC092168.2	1614	1_Active_Promoter
Brg1_shBrg1_peak_10999	chr2	101492060	101492210	151	*	Intron	NPAS2	49470	4_Strong_Enhancer
Brg1_shBrg1_peak_11	chr1	762577	762700	124	*	Promoter	LINC00115	261	1_Active_Promoter
Brg1_shBrg1_peak_110	chr1	2245955	2246416	462	*	Distal	RP4-713A8.1	11944	2_Weak_Promoter
Brg1_shBrg1_peak_1100	chr1	151299728	151299956	229	*	Promoter	PI4KB	8	1_Active_Promoter
Brg1_shBrg1_peak_11000	chr2	101618766	101619113	348	*	Promoter	RPL31	211	1_Active_Promoter
Brg1_shBrg1_peak_11001	chr2	101619182	101619266	85	*	Promoter	TBC1D8	19608	1_Active_Promoter
Brg1_shBrg1_peak_11002	chr2	101619362	101619460	99	*	Promoter	TBC1D8	19421	1_Active_Promoter
Brg1_shBrg1_peak_11003	chr2	101680637	101680805	169	*	Intron	RP11-426K3.1	4116	4_Strong_Enhancer
Brg1_shBrg1_peak_11004	chr2	101681593	101681680	88	*	Intron	RP11-426K3.1	3201	4_Strong_Enhancer
Brg1_shBrg1_peak_11005	chr2	101727278	101727357	80	*	Promoter	TBC1D8	40395	4_Strong_Enhancer
Brg1_shBrg1_peak_11006	chr2	101736708	101736836	129	*	Intron	TBC1D8	30940	4_Strong_Enhancer
Brg1_shBrg1_peak_11007	chr2	101766326	101766427	102	*	Intron	TBC1D8	1336	4_Strong_Enhancer
Brg1_shBrg1_peak_11008	chr2	101766955	101767379	425	*	Promoter	TBC1D8	545	1_Active_Promoter
Brg1_shBrg1_peak_11009	chr2	101767448	101767840	393	*	Promoter	TBC1D8	68	1_Active_Promoter
Brg1_shBrg1_peak_1101	chr1	151513000	151513158	159	*	Promoter	MIR554	5190	1_Active_Promoter
Brg1_shBrg1_peak_11010	chr2	101855834	101855930	97	*	Intron	CNOT11	13379	4_Strong_Enhancer
Brg1_shBrg1_peak_11011	chr2	101869324	101870163	840	*	Promoter	CNOT11	9147	1_Active_Promoter
Brg1_shBrg1_peak_11012	chr2	101924268	101925116	849	*	Promoter	RNF149	463	1_Active_Promoter
Brg1_shBrg1_peak_11013	chr2	101925351	101925666	316	*	Promoter	MIR5696	401	4_Strong_Enhancer
Brg1_shBrg1_peak_11014	chr2	101950662	101950741	80	*	Distal	AC092570.1	41345	4_Strong_Enhancer
Brg1_shBrg1_peak_11015	chr2	102003386	102003458	73	*	Promoter	CREG2	177	2_Weak_Promoter
Brg1_shBrg1_peak_11016	chr2	102313575	102313651	77	*	Promoter	MAP4K4	549	1_Active_Promoter
Brg1_shBrg1_peak_11017	chr2	102313736	102314011	276	*	Promoter	MAP4K4	289	1_Active_Promoter
Brg1_shBrg1_peak_11018	chr2	102314491	102314560	70	*	Promoter	MAP4K4	15	1_Active_Promoter
Brg1_shBrg1_peak_11019	chr2	102314730	102314929	200	*	Promoter	MAP4K4	160	1_Active_Promoter
Brg1_shBrg1_peak_1102	chr1	151520113	151520182	70	*	Intron	RP11-74C1.2	9772	4_Strong_Enhancer
Brg1_shBrg1_peak_11020	chr2	102315079	102315195	117	*	Promoter	MAP4K4	98556	1_Active_Promoter
Brg1_shBrg1_peak_11021	chr2	102350098	102350197	100	*	Intron	MAP4K4	63546	4_Strong_Enhancer
Brg1_shBrg1_peak_11022	chr2	102648146	102648238	93	*	Distal	IL1R1	32809	1_Active_Promoter
Brg1_shBrg1_peak_11023	chr2	102681443	102681560	118	*	Promoter	IL1R1	5332	4_Strong_Enhancer
Brg1_shBrg1_peak_11024	chr2	102758956	102759056	101	*	Promoter	IL1R1	237	1_Active_Promoter
Brg1_shBrg1_peak_11025	chr2	102759128	102759201	74	*	Promoter	IL1R1	79	1_Active_Promoter
Brg1_shBrg1_peak_11026	chr2	102773084	102773180	97	*	Intron	IL1R1	8099	4_Strong_Enhancer
Brg1_shBrg1_peak_11027	chr2	102972274	102972420	147	*	Promoter	IL18R1	39	2_Weak_Promoter
Brg1_shBrg1_peak_11028	chr2	103235644	103235778	135	*	Promoter	SLC9A2	452	3_Poised_Promoter
Brg1_shBrg1_peak_11029	chr2	103236165	103236377	213	*	Promoter	SLC9A2	64483	3_Poised_Promoter
Brg1_shBrg1_peak_1103	chr1	151573096	151573312	217	*	Distal	SNX27	11334	13_Heterochrom/lo
Brg1_shBrg1_peak_11030	chr2	103352176	103352250	75	*	Intron	MFSD9	1082	1_Active_Promoter
Brg1_shBrg1_peak_11031	chr2	103352841	103353417	577	*	Promoter	MFSD9	166	1_Active_Promoter
Brg1_shBrg1_peak_11032	chr2	105489721	105489790	70	*	Promoter	AC010884.2	119680	3_Poised_Promoter
Brg1_shBrg1_peak_11033	chr2	105946239	105946774	536	*	Promoter	C2orf49	7307	4_Strong_Enhancer
Brg1_shBrg1_peak_11034	chr2	106014864	106015131	268	*	Promoter	FHL2	507	1_Active_Promoter
Brg1_shBrg1_peak_11035	chr2	106015396	106015526	131	*	Promoter	FHL2	43	1_Active_Promoter
Brg1_shBrg1_peak_11036	chr2	106015605	106015759	155	*	Promoter	FHL2	0	2_Weak_Promoter
Brg1_shBrg1_peak_11037	chr2	106360806	106360882	77	*	Promoter	NCK2	507	2_Weak_Promoter
Brg1_shBrg1_peak_11038	chr2	106360956	106361079	124	*	Promoter	NCK2	334	2_Weak_Promoter
Brg1_shBrg1_peak_11039	chr2	106361525	106362209	685	*	Promoter	NCK2	318	1_Active_Promoter
Brg1_shBrg1_peak_1104	chr1	151584722	151584874	153	*	Promoter	RP11-404E16.1	1038	1_Active_Promoter
Brg1_shBrg1_peak_11040	chr2	106535963	106536142	180	*	Distal	AC009505.4	40710	4_Strong_Enhancer
Brg1_shBrg1_peak_11041	chr2	106809037	106809115	79	*	Intron	UXS1	1676	2_Weak_Promoter
Brg1_shBrg1_peak_11042	chr2	106809968	106810748	781	*	Promoter	UXS1	394	1_Active_Promoter
Brg1_shBrg1_peak_11043	chr2	107503344	107503413	70	*	Promoter	ST6GAL2	182	6_Weak_Enhancer
Brg1_shBrg1_peak_11044	chr2	108446376	108446476	101	*	Intron	AC009963.3	73161	2_Weak_Promoter
Brg1_shBrg1_peak_11045	chr2	108888060	108888153	94	*	Distal	WASF1P1	5159	2_Weak_Promoter
Brg1_shBrg1_peak_11046	chr2	109065284	109065487	204	*	Promoter	GCC2	259	1_Active_Promoter
Brg1_shBrg1_peak_11047	chr2	109065743	109065863	121	*	Promoter	GCC2	534	1_Active_Promoter
Brg1_shBrg1_peak_11048	chr2	109150315	109150653	339	*	Promoter	GCC2-AS1	151	1_Active_Promoter
Brg1_shBrg1_peak_11049	chr2	109150830	109150991	162	*	Promoter	LIMS1	0	1_Active_Promoter
Brg1_shBrg1_peak_1105	chr1	151585114	151585193	80	*	Promoter	RP11-404E16.1	683	1_Active_Promoter
Brg1_shBrg1_peak_11050	chr2	109335944	109336518	575	*	Promoter	RANBP2	11039	1_Active_Promoter
Brg1_shBrg1_peak_11051	chr2	109403262	109403635	374	*	Promoter	CCDC138	4721	1_Active_Promoter
Brg1_shBrg1_peak_11052	chr2	109744910	109745015	106	*	Promoter	SH3RF3-AS1	421	3_Poised_Promoter
Brg1_shBrg1_peak_11053	chr2	109786679	109786771	93	*	Intron	SNRPGP9	81150	13_Heterochrom/lo
Brg1_shBrg1_peak_11056	chr2	110371027	110371640	614	*	Promoter	2017-09-10	76	1_Active_Promoter
Brg1_shBrg1_peak_11057	chr2	110371862	110373159	1298	*	Promoter	AC011753.6	50273	1_Active_Promoter
Brg1_shBrg1_peak_11058	chr2	110373387	110373525	139	*	Exon	AC011753.6	49327	4_Strong_Enhancer
Brg1_shBrg1_peak_11059	chr2	110401650	110401804	155	*	Distal	AC011753.6	21056	4_Strong_Enhancer
Brg1_shBrg1_peak_1106	chr1	151882259	151882352	94	*	Promoter	KRT8P28	41080	1_Active_Promoter
Brg1_shBrg1_peak_11060	chr2	110402682	110403024	343	*	Distal	AC011753.6	19930	4_Strong_Enhancer
Brg1_shBrg1_peak_11061	chr2	110436322	110436439	118	*	Distal	AC109815.2	53925	4_Strong_Enhancer
Brg1_shBrg1_peak_11062	chr2	110551885	110552047	163	*	Promoter	RGPD5	8	1_Active_Promoter
Brg1_shBrg1_peak_11063	chr2	110552316	110552538	223	*	Promoter	RGPD5	8459	1_Active_Promoter
Brg1_shBrg1_peak_11064	chr2	110745465	110745675	211	*	Promoter	LINC01123	276	2_Weak_Promoter
Brg1_shBrg1_peak_11065	chr2	110969969	110970040	72	*	Promoter	LINC00116	132	1_Active_Promoter
Brg1_shBrg1_peak_11067	chr2	111334125	111334394	270	*	Promoter	RGPD6	138	1_Active_Promoter
Brg1_shBrg1_peak_11068	chr2	111334616	111334722	107	*	Promoter	RGPD6	0	1_Active_Promoter
Brg1_shBrg1_peak_11069	chr2	111435461	111435566	106	*	Promoter	BUB1	89	1_Active_Promoter
Brg1_shBrg1_peak_1107	chr1	151965968	151966287	320	*	Promoter	S100A10	170	1_Active_Promoter
Brg1_shBrg1_peak_11070	chr2	111877879	111878376	498	*	Promoter	BCL2L11	361	1_Active_Promoter
Brg1_shBrg1_peak_11071	chr2	111878541	111878838	298	*	Promoter	BCL2L11	1555	1_Active_Promoter
Brg1_shBrg1_peak_11072	chr2	111878909	111879059	151	*	Promoter	BCL2L11	1260	1_Active_Promoter
Brg1_shBrg1_peak_11073	chr2	111879159	111879235	77	*	Promoter	BCL2L11	1047	1_Active_Promoter
Brg1_shBrg1_peak_11074	chr2	111879307	111880011	705	*	Promoter	BCL2L11	585	1_Active_Promoter
Brg1_shBrg1_peak_11075	chr2	111880221	111880576	356	*	Promoter	BCL2L11	922	1_Active_Promoter
Brg1_shBrg1_peak_11076	chr2	112221534	112221683	150	*	Intron	RP11-68E19.2	4776	4_Strong_Enhancer
Brg1_shBrg1_peak_11077	chr2	112431347	112431456	110	*	Distal	AC093166.1	1199	6_Weak_Enhancer
Brg1_shBrg1_peak_11078	chr2	112655562	112655867	306	*	Promoter	MERTK	339	1_Active_Promoter
Brg1_shBrg1_peak_11079	chr2	112656098	112656733	636	*	Promoter	RN7SL297P	31334	1_Active_Promoter
Brg1_shBrg1_peak_1108	chr1	153581206	153581298	93	*	Promoter	S100A16	558	4_Strong_Enhancer
Brg1_shBrg1_peak_11080	chr2	112656802	112657036	235	*	Promoter	RN7SL297P	30830	1_Active_Promoter
Brg1_shBrg1_peak_11081	chr2	112677771	112677901	131	*	Intron	RN7SL297P	9913	4_Strong_Enhancer
Brg1_shBrg1_peak_11082	chr2	112678306	112678375	70	*	Intron	RN7SL297P	9409	4_Strong_Enhancer
Brg1_shBrg1_peak_11083	chr2	112812888	112812977	90	*	Promoter	TMEM87B	362	1_Active_Promoter
Brg1_shBrg1_peak_11084	chr2	112813060	112813661	602	*	Promoter	TMEM87B	30238	1_Active_Promoter
Brg1_shBrg1_peak_11085	chr2	112895744	112895910	167	*	Promoter	FBLN7	132	2_Weak_Promoter
Brg1_shBrg1_peak_11086	chr2	112895998	112896306	309	*	Promoter	FBLN7	5	2_Weak_Promoter
Brg1_shBrg1_peak_11087	chr2	113012042	113012137	96	*	Promoter	ZC3H8	508	1_Active_Promoter
Brg1_shBrg1_peak_11088	chr2	113012229	113012388	160	*	Promoter	ZC3H8	289	1_Active_Promoter
Brg1_shBrg1_peak_11089	chr2	113012470	113012543	74	*	Promoter	ZC3H8	91	1_Active_Promoter
Brg1_shBrg1_peak_1109	chr1	153585363	153585436	74	*	Promoter	S100A16	157	1_Active_Promoter
Brg1_shBrg1_peak_11090	chr2	113032780	113033067	288	*	Promoter	ZC3H6	245	1_Active_Promoter
Brg1_shBrg1_peak_11091	chr2	113033225	113033691	467	*	Promoter	AC115115.3	10538	1_Active_Promoter
Brg1_shBrg1_peak_11092	chr2	113190273	113190498	226	*	Promoter	RGPD8	708	2_Weak_Promoter
Brg1_shBrg1_peak_11093	chr2	113190866	113190947	82	*	Promoter	RGPD8	187	2_Weak_Promoter
Brg1_shBrg1_peak_11094	chr2	113239417	113239606	190	*	Promoter	TTL	217	1_Active_Promoter
Brg1_shBrg1_peak_11095	chr2	113240122	113240222	101	*	Promoter	TTL	18688	1_Active_Promoter
Brg1_shBrg1_peak_11096	chr2	113240298	113240628	331	*	Promoter	TTL	18397	1_Active_Promoter
Brg1_shBrg1_peak_11097	chr2	113300081	113300286	206	*	Promoter	POLR1B	66	1_Active_Promoter
Brg1_shBrg1_peak_11098	chr2	113341754	113341841	88	*	Promoter	CHCHD5	17	1_Active_Promoter
Brg1_shBrg1_peak_11099	chr2	113342236	113342365	130	*	Promoter	CHCHD5	146	1_Active_Promoter
Brg1_shBrg1_peak_111	chr1	2322609	2322786	178	*	Promoter	MORN1	410	1_Active_Promoter
Brg1_shBrg1_peak_1110	chr1	153651480	153651578	99	*	Promoter	NPR1	1745	3_Poised_Promoter
Brg1_shBrg1_peak_11100	chr2	113402770	113402866	97	*	Promoter	AC079922.3	446	4_Strong_Enhancer
Brg1_shBrg1_peak_11101	chr2	113403012	113403240	229	*	Promoter	AC079922.3	138	1_Active_Promoter
Brg1_shBrg1_peak_11102	chr2	113403470	113404155	686	*	Promoter	SLC20A1	1209	1_Active_Promoter
Brg1_shBrg1_peak_11103	chr2	113521759	113522044	286	*	Promoter	CKAP2L	290	1_Active_Promoter
Brg1_shBrg1_peak_11104	chr2	113915129	113915364	236	*	Promoter	PSD4	16299	1_Active_Promoter
Brg1_shBrg1_peak_11105	chr2	113956514	113956743	230	*	Promoter	PAX8-AS1	12468	1_Active_Promoter
Brg1_shBrg1_peak_11106	chr2	114040972	114041072	101	*	Distal	IGKV1OR2-108	122948	4_Strong_Enhancer
Brg1_shBrg1_peak_11107	chr2	114261138	114261713	576	*	Distal	RP11-395L14.3	8612	3_Poised_Promoter
Brg1_shBrg1_peak_11108	chr2	114299343	114299510	168	*	Promoter	PGM5P4	85	2_Weak_Promoter
Brg1_shBrg1_peak_11109	chr2	114341270	114342247	978	*	Distal	WASH2P	4366	1_Active_Promoter
Brg1_shBrg1_peak_1111	chr1	153748320	153748604	285	*	Promoter	SLC27A3	607	2_Weak_Promoter
Brg1_shBrg1_peak_11110	chr2	114350093	114350174	82	*	Intron	WASH2P	1617	4_Strong_Enhancer
Brg1_shBrg1_peak_11112	chr2	114384724	114384870	147	*	Promoter	RABL2A	6	1_Active_Promoter
Brg1_shBrg1_peak_11113	chr2	114384963	114385051	89	*	Promoter	RABL2A	895	1_Active_Promoter
Brg1_shBrg1_peak_11114	chr2	114413845	114413914	70	*	Distal	RP11-395L14.17	1603	2_Weak_Promoter
Brg1_shBrg1_peak_11115	chr2	114414059	114414174	116	*	Distal	RP11-395L14.17	1366	6_Weak_Enhancer
Brg1_shBrg1_peak_11116	chr2	114513690	114514151	462	*	Promoter	SLC35F5	241	1_Active_Promoter
Brg1_shBrg1_peak_11117	chr2	114514411	114514524	114	*	Promoter	AC024704.2	74226	1_Active_Promoter
Brg1_shBrg1_peak_11118	chr2	114646851	114646926	76	*	Promoter	RP11-141B14.1	436	1_Active_Promoter
Brg1_shBrg1_peak_11119	chr2	114647714	114647843	130	*	Promoter	ACTR3	394	1_Active_Promoter
Brg1_shBrg1_peak_1112	chr1	153756052	153756186	135	*	Distal	Y_RNA	2175	1_Active_Promoter
Brg1_shBrg1_peak_11120	chr2	114647986	114648390	405	*	Promoter	RP11-141B14.2	13472	1_Active_Promoter
Brg1_shBrg1_peak_11121	chr2	114651610	114651710	101	*	Intron	RP11-141B14.2	10000	4_Strong_Enhancer
Brg1_shBrg1_peak_11122	chr2	114734722	114734867	146	*	Distal	LINC01191	2349	4_Strong_Enhancer
Brg1_shBrg1_peak_11123	chr2	114734953	114735299	347	*	Distal	LINC01191	2017	4_Strong_Enhancer
Brg1_shBrg1_peak_11124	chr2	114735505	114735601	97	*	Distal	LINC01191	1590	4_Strong_Enhancer
Brg1_shBrg1_peak_11125	chr2	114736349	114736644	296	*	Promoter	LINC01191	647	4_Strong_Enhancer
Brg1_shBrg1_peak_11126	chr2	114736715	114736849	135	*	Promoter	LINC01191	361	4_Strong_Enhancer
Brg1_shBrg1_peak_11127	chr2	114736936	114737136	201	*	Promoter	LINC01191	107	4_Strong_Enhancer
Brg1_shBrg1_peak_11128	chr2	114737205	114737702	498	*	Promoter	AC110769.3	30	4_Strong_Enhancer
Brg1_shBrg1_peak_11129	chr2	115918867	115918977	111	*	Promoter	DPP10-AS1	0	2_Weak_Promoter
Brg1_shBrg1_peak_1113	chr1	153894897	153895289	393	*	Promoter	GATAD2B	122	1_Active_Promoter
Brg1_shBrg1_peak_11130	chr2	115919783	115919874	92	*	Promoter	DPP10	72201	2_Weak_Promoter
Brg1_shBrg1_peak_11131	chr2	118572354	118572605	252	*	Promoter	DDX18	152	1_Active_Promoter
Brg1_shBrg1_peak_11132	chr2	118770910	118771612	703	*	Promoter	CCDC93	445	1_Active_Promoter
Brg1_shBrg1_peak_11133	chr2	118846138	118846220	83	*	Promoter	INSIG2	7812	1_Active_Promoter
Brg1_shBrg1_peak_11134	chr2	118900429	118900515	87	*	Intron	AC093901.1	43474	1_Active_Promoter
Brg1_shBrg1_peak_11135	chr2	119981347	119981893	547	*	Promoter	STEAP3-AS1	25024	1_Active_Promoter
Brg1_shBrg1_peak_11136	chr2	120124608	120124707	100	*	Promoter	DBI	0	1_Active_Promoter
Brg1_shBrg1_peak_11137	chr2	120187776	120187920	145	*	Promoter	TMEM37	1594	4_Strong_Enhancer
Brg1_shBrg1_peak_11138	chr2	120188643	120188754	112	*	Promoter	TMEM37	744	4_Strong_Enhancer
Brg1_shBrg1_peak_11139	chr2	120189227	120189778	552	*	Promoter	TMEM37	161	1_Active_Promoter
Brg1_shBrg1_peak_1114	chr1	153918474	153918543	70	*	Promoter	DENND4B	661	1_Active_Promoter
Brg1_shBrg1_peak_11140	chr2	120190108	120190213	106	*	Promoter	SCTR	9076	1_Active_Promoter
Brg1_shBrg1_peak_11141	chr2	120301775	120301873	99	*	Promoter	CFAP221	181	2_Weak_Promoter
Brg1_shBrg1_peak_11142	chr2	120302012	120302143	132	*	Promoter	CFAP221	1659	2_Weak_Promoter
Brg1_shBrg1_peak_11143	chr2	120436786	120436969	184	*	Promoter	AC069154.4	19319	1_Active_Promoter
Brg1_shBrg1_peak_11144	chr2	120517482	120518017	536	*	Promoter	PTPN4	1	1_Active_Promoter
Brg1_shBrg1_peak_11145	chr2	120601092	120601161	70	*	Intron	PTPN4	33770	6_Weak_Enhancer
Brg1_shBrg1_peak_11146	chr2	120770541	120771261	721	*	Promoter	EPB41L5	5757	1_Active_Promoter
Brg1_shBrg1_peak_11147	chr2	120980862	120980994	133	*	Promoter	TMEM185B	53	2_Weak_Promoter
Brg1_shBrg1_peak_11148	chr2	120996311	120996380	70	*	Distal	RALB	1292	2_Weak_Promoter
Brg1_shBrg1_peak_11149	chr2	121010488	121011083	596	*	Promoter	RALB	87	1_Active_Promoter
Brg1_shBrg1_peak_1115	chr1	153918663	153918746	84	*	Promoter	DENND4B	465	1_Active_Promoter
Brg1_shBrg1_peak_11150	chr2	121102578	121102703	126	*	Distal	INHBB	1076	3_Poised_Promoter
Brg1_shBrg1_peak_11151	chr2	121102839	121103166	328	*	Promoter	INHBB	714	3_Poised_Promoter
Brg1_shBrg1_peak_11152	chr2	121103935	121104061	127	*	Promoter	FLJ14816	119696	3_Poised_Promoter
Brg1_shBrg1_peak_11153	chr2	121156698	121156787	90	*	Distal	FLJ14816	66952	2_Weak_Promoter
Brg1_shBrg1_peak_11154	chr2	121222777	121223119	343	*	Promoter	FLJ14816	746	4_Strong_Enhancer
Brg1_shBrg1_peak_11155	chr2	121223447	121223587	141	*	Promoter	FLJ14816	177	4_Strong_Enhancer
Brg1_shBrg1_peak_11156	chr2	121223955	121224203	249	*	Promoter	AC073257.2	77820	4_Strong_Enhancer
Brg1_shBrg1_peak_11157	chr2	121692773	121693226	454	*	Intron	AC016764.1	99647	4_Strong_Enhancer
Brg1_shBrg1_peak_11158	chr2	122042402	122042556	155	*	Promoter	TFCP2L1	301	3_Poised_Promoter
Brg1_shBrg1_peak_11159	chr2	122042661	122042767	107	*	Promoter	TFCP2L1	66	3_Poised_Promoter
Brg1_shBrg1_peak_1116	chr1	153918817	153919177	361	*	Promoter	DENND4B	172	1_Active_Promoter
Brg1_shBrg1_peak_11160	chr2	122289292	122289453	162	*	Intron	Y_RNA	71365	4_Strong_Enhancer
Brg1_shBrg1_peak_11161	chr2	122406313	122406875	563	*	Promoter	CLASP1	417	1_Active_Promoter
Brg1_shBrg1_peak_11162	chr2	122407414	122407493	80	*	Promoter	NIFK-AS1	103	1_Active_Promoter
Brg1_shBrg1_peak_11163	chr2	122494287	122494357	71	*	Promoter	NIFK	123	1_Active_Promoter
Brg1_shBrg1_peak_11164	chr2	122494763	122494940	178	*	Promoter	RP11-416H1.1	8643	2_Weak_Promoter
Brg1_shBrg1_peak_11165	chr2	122513273	122513409	137	*	Promoter	TSN	403	1_Active_Promoter
Brg1_shBrg1_peak_11166	chr2	122650668	122650787	120	*	Distal	AC062020.2	1172167	13_Heterochrom/lo
Brg1_shBrg1_peak_11167	chr2	127754570	127754765	196	*	Distal	RNU7-182P	20327	1_Active_Promoter
Brg1_shBrg1_peak_11168	chr2	127877003	127877112	110	*	Distal	NIFKP9	50527	6_Weak_Enhancer
Brg1_shBrg1_peak_11169	chr2	127977443	127977565	123	*	Promoter	CYP27C1	147	3_Poised_Promoter
Brg1_shBrg1_peak_1117	chr1	153930781	153930860	80	*	Promoter	CRTC2	217	1_Active_Promoter
Brg1_shBrg1_peak_11170	chr2	127977681	127977790	110	*	Promoter	AC110926.4	27096	3_Poised_Promoter
Brg1_shBrg1_peak_11171	chr2	128051318	128051718	401	*	Promoter	ERCC3	149	1_Active_Promoter
Brg1_shBrg1_peak_11172	chr2	128145058	128145504	447	*	Promoter	MAP3K2	224	1_Active_Promoter
Brg1_shBrg1_peak_11173	chr2	128158613	128158747	135	*	Distal	PROC	17320	4_Strong_Enhancer
Brg1_shBrg1_peak_11174	chr2	128165282	128165351	70	*	Distal	PROC	10684	4_Strong_Enhancer
Brg1_shBrg1_peak_11175	chr2	128165719	128166207	489	*	Distal	PROC	10037	1_Active_Promoter
Brg1_shBrg1_peak_11176	chr2	128166285	128166572	288	*	Distal	PROC	9572	4_Strong_Enhancer
Brg1_shBrg1_peak_11177	chr2	128173493	128173617	125	*	Distal	PROC	2445	5_Strong_Enhancer
Brg1_shBrg1_peak_11178	chr2	128176105	128176203	99	*	Promoter	PROC	1112	4_Strong_Enhancer
Brg1_shBrg1_peak_11179	chr2	128195711	128195807	97	*	Intron	AC010976.2	17208	4_Strong_Enhancer
Brg1_shBrg1_peak_1118	chr1	153935882	153935972	91	*	Promoter	SLC39A1	8	1_Active_Promoter
Brg1_shBrg1_peak_11180	chr2	128196149	128196301	153	*	Intron	AC010976.2	16742	4_Strong_Enhancer
Brg1_shBrg1_peak_11181	chr2	128213052	128213155	104	*	Promoter	AC010976.2	8112	4_Strong_Enhancer
Brg1_shBrg1_peak_11182	chr2	128283549	128283734	186	*	Promoter	IWS1	372	1_Active_Promoter
Brg1_shBrg1_peak_11183	chr2	128283804	128284013	210	*	Promoter	IWS1	105	1_Active_Promoter
Brg1_shBrg1_peak_11184	chr2	128432333	128432675	343	*	Promoter	LIMS2	169	2_Weak_Promoter
Brg1_shBrg1_peak_11185	chr2	128459096	128459838	743	*	Promoter	RNY4P7	97102	1_Active_Promoter
Brg1_shBrg1_peak_11186	chr2	128545309	128545484	176	*	Intron	RNY4P7	11173	11_Weak_Txn
Brg1_shBrg1_peak_11187	chr2	128568364	128568433	70	*	Promoter	WDR33	126	1_Active_Promoter
Brg1_shBrg1_peak_11188	chr2	128568534	128568676	143	*	Promoter	WDR33	113	1_Active_Promoter
Brg1_shBrg1_peak_11189	chr2	128568899	128569042	144	*	Promoter	Y_RNA	18453	1_Active_Promoter
Brg1_shBrg1_peak_1119	chr1	153936316	153936463	148	*	Promoter	RP11-422P24.12	445	1_Active_Promoter
Brg1_shBrg1_peak_11190	chr2	128615367	128615712	346	*	Promoter	POLR2D	149	1_Active_Promoter
Brg1_shBrg1_peak_11191	chr2	128642977	128643630	654	*	Promoter	AMMECR1L	190	1_Active_Promoter
Brg1_shBrg1_peak_11192	chr2	128643928	128644487	560	*	Promoter	AC012306.2	44691	1_Active_Promoter
Brg1_shBrg1_peak_11193	chr2	128784511	128784852	342	*	Promoter	SAP130	183	1_Active_Promoter
Brg1_shBrg1_peak_11194	chr2	128785113	128785206	94	*	Promoter	SAP130	471	1_Active_Promoter
Brg1_shBrg1_peak_11195	chr2	128785316	128785639	324	*	Promoter	SAP130	153	1_Active_Promoter
Brg1_shBrg1_peak_11196	chr2	128786031	128786183	153	*	Promoter	AC108059.1	38658	1_Active_Promoter
Brg1_shBrg1_peak_11197	chr2	128848839	128849034	196	*	Promoter	RN7SL206P	30716	1_Active_Promoter
Brg1_shBrg1_peak_11198	chr2	128849105	128849214	110	*	Promoter	RN7SL206P	30493	1_Active_Promoter
Brg1_shBrg1_peak_11199	chr2	128990463	128990972	510	*	Distal	HS6ST1	57050	4_Strong_Enhancer
Brg1_shBrg1_peak_112	chr1	2323396	2323505	110	*	Promoter	RER1	1160	1_Active_Promoter
Brg1_shBrg1_peak_1120	chr1	153949930	153950109	180	*	Promoter	JTB	80	1_Active_Promoter
Brg1_shBrg1_peak_11200	chr2	129074593	129074926	334	*	Intron	HS6ST1	1208	1_Active_Promoter
Brg1_shBrg1_peak_11201	chr2	129075208	129075371	164	*	Promoter	HS6ST1	678	1_Active_Promoter
Brg1_shBrg1_peak_11202	chr2	129075448	129075665	218	*	Promoter	HS6ST1	411	1_Active_Promoter
Brg1_shBrg1_peak_11203	chr2	129075780	129075878	99	*	Promoter	HS6ST1	138	1_Active_Promoter
Brg1_shBrg1_peak_11204	chr2	129076625	129076929	305	*	Promoter	Y_RNA	31721	2_Weak_Promoter
Brg1_shBrg1_peak_11205	chr2	129079665	129079773	109	*	Distal	Y_RNA	28779	1_Active_Promoter
Brg1_shBrg1_peak_11206	chr2	129079876	129080177	302	*	Distal	Y_RNA	28472	1_Active_Promoter
Brg1_shBrg1_peak_11207	chr2	130902275	130902566	292	*	Promoter	CCDC74B	144	2_Weak_Promoter
Brg1_shBrg1_peak_11208	chr2	130939571	130940580	1010	*	Promoter	MZT2B	50	1_Active_Promoter
Brg1_shBrg1_peak_11209	chr2	130940739	130940841	103	*	Promoter	AC018804.1	223	1_Active_Promoter
Brg1_shBrg1_peak_1121	chr1	154193720	154193899	180	*	Promoter	UBAP2L	3746	1_Active_Promoter
Brg1_shBrg1_peak_11210	chr2	131094709	131094788	80	*	Distal	CCDC115	4957	1_Active_Promoter
Brg1_shBrg1_peak_11211	chr2	131099539	131099679	141	*	Promoter	CCDC115	96	1_Active_Promoter
Brg1_shBrg1_peak_11212	chr2	131100581	131100838	258	*	Promoter	IMP4	131	1_Active_Promoter
Brg1_shBrg1_peak_11213	chr2	131113012	131113238	227	*	Promoter	PTPN18	452	1_Active_Promoter
Brg1_shBrg1_peak_11214	chr2	131113337	131113542	206	*	Promoter	PTPN18	138	1_Active_Promoter
Brg1_shBrg1_peak_11215	chr2	131113714	131114110	397	*	Promoter	PTPN18	2522	1_Active_Promoter
Brg1_shBrg1_peak_11216	chr2	131555465	131555614	150	*	Distal	ARHGEF4	38947	2_Weak_Promoter
Brg1_shBrg1_peak_11217	chr2	131850519	131851078	560	*	Promoter	FAM168B	200	1_Active_Promoter
Brg1_shBrg1_peak_11218	chr2	131851272	131851341	70	*	Promoter	PLEKHB2	11111	1_Active_Promoter
Brg1_shBrg1_peak_11219	chr2	131852070	131852290	221	*	Distal	PLEKHB2	10237	2_Weak_Promoter
Brg1_shBrg1_peak_1122	chr1	154298174	154298307	134	*	Promoter	ATP8B2	2033	1_Active_Promoter
Brg1_shBrg1_peak_11220	chr2	131862464	131862533	70	*	Promoter	PLEKHB2	16	1_Active_Promoter
Brg1_shBrg1_peak_11221	chr2	131862982	131863223	242	*	Promoter	PLEKHB2	2024	1_Active_Promoter
Brg1_shBrg1_peak_11222	chr2	132249209	132249735	527	*	Promoter	MZT2A	69	1_Active_Promoter
Brg1_shBrg1_peak_11223	chr2	132249864	132250289	426	*	Promoter	MZT2A	237	1_Active_Promoter
Brg1_shBrg1_peak_11224	chr2	132250716	132250838	123	*	Promoter	CCDC74A	34468	1_Active_Promoter
Brg1_shBrg1_peak_11225	chr2	132795608	132795750	143	*	Promoter	RP11-629P16.1	42646	3_Poised_Promoter
Brg1_shBrg1_peak_1123	chr1	154377840	154378021	182	*	Promoter	IL6R	158	2_Weak_Promoter
Brg1_shBrg1_peak_11232	chr2	133015219	133015341	123	*	Promoter	ANKRD30BL	259	14_Repetitive/CNV
Brg1_shBrg1_peak_11233	chr2	133016366	133016468	103	*	Promoter	CDC27P1	3481	15_Repetitive/CNV
Brg1_shBrg1_peak_11234	chr2	133016765	133016915	151	*	Distal	CDC27P1	3058	15_Repetitive/CNV
Brg1_shBrg1_peak_11235	chr2	133017116	133017217	102	*	Distal	CDC27P1	2732	15_Repetitive/CNV
Brg1_shBrg1_peak_11236	chr2	133018746	133018941	196	*	Distal	CDC27P1	1055	15_Repetitive/CNV
Brg1_shBrg1_peak_11237	chr2	133020089	133020181	93	*	Promoter	AC097532.2	31812	15_Repetitive/CNV
Brg1_shBrg1_peak_11238	chr2	133023186	133023265	80	*	Distal	AC097532.2	28722	15_Repetitive/CNV
Brg1_shBrg1_peak_11239	chr2	133025606	133025805	200	*	Distal	AC097532.2	26242	15_Repetitive/CNV
Brg1_shBrg1_peak_1124	chr1	154378095	154378287	193	*	Promoter	RP11-350G8.5	846	1_Active_Promoter
Brg1_shBrg1_peak_11240	chr2	133026748	133026819	72	*	Distal	AC097532.2	25164	15_Repetitive/CNV
Brg1_shBrg1_peak_11241	chr2	133028350	133028437	88	*	Distal	AC097532.2	23554	15_Repetitive/CNV
Brg1_shBrg1_peak_11242	chr2	133029627	133029699	73	*	Distal	AC097532.2	22284	15_Repetitive/CNV
Brg1_shBrg1_peak_11243	chr2	133031211	133031362	152	*	Distal	AC097532.2	20661	15_Repetitive/CNV
Brg1_shBrg1_peak_11244	chr2	133032867	133032936	70	*	Distal	AC097532.2	19046	15_Repetitive/CNV
Brg1_shBrg1_peak_11247	chr2	133173630	133173699	70	*	Promoter	GPR39	480	2_Weak_Promoter
Brg1_shBrg1_peak_11248	chr2	133173809	133173951	143	*	Promoter	GPR39	264	2_Weak_Promoter
Brg1_shBrg1_peak_11249	chr2	134877570	134879184	1615	*	Promoter	MIR3679	6316	1_Active_Promoter
Brg1_shBrg1_peak_1125	chr1	154580490	154580631	142	*	Promoter	ADAR	119	1_Active_Promoter
Brg1_shBrg1_peak_11250	chr2	135170174	135170270	97	*	Intron	AC013718.1	43953	1_Active_Promoter
Brg1_shBrg1_peak_11251	chr2	135675249	135675357	109	*	Promoter	CCNT2	499	1_Active_Promoter
Brg1_shBrg1_peak_11252	chr2	135676454	135676574	121	*	Promoter	CCNT2	28783	1_Active_Promoter
Brg1_shBrg1_peak_11253	chr2	135676656	135676757	102	*	Promoter	CCNT2	28591	1_Active_Promoter
Brg1_shBrg1_peak_11254	chr2	135676836	135676984	149	*	Promoter	CCNT2	28387	1_Active_Promoter
Brg1_shBrg1_peak_11255	chr2	135809947	135810158	212	*	Promoter	snoU13	13249	1_Active_Promoter
Brg1_shBrg1_peak_11256	chr2	136289057	136289243	187	*	Promoter	R3HDM1	54667	1_Active_Promoter
Brg1_shBrg1_peak_11257	chr2	136289319	136289469	151	*	Promoter	R3HDM1	54423	1_Active_Promoter
Brg1_shBrg1_peak_11258	chr2	136289541	136289836	296	*	Promoter	R3HDM1	54129	1_Active_Promoter
Brg1_shBrg1_peak_11259	chr2	136499412	136499633	222	*	Promoter	UBXN4	568	1_Active_Promoter
Brg1_shBrg1_peak_1126	chr1	154599860	154599959	100	*	Promoter	ADAR	476	1_Active_Promoter
Brg1_shBrg1_peak_11260	chr2	136499709	136500154	446	*	Promoter	UBXN4	159	1_Active_Promoter
Brg1_shBrg1_peak_11261	chr2	136633692	136633935	244	*	Promoter	MCM6	180	1_Active_Promoter
Brg1_shBrg1_peak_11262	chr2	136742682	136743053	372	*	Promoter	DARS-AS1	34	1_Active_Promoter
Brg1_shBrg1_peak_11263	chr2	138699841	138700003	163	*	Distal	HNMT	21665	4_Strong_Enhancer
Brg1_shBrg1_peak_11264	chr2	138701043	138701241	199	*	Distal	HNMT	20445	4_Strong_Enhancer
Brg1_shBrg1_peak_11265	chr2	138721370	138721613	244	*	Promoter	HNMT	96	4_Strong_Enhancer
Brg1_shBrg1_peak_11266	chr2	138722284	138722503	220	*	Promoter	AC069394.1	137058	1_Active_Promoter
Brg1_shBrg1_peak_11267	chr2	139259053	139259150	98	*	Promoter	AC097721.2	140	1_Active_Promoter
Brg1_shBrg1_peak_11268	chr2	139259225	139260049	825	*	Promoter	SPOPL	48087	2_Weak_Promoter
Brg1_shBrg1_peak_11269	chr2	139537672	139537960	289	*	Promoter	NXPH2	99	3_Poised_Promoter
Brg1_shBrg1_peak_1127	chr1	154600130	154600199	70	*	Promoter	ADAR	221	1_Active_Promoter
Brg1_shBrg1_peak_11270	chr2	139538040	139538202	163	*	Promoter	RN7SKP286	83341	3_Poised_Promoter
Brg1_shBrg1_peak_11271	chr2	145089668	145090030	363	*	Promoter	GTDC1	231	1_Active_Promoter
Brg1_shBrg1_peak_11272	chr2	145274478	145274547	70	*	Promoter	ZEB2	558	2_Weak_Promoter
Brg1_shBrg1_peak_11273	chr2	145274658	145274767	110	*	Promoter	ZEB2	358	2_Weak_Promoter
Brg1_shBrg1_peak_11274	chr2	146518385	146518475	91	*	Distal	AC079248.1	66965	4_Strong_Enhancer
Brg1_shBrg1_peak_11275	chr2	146518678	146518845	168	*	Distal	AC079248.1	66634	4_Strong_Enhancer
Brg1_shBrg1_peak_11276	chr2	148127238	148127310	73	*	Distal	RNU6-692P	38633	13_Heterochrom/lo
Brg1_shBrg1_peak_11277	chr2	148601453	148601745	293	*	Promoter	ACVR2A	484	1_Active_Promoter
Brg1_shBrg1_peak_11278	chr2	148602091	148602256	166	*	Promoter	ACVR2A	9	2_Weak_Promoter
Brg1_shBrg1_peak_11279	chr2	148602405	148602511	107	*	Promoter	ACVR2A	137	1_Active_Promoter
Brg1_shBrg1_peak_1128	chr1	154600268	154600374	107	*	Promoter	ADAR	64	1_Active_Promoter
Brg1_shBrg1_peak_11280	chr2	148602660	148602941	282	*	Promoter	RNU6-1275P	32188	1_Active_Promoter
Brg1_shBrg1_peak_11281	chr2	148603053	148603126	74	*	Promoter	RNU6-1275P	31899	1_Active_Promoter
Brg1_shBrg1_peak_11282	chr2	148776987	148777089	103	*	Intron	ORC4	1251	1_Active_Promoter
Brg1_shBrg1_peak_11283	chr2	149401802	149402547	746	*	Promoter	EPC2	376	1_Active_Promoter
Brg1_shBrg1_peak_11284	chr2	149402626	149402735	110	*	Promoter	EPC2	306	1_Active_Promoter
Brg1_shBrg1_peak_11285	chr2	149403140	149403499	360	*	Promoter	EPC2	44461	1_Active_Promoter
Brg1_shBrg1_peak_11286	chr2	149403576	149403654	79	*	Promoter	EPC2	44165	1_Active_Promoter
Brg1_shBrg1_peak_11287	chr2	149895298	149895395	98	*	Promoter	TXNP5	30075	3_Poised_Promoter
Brg1_shBrg1_peak_11288	chr2	150443894	150443965	72	*	Promoter	MMADHC	184	1_Active_Promoter
Brg1_shBrg1_peak_11289	chr2	150444051	150444123	73	*	Promoter	MMADHC	26	1_Active_Promoter
Brg1_shBrg1_peak_1129	chr1	154934085	154934365	281	*	Promoter	PYGO2	0	1_Active_Promoter
Brg1_shBrg1_peak_11290	chr2	151106254	151106355	102	*	Intron	AC113610.1	7214	13_Heterochrom/lo
Brg1_shBrg1_peak_11291	chr2	152118194	152118299	106	*	Promoter	RBM43	43	2_Weak_Promoter
Brg1_shBrg1_peak_11292	chr2	152145864	152145980	117	*	Promoter	NMI	452	2_Weak_Promoter
Brg1_shBrg1_peak_11293	chr2	152146049	152146333	285	*	Promoter	NMI	183	2_Weak_Promoter
Brg1_shBrg1_peak_11294	chr2	152266470	152266627	158	*	Promoter	RIF1	53	1_Active_Promoter
Brg1_shBrg1_peak_11295	chr2	152266723	152266805	83	*	Promoter	RIF1	9972	1_Active_Promoter
Brg1_shBrg1_peak_11296	chr2	152266925	152267056	132	*	Promoter	RIF1	9746	1_Active_Promoter
Brg1_shBrg1_peak_11297	chr2	152684459	152685074	616	*	Promoter	ARL5A	186	1_Active_Promoter
Brg1_shBrg1_peak_11298	chr2	152706310	152706379	70	*	Intron	CACNB4	122155	4_Strong_Enhancer
Brg1_shBrg1_peak_11299	chr2	153032073	153032425	353	*	Promoter	STAM2	3	1_Active_Promoter
Brg1_shBrg1_peak_113	chr1	2343614	2343707	94	*	Promoter	PEX10	290	1_Active_Promoter
Brg1_shBrg1_peak_1130	chr1	154934437	154934660	224	*	Promoter	PYGO2	1778	1_Active_Promoter
Brg1_shBrg1_peak_11300	chr2	153191711	153192893	1183	*	Promoter	AC012066.1	54146	1_Active_Promoter
Brg1_shBrg1_peak_11301	chr2	153282893	153282972	80	*	Intron	RP11-17G11.1	113006	4_Strong_Enhancer
Brg1_shBrg1_peak_11302	chr2	153330561	153330691	131	*	Intron	RP11-17G11.1	65312	4_Strong_Enhancer
Brg1_shBrg1_peak_11303	chr2	153342487	153342561	75	*	Intron	RP11-17G11.1	53414	4_Strong_Enhancer
Brg1_shBrg1_peak_11304	chr2	153574179	153574324	146	*	Promoter	ARL6IP6	153	1_Active_Promoter
Brg1_shBrg1_peak_11305	chr2	153574806	153574992	187	*	Promoter	ARL6IP6	531	1_Active_Promoter
Brg1_shBrg1_peak_11306	chr2	153575153	153575642	490	*	Promoter	ARL6IP6	33	1_Active_Promoter
Brg1_shBrg1_peak_11307	chr2	154728491	154728560	70	*	Promoter	GALNT13	72483	2_Weak_Promoter
Brg1_shBrg1_peak_11308	chr2	157198444	157198702	259	*	Promoter	NR4A2	284	2_Weak_Promoter
Brg1_shBrg1_peak_11309	chr2	157198777	157199001	225	*	Promoter	snoU13	67866	2_Weak_Promoter
Brg1_shBrg1_peak_1131	chr1	154946738	154946832	95	*	Promoter	SHC1	24	1_Active_Promoter
Brg1_shBrg1_peak_11310	chr2	157199116	157199197	82	*	Promoter	snoU13	67599	2_Weak_Promoter
Brg1_shBrg1_peak_11311	chr2	157257263	157257346	84	*	Distal	snoU13	9451	2_Weak_Promoter
Brg1_shBrg1_peak_11312	chr2	158485151	158485298	148	*	Promoter	ACVR1C	12	2_Weak_Promoter
Brg1_shBrg1_peak_11313	chr2	158485375	158485637	263	*	Promoter	ACVR1C	8	2_Weak_Promoter
Brg1_shBrg1_peak_11314	chr2	158695287	158695439	153	*	Promoter	AC013731.1	16492	4_Strong_Enhancer
Brg1_shBrg1_peak_11315	chr2	158732492	158732581	90	*	Promoter	UPP2	675	2_Weak_Promoter
Brg1_shBrg1_peak_11316	chr2	158732678	158732905	228	*	Promoter	UPP2	420	2_Weak_Promoter
Brg1_shBrg1_peak_11317	chr2	158732999	158733410	412	*	Promoter	UPP2	7	2_Weak_Promoter
Brg1_shBrg1_peak_11318	chr2	158987751	158987865	115	*	Intron	CCDC148-AS1	35351	4_Strong_Enhancer
Brg1_shBrg1_peak_11319	chr2	158987954	158988268	315	*	Intron	CCDC148-AS1	35048	4_Strong_Enhancer
Brg1_shBrg1_peak_1132	chr1	154973391	154973559	169	*	Distal	ZBTB7B	1628	1_Active_Promoter
Brg1_shBrg1_peak_11320	chr2	159313394	159314218	825	*	Promoter	PKP4	158	1_Active_Promoter
Brg1_shBrg1_peak_11321	chr2	159314316	159314611	296	*	Promoter	PKP4	239	1_Active_Promoter
Brg1_shBrg1_peak_11322	chr2	159824835	159824912	78	*	Promoter	TANC1	270	2_Weak_Promoter
Brg1_shBrg1_peak_11323	chr2	159825014	159825116	103	*	Promoter	TANC1	78	2_Weak_Promoter
Brg1_shBrg1_peak_11324	chr2	159825188	159825865	678	*	Promoter	BTF3L4P2	34958	2_Weak_Promoter
Brg1_shBrg1_peak_11325	chr2	159826143	159826229	87	*	Intron	BTF3L4P2	34298	3_Poised_Promoter
Brg1_shBrg1_peak_11326	chr2	160142861	160143196	336	*	Promoter	WDSUB1	32	1_Active_Promoter
Brg1_shBrg1_peak_11327	chr2	160143470	160143673	204	*	Promoter	BAZ2B	45933	1_Active_Promoter
Brg1_shBrg1_peak_11328	chr2	160471829	160471948	120	*	Promoter	BAZ2B	44	1_Active_Promoter
Brg1_shBrg1_peak_11329	chr2	160472143	160472385	243	*	Promoter	BAZ2B	694	1_Active_Promoter
Brg1_shBrg1_peak_1133	chr1	154973688	154973791	104	*	Distal	ZBTB7B	1364	1_Active_Promoter
Brg1_shBrg1_peak_11330	chr2	160472483	160472705	223	*	Promoter	BAZ2B	364	1_Active_Promoter
Brg1_shBrg1_peak_11331	chr2	160568633	160568991	359	*	Promoter	AC009961.3	126	1_Active_Promoter
Brg1_shBrg1_peak_11332	chr2	160569092	160569726	635	*	Promoter	2017-03-07	21064	1_Active_Promoter
Brg1_shBrg1_peak_11333	chr2	160654283	160654779	497	*	Promoter	CD302	219	1_Active_Promoter
Brg1_shBrg1_peak_11334	chr2	161263687	161264221	535	*	Promoter	MIR4785	436	2_Weak_Promoter
Brg1_shBrg1_peak_11335	chr2	161264317	161264391	75	*	Promoter	MIR4785	36	2_Weak_Promoter
Brg1_shBrg1_peak_11336	chr2	161348661	161348800	140	*	Promoter	RBMS1	747	1_Active_Promoter
Brg1_shBrg1_peak_11337	chr2	161349265	161349744	480	*	Promoter	RBMS1	383	1_Active_Promoter
Brg1_shBrg1_peak_11338	chr2	161349840	161350018	179	*	Promoter	RBMS1	61	1_Active_Promoter
Brg1_shBrg1_peak_11339	chr2	161350174	161350321	148	*	Promoter	RBMS1	55	1_Active_Promoter
Brg1_shBrg1_peak_1134	chr1	154974135	154974269	135	*	Promoter	ZBTB7B	901	1_Active_Promoter
Brg1_shBrg1_peak_11340	chr2	162016488	162016557	70	*	Promoter	AC009313.1	210	4_Strong_Enhancer
Brg1_shBrg1_peak_11341	chr2	162016916	162017395	480	*	Promoter	TANK	79	1_Active_Promoter
Brg1_shBrg1_peak_11342	chr2	162017872	162017946	75	*	Promoter	TANK	18082	15_Repetitive/CNV
Brg1_shBrg1_peak_11343	chr2	162094507	162094603	97	*	Intron	AC009299.3	6692	2_Weak_Promoter
Brg1_shBrg1_peak_11344	chr2	162095309	162095554	246	*	Intron	AC009299.3	5816	2_Weak_Promoter
Brg1_shBrg1_peak_11345	chr2	162101424	162101724	301	*	Promoter	AC009299.2	3512	2_Weak_Promoter
Brg1_shBrg1_peak_11346	chr2	162164654	162164869	216	*	Promoter	AC009299.2	50	1_Active_Promoter
Brg1_shBrg1_peak_11347	chr2	162165003	162165354	352	*	Promoter	AC009299.5	32656	1_Active_Promoter
Brg1_shBrg1_peak_11348	chr2	162271364	162271529	166	*	Distal	TBR1	1156	2_Weak_Promoter
Brg1_shBrg1_peak_11349	chr2	162275194	162275349	156	*	Promoter	TBR1	447	3_Poised_Promoter
Brg1_shBrg1_peak_1135	chr1	154975307	154975454	148	*	Promoter	ZBTB7B	11541	1_Active_Promoter
Brg1_shBrg1_peak_11350	chr2	162930208	162930345	138	*	Promoter	DPP4	233	1_Active_Promoter
Brg1_shBrg1_peak_11351	chr2	162930682	162931049	368	*	Promoter	DPP4	184	1_Active_Promoter
Brg1_shBrg1_peak_11352	chr2	163174878	163175162	285	*	Promoter	IFIH1	171	1_Active_Promoter
Brg1_shBrg1_peak_11353	chr2	163200923	163201026	104	*	Promoter	GCA	11971	1_Active_Promoter
Brg1_shBrg1_peak_11354	chr2	164592698	164592776	79	*	Promoter	PRPS1P1	477309	1_Active_Promoter
Brg1_shBrg1_peak_11355	chr2	164592845	164593196	352	*	Promoter	PRPS1P1	477026	1_Active_Promoter
Brg1_shBrg1_peak_11356	chr2	165477727	165477951	225	*	Promoter	GRB14	60	1_Active_Promoter
Brg1_shBrg1_peak_11357	chr2	165478084	165478349	266	*	Promoter	GRB14	139	2_Weak_Promoter
Brg1_shBrg1_peak_11358	chr2	165567063	165567219	157	*	Intron	COBLL1	11857	4_Strong_Enhancer
Brg1_shBrg1_peak_11359	chr2	165567313	165567503	191	*	Intron	COBLL1	11590	4_Strong_Enhancer
Brg1_shBrg1_peak_1136	chr1	154976392	154976601	210	*	Intron	ZBTB7B	10425	1_Active_Promoter
Brg1_shBrg1_peak_11360	chr2	165697400	165698598	1199	*	Promoter	COBLL1	331	1_Active_Promoter
Brg1_shBrg1_peak_11361	chr2	165698839	165698955	117	*	Promoter	COBLL1	14	1_Active_Promoter
Brg1_shBrg1_peak_11362	chr2	166809821	166810265	445	*	Promoter	TTC21B	209	1_Active_Promoter
Brg1_shBrg1_peak_11363	chr2	166810411	166810676	266	*	Promoter	AC010127.3	3363	1_Active_Promoter
Brg1_shBrg1_peak_11364	chr2	167232355	167232522	168	*	Promoter	SCN9A	56	1_Active_Promoter
Brg1_shBrg1_peak_11365	chr2	167232596	167232688	93	*	Promoter	SCN7A	89391	1_Active_Promoter
Brg1_shBrg1_peak_11366	chr2	168149065	168149167	103	*	Promoter	AC074363.1	562	2_Weak_Promoter
Brg1_shBrg1_peak_11367	chr2	168149238	168149380	143	*	Promoter	AC074363.1	369	2_Weak_Promoter
Brg1_shBrg1_peak_11368	chr2	169102911	169103458	548	*	Intron	STK39	1464	1_Active_Promoter
Brg1_shBrg1_peak_11369	chr2	169104005	169104348	344	*	Promoter	STK39	472	1_Active_Promoter
Brg1_shBrg1_peak_1137	chr1	154989979	154990050	72	*	Exon	DCST2	9052	2_Weak_Promoter
Brg1_shBrg1_peak_11370	chr2	169104429	169104541	113	*	Promoter	STK39	163	1_Active_Promoter
Brg1_shBrg1_peak_11371	chr2	169312445	169312697	253	*	Promoter	CERS6	185	4_Strong_Enhancer
Brg1_shBrg1_peak_11372	chr2	169312778	169312913	136	*	Promoter	MIR4774	126605	1_Active_Promoter
Brg1_shBrg1_peak_11373	chr2	169313034	169313547	514	*	Promoter	MIR4774	126160	1_Active_Promoter
Brg1_shBrg1_peak_11374	chr2	169746772	169746849	78	*	Promoter	SPC25	142	1_Active_Promoter
Brg1_shBrg1_peak_11375	chr2	170218826	170218905	80	*	Promoter	LRP2	176	3_Poised_Promoter
Brg1_shBrg1_peak_11376	chr2	170219031	170219218	188	*	Promoter	LRP2	68	3_Poised_Promoter
Brg1_shBrg1_peak_11377	chr2	170336183	170336407	225	*	Promoter	BBS5	7974	1_Active_Promoter
Brg1_shBrg1_peak_11378	chr2	170362630	170362727	98	*	Exon	KLHL41	3531	11_Weak_Txn
Brg1_shBrg1_peak_11379	chr2	170540633	170540739	107	*	Intron	CCDC173	10171	4_Strong_Enhancer
Brg1_shBrg1_peak_1138	chr1	155023837	155024008	172	*	Promoter	ADAM15	3960	2_Weak_Promoter
Brg1_shBrg1_peak_11380	chr2	170551035	170551305	271	*	Promoter	PHOSPHO2	551	1_Active_Promoter
Brg1_shBrg1_peak_11381	chr2	170590069	170590507	439	*	Promoter	KLHL23	65	1_Active_Promoter
Brg1_shBrg1_peak_11382	chr2	170590797	170591073	277	*	Promoter	KLHL23	1124	1_Active_Promoter
Brg1_shBrg1_peak_11383	chr2	170591148	170591217	70	*	Promoter	KLHL23	877	1_Active_Promoter
Brg1_shBrg1_peak_11384	chr2	170655419	170655762	344	*	Promoter	SSB	196	1_Active_Promoter
Brg1_shBrg1_peak_11385	chr2	170680861	170680978	118	*	Promoter	METTL5	146	1_Active_Promoter
Brg1_shBrg1_peak_11386	chr2	170681212	170681551	340	*	Promoter	METTL5	0	1_Active_Promoter
Brg1_shBrg1_peak_11387	chr2	170681639	170681720	82	*	Promoter	UBR3	2286	1_Active_Promoter
Brg1_shBrg1_peak_11388	chr2	170684009	170684143	135	*	Promoter	UBR3	101292	1_Active_Promoter
Brg1_shBrg1_peak_11389	chr2	170684215	170684428	214	*	Promoter	UBR3	101047	1_Active_Promoter
Brg1_shBrg1_peak_1139	chr1	155036230	155036335	106	*	Promoter	EFNA3	15063	1_Active_Promoter
Brg1_shBrg1_peak_11390	chr2	170684507	170684631	125	*	Promoter	UBR3	100799	1_Active_Promoter
Brg1_shBrg1_peak_11391	chr2	170810665	170810752	88	*	Intron	UBR3	47172	10_Txn_Elongation
Brg1_shBrg1_peak_11392	chr2	171568401	171568502	102	*	Distal	LINC01124	2623	1_Active_Promoter
Brg1_shBrg1_peak_11393	chr2	171569570	171569702	133	*	Exon	LINC01124	1438	4_Strong_Enhancer
Brg1_shBrg1_peak_11394	chr2	171570208	171571005	798	*	Promoter	LINC01124	468	1_Active_Promoter
Brg1_shBrg1_peak_11395	chr2	171571081	171571439	359	*	Promoter	SP5	598	1_Active_Promoter
Brg1_shBrg1_peak_11396	chr2	171571846	171574189	2344	*	Promoter	AC007405.4	11345	1_Active_Promoter
Brg1_shBrg1_peak_11397	chr2	171574569	171574647	79	*	Distal	AC007405.4	9754	15_Repetitive/CNV
Brg1_shBrg1_peak_11398	chr2	171574994	171575079	86	*	Distal	AC007405.4	9326	15_Repetitive/CNV
Brg1_shBrg1_peak_11399	chr2	171627619	171627730	112	*	Promoter	Y_RNA	12000	2_Weak_Promoter
Brg1_shBrg1_peak_114	chr1	2344342	2344916	575	*	Promoter	PEX10	604	1_Active_Promoter
Brg1_shBrg1_peak_1140	chr1	155036581	155036661	81	*	Promoter	EFNA3	14724	1_Active_Promoter
Brg1_shBrg1_peak_11400	chr2	171785645	171786475	831	*	Promoter	GORASP2	20479	1_Active_Promoter
Brg1_shBrg1_peak_11401	chr2	171830419	171830604	186	*	Distal	TLK1	81125	1_Active_Promoter
Brg1_shBrg1_peak_11402	chr2	172016395	172016862	468	*	Promoter	TLK1	374	1_Active_Promoter
Brg1_shBrg1_peak_11403	chr2	172016949	172017522	574	*	Promoter	TLK1	105	1_Active_Promoter
Brg1_shBrg1_peak_11404	chr2	172290179	172290501	323	*	Promoter	METTL8	157	1_Active_Promoter
Brg1_shBrg1_peak_11405	chr2	172290694	172291286	593	*	Promoter	DCAF17	174	1_Active_Promoter
Brg1_shBrg1_peak_11406	chr2	172378799	172378887	89	*	Promoter	CYBRD1	12	3_Poised_Promoter
Brg1_shBrg1_peak_11407	chr2	172379141	172379276	136	*	Promoter	CYBRD1	378	2_Weak_Promoter
Brg1_shBrg1_peak_11408	chr2	172379477	172379653	177	*	Promoter	CYBRD1	21	2_Weak_Promoter
Brg1_shBrg1_peak_11409	chr2	172380014	172380167	154	*	Promoter	RPL21P38	63510	2_Weak_Promoter
Brg1_shBrg1_peak_1141	chr1	155098636	155098765	130	*	Distal	EFNA1	1233	1_Active_Promoter
Brg1_shBrg1_peak_11410	chr2	172544345	172544422	78	*	Promoter	DYNC1I2	5	1_Active_Promoter
Brg1_shBrg1_peak_11411	chr2	172544505	172544858	354	*	Promoter	DYNC1I2	129	1_Active_Promoter
Brg1_shBrg1_peak_11412	chr2	172750901	172751135	235	*	Promoter	HAT1	27937	1_Active_Promoter
Brg1_shBrg1_peak_11413	chr2	172779077	172779161	85	*	Promoter	HAT1	0	1_Active_Promoter
Brg1_shBrg1_peak_11414	chr2	172864633	172864784	152	*	Promoter	SLC25A12	51	1_Active_Promoter
Brg1_shBrg1_peak_11415	chr2	172864991	172865088	98	*	Promoter	METAP1D	21661	1_Active_Promoter
Brg1_shBrg1_peak_11416	chr2	172949342	172949421	80	*	Promoter	DLX1	84	3_Poised_Promoter
Brg1_shBrg1_peak_11417	chr2	172949617	172950124	508	*	Promoter	DLX1	81	2_Weak_Promoter
Brg1_shBrg1_peak_11418	chr2	172959521	172959642	122	*	Distal	DLX2	8044	3_Poised_Promoter
Brg1_shBrg1_peak_11419	chr2	172961635	172961759	125	*	Distal	DLX2	5928	3_Poised_Promoter
Brg1_shBrg1_peak_1142	chr1	155098865	155098951	87	*	Distal	EFNA1	1025	1_Active_Promoter
Brg1_shBrg1_peak_11420	chr2	172963719	172964165	447	*	Distal	DLX2	3683	2_Weak_Promoter
Brg1_shBrg1_peak_11421	chr2	172964847	172964934	88	*	Exon	DLX2	2735	2_Weak_Promoter
Brg1_shBrg1_peak_11422	chr2	172965097	172965175	79	*	Exon	DLX2	2489	2_Weak_Promoter
Brg1_shBrg1_peak_11423	chr2	172966967	172967206	240	*	Promoter	DLX2	539	2_Weak_Promoter
Brg1_shBrg1_peak_11424	chr2	173037427	173037580	154	*	Distal	AC104088.1	142509	3_Poised_Promoter
Brg1_shBrg1_peak_11425	chr2	173118190	173118298	109	*	Distal	AC104088.1	61768	4_Strong_Enhancer
Brg1_shBrg1_peak_11426	chr2	173292314	173292592	279	*	Promoter	ITGA6	61	1_Active_Promoter
Brg1_shBrg1_peak_11427	chr2	173292795	173293202	408	*	Promoter	AC078883.4	330	1_Active_Promoter
Brg1_shBrg1_peak_11428	chr2	173293534	173293613	80	*	Promoter	AC078883.3	37164	1_Active_Promoter
Brg1_shBrg1_peak_11429	chr2	173420781	173421174	394	*	Promoter	PDK1	61	1_Active_Promoter
Brg1_shBrg1_peak_1143	chr1	155099275	155099440	166	*	Promoter	EFNA1	576	1_Active_Promoter
Brg1_shBrg1_peak_11430	chr2	173600499	173600672	174	*	Promoter	RAPGEF4	107	3_Poised_Promoter
Brg1_shBrg1_peak_11431	chr2	173940349	173941248	900	*	Promoter	AC013461.1	14546	1_Active_Promoter
Brg1_shBrg1_peak_11432	chr2	174219358	174219504	147	*	Promoter	CDCA7	114	1_Active_Promoter
Brg1_shBrg1_peak_11433	chr2	174219577	174219764	188	*	Promoter	AC092573.2	1263	1_Active_Promoter
Brg1_shBrg1_peak_11434	chr2	174219836	174219933	98	*	Promoter	AC092573.2	1049	1_Active_Promoter
Brg1_shBrg1_peak_11435	chr2	174220034	174220205	172	*	Promoter	AC092573.2	814	1_Active_Promoter
Brg1_shBrg1_peak_11436	chr2	174828270	174828556	287	*	Promoter	SP3	531	1_Active_Promoter
Brg1_shBrg1_peak_11437	chr2	174828656	174828967	312	*	Promoter	SP3	133	1_Active_Promoter
Brg1_shBrg1_peak_11438	chr2	174829122	174829194	73	*	Promoter	SP3	120	1_Active_Promoter
Brg1_shBrg1_peak_11439	chr2	174829274	174829452	179	*	Promoter	SP3	247	1_Active_Promoter
Brg1_shBrg1_peak_1144	chr1	155099522	155099681	160	*	Promoter	EFNA1	332	1_Active_Promoter
Brg1_shBrg1_peak_11440	chr2	174829574	174829706	133	*	Promoter	SP3	395	1_Active_Promoter
Brg1_shBrg1_peak_11441	chr2	174829794	174830021	228	*	Promoter	SP3	128	1_Active_Promoter
Brg1_shBrg1_peak_11442	chr2	174830277	174830401	125	*	Promoter	SP3	88	1_Active_Promoter
Brg1_shBrg1_peak_11443	chr2	174830514	174830664	151	*	Promoter	RP11-394I13.2	2487	1_Active_Promoter
Brg1_shBrg1_peak_11444	chr2	174904394	174904498	105	*	Distal	RPSAP24	3287	4_Strong_Enhancer
Brg1_shBrg1_peak_11445	chr2	175111799	175111909	111	*	Promoter	OLA1	158	1_Active_Promoter
Brg1_shBrg1_peak_11446	chr2	175112844	175113222	379	*	Promoter	OLA1	52	1_Active_Promoter
Brg1_shBrg1_peak_11447	chr2	175113531	175113695	165	*	Promoter	Y_RNA	16093	1_Active_Promoter
Brg1_shBrg1_peak_11448	chr2	175201252	175201350	99	*	Promoter	AC018470.1	847	2_Weak_Promoter
Brg1_shBrg1_peak_11449	chr2	175201870	175201986	117	*	Promoter	AC018470.1	220	2_Weak_Promoter
Brg1_shBrg1_peak_1145	chr1	155099967	155100306	340	*	Promoter	EFNA1	213	1_Active_Promoter
Brg1_shBrg1_peak_11450	chr2	175205168	175205429	262	*	Distal	CIR1	11390	3_Poised_Promoter
Brg1_shBrg1_peak_11451	chr2	175205719	175205824	106	*	Distal	CIR1	10917	3_Poised_Promoter
Brg1_shBrg1_peak_11452	chr2	175206908	175207041	134	*	Distal	CIR1	9714	3_Poised_Promoter
Brg1_shBrg1_peak_11453	chr2	175260059	175260128	70	*	Promoter	CIR1	338	1_Active_Promoter
Brg1_shBrg1_peak_11454	chr2	175351670	175351751	82	*	Promoter	GPR155	15	2_Weak_Promoter
Brg1_shBrg1_peak_11455	chr2	175869645	175869896	252	*	Promoter	CHN1	174	2_Weak_Promoter
Brg1_shBrg1_peak_11456	chr2	175870024	175870136	113	*	Promoter	CHN1	9	2_Weak_Promoter
Brg1_shBrg1_peak_11457	chr2	175927689	175927796	108	*	Distal	ATF2	30237	4_Strong_Enhancer
Brg1_shBrg1_peak_11458	chr2	176032249	176032464	216	*	Promoter	MIR933	78	1_Active_Promoter
Brg1_shBrg1_peak_11459	chr2	176032552	176032825	274	*	Promoter	ATF2	181	1_Active_Promoter
Brg1_shBrg1_peak_1146	chr1	155101544	155101650	107	*	Promoter	EFNA1	438	1_Active_Promoter
Brg1_shBrg1_peak_11460	chr2	176045825	176046023	199	*	Promoter	ATP5G3	464	1_Active_Promoter
Brg1_shBrg1_peak_11461	chr2	176046122	176046339	218	*	Promoter	ATP5G3	158	1_Active_Promoter
Brg1_shBrg1_peak_11462	chr2	176866438	176866508	71	*	Promoter	KIAA1715	515	1_Active_Promoter
Brg1_shBrg1_peak_11463	chr2	176866789	176866928	140	*	Promoter	KIAA1715	130	1_Active_Promoter
Brg1_shBrg1_peak_11464	chr2	177005360	177005558	199	*	Intron	MIR10B	9569	3_Poised_Promoter
Brg1_shBrg1_peak_11465	chr2	177053123	177053219	97	*	Promoter	HAGLR	33	1_Active_Promoter
Brg1_shBrg1_peak_11466	chr2	177134196	177134359	164	*	Promoter	AC073069.2	69085	1_Active_Promoter
Brg1_shBrg1_peak_11467	chr2	177502333	177502402	70	*	Promoter	LINC01117	68	3_Poised_Promoter
Brg1_shBrg1_peak_11468	chr2	177502773	177502865	93	*	Promoter	RNU6ATAC14P	26582	2_Weak_Promoter
Brg1_shBrg1_peak_11469	chr2	178054105	178054185	81	*	Intron	Y_RNA	5563	4_Strong_Enhancer
Brg1_shBrg1_peak_1147	chr1	155107907	155107976	70	*	Promoter	SLC50A1	344	4_Strong_Enhancer
Brg1_shBrg1_peak_11470	chr2	178076955	178077027	73	*	Promoter	HNRNPA3	297	1_Active_Promoter
Brg1_shBrg1_peak_11471	chr2	178077506	178078018	513	*	Promoter	HNRNPA3	3489	1_Active_Promoter
Brg1_shBrg1_peak_11472	chr2	178078092	178078376	285	*	Promoter	HNRNPA3	3017	1_Active_Promoter
Brg1_shBrg1_peak_11473	chr2	178128297	178129717	1421	*	Promoter	AC079305.10	77	1_Active_Promoter
Brg1_shBrg1_peak_11474	chr2	178130052	178130251	200	*	Promoter	NFE2L2	22351	4_Strong_Enhancer
Brg1_shBrg1_peak_11475	chr2	178257244	178257319	76	*	Promoter	AGPS	88	1_Active_Promoter
Brg1_shBrg1_peak_11476	chr2	178257402	178257898	497	*	Promoter	AGPS	44059	1_Active_Promoter
Brg1_shBrg1_peak_11477	chr2	178261714	178261956	243	*	Intron	AGPS	39874	4_Strong_Enhancer
Brg1_shBrg1_peak_11478	chr2	178262473	178262669	197	*	Intron	AGPS	39138	4_Strong_Enhancer
Brg1_shBrg1_peak_11479	chr2	178417184	178417488	305	*	Promoter	TTC30B	403	1_Active_Promoter
Brg1_shBrg1_peak_1148	chr1	155161247	155161560	314	*	Promoter	MUC1	1252	12_Repressed
Brg1_shBrg1_peak_11480	chr2	178483157	178483382	226	*	Promoter	TTC30A	422	1_Active_Promoter
Brg1_shBrg1_peak_11481	chr2	178483536	178483672	137	*	Promoter	TTC30A	87	1_Active_Promoter
Brg1_shBrg1_peak_11482	chr2	178937308	178937395	88	*	Promoter	PDE11A	128	2_Weak_Promoter
Brg1_shBrg1_peak_11483	chr2	179058957	179059350	394	*	Promoter	OSBPL6	52	2_Weak_Promoter
Brg1_shBrg1_peak_11484	chr2	179315346	179315959	614	*	Promoter	PRKRA	131	1_Active_Promoter
Brg1_shBrg1_peak_11485	chr2	179345234	179345583	350	*	Promoter	PLEKHA3	49	1_Active_Promoter
Brg1_shBrg1_peak_11486	chr2	180104207	180104327	121	*	Intron	SESTD1	24660	4_Strong_Enhancer
Brg1_shBrg1_peak_11487	chr2	180128578	180129595	1018	*	Promoter	SESTD1	263	1_Active_Promoter
Brg1_shBrg1_peak_11488	chr2	180129664	180129753	90	*	Promoter	AC093911.1	8847	4_Strong_Enhancer
Brg1_shBrg1_peak_11489	chr2	180129877	180129983	107	*	Promoter	AC093911.1	8625	4_Strong_Enhancer
Brg1_shBrg1_peak_1149	chr1	155178505	155179006	502	*	Promoter	THBS3	84	1_Active_Promoter
Brg1_shBrg1_peak_11490	chr2	180137484	180137568	85	*	Distal	AC093911.1	1029	1_Active_Promoter
Brg1_shBrg1_peak_11491	chr2	180184480	180184562	83	*	Distal	AC068042.1	81078	13_Heterochrom/lo
Brg1_shBrg1_peak_11492	chr2	180407734	180407811	78	*	Intron	ZNF385B	19540	4_Strong_Enhancer
Brg1_shBrg1_peak_11493	chr2	180407891	180407981	91	*	Intron	ZNF385B	19376	4_Strong_Enhancer
Brg1_shBrg1_peak_11494	chr2	180871482	180871741	260	*	Promoter	CWC22	166	1_Active_Promoter
Brg1_shBrg1_peak_11495	chr2	181844748	181845534	787	*	Promoter	UBE2E3	189	1_Active_Promoter
Brg1_shBrg1_peak_11496	chr2	181846026	181846138	113	*	Promoter	UBE2E3	660	1_Active_Promoter
Brg1_shBrg1_peak_11497	chr2	182756657	182757195	539	*	Promoter	SSFA2	151	1_Active_Promoter
Brg1_shBrg1_peak_11498	chr2	182757412	182757502	91	*	Promoter	SSFA2	660	1_Active_Promoter
Brg1_shBrg1_peak_11499	chr2	183580784	183581168	385	*	Promoter	DNAJC10	20	1_Active_Promoter
Brg1_shBrg1_peak_115	chr1	2344995	2345233	239	*	Promoter	PEX10	119	1_Active_Promoter
Brg1_shBrg1_peak_1150	chr1	155243064	155243253	190	*	Promoter	CLK2	112	2_Weak_Promoter
Brg1_shBrg1_peak_11500	chr2	183581378	183581501	124	*	Promoter	DNAJC10	1352	1_Active_Promoter
Brg1_shBrg1_peak_11501	chr2	183902103	183903180	1078	*	Promoter	NCKAP1	556	1_Active_Promoter
Brg1_shBrg1_peak_11502	chr2	183903635	183903741	107	*	Promoter	SNORA77	25383	2_Weak_Promoter
Brg1_shBrg1_peak_11503	chr2	183989349	183989504	156	*	Promoter	RP11-438L19.1	89618	1_Active_Promoter
Brg1_shBrg1_peak_11504	chr2	185463265	185463357	93	*	Promoter	ZNF804A	267778	3_Poised_Promoter
Brg1_shBrg1_peak_11505	chr2	187350983	187351423	441	*	Promoter	ZC3H15	412	1_Active_Promoter
Brg1_shBrg1_peak_11506	chr2	187426506	187426616	111	*	Distal	ITGAV	28228	4_Strong_Enhancer
Brg1_shBrg1_peak_11507	chr2	187454548	187455156	609	*	Promoter	ITGAV	10077	1_Active_Promoter
Brg1_shBrg1_peak_11508	chr2	187455258	187455420	163	*	Promoter	ITGAV	9590	1_Active_Promoter
Brg1_shBrg1_peak_11509	chr2	187558727	187558990	264	*	Promoter	AC017101.10	1153	2_Weak_Promoter
Brg1_shBrg1_peak_1151	chr1	155532341	155532534	194	*	Promoter	ASH1L	44	1_Active_Promoter
Brg1_shBrg1_peak_11510	chr2	188375722	188375865	144	*	Intron	TFPI	2572	4_Strong_Enhancer
Brg1_shBrg1_peak_11511	chr2	188406568	188406637	70	*	Intron	AC007319.1	12271	4_Strong_Enhancer
Brg1_shBrg1_peak_11512	chr2	189914437	189914506	70	*	Intron	COL5A2	13290	4_Strong_Enhancer
Brg1_shBrg1_peak_11513	chr2	189915252	189915498	247	*	Exon	COL5A2	12386	4_Strong_Enhancer
Brg1_shBrg1_peak_11514	chr2	190445470	190445864	395	*	Promoter	SLC40A1	1078	1_Active_Promoter
Brg1_shBrg1_peak_11515	chr2	190445945	190446014	70	*	Promoter	SLC40A1	766	1_Active_Promoter
Brg1_shBrg1_peak_11516	chr2	190526266	190526366	101	*	Promoter	ANKAR	12697	1_Active_Promoter
Brg1_shBrg1_peak_11517	chr2	190526439	190526691	253	*	Promoter	ANKAR	12448	1_Active_Promoter
Brg1_shBrg1_peak_11518	chr2	190539316	190539779	464	*	Promoter	ANKAR	1161	1_Active_Promoter
Brg1_shBrg1_peak_11519	chr2	190648474	190648564	91	*	Promoter	PMS1	289	1_Active_Promoter
Brg1_shBrg1_peak_1152	chr1	155658142	155658238	97	*	Promoter	YY1AP1	73	1_Active_Promoter
Brg1_shBrg1_peak_11520	chr2	190648880	190648979	100	*	Promoter	ORMDL1	112	1_Active_Promoter
Brg1_shBrg1_peak_11521	chr2	190649241	190649383	143	*	Promoter	PMS1	7111	1_Active_Promoter
Brg1_shBrg1_peak_11522	chr2	191044878	191044986	109	*	Promoter	C2orf88	273	1_Active_Promoter
Brg1_shBrg1_peak_11523	chr2	191045076	191045874	799	*	Promoter	C2orf88	111	1_Active_Promoter
Brg1_shBrg1_peak_11524	chr2	191184124	191184242	119	*	Promoter	HIBCH	337	1_Active_Promoter
Brg1_shBrg1_peak_11525	chr2	191184361	191184432	72	*	Promoter	HIBCH	124	1_Active_Promoter
Brg1_shBrg1_peak_11526	chr2	191200471	191200540	70	*	Intron	INPP1	7688	4_Strong_Enhancer
Brg1_shBrg1_peak_11527	chr2	191208168	191209038	871	*	Promoter	INPP1	0	4_Strong_Enhancer
Brg1_shBrg1_peak_11528	chr2	191272784	191273169	386	*	Promoter	MFSD6	102	2_Weak_Promoter
Brg1_shBrg1_peak_11529	chr2	191273254	191273778	525	*	Promoter	MFSD6	26508	2_Weak_Promoter
Brg1_shBrg1_peak_1153	chr1	155658330	155658429	100	*	Promoter	YY1AP1	63	1_Active_Promoter
Brg1_shBrg1_peak_11530	chr2	191398925	191399849	925	*	Promoter	NEMP2	14	1_Active_Promoter
Brg1_shBrg1_peak_11532	chr2	191512772	191512943	172	*	Promoter	NAB1	761	2_Weak_Promoter
Brg1_shBrg1_peak_11533	chr2	191513024	191513459	436	*	Promoter	NAB1	377	1_Active_Promoter
Brg1_shBrg1_peak_11534	chr2	191513552	191513657	106	*	Promoter	NAB1	14	1_Active_Promoter
Brg1_shBrg1_peak_11535	chr2	191513840	191514475	636	*	Promoter	NAB1	4291	1_Active_Promoter
Brg1_shBrg1_peak_11536	chr2	191745559	191746126	568	*	Promoter	GLS	36	1_Active_Promoter
Brg1_shBrg1_peak_11537	chr2	191746197	191746694	498	*	Promoter	AC005540.3	337	1_Active_Promoter
Brg1_shBrg1_peak_11538	chr2	191878529	191878639	111	*	Promoter	STAT1	94	1_Active_Promoter
Brg1_shBrg1_peak_11539	chr2	191878708	191878911	204	*	Promoter	STAT1	82	1_Active_Promoter
Brg1_shBrg1_peak_1154	chr1	155658952	155659021	70	*	Promoter	DAP3	20575	1_Active_Promoter
Brg1_shBrg1_peak_11540	chr2	191878984	191879121	138	*	Promoter	AC067945.2	3625	1_Active_Promoter
Brg1_shBrg1_peak_11541	chr2	191879190	191879272	83	*	Promoter	AC067945.2	3446	1_Active_Promoter
Brg1_shBrg1_peak_11542	chr2	191885065	191885418	354	*	Promoter	STAT1	442	1_Active_Promoter
Brg1_shBrg1_peak_11543	chr2	191885504	191885737	234	*	Promoter	STAT1	63	1_Active_Promoter
Brg1_shBrg1_peak_11544	chr2	192109830	192110856	1027	*	Promoter	AC092614.2	552	1_Active_Promoter
Brg1_shBrg1_peak_11545	chr2	192502847	192502916	70	*	Distal	NABP1	39910	4_Strong_Enhancer
Brg1_shBrg1_peak_11546	chr2	192502989	192503059	71	*	Distal	NABP1	39767	4_Strong_Enhancer
Brg1_shBrg1_peak_11547	chr2	192542929	192543227	299	*	Promoter	NABP1	177	1_Active_Promoter
Brg1_shBrg1_peak_11548	chr2	192543313	192543417	105	*	Promoter	NABP1	348	1_Active_Promoter
Brg1_shBrg1_peak_11549	chr2	192543486	192543760	275	*	Promoter	NABP1	90	1_Active_Promoter
Brg1_shBrg1_peak_1155	chr1	155670278	155670449	172	*	Intron	DAP3	9198	11_Weak_Txn
Brg1_shBrg1_peak_11550	chr2	192732072	192732175	104	*	Intron	DNAJB1P1	14805	4_Strong_Enhancer
Brg1_shBrg1_peak_11551	chr2	196522034	196522722	689	*	Promoter	RNU6-915P	12817	1_Active_Promoter
Brg1_shBrg1_peak_11552	chr2	196522817	196522999	183	*	Promoter	RNU6-915P	12287	4_Strong_Enhancer
Brg1_shBrg1_peak_11553	chr2	197035518	197035942	425	*	Promoter	STK17B	566	2_Weak_Promoter
Brg1_shBrg1_peak_11554	chr2	197036128	197036217	90	*	Promoter	STK17B	124	2_Weak_Promoter
Brg1_shBrg1_peak_11555	chr2	197457715	197457792	78	*	Promoter	HECW2	522	2_Weak_Promoter
Brg1_shBrg1_peak_11556	chr2	197457879	197458106	228	*	Promoter	HECW2	283	2_Weak_Promoter
Brg1_shBrg1_peak_11557	chr2	197664270	197664506	237	*	Promoter	GTF3C3	34	2_Weak_Promoter
Brg1_shBrg1_peak_11558	chr2	197790749	197791205	457	*	Promoter	PGAP1	399	1_Active_Promoter
Brg1_shBrg1_peak_11559	chr2	197791314	197791473	160	*	Promoter	PGAP1	58	1_Active_Promoter
Brg1_shBrg1_peak_1156	chr1	155670760	155670943	184	*	Intron	DAP3	8710	7_Weak_Enhancer
Brg1_shBrg1_peak_11560	chr2	197791598	197791678	81	*	Promoter	PGAP1	878	1_Active_Promoter
Brg1_shBrg1_peak_11561	chr2	198299387	198299597	211	*	Promoter	SF3B1	245	1_Active_Promoter
Brg1_shBrg1_peak_11562	chr2	198300015	198300105	91	*	Promoter	RNU6-1029P	12406	1_Active_Promoter
Brg1_shBrg1_peak_11563	chr2	198318312	198318580	269	*	Promoter	COQ10B	39	1_Active_Promoter
Brg1_shBrg1_peak_11564	chr2	198363923	198364325	403	*	Promoter	HSPD1	414	1_Active_Promoter
Brg1_shBrg1_peak_11565	chr2	198364394	198364685	292	*	Promoter	HSPD1	0	1_Active_Promoter
Brg1_shBrg1_peak_11566	chr2	198365146	198365502	357	*	Promoter	HSPE1	279	1_Active_Promoter
Brg1_shBrg1_peak_11567	chr2	198366158	198366271	114	*	Promoter	MOB4	14078	1_Active_Promoter
Brg1_shBrg1_peak_11568	chr2	198380729	198381343	615	*	Promoter	HSPD1	422	1_Active_Promoter
Brg1_shBrg1_peak_11569	chr2	198570106	198570222	117	*	Promoter	BOLL	51002	2_Weak_Promoter
Brg1_shBrg1_peak_1157	chr1	155903451	155903591	141	*	Promoter	KIAA0907	640	1_Active_Promoter
Brg1_shBrg1_peak_11570	chr2	198571108	198571198	91	*	Exon	BOLL	50013	1_Active_Promoter
Brg1_shBrg1_peak_11571	chr2	200320940	200321072	133	*	Promoter	SATB2	1326	2_Weak_Promoter
Brg1_shBrg1_peak_11572	chr2	200323178	200323384	207	*	Promoter	SATB2	184	1_Active_Promoter
Brg1_shBrg1_peak_11573	chr2	200323550	200324201	652	*	Promoter	SATB2	5953	1_Active_Promoter
Brg1_shBrg1_peak_11574	chr2	200324270	200324395	126	*	Promoter	SATB2	5496	1_Active_Promoter
Brg1_shBrg1_peak_11575	chr2	200328071	200328307	237	*	Intron	SATB2	1639	3_Poised_Promoter
Brg1_shBrg1_peak_11576	chr2	200715494	200715580	87	*	Promoter	FTCDNL1	56	1_Active_Promoter
Brg1_shBrg1_peak_11577	chr2	200715707	200715834	128	*	Promoter	FTCDNL1	70	2_Weak_Promoter
Brg1_shBrg1_peak_11578	chr2	200776035	200776545	511	*	Promoter	C2orf47	43747	1_Active_Promoter
Brg1_shBrg1_peak_11579	chr2	200819061	200819133	73	*	Promoter	C2orf47	940	1_Active_Promoter
Brg1_shBrg1_peak_1158	chr1	155948430	155948536	107	*	Promoter	RP11-336K24.12	104	1_Active_Promoter
Brg1_shBrg1_peak_11580	chr2	200820241	200820862	622	*	Promoter	C2orf47	3435	1_Active_Promoter
Brg1_shBrg1_peak_11581	chr2	201167464	201167583	120	*	Distal	SPATS2L	3078	4_Strong_Enhancer
Brg1_shBrg1_peak_11582	chr2	201170792	201170873	82	*	Promoter	SPATS2L	39	1_Active_Promoter
Brg1_shBrg1_peak_11583	chr2	201171474	201171547	74	*	Promoter	SPATS2L	82	1_Active_Promoter
Brg1_shBrg1_peak_11584	chr2	201171643	201172538	896	*	Promoter	SPATS2L	1580	1_Active_Promoter
Brg1_shBrg1_peak_11585	chr2	201184048	201184248	201	*	Intron	SPATS2L	31761	4_Strong_Enhancer
Brg1_shBrg1_peak_11586	chr2	201184482	201184558	77	*	Intron	SPATS2L	31389	4_Strong_Enhancer
Brg1_shBrg1_peak_11587	chr2	201270573	201270679	107	*	Intron	SPATS2L	34743	4_Strong_Enhancer
Brg1_shBrg1_peak_11588	chr2	201270999	201271076	78	*	Intron	SPATS2L	34332	4_Strong_Enhancer
Brg1_shBrg1_peak_11589	chr2	201374381	201374793	413	*	Promoter	SGOL2	141	1_Active_Promoter
Brg1_shBrg1_peak_1159	chr1	156023731	156023923	193	*	Promoter	LAMTOR2	713	1_Active_Promoter
Brg1_shBrg1_peak_11590	chr2	201450749	201450826	78	*	Promoter	AOX1	2107	2_Weak_Promoter
Brg1_shBrg1_peak_11591	chr2	201676198	201676274	77	*	Promoter	BZW1	30	1_Active_Promoter
Brg1_shBrg1_peak_11592	chr2	201676685	201677211	527	*	Promoter	BZW1	128	1_Active_Promoter
Brg1_shBrg1_peak_11593	chr2	201728194	201728366	173	*	Promoter	CLK1	692	1_Active_Promoter
Brg1_shBrg1_peak_11594	chr2	201728446	201728585	140	*	Promoter	CLK1	457	1_Active_Promoter
Brg1_shBrg1_peak_11595	chr2	201729058	201729143	86	*	Promoter	CLK1	181	1_Active_Promoter
Brg1_shBrg1_peak_11596	chr2	201729251	201729449	199	*	Promoter	CLK1	26	1_Active_Promoter
Brg1_shBrg1_peak_11597	chr2	201729528	201729672	145	*	Promoter	PPIL3	16862	4_Strong_Enhancer
Brg1_shBrg1_peak_11598	chr2	201752649	201752733	85	*	Promoter	PPIL3	608	1_Active_Promoter
Brg1_shBrg1_peak_11599	chr2	201753295	201753426	132	*	Promoter	PPIL3	375	1_Active_Promoter
Brg1_shBrg1_peak_116	chr1	2371845	2371954	110	*	Intron	PLCH2	26996	12_Repressed
Brg1_shBrg1_peak_1160	chr1	156024719	156024808	90	*	Promoter	LAMTOR2	110	1_Active_Promoter
Brg1_shBrg1_peak_11600	chr2	201754200	201754399	200	*	Promoter	NIF3L1	2336	1_Active_Promoter
Brg1_shBrg1_peak_11601	chr2	201827876	201828143	268	*	Promoter	AC005037.3	10	1_Active_Promoter
Brg1_shBrg1_peak_11602	chr2	201828212	201828387	176	*	Promoter	ORC2	101	1_Active_Promoter
Brg1_shBrg1_peak_11603	chr2	201828688	201828757	70	*	Promoter	FAM126B	45450	1_Active_Promoter
Brg1_shBrg1_peak_11604	chr2	201936007	201936087	81	*	Promoter	NDUFB3	106	1_Active_Promoter
Brg1_shBrg1_peak_11605	chr2	201936622	201936691	70	*	Promoter	NDUFB3	72	1_Active_Promoter
Brg1_shBrg1_peak_11606	chr2	201980108	201980177	70	*	Promoter	CFLAR	682	4_Strong_Enhancer
Brg1_shBrg1_peak_11607	chr2	201980634	201980936	303	*	Promoter	CFLAR	39	4_Strong_Enhancer
Brg1_shBrg1_peak_11608	chr2	201981015	201981810	796	*	Promoter	CFLAR	145	1_Active_Promoter
Brg1_shBrg1_peak_11609	chr2	201981931	201982040	110	*	Promoter	CFLAR	1226	1_Active_Promoter
Brg1_shBrg1_peak_1161	chr1	156084547	156085119	573	*	Promoter	LMNA	8097	1_Active_Promoter
Brg1_shBrg1_peak_11610	chr2	201982340	201982414	75	*	Promoter	CFLAR	834	1_Active_Promoter
Brg1_shBrg1_peak_11611	chr2	201982716	201982814	99	*	Promoter	CFLAR	446	1_Active_Promoter
Brg1_shBrg1_peak_11612	chr2	201983063	201983316	254	*	Promoter	CFLAR	22	1_Active_Promoter
Brg1_shBrg1_peak_11613	chr2	201983427	201983566	140	*	Promoter	CFLAR	3701	1_Active_Promoter
Brg1_shBrg1_peak_11614	chr2	201983695	201983813	119	*	Promoter	CFLAR	3443	1_Active_Promoter
Brg1_shBrg1_peak_11615	chr2	201989059	201989155	97	*	Intron	CFLAR	4942	4_Strong_Enhancer
Brg1_shBrg1_peak_11616	chr2	202069815	202069895	81	*	Intron	MTND5P25	7946	4_Strong_Enhancer
Brg1_shBrg1_peak_11617	chr2	202315819	202315963	145	*	Promoter	TRAK2	282	1_Active_Promoter
Brg1_shBrg1_peak_11618	chr2	202316043	202316217	175	*	Promoter	TRAK2	43	1_Active_Promoter
Brg1_shBrg1_peak_11619	chr2	202316415	202317066	652	*	Promoter	STRADB	20837	1_Active_Promoter
Brg1_shBrg1_peak_1162	chr1	156085660	156085759	100	*	Intron	LMNA	7221	1_Active_Promoter
Brg1_shBrg1_peak_11620	chr2	202507262	202507533	272	*	Promoter	TMEM237	15	1_Active_Promoter
Brg1_shBrg1_peak_11621	chr2	202507682	202508348	667	*	Promoter	TMEM237	107	2_Weak_Promoter
Brg1_shBrg1_peak_11622	chr2	202645266	202645551	286	*	Promoter	ALS2	223	1_Active_Promoter
Brg1_shBrg1_peak_11623	chr2	202646050	202646119	70	*	Promoter	CDK15	9097	1_Active_Promoter
Brg1_shBrg1_peak_11624	chr2	202898595	202898789	195	*	Promoter	FZD7	615	2_Weak_Promoter
Brg1_shBrg1_peak_11625	chr2	202898894	202899149	256	*	Promoter	FZD7	286	2_Weak_Promoter
Brg1_shBrg1_peak_11626	chr2	202899226	202899399	174	*	Promoter	FZD7	0	2_Weak_Promoter
Brg1_shBrg1_peak_11627	chr2	203102793	203103054	262	*	Promoter	SUMO1	259	1_Active_Promoter
Brg1_shBrg1_peak_11628	chr2	203103130	203103239	110	*	Promoter	SUMO1	0	1_Active_Promoter
Brg1_shBrg1_peak_11629	chr2	203130176	203130245	70	*	Promoter	NOP58	226	1_Active_Promoter
Brg1_shBrg1_peak_1163	chr1	156092588	156092672	85	*	Promoter	LMNA	300	4_Strong_Enhancer
Brg1_shBrg1_peak_11630	chr2	203130512	203130643	132	*	Promoter	NOP58	9305	1_Active_Promoter
Brg1_shBrg1_peak_11631	chr2	203131101	203131199	99	*	Promoter	NOP58	8732	1_Active_Promoter
Brg1_shBrg1_peak_11632	chr2	203240431	203240541	111	*	Promoter	BMPR2	1170	4_Strong_Enhancer
Brg1_shBrg1_peak_11633	chr2	203240610	203240764	155	*	Promoter	BMPR2	969	1_Active_Promoter
Brg1_shBrg1_peak_11634	chr2	203240982	203241604	623	*	Promoter	BMPR2	363	1_Active_Promoter
Brg1_shBrg1_peak_11635	chr2	203241709	203241830	122	*	Promoter	BMPR2	385	1_Active_Promoter
Brg1_shBrg1_peak_11636	chr2	203241951	203242554	604	*	Promoter	BMPR2	87294	1_Active_Promoter
Brg1_shBrg1_peak_11637	chr2	203499413	203500038	626	*	Promoter	FAM117B	183	1_Active_Promoter
Brg1_shBrg1_peak_11638	chr2	203500423	203500663	241	*	Promoter	AC098831.4	138112	2_Weak_Promoter
Brg1_shBrg1_peak_11639	chr2	203736049	203736464	416	*	Promoter	ICA1L	106	2_Weak_Promoter
Brg1_shBrg1_peak_1164	chr1	156096570	156096659	90	*	Promoter	LMNA	7979	5_Strong_Enhancer
Brg1_shBrg1_peak_11640	chr2	203736534	203736609	76	*	Promoter	ICA1L	134	2_Weak_Promoter
Brg1_shBrg1_peak_11641	chr2	203879603	203880080	478	*	Promoter	NBEAL1	670	1_Active_Promoter
Brg1_shBrg1_peak_11642	chr2	204072009	204072082	74	*	Intron	NBEAL1	1310	11_Weak_Txn
Brg1_shBrg1_peak_11643	chr2	204103755	204103955	201	*	Promoter	RN7SL670P	20469	1_Active_Promoter
Brg1_shBrg1_peak_11644	chr2	204104106	204104214	109	*	Promoter	RN7SL670P	20164	1_Active_Promoter
Brg1_shBrg1_peak_11645	chr2	204192531	204193382	852	*	Promoter	ABI2	3	1_Active_Promoter
Brg1_shBrg1_peak_11646	chr2	204193467	204193634	168	*	Promoter	RP11-363J17.1	396	1_Active_Promoter
Brg1_shBrg1_peak_11647	chr2	204193707	204193787	81	*	Promoter	RP11-363J17.1	199	1_Active_Promoter
Brg1_shBrg1_peak_11648	chr2	204399367	204399658	292	*	Promoter	RAPH1	470	1_Active_Promoter
Brg1_shBrg1_peak_11649	chr2	204399745	204399987	243	*	Promoter	RAPH1	116	1_Active_Promoter
Brg1_shBrg1_peak_11650	chr2	204400198	204400494	297	*	Promoter	AC125238.2	100390	1_Active_Promoter
Brg1_shBrg1_peak_11651	chr2	204648177	204648348	172	*	Distal	CTLA4	84244	4_Strong_Enhancer
Brg1_shBrg1_peak_11652	chr2	205410158	205410335	178	*	Promoter	PARD3B	267	2_Weak_Promoter
Brg1_shBrg1_peak_11653	chr2	205410426	205410497	72	*	Promoter	PARD3B	52	2_Weak_Promoter
Brg1_shBrg1_peak_11654	chr2	205410657	205410810	154	*	Promoter	PARD3B	419139	2_Weak_Promoter
Brg1_shBrg1_peak_11655	chr2	206546836	206546937	102	*	Promoter	NRP2	335	3_Poised_Promoter
Brg1_shBrg1_peak_11656	chr2	206547206	206547343	138	*	Promoter	NRP2	105	3_Poised_Promoter
Brg1_shBrg1_peak_11657	chr2	206839935	206840046	112	*	Distal	AC007679.3	14316	4_Strong_Enhancer
Brg1_shBrg1_peak_11658	chr2	206949673	206950768	1096	*	Promoter	AC007383.3	23	1_Active_Promoter
Brg1_shBrg1_peak_11659	chr2	206950964	206951084	121	*	Promoter	INO80D	0	1_Active_Promoter
Brg1_shBrg1_peak_1166	chr1	156215797	156215925	129	*	Exon	PAQR6	1941	2_Weak_Promoter
Brg1_shBrg1_peak_11660	chr2	207023850	207023923	74	*	Promoter	NDUFS1	29	1_Active_Promoter
Brg1_shBrg1_peak_11661	chr2	207024028	207024104	77	*	Promoter	NDUFS1	80	1_Active_Promoter
Brg1_shBrg1_peak_11662	chr2	207024360	207024502	143	*	Promoter	EEF1B2	217	1_Active_Promoter
Brg1_shBrg1_peak_11663	chr2	207024638	207024722	85	*	Promoter	SNORD51	1919	1_Active_Promoter
Brg1_shBrg1_peak_11664	chr2	207024914	207025086	173	*	Promoter	SNORD51	1599	1_Active_Promoter
Brg1_shBrg1_peak_11665	chr2	207139418	207139636	219	*	Promoter	ZDBF2	17257	2_Weak_Promoter
Brg1_shBrg1_peak_11666	chr2	207139779	207139881	103	*	Promoter	ZDBF2	16954	2_Weak_Promoter
Brg1_shBrg1_peak_11667	chr2	208031081	208031661	581	*	Promoter	KLF7	197	1_Active_Promoter
Brg1_shBrg1_peak_11668	chr2	208393801	208394411	611	*	Promoter	CREB1	352	1_Active_Promoter
Brg1_shBrg1_peak_11669	chr2	208489414	208490011	598	*	Promoter	METTL21A	130	1_Active_Promoter
Brg1_shBrg1_peak_1167	chr1	156252431	156252596	166	*	Promoter	SMG5	100	1_Active_Promoter
Brg1_shBrg1_peak_11670	chr2	208490100	208490391	292	*	Promoter	METTL21A	403	1_Active_Promoter
Brg1_shBrg1_peak_11671	chr2	208490473	208490617	145	*	Promoter	METTL21A	103	1_Active_Promoter
Brg1_shBrg1_peak_11672	chr2	208490705	208491109	405	*	Promoter	AC079767.3	28595	1_Active_Promoter
Brg1_shBrg1_peak_11673	chr2	208575139	208575256	118	*	Distal	CCNYL1	1064	1_Active_Promoter
Brg1_shBrg1_peak_11674	chr2	208575484	208575563	80	*	Promoter	CCNYL1	738	1_Active_Promoter
Brg1_shBrg1_peak_11675	chr2	208576547	208577095	549	*	Promoter	CCNYL1	0	1_Active_Promoter
Brg1_shBrg1_peak_11676	chr2	208577636	208577759	124	*	Promoter	CCNYL1	29298	1_Active_Promoter
Brg1_shBrg1_peak_11677	chr2	208612422	208612620	199	*	Intron	CCNYL1	2885	5_Strong_Enhancer
Brg1_shBrg1_peak_11678	chr2	208613182	208613256	75	*	Intron	CCNYL1	2187	4_Strong_Enhancer
Brg1_shBrg1_peak_11679	chr2	208631529	208632211	683	*	Exon	FZD5	2414	4_Strong_Enhancer
Brg1_shBrg1_peak_1168	chr1	156338796	156338914	119	*	Promoter	RHBG	145	1_Active_Promoter
Brg1_shBrg1_peak_11680	chr2	208632423	208632495	73	*	Exon	FZD5	1825	4_Strong_Enhancer
Brg1_shBrg1_peak_11681	chr2	208632564	208632666	103	*	Exon	FZD5	1669	4_Strong_Enhancer
Brg1_shBrg1_peak_11682	chr2	208632774	208633811	1038	*	Promoter	FZD5	992	1_Active_Promoter
Brg1_shBrg1_peak_11683	chr2	208634028	208634615	588	*	Promoter	AC096772.6	53169	1_Active_Promoter
Brg1_shBrg1_peak_11684	chr2	208657179	208657301	123	*	Distal	AC096772.6	30250	4_Strong_Enhancer
Brg1_shBrg1_peak_11685	chr2	208661449	208661551	103	*	Distal	AC096772.6	25990	4_Strong_Enhancer
Brg1_shBrg1_peak_11686	chr2	208685113	208685310	198	*	Distal	AC096772.6	2279	4_Strong_Enhancer
Brg1_shBrg1_peak_11687	chr2	208693492	208693817	326	*	Intron	AC083900.1	40982	4_Strong_Enhancer
Brg1_shBrg1_peak_11688	chr2	208693917	208694116	200	*	Intron	AC083900.1	40620	4_Strong_Enhancer
Brg1_shBrg1_peak_11689	chr2	208694232	208694325	94	*	Intron	AC083900.1	40358	4_Strong_Enhancer
Brg1_shBrg1_peak_1169	chr1	156339055	156339189	135	*	Promoter	RHBG	12809	1_Active_Promoter
Brg1_shBrg1_peak_11690	chr2	208712481	208712571	91	*	Intron	AC083900.1	22110	4_Strong_Enhancer
Brg1_shBrg1_peak_11691	chr2	208735758	208735832	75	*	Intron	PLEKHM3	106376	4_Strong_Enhancer
Brg1_shBrg1_peak_11692	chr2	208800936	208801031	96	*	Intron	PLEKHM3	41188	4_Strong_Enhancer
Brg1_shBrg1_peak_11693	chr2	208890064	208890337	274	*	Promoter	PLEKHM3	19	1_Active_Promoter
Brg1_shBrg1_peak_11694	chr2	209118851	209118920	70	*	Promoter	IDH1	158	4_Strong_Enhancer
Brg1_shBrg1_peak_11695	chr2	209119989	209120058	70	*	Promoter	IDH1-AS1	98	1_Active_Promoter
Brg1_shBrg1_peak_11696	chr2	209131060	209131278	219	*	Promoter	MYL6BP1	3509	1_Active_Promoter
Brg1_shBrg1_peak_11697	chr2	210288552	210288812	261	*	Promoter	MAP2	97	2_Weak_Promoter
Brg1_shBrg1_peak_11698	chr2	210867534	210867712	179	*	Promoter	RP11-260M2.1	25515	1_Active_Promoter
Brg1_shBrg1_peak_11699	chr2	211035653	211036233	581	*	Promoter	KANSL1L	105	2_Weak_Promoter
Brg1_shBrg1_peak_117	chr1	2457404	2457563	160	*	Promoter	PANK4	140	1_Active_Promoter
Brg1_shBrg1_peak_1170	chr1	156358044	156358230	187	*	Promoter	C1orf61	19743	2_Weak_Promoter
Brg1_shBrg1_peak_11700	chr2	211341094	211341294	201	*	Promoter	LANCL1	232	1_Active_Promoter
Brg1_shBrg1_peak_11701	chr2	213403458	213403570	113	*	Promoter	ERBB4	48	3_Poised_Promoter
Brg1_shBrg1_peak_11702	chr2	214016669	214016826	158	*	Promoter	IKZF2	401	2_Weak_Promoter
Brg1_shBrg1_peak_11703	chr2	214016947	214017036	90	*	Promoter	IKZF2	157	3_Poised_Promoter
Brg1_shBrg1_peak_11704	chr2	214149160	214149413	254	*	Promoter	SPAG16	11499	1_Active_Promoter
Brg1_shBrg1_peak_11705	chr2	214149487	214149556	70	*	Promoter	SPAG16	11264	1_Active_Promoter
Brg1_shBrg1_peak_11706	chr2	216176777	216177186	410	*	Promoter	ATIC	237	1_Active_Promoter
Brg1_shBrg1_peak_11707	chr2	216298791	216298874	84	*	Intron	FN1	1955	4_Strong_Enhancer
Brg1_shBrg1_peak_11708	chr2	216300009	216300179	171	*	Promoter	FN1	693	1_Active_Promoter
Brg1_shBrg1_peak_11709	chr2	216300316	216300807	492	*	Promoter	FN1	226	1_Active_Promoter
Brg1_shBrg1_peak_1171	chr1	156470289	156470358	70	*	Promoter	MEF2D	219	1_Active_Promoter
Brg1_shBrg1_peak_11710	chr2	216301105	216301256	152	*	Promoter	AC012462.2	17247	1_Active_Promoter
Brg1_shBrg1_peak_11711	chr2	216301336	216301506	171	*	Promoter	AC012462.2	17006	1_Active_Promoter
Brg1_shBrg1_peak_11712	chr2	216479622	216479820	199	*	Intron	LINC00607	6352	11_Weak_Txn
Brg1_shBrg1_peak_11713	chr2	216656357	216656447	91	*	Intron	AC093850.1	13299	5_Strong_Enhancer
Brg1_shBrg1_peak_11714	chr2	216658475	216658548	74	*	Intron	AC093850.1	11190	4_Strong_Enhancer
Brg1_shBrg1_peak_11715	chr2	216698431	216698536	106	*	Intron	LINC00607	9773	4_Strong_Enhancer
Brg1_shBrg1_peak_11716	chr2	216878092	216878253	162	*	Promoter	MREG	161	1_Active_Promoter
Brg1_shBrg1_peak_11717	chr2	216946177	216946254	78	*	Promoter	PECR	250	1_Active_Promoter
Brg1_shBrg1_peak_11718	chr2	216946349	216946519	171	*	Promoter	PECR	31	1_Active_Promoter
Brg1_shBrg1_peak_11719	chr2	216974130	216974258	129	*	Promoter	XRCC5	3618	1_Active_Promoter
Brg1_shBrg1_peak_1172	chr1	156470673	156470964	292	*	Promoter	RP11-284F21.8	8825	1_Active_Promoter
Brg1_shBrg1_peak_11720	chr2	217090484	217090639	156	*	Distal	AC012513.6	33754	13_Heterochrom/lo
Brg1_shBrg1_peak_11721	chr2	217363617	217363717	101	*	Promoter	RPL37A	139	1_Active_Promoter
Brg1_shBrg1_peak_11722	chr2	217363789	217364077	289	*	Promoter	RPL37A	29812	1_Active_Promoter
Brg1_shBrg1_peak_11723	chr2	217436849	217436928	80	*	Intron	AC073321.4	32603	4_Strong_Enhancer
Brg1_shBrg1_peak_11724	chr2	219081912	219081987	76	*	Promoter	ARPC2	226	1_Active_Promoter
Brg1_shBrg1_peak_11725	chr2	219134673	219134782	110	*	Promoter	AAMP	81	1_Active_Promoter
Brg1_shBrg1_peak_11726	chr2	219135308	219135377	70	*	Promoter	PNKD	758	1_Active_Promoter
Brg1_shBrg1_peak_11727	chr2	219156820	219157198	379	*	Promoter	TMBIM1	214	1_Active_Promoter
Brg1_shBrg1_peak_11728	chr2	219261011	219261244	234	*	Exon	CTDSP1	1849	1_Active_Promoter
Brg1_shBrg1_peak_11729	chr2	219262930	219263094	165	*	Promoter	CTDSP1	46	1_Active_Promoter
Brg1_shBrg1_peak_1173	chr1	156471078	156471147	70	*	Promoter	RP11-284F21.8	8531	1_Active_Promoter
Brg1_shBrg1_peak_11730	chr2	219263167	219263457	291	*	Promoter	CTDSP1	111	1_Active_Promoter
Brg1_shBrg1_peak_11731	chr2	219263536	219264069	534	*	Promoter	RP11-378A13.2	137	1_Active_Promoter
Brg1_shBrg1_peak_11732	chr2	219264141	219264578	438	*	Promoter	CTDSP1	116	1_Active_Promoter
Brg1_shBrg1_peak_11733	chr2	219264712	219265197	486	*	Promoter	CTDSP1	74	1_Active_Promoter
Brg1_shBrg1_peak_11734	chr2	219265292	219265638	347	*	Promoter	CTDSP1	317	1_Active_Promoter
Brg1_shBrg1_peak_11735	chr2	219265787	219265907	121	*	Promoter	CTDSP1	40	1_Active_Promoter
Brg1_shBrg1_peak_11736	chr2	219266177	219266353	177	*	Promoter	MIR26B	1101	4_Strong_Enhancer
Brg1_shBrg1_peak_11737	chr2	219270543	219270720	178	*	Exon	VIL1	13181	4_Strong_Enhancer
Brg1_shBrg1_peak_11738	chr2	219271383	219271543	161	*	Distal	VIL1	12349	1_Active_Promoter
Brg1_shBrg1_peak_11739	chr2	219283863	219283966	104	*	Promoter	VIL1	4571	1_Active_Promoter
Brg1_shBrg1_peak_1174	chr1	156474673	156474756	84	*	Distal	RP11-284F21.8	4929	2_Weak_Promoter
Brg1_shBrg1_peak_11740	chr2	219284431	219284523	93	*	Promoter	VIL1	4008	1_Active_Promoter
Brg1_shBrg1_peak_11741	chr2	219309189	219309305	117	*	Intron	USP37	32431	4_Strong_Enhancer
Brg1_shBrg1_peak_11742	chr2	219310029	219310159	131	*	Intron	USP37	31584	4_Strong_Enhancer
Brg1_shBrg1_peak_11743	chr2	219313484	219313593	110	*	Intron	USP37	28140	9_Txn_Transition
Brg1_shBrg1_peak_11744	chr2	219432665	219432970	306	*	Promoter	USP37	194	1_Active_Promoter
Brg1_shBrg1_peak_11745	chr2	219433617	219433921	305	*	Promoter	RNU6-136P	20271	1_Active_Promoter
Brg1_shBrg1_peak_11746	chr2	219575572	219575998	427	*	Promoter	TTLL4	26509	1_Active_Promoter
Brg1_shBrg1_peak_11747	chr2	219596311	219596388	78	*	Intron	TTLL4	5945	4_Strong_Enhancer
Brg1_shBrg1_peak_11748	chr2	219620315	219620454	140	*	Distal	CYP27A1	26085	4_Strong_Enhancer
Brg1_shBrg1_peak_11749	chr2	219620890	219620985	96	*	Distal	CYP27A1	25532	4_Strong_Enhancer
Brg1_shBrg1_peak_1175	chr1	156475351	156475464	114	*	Distal	RP11-284F21.8	4236	6_Weak_Enhancer
Brg1_shBrg1_peak_11750	chr2	219646521	219646787	267	*	Promoter	CYP27A1	219	1_Active_Promoter
Brg1_shBrg1_peak_11751	chr2	219646899	219647354	456	*	Promoter	CYP27A1	23508	1_Active_Promoter
Brg1_shBrg1_peak_11752	chr2	219757566	219757640	75	*	Promoter	WNT10A	337	2_Weak_Promoter
Brg1_shBrg1_peak_11753	chr2	219824427	219824548	122	*	Promoter	AC097468.7	2135	3_Poised_Promoter
Brg1_shBrg1_peak_11754	chr2	219858309	219858378	70	*	Promoter	MIR375	8085	3_Poised_Promoter
Brg1_shBrg1_peak_11755	chr2	219866335	219866465	131	*	Promoter	MIR375	28	2_Weak_Promoter
Brg1_shBrg1_peak_11756	chr2	219924537	219924685	149	*	Promoter	IHH	575	3_Poised_Promoter
Brg1_shBrg1_peak_11757	chr2	219925726	219925927	202	*	Promoter	RP11-33O4.1	8702	3_Poised_Promoter
Brg1_shBrg1_peak_11758	chr2	220025088	220025208	121	*	Promoter	NHEJ1	126	1_Active_Promoter
Brg1_shBrg1_peak_11759	chr2	220025407	220025512	106	*	Promoter	NHEJ1	22	1_Active_Promoter
Brg1_shBrg1_peak_1176	chr1	156561550	156561708	159	*	Promoter	APOA1BP	52	1_Active_Promoter
Brg1_shBrg1_peak_11760	chr2	220041241	220041423	183	*	Promoter	CNPPD1	285	1_Active_Promoter
Brg1_shBrg1_peak_11761	chr2	220041553	220041763	211	*	Promoter	CNPPD1	27	1_Active_Promoter
Brg1_shBrg1_peak_11762	chr2	220041842	220041960	119	*	Promoter	CNPPD1	131	1_Active_Promoter
Brg1_shBrg1_peak_11763	chr2	220042033	220042118	86	*	Promoter	FAM134A	567	1_Active_Promoter
Brg1_shBrg1_peak_11764	chr2	220042975	220043164	190	*	Promoter	FAM134A	364	1_Active_Promoter
Brg1_shBrg1_peak_11765	chr2	220043253	220043324	72	*	Promoter	FAM134A	145	1_Active_Promoter
Brg1_shBrg1_peak_11766	chr2	220083014	220083536	523	*	Promoter	ABCB6	434	1_Active_Promoter
Brg1_shBrg1_peak_11767	chr2	220083630	220083699	70	*	Promoter	ABCB6	45	4_Strong_Enhancer
Brg1_shBrg1_peak_11768	chr2	220093761	220093975	215	*	Promoter	ATG9A	176	1_Active_Promoter
Brg1_shBrg1_peak_11769	chr2	220094164	220094338	175	*	Promoter	ATG9A	62	1_Active_Promoter
Brg1_shBrg1_peak_1177	chr1	156630241	156630347	107	*	Promoter	RP11-284F21.7	919	1_Active_Promoter
Brg1_shBrg1_peak_11770	chr2	220119096	220119183	88	*	Promoter	TUBA4A	188	3_Poised_Promoter
Brg1_shBrg1_peak_11771	chr2	220144119	220144450	332	*	Promoter	DNAJB2	23	1_Active_Promoter
Brg1_shBrg1_peak_11772	chr2	220173329	220173409	81	*	Promoter	PTPRN	273	12_Repressed
Brg1_shBrg1_peak_11773	chr2	220252324	220252565	242	*	Promoter	DNPEP	67	1_Active_Promoter
Brg1_shBrg1_peak_11774	chr2	220253308	220253476	169	*	Promoter	DNPEP	203	1_Active_Promoter
Brg1_shBrg1_peak_11775	chr2	220349514	220349583	70	*	Exon	SPEG	7038	3_Poised_Promoter
Brg1_shBrg1_peak_11776	chr2	220406550	220406743	194	*	Exon	CHPF	1170	2_Weak_Promoter
Brg1_shBrg1_peak_11777	chr2	220407746	220408527	782	*	Promoter	CHPF	156	1_Active_Promoter
Brg1_shBrg1_peak_11778	chr2	220408820	220409083	264	*	Promoter	RP11-256I23.1	3426	1_Active_Promoter
Brg1_shBrg1_peak_11779	chr2	220417294	220417395	102	*	Promoter	OBSL1	89	1_Active_Promoter
Brg1_shBrg1_peak_1178	chr1	156631555	156631708	154	*	Promoter	NES	15555	1_Active_Promoter
Brg1_shBrg1_peak_11780	chr2	220417557	220417641	85	*	Promoter	OBSL1	1892	2_Weak_Promoter
Brg1_shBrg1_peak_11781	chr2	220417724	220417825	102	*	Promoter	OBSL1	1717	2_Weak_Promoter
Brg1_shBrg1_peak_11782	chr2	220435050	220435951	902	*	Promoter	OBSL1	460	1_Active_Promoter
Brg1_shBrg1_peak_11783	chr2	220436043	220436252	210	*	Promoter	OBSL1	36	1_Active_Promoter
Brg1_shBrg1_peak_11784	chr2	220436328	220436530	203	*	Promoter	OBSL1	149	1_Active_Promoter
Brg1_shBrg1_peak_11785	chr2	220436903	220437041	139	*	Promoter	RN7SKP213	18731	4_Strong_Enhancer
Brg1_shBrg1_peak_11786	chr2	220462169	220462332	164	*	Promoter	STK11IP	329	1_Active_Promoter
Brg1_shBrg1_peak_11787	chr2	220462632	220462734	103	*	Promoter	STK11IP	130	1_Active_Promoter
Brg1_shBrg1_peak_11788	chr2	223184802	223184885	84	*	Promoter	AC010980.2	547	2_Weak_Promoter
Brg1_shBrg1_peak_11789	chr2	223520413	223520530	118	*	Promoter	FARSB	582	1_Active_Promoter
Brg1_shBrg1_peak_1179	chr1	156698385	156698532	148	*	Promoter	ISG20L2	130	1_Active_Promoter
Brg1_shBrg1_peak_11790	chr2	223535876	223536691	816	*	Promoter	MOGAT1	219	4_Strong_Enhancer
Brg1_shBrg1_peak_11791	chr2	223725713	223726613	901	*	Promoter	ACSL3	115	1_Active_Promoter
Brg1_shBrg1_peak_11792	chr2	223761403	223761552	150	*	Intron	ATG12P2	8293	11_Weak_Txn
Brg1_shBrg1_peak_11793	chr2	224701935	224702256	322	*	Promoter	AP1S3	103	2_Weak_Promoter
Brg1_shBrg1_peak_11794	chr2	224725811	224725895	85	*	Intron	WDFY1	17549	4_Strong_Enhancer
Brg1_shBrg1_peak_11795	chr2	224795399	224795468	70	*	Intron	WDFY1	14616	4_Strong_Enhancer
Brg1_shBrg1_peak_11796	chr2	224808886	224809212	327	*	Intron	WDFY1	1000	1_Active_Promoter
Brg1_shBrg1_peak_11797	chr2	224809396	224810124	729	*	Promoter	WDFY1	289	1_Active_Promoter
Brg1_shBrg1_peak_11798	chr2	224822103	224822336	234	*	Promoter	AC073641.2	10201	1_Active_Promoter
Brg1_shBrg1_peak_11799	chr2	224903449	224903612	164	*	Promoter	SERPINE2	472	2_Weak_Promoter
Brg1_shBrg1_peak_118	chr1	2461571	2461672	102	*	Promoter	HES5	60	2_Weak_Promoter
Brg1_shBrg1_peak_1180	chr1	156716663	156716921	259	*	Promoter	HDGF	468	1_Active_Promoter
Brg1_shBrg1_peak_11800	chr2	224903710	224904050	341	*	Promoter	SERPINE2	122	2_Weak_Promoter
Brg1_shBrg1_peak_11801	chr2	225307081	225307270	190	*	Distal	RP11-92F20.1	22221	2_Weak_Promoter
Brg1_shBrg1_peak_11802	chr2	225448760	225448833	74	*	Intron	CUL3	1266	1_Active_Promoter
Brg1_shBrg1_peak_11803	chr2	225449202	225449295	94	*	Promoter	CUL3	814	1_Active_Promoter
Brg1_shBrg1_peak_11804	chr2	226895939	226896063	125	*	Distal	AC068138.1	154083	1_Active_Promoter
Brg1_shBrg1_peak_11805	chr2	227663608	227663711	104	*	Promoter	IRS1	813	2_Weak_Promoter
Brg1_shBrg1_peak_11806	chr2	227663824	227663893	70	*	Promoter	IRS1	614	1_Active_Promoter
Brg1_shBrg1_peak_11807	chr2	227664352	227664793	442	*	Promoter	RP11-395N3.2	287	1_Active_Promoter
Brg1_shBrg1_peak_11808	chr2	227665100	227665315	216	*	Promoter	RP11-395N3.1	3542	4_Strong_Enhancer
Brg1_shBrg1_peak_11809	chr2	227700435	227700573	139	*	Promoter	RHBDD1	145	2_Weak_Promoter
Brg1_shBrg1_peak_1181	chr1	156720842	156720913	72	*	Promoter	HDGF	408	1_Active_Promoter
Brg1_shBrg1_peak_11810	chr2	227700664	227700785	122	*	Promoter	RHBDD1	23	2_Weak_Promoter
Brg1_shBrg1_peak_11811	chr2	227700866	227700989	124	*	Promoter	RHBDD1	1310	1_Active_Promoter
Brg1_shBrg1_peak_11812	chr2	228028586	228028688	103	*	Promoter	COL4A4	189	3_Poised_Promoter
Brg1_shBrg1_peak_11813	chr2	228189969	228190315	347	*	Promoter	MFF	14	1_Active_Promoter
Brg1_shBrg1_peak_11814	chr2	228190470	228190567	98	*	Promoter	MFF	2873	1_Active_Promoter
Brg1_shBrg1_peak_11815	chr2	228337183	228337651	469	*	Promoter	AGFG1	35568	1_Active_Promoter
Brg1_shBrg1_peak_11816	chr2	228678773	228678883	111	*	Promoter	CCL20	1254	1_Active_Promoter
Brg1_shBrg1_peak_11817	chr2	228679540	228679615	76	*	Promoter	CCL20	505	1_Active_Promoter
Brg1_shBrg1_peak_11819	chr2	230419574	230419655	82	*	Intron	DNER	32276	13_Heterochrom/lo
Brg1_shBrg1_peak_1182	chr1	156721765	156721900	136	*	Promoter	HDGF	190	1_Active_Promoter
Brg1_shBrg1_peak_11820	chr2	230785846	230785958	113	*	Promoter	TRIP12	169	1_Active_Promoter
Brg1_shBrg1_peak_11821	chr2	230786203	230786466	264	*	Promoter	TRIP12	41	1_Active_Promoter
Brg1_shBrg1_peak_11822	chr2	230786576	230786778	203	*	Promoter	TRIP12	30	1_Active_Promoter
Brg1_shBrg1_peak_11823	chr2	230786874	230787089	216	*	Promoter	FBXO36	34	1_Active_Promoter
Brg1_shBrg1_peak_11824	chr2	230787273	230787534	262	*	Promoter	TRIP12	549	1_Active_Promoter
Brg1_shBrg1_peak_11825	chr2	230933267	230933364	98	*	Promoter	SLC16A14	305	2_Weak_Promoter
Brg1_shBrg1_peak_11826	chr2	231276688	231276867	180	*	Promoter	RP11-69J7.1	464	1_Active_Promoter
Brg1_shBrg1_peak_11827	chr2	231280993	231281128	136	*	Promoter	SP100	408	1_Active_Promoter
Brg1_shBrg1_peak_11828	chr2	231483896	231483966	71	*	Distal	AC098823.3	81310	13_Heterochrom/lo
Brg1_shBrg1_peak_11829	chr2	231577512	231578335	824	*	Promoter	CAB39	337	1_Active_Promoter
Brg1_shBrg1_peak_1183	chr1	156737368	156737465	98	*	Promoter	PRCC	19248	1_Active_Promoter
Brg1_shBrg1_peak_11830	chr2	231729486	231729598	113	*	Promoter	ITM2C	70	2_Weak_Promoter
Brg1_shBrg1_peak_11831	chr2	231729678	231729823	146	*	Promoter	ITM2C	210	1_Active_Promoter
Brg1_shBrg1_peak_11832	chr2	231729929	231730113	185	*	Promoter	ITM2C	355	1_Active_Promoter
Brg1_shBrg1_peak_11833	chr2	231730488	231730600	113	*	Promoter	ITM2C	7399	2_Weak_Promoter
Brg1_shBrg1_peak_11834	chr2	231902124	231902472	349	*	Promoter	C2orf72	3521	1_Active_Promoter
Brg1_shBrg1_peak_11835	chr2	231902800	231903093	294	*	Promoter	C2orf72	2873	1_Active_Promoter
Brg1_shBrg1_peak_11836	chr2	231915438	231915525	88	*	Distal	RP11-223I10.1	1271	4_Strong_Enhancer
Brg1_shBrg1_peak_11837	chr2	231915605	231915704	100	*	Distal	RP11-223I10.1	1098	4_Strong_Enhancer
Brg1_shBrg1_peak_11838	chr2	231917533	231917649	117	*	Promoter	PSMD1	3984	1_Active_Promoter
Brg1_shBrg1_peak_11839	chr2	231921364	231921975	612	*	Promoter	PSMD1	3398	1_Active_Promoter
Brg1_shBrg1_peak_1184	chr1	156737615	156737692	78	*	Promoter	PRCC	19011	1_Active_Promoter
Brg1_shBrg1_peak_11840	chr2	231922074	231922180	107	*	Promoter	PSMD1	2940	1_Active_Promoter
Brg1_shBrg1_peak_11841	chr2	232055440	232055509	70	*	Distal	ARMC9	7783	2_Weak_Promoter
Brg1_shBrg1_peak_11842	chr2	232055651	232055858	208	*	Distal	ARMC9	7503	2_Weak_Promoter
Brg1_shBrg1_peak_11843	chr2	232063067	232063203	137	*	Promoter	ARMC9	122	1_Active_Promoter
Brg1_shBrg1_peak_11844	chr2	232063343	232063435	93	*	Promoter	ARMC9	75	1_Active_Promoter
Brg1_shBrg1_peak_11845	chr2	232063531	232063633	103	*	Promoter	ARMC9	7367	1_Active_Promoter
Brg1_shBrg1_peak_11846	chr2	232229749	232229862	114	*	Intron	ARMC9	5477	4_Strong_Enhancer
Brg1_shBrg1_peak_11847	chr2	232276826	232276913	88	*	Distal	ZBTB8OSP2	22265	2_Weak_Promoter
Brg1_shBrg1_peak_11848	chr2	232328551	232328706	156	*	Promoter	NCL	260	4_Strong_Enhancer
Brg1_shBrg1_peak_11849	chr2	232328789	232329099	311	*	Promoter	NCL	143	1_Active_Promoter
Brg1_shBrg1_peak_1185	chr1	156737766	156737955	190	*	Promoter	PRCC	18804	1_Active_Promoter
Brg1_shBrg1_peak_11850	chr2	232329460	232329639	180	*	Promoter	NCL	18800	1_Active_Promoter
Brg1_shBrg1_peak_11851	chr2	232329929	232330104	176	*	Promoter	NCL	18333	1_Active_Promoter
Brg1_shBrg1_peak_11852	chr2	232469064	232469369	306	*	Distal	RN7SL499P	41765	2_Weak_Promoter
Brg1_shBrg1_peak_11853	chr2	232469658	232469757	100	*	Distal	RN7SL499P	41274	2_Weak_Promoter
Brg1_shBrg1_peak_11854	chr2	232469866	232470015	150	*	Distal	RN7SL499P	41041	6_Weak_Enhancer
Brg1_shBrg1_peak_11855	chr2	232476555	232476670	116	*	Distal	RN7SL499P	34369	4_Strong_Enhancer
Brg1_shBrg1_peak_11856	chr2	232477036	232477127	92	*	Distal	RN7SL499P	33900	4_Strong_Enhancer
Brg1_shBrg1_peak_11857	chr2	232478283	232478387	105	*	Distal	RN7SL499P	32646	4_Strong_Enhancer
Brg1_shBrg1_peak_11858	chr2	232478712	232479089	378	*	Distal	RN7SL499P	32081	4_Strong_Enhancer
Brg1_shBrg1_peak_11859	chr2	232479257	232479383	127	*	Distal	RN7SL499P	31661	5_Strong_Enhancer
Brg1_shBrg1_peak_1186	chr1	156783674	156783764	91	*	Promoter	SH2D2A	181	2_Weak_Promoter
Brg1_shBrg1_peak_11860	chr2	232531398	232531530	133	*	Distal	PTMA	40138	1_Active_Promoter
Brg1_shBrg1_peak_11861	chr2	232545447	232545811	365	*	Distal	PTMA	25973	1_Active_Promoter
Brg1_shBrg1_peak_11862	chr2	232545931	232546175	245	*	Distal	PTMA	25549	1_Active_Promoter
Brg1_shBrg1_peak_11863	chr2	232546288	232546438	151	*	Distal	PTMA	25239	1_Active_Promoter
Brg1_shBrg1_peak_11864	chr2	232566442	232566541	100	*	Distal	PTMA	5111	2_Weak_Promoter
Brg1_shBrg1_peak_11865	chr2	232566720	232566867	148	*	Distal	PTMA	4809	4_Strong_Enhancer
Brg1_shBrg1_peak_11866	chr2	232571249	232571678	430	*	Promoter	PTMA	139	1_Active_Promoter
Brg1_shBrg1_peak_11867	chr2	232572338	232572561	224	*	Promoter	PTMA	767	4_Strong_Enhancer
Brg1_shBrg1_peak_11868	chr2	232572721	232572993	273	*	Promoter	PTMA	359	2_Weak_Promoter
Brg1_shBrg1_peak_11869	chr2	232573272	232575966	2695	*	Promoter	PTMA	267	1_Active_Promoter
Brg1_shBrg1_peak_1187	chr1	157015616	157015897	282	*	Promoter	RP11-110J1.2	14795	1_Active_Promoter
Brg1_shBrg1_peak_11870	chr2	232645507	232645654	148	*	Promoter	PDE6D	390	2_Weak_Promoter
Brg1_shBrg1_peak_11871	chr2	232645829	232645919	91	*	Promoter	PDE6D	96	1_Active_Promoter
Brg1_shBrg1_peak_11872	chr2	232646170	232646357	188	*	Promoter	COPS7B	115	1_Active_Promoter
Brg1_shBrg1_peak_11873	chr2	232650879	232651504	626	*	Promoter	COPS7B	2087	1_Active_Promoter
Brg1_shBrg1_peak_11874	chr2	232790366	232790435	70	*	Promoter	NPPC	635	2_Weak_Promoter
Brg1_shBrg1_peak_11875	chr2	232790945	232791053	109	*	Promoter	NPPC	36	2_Weak_Promoter
Brg1_shBrg1_peak_11876	chr2	232791178	232791260	83	*	Promoter	DIS3L2	34733	2_Weak_Promoter
Brg1_shBrg1_peak_11877	chr2	232826134	232826730	597	*	Promoter	DIS3L2	53203	1_Active_Promoter
Brg1_shBrg1_peak_11878	chr2	232827260	232827330	71	*	Promoter	DIS3L2	52340	2_Weak_Promoter
Brg1_shBrg1_peak_11879	chr2	233387037	233387180	144	*	Promoter	PRSS56	100	3_Poised_Promoter
Brg1_shBrg1_peak_1188	chr1	157107811	157108161	351	*	Promoter	ETV3	138	1_Active_Promoter
Brg1_shBrg1_peak_11880	chr2	233388610	233388733	124	*	Intron	CHRND	2029	3_Poised_Promoter
Brg1_shBrg1_peak_11881	chr2	233414922	233415863	942	*	Promoter	EIF4E2	0	1_Active_Promoter
Brg1_shBrg1_peak_11882	chr2	233498365	233498649	285	*	Promoter	EFHD1	4341	2_Weak_Promoter
Brg1_shBrg1_peak_11883	chr2	233562081	233562261	181	*	Promoter	GIGYF2	5957	1_Active_Promoter
[truncated: 16,998 more rows]

## Sheet: BRG_shBRM
name	seqnames	start	end	width	strand	type	nearestTSS	distance	name.1
Brg1_shBrm_peak_1	chr1	29006	29364	359	*	Promoter	RP11-34P13.3	366	1_Active_Promoter
Brg1_shBrm_peak_10	chr1	1166953	1167068	116	*	Promoter	SDF4	335	1_Active_Promoter
Brg1_shBrm_peak_100	chr1	15911349	15911536	188	*	Promoter	AGMAT	160	1_Active_Promoter
Brg1_shBrm_peak_1000	chr10	80828788	80829070	283	*	Promoter	ZMIZ1	132420	1_Active_Promoter
Brg1_shBrm_peak_10000	chr9	140513861	140513936	76	*	Promoter	SETP5	22098	1_Active_Promoter
Brg1_shBrm_peak_10001	chrX	19470179	19470468	290	*	Intron	MAP3K15	7919	13_Heterochrom/lo
Brg1_shBrm_peak_10003	chrX	73163997	73164149	153	*	Promoter	JPX	83	1_Active_Promoter
Brg1_shBrm_peak_10004	chrX	77359335	77359828	494	*	Promoter	PGK1	87	1_Active_Promoter
Brg1_shBrm_peak_10008	chrX	131351569	131351665	97	*	Promoter	RAP2C	532	1_Active_Promoter
Brg1_shBrm_peak_10009	chrX	145811953	145812037	85	*	Distal	CXorf51B	79304	13_Heterochrom/lo
Brg1_shBrm_peak_1001	chr10	80829198	80829453	256	*	Promoter	ZMIZ1	132024	1_Active_Promoter
Brg1_shBrm_peak_10010	chrX	152892657	152892733	77	*	Distal	DUSP9	15248	4_Strong_Enhancer
Brg1_shBrm_peak_1002	chr10	80830165	80830383	219	*	Intron	ZMIZ1	131075	1_Active_Promoter
Brg1_shBrm_peak_1003	chr10	80831163	80831304	142	*	Intron	ZMIZ1	130116	1_Active_Promoter
Brg1_shBrm_peak_1004	chr10	80853934	80854102	169	*	Intron	ZMIZ1	107331	4_Strong_Enhancer
Brg1_shBrm_peak_1005	chr10	81107265	81107389	125	*	Promoter	PPIF	84	1_Active_Promoter
Brg1_shBrm_peak_1006	chr10	81107561	81107792	232	*	Promoter	RP11-342M3.5	34405	1_Active_Promoter
Brg1_shBrm_peak_1007	chr10	81585888	81586106	219	*	Promoter	NUTM2B-AS1	55	1_Active_Promoter
Brg1_shBrm_peak_1008	chr10	81838524	81838640	117	*	Promoter	TMEM254-AS1	15	1_Active_Promoter
Brg1_shBrm_peak_1009	chr10	81965003	81965125	123	*	Promoter	ANXA11	211	1_Active_Promoter
Brg1_shBrm_peak_101	chr1	15944023	15944161	139	*	Promoter	DDI2	15	1_Active_Promoter
Brg1_shBrm_peak_1010	chr10	81965472	81965551	80	*	Promoter	LINC00857	1952	1_Active_Promoter
Brg1_shBrm_peak_1011	chr10	82168443	82168712	270	*	Promoter	FAM213A	4995	1_Active_Promoter
Brg1_shBrm_peak_1012	chr10	82214081	82214156	76	*	Promoter	TSPAN14	4937	1_Active_Promoter
Brg1_shBrm_peak_1013	chr10	82214335	82214758	424	*	Promoter	TSPAN14	4509	1_Active_Promoter
Brg1_shBrm_peak_1014	chr10	85899375	85899509	135	*	Promoter	RP11-338I21.1	893	1_Active_Promoter
Brg1_shBrm_peak_1015	chr10	86088407	86088794	388	*	Promoter	RPL12P29	60779	1_Active_Promoter
Brg1_shBrm_peak_1016	chr10	88159957	88160125	169	*	Distal	WAPL	43745	1_Active_Promoter
Brg1_shBrm_peak_1017	chr10	88281566	88281730	165	*	Promoter	RP11-77P6.2	51	1_Active_Promoter
Brg1_shBrm_peak_1018	chr10	88471177	88471579	403	*	Intron	LDB3	7106	1_Active_Promoter
Brg1_shBrm_peak_1019	chr10	88515574	88515695	122	*	Promoter	RP11-359E3.4	418	1_Active_Promoter
Brg1_shBrm_peak_102	chr1	15944265	15944458	194	*	Promoter	DDI2	12533	1_Active_Promoter
Brg1_shBrm_peak_1020	chr10	88515925	88516139	215	*	Promoter	RP11-359E3.4	20	1_Active_Promoter
Brg1_shBrm_peak_1021	chr10	88516438	88517104	667	*	Promoter	BMPR1A	81922	1_Active_Promoter
Brg1_shBrm_peak_1022	chr10	88855052	88855232	181	*	Promoter	RP11-96C23.9	18566	1_Active_Promoter
Brg1_shBrm_peak_1023	chr10	88963398	88963494	97	*	Distal	NUTM2A	21756	1_Active_Promoter
Brg1_shBrm_peak_1024	chr10	89101704	89101779	76	*	Promoter	NUTM2A-AS1	300	1_Active_Promoter
Brg1_shBrm_peak_1025	chr10	89101912	89102021	110	*	Promoter	NUTM2A-AS1	75	1_Active_Promoter
Brg1_shBrm_peak_1026	chr10	89102684	89102808	125	*	Promoter	NUTM2D	14676	1_Active_Promoter
Brg1_shBrm_peak_1027	chr10	89621883	89621976	94	*	Promoter	PTEN	938	1_Active_Promoter
Brg1_shBrm_peak_1028	chr10	89623122	89623782	661	*	Promoter	PTEN	751	1_Active_Promoter
Brg1_shBrm_peak_1029	chr10	89624004	89624090	87	*	Promoter	PTEN	156	1_Active_Promoter
Brg1_shBrm_peak_103	chr1	15945084	15945260	177	*	Intron	DDI2	11722	1_Active_Promoter
Brg1_shBrm_peak_1030	chr10	90750997	90751099	103	*	Promoter	ACTA2	45	1_Active_Promoter
Brg1_shBrm_peak_1031	chr10	91404327	91404782	456	*	Promoter	RP11-80H5.5	423	1_Active_Promoter
Brg1_shBrm_peak_1032	chr10	91405516	91405591	76	*	Promoter	RP11-80H5.6	5023	4_Strong_Enhancer
Brg1_shBrm_peak_1033	chr10	92691104	92691222	119	*	Distal	RP11-236B18.2	63211	4_Strong_Enhancer
Brg1_shBrm_peak_1034	chr10	92923044	92923373	330	*	Promoter	PCGF5	56697	1_Active_Promoter
Brg1_shBrm_peak_1035	chr10	92980447	92980624	178	*	Promoter	PCGF5	2	1_Active_Promoter
Brg1_shBrm_peak_1036	chr10	92980816	92980905	90	*	Promoter	HECTD2	188174	1_Active_Promoter
Brg1_shBrm_peak_1037	chr10	93169605	93169771	167	*	Promoter	HECTD2	351	1_Active_Promoter
Brg1_shBrm_peak_1038	chr10	93169889	93170025	137	*	Promoter	HECTD2	82	1_Active_Promoter
Brg1_shBrm_peak_1039	chr10	93558225	93558522	298	*	Promoter	SRP9P1	8820	1_Active_Promoter
Brg1_shBrm_peak_104	chr1	15945626	15945929	304	*	Intron	DDI2	11117	1_Active_Promoter
Brg1_shBrm_peak_1040	chr10	93558602	93558720	119	*	Promoter	SRP9P1	8532	1_Active_Promoter
Brg1_shBrm_peak_1041	chr10	93683622	93683744	123	*	Promoter	BTAF1	11223	1_Active_Promoter
Brg1_shBrm_peak_1042	chr10	94050562	94050637	76	*	Promoter	CPEB3	242	1_Active_Promoter
Brg1_shBrm_peak_1043	chr10	94333377	94333527	151	*	Promoter	IDE	369	1_Active_Promoter
Brg1_shBrm_peak_1044	chr10	94333816	94333960	145	*	Promoter	KIF11	19152	1_Active_Promoter
Brg1_shBrm_peak_1045	chr10	94352961	94353138	178	*	Promoter	RP11-366I13.3	3992	1_Active_Promoter
Brg1_shBrm_peak_1046	chr10	94448845	94449338	494	*	Promoter	HHEX	614	1_Active_Promoter
Brg1_shBrm_peak_1047	chr10	94449716	94449795	80	*	Promoter	HHEX	1819	1_Active_Promoter
Brg1_shBrm_peak_1048	chr10	94450120	94450271	152	*	Promoter	HHEX	1379	1_Active_Promoter
Brg1_shBrm_peak_1049	chr10	94450570	94450660	91	*	Promoter	HHEX	959	1_Active_Promoter
Brg1_shBrm_peak_105	chr1	16161296	16161487	192	*	Exon	SPEN	12965	1_Active_Promoter
Brg1_shBrm_peak_1050	chr10	94450894	94452447	1554	*	Promoter	HHEX	116	1_Active_Promoter
Brg1_shBrm_peak_1051	chr10	94608471	94608619	149	*	Promoter	RP11-477L16.2	29498	1_Active_Promoter
Brg1_shBrm_peak_1052	chr10	95360300	95360757	458	*	Promoter	RBP4	429	1_Active_Promoter
Brg1_shBrm_peak_1053	chr10	95360945	95361484	540	*	Promoter	RBP4	203	1_Active_Promoter
Brg1_shBrm_peak_1054	chr10	96122765	96122986	222	*	Promoter	TBC1D12	39383	2_Weak_Promoter
Brg1_shBrm_peak_1055	chr10	96162499	96162702	204	*	Promoter	HELLS	98588	1_Active_Promoter
Brg1_shBrm_peak_1056	chr10	96162805	96163015	211	*	Promoter	HELLS	98278	1_Active_Promoter
Brg1_shBrm_peak_1057	chr10	96163210	96163292	83	*	Promoter	HELLS	97937	1_Active_Promoter
Brg1_shBrm_peak_1058	chr10	96305641	96305754	114	*	Promoter	HELLS	8181	1_Active_Promoter
Brg1_shBrm_peak_1059	chr10	97050220	97050592	373	*	Promoter	PDLIM1	360	1_Active_Promoter
Brg1_shBrm_peak_106	chr1	16174695	16175141	447	*	Promoter	SPEN	25076	1_Active_Promoter
Brg1_shBrm_peak_1060	chr10	97416225	97416414	190	*	Promoter	ALDH18A1	44	1_Active_Promoter
Brg1_shBrm_peak_1061	chr10	97803041	97803166	126	*	Promoter	CCNJ	45	1_Active_Promoter
Brg1_shBrm_peak_1062	chr10	97803382	97803478	97	*	Promoter	MIR3157	20723	1_Active_Promoter
Brg1_shBrm_peak_1063	chr10	97803557	97803692	136	*	Promoter	MIR3157	20529	1_Active_Promoter
Brg1_shBrm_peak_1064	chr10	97853058	97853144	87	*	Distal	RNU6-271P	19400	1_Active_Promoter
Brg1_shBrm_peak_1065	chr10	97889534	97889611	78	*	Promoter	ZNF518A	238	1_Active_Promoter
Brg1_shBrm_peak_1066	chr10	98346257	98346886	630	*	Promoter	TM9SF3	235	1_Active_Promoter
Brg1_shBrm_peak_1067	chr10	98347002	98347091	90	*	Promoter	TM9SF3	160	1_Active_Promoter
Brg1_shBrm_peak_1068	chr10	98433475	98433553	79	*	Intron	PIK3AP1	27118	1_Active_Promoter
Brg1_shBrm_peak_1069	chr10	98592545	98592620	76	*	Promoter	LCOR	127	1_Active_Promoter
Brg1_shBrm_peak_107	chr1	16470645	16470832	188	*	Intron	EPHA2	2204	4_Strong_Enhancer
Brg1_shBrm_peak_1070	chr10	98592904	98593067	164	*	Promoter	LCOR	74054	1_Active_Promoter
Brg1_shBrm_peak_1071	chr10	99079060	99079331	272	*	Promoter	FRAT1	1300	1_Active_Promoter
Brg1_shBrm_peak_1072	chr10	99079462	99079761	300	*	Promoter	FRAT1	884	1_Active_Promoter
Brg1_shBrm_peak_1073	chr10	99187307	99187473	167	*	Promoter	EXOSC1	18197	1_Active_Promoter
Brg1_shBrm_peak_1074	chr10	99206006	99206109	104	*	Promoter	ZDHHC16	4078	1_Active_Promoter
Brg1_shBrm_peak_1075	chr10	99258660	99258758	99	*	Promoter	ANKRD2	73544	1_Active_Promoter
Brg1_shBrm_peak_1076	chr10	99258904	99258992	89	*	Promoter	ANKRD2	73305	1_Active_Promoter
Brg1_shBrm_peak_1077	chr10	99446778	99446922	145	*	Promoter	AVPI1	227	1_Active_Promoter
Brg1_shBrm_peak_1078	chr10	101064241	101064329	89	*	Distal	CNNM1	24568	4_Strong_Enhancer
Brg1_shBrm_peak_1079	chr10	101089145	101089314	170	*	Promoter	CNNM1	38862	2_Weak_Promoter
Brg1_shBrm_peak_108	chr1	16471613	16471921	309	*	Intron	EPHA2	1175	4_Strong_Enhancer
Brg1_shBrm_peak_1080	chr10	101089686	101089960	275	*	Promoter	CNNM1	38268	2_Weak_Promoter
Brg1_shBrm_peak_1081	chr10	101380804	101381175	372	*	Promoter	RP11-483F11.7	32670	1_Active_Promoter
Brg1_shBrm_peak_1082	chr10	101381293	101381368	76	*	Promoter	RP11-483F11.7	32329	1_Active_Promoter
Brg1_shBrm_peak_1083	chr10	101769472	101769575	104	*	Promoter	DNMBP	150	2_Weak_Promoter
Brg1_shBrm_peak_1084	chr10	102133448	102133539	92	*	Promoter	Y_RNA	24707	1_Active_Promoter
Brg1_shBrm_peak_1085	chr10	102729341	102729416	76	*	Promoter	SEMA4G	2916	1_Active_Promoter
Brg1_shBrm_peak_1086	chr10	102731044	102731183	140	*	Intron	SEMA4G	1181	4_Strong_Enhancer
Brg1_shBrm_peak_1087	chr10	102820917	102821202	286	*	Promoter	KAZALD1	536	1_Active_Promoter
Brg1_shBrm_peak_1088	chr10	102822305	102822419	115	*	Promoter	KAZALD1	470	1_Active_Promoter
Brg1_shBrm_peak_1089	chr10	103114050	103114125	76	*	Promoter	BTRC	201	1_Active_Promoter
Brg1_shBrm_peak_109	chr1	16472284	16472464	181	*	Promoter	EPHA2	568	4_Strong_Enhancer
Brg1_shBrm_peak_1090	chr10	103124593	103124690	98	*	Promoter	RNU2-59P	148	4_Strong_Enhancer
Brg1_shBrm_peak_1091	chr10	103454032	103454255	224	*	Promoter	FBXW4	870	1_Active_Promoter
Brg1_shBrm_peak_1092	chr10	103454778	103454929	152	*	Promoter	FBXW4	160	1_Active_Promoter
Brg1_shBrm_peak_1093	chr10	103577709	103577910	202	*	Promoter	MGEA5	363	1_Active_Promoter
Brg1_shBrm_peak_1094	chr10	103578020	103578114	95	*	Promoter	MGEA5	105	1_Active_Promoter
Brg1_shBrm_peak_1095	chr10	104210448	104210561	114	*	Promoter	C10orf95	793	1_Active_Promoter
Brg1_shBrm_peak_1096	chr10	104262143	104262218	76	*	Promoter	ACTR1A	228	1_Active_Promoter
Brg1_shBrm_peak_1097	chr10	104402274	104402405	132	*	Distal	RP11-47A8.5	1555	1_Active_Promoter
Brg1_shBrm_peak_1098	chr10	104402573	104402671	99	*	Exon	RP11-47A8.5	1272	1_Active_Promoter
Brg1_shBrm_peak_1099	chr10	104402894	104403251	358	*	Promoter	RP11-47A8.5	822	1_Active_Promoter
Brg1_shBrm_peak_11	chr1	1167195	1167293	99	*	Promoter	SDF4	101	1_Active_Promoter
Brg1_shBrm_peak_110	chr1	16473183	16473309	127	*	Promoter	RP11-276H7.2	8457	4_Strong_Enhancer
Brg1_shBrm_peak_1100	chr10	104474493	104474568	76	*	Promoter	SFXN2	11724	1_Active_Promoter
Brg1_shBrm_peak_1101	chr10	104574175	104574251	77	*	Exon	CYP17A1	17244	4_Strong_Enhancer
Brg1_shBrm_peak_1102	chr10	104678315	104678457	143	*	Promoter	CNNM2	149804	1_Active_Promoter
Brg1_shBrm_peak_1103	chr10	104952654	104952987	334	*	Promoter	NT5C2	206	1_Active_Promoter
Brg1_shBrm_peak_1104	chr10	105110606	105110802	197	*	Promoter	PCGF6	129	1_Active_Promoter
Brg1_shBrm_peak_1105	chr10	105155996	105156140	145	*	Promoter	USMG5	127	1_Active_Promoter
Brg1_shBrm_peak_1106	chr10	105420610	105420685	76	*	Intron	Y_RNA	12266	1_Active_Promoter
Brg1_shBrm_peak_1107	chr10	105420839	105421154	316	*	Intron	Y_RNA	11917	1_Active_Promoter
Brg1_shBrm_peak_1108	chr10	105421277	105421430	154	*	Intron	Y_RNA	11560	1_Active_Promoter
Brg1_shBrm_peak_1109	chr10	105727048	105727141	94	*	Promoter	RN7SL524P	7475	1_Active_Promoter
Brg1_shBrm_peak_111	chr1	16473784	16473884	101	*	Promoter	RP11-276H7.2	7869	4_Strong_Enhancer
Brg1_shBrm_peak_1110	chr10	105991952	105992110	159	*	Promoter	CFAP43	29	1_Active_Promoter
Brg1_shBrm_peak_1111	chr10	106014907	106015167	261	*	Promoter	MIR4482-1	13137	1_Active_Promoter
Brg1_shBrm_peak_1112	chr10	111767202	111767537	336	*	Promoter	ADD3	348	1_Active_Promoter
Brg1_shBrm_peak_1113	chr10	112064151	112064235	85	*	Promoter	SMNDC1	259	1_Active_Promoter
Brg1_shBrm_peak_1114	chr10	112327509	112327648	140	*	Promoter	SMC3	504	1_Active_Promoter
Brg1_shBrm_peak_1115	chr10	112327754	112327961	208	*	Promoter	SMC3	225	1_Active_Promoter
Brg1_shBrm_peak_1116	chr10	112631693	112631768	76	*	Promoter	PDCD4-AS1	258	1_Active_Promoter
Brg1_shBrm_peak_1117	chr10	114020962	114021050	89	*	Distal	TECTB	22484	4_Strong_Enhancer
Brg1_shBrm_peak_1118	chr10	114488432	114488633	202	*	Intron	RP11-57H14.4	94714	4_Strong_Enhancer
Brg1_shBrm_peak_1119	chr10	114499685	114499801	117	*	Intron	RP11-57H14.4	83503	4_Strong_Enhancer
Brg1_shBrm_peak_112	chr1	16479405	16479524	120	*	Intron	RP11-276H7.2	2239	1_Active_Promoter
Brg1_shBrm_peak_1120	chr10	114500077	114500164	88	*	Intron	RP11-57H14.4	83126	4_Strong_Enhancer
Brg1_shBrm_peak_1121	chr10	114711853	114711985	133	*	Promoter	RP11-139K1.2	35313	1_Active_Promoter
Brg1_shBrm_peak_1122	chr10	114712064	114712613	550	*	Promoter	RP11-139K1.2	34894	1_Active_Promoter
Brg1_shBrm_peak_1123	chr10	114712869	114713112	244	*	Intron	RP11-139K1.2	34242	1_Active_Promoter
Brg1_shBrm_peak_1124	chr10	115439858	115439958	101	*	Promoter	CASP7	11820	1_Active_Promoter
Brg1_shBrm_peak_1125	chr10	116581585	116581909	325	*	Promoter	FAM160B1	38800	1_Active_Promoter
Brg1_shBrm_peak_1126	chr10	118501896	118502044	149	*	Promoter	HSPA12A	112	1_Active_Promoter
Brg1_shBrm_peak_1127	chr10	118764570	118764658	89	*	Promoter	SHTN1	259	1_Active_Promoter
Brg1_shBrm_peak_1128	chr10	119134278	119134452	175	*	Promoter	PDZD8	610	1_Active_Promoter
Brg1_shBrm_peak_1129	chr10	119134765	119134893	129	*	Promoter	PDZD8	146	1_Active_Promoter
Brg1_shBrm_peak_113	chr1	16482061	16482533	473	*	Promoter	EPHA2	247	1_Active_Promoter
Brg1_shBrm_peak_1130	chr10	119713768	119713857	90	*	Distal	RAB11FIP2	60806	13_Heterochrom/lo
Brg1_shBrm_peak_1131	chr10	119805965	119806145	181	*	Promoter	RAB11FIP2	56	1_Active_Promoter
Brg1_shBrm_peak_1132	chr10	120839431	120839909	479	*	Promoter	EIF3A	643	1_Active_Promoter
Brg1_shBrm_peak_1133	chr10	120924972	120925127	156	*	Promoter	SFXN4	2	1_Active_Promoter
Brg1_shBrm_peak_1134	chr10	120966361	120966829	469	*	Promoter	GRK5	503	1_Active_Promoter
Brg1_shBrm_peak_1135	chr10	121076149	121076312	164	*	Intron	RP11-79M19.2	19236	4_Strong_Enhancer
Brg1_shBrm_peak_1136	chr10	121485874	121485991	118	*	Promoter	RN7SL846P	41824	1_Active_Promoter
Brg1_shBrm_peak_1137	chr10	121631574	121631685	112	*	Promoter	MCMBP	634	1_Active_Promoter
Brg1_shBrm_peak_1138	chr10	121631812	121631902	91	*	Promoter	MCMBP	406	1_Active_Promoter
Brg1_shBrm_peak_1139	chr10	121632003	121632152	150	*	Promoter	MCMBP	186	1_Active_Promoter
Brg1_shBrm_peak_114	chr1	16825271	16825475	205	*	Promoter	CROCCP3	376	1_Active_Promoter
Brg1_shBrm_peak_1140	chr10	121632229	121632304	76	*	Promoter	MCMBP	0	1_Active_Promoter
Brg1_shBrm_peak_1141	chr10	121632410	121632523	114	*	Promoter	MCMBP	664	1_Active_Promoter
Brg1_shBrm_peak_1142	chr10	122610728	122610878	151	*	Promoter	WDR11	11	1_Active_Promoter
Brg1_shBrm_peak_1143	chr10	123687094	123687361	268	*	Promoter	ATE1	223	1_Active_Promoter
Brg1_shBrm_peak_1144	chr10	123687757	123687924	168	*	Promoter	ATE1	134	1_Active_Promoter
Brg1_shBrm_peak_1145	chr10	123872325	123872782	458	*	Promoter	TACC2	0	1_Active_Promoter
Brg1_shBrm_peak_1146	chr10	124070127	124070222	96	*	Intron	BTBD16	21305	4_Strong_Enhancer
Brg1_shBrm_peak_1147	chr10	124134225	124134900	676	*	Promoter	PLEKHA1	11560	1_Active_Promoter
Brg1_shBrm_peak_1148	chr10	124768547	124768683	137	*	Promoter	ACADSB	18432	1_Active_Promoter
Brg1_shBrm_peak_1149	chr10	124779808	124779918	111	*	Intron	ACADSB	7184	4_Strong_Enhancer
Brg1_shBrm_peak_115	chr1	16833398	16833515	118	*	Distal	RNU1-1	7321	4_Strong_Enhancer
Brg1_shBrm_peak_1150	chr10	126432233	126432398	166	*	Promoter	FAM53B	301	1_Active_Promoter
Brg1_shBrm_peak_1151	chr10	126480101	126480399	299	*	Promoter	RP11-12J10.3	43	1_Active_Promoter
Brg1_shBrm_peak_1152	chr10	126490477	126490743	267	*	Promoter	AC068896.1	2720	1_Active_Promoter
Brg1_shBrm_peak_1153	chr10	127511469	127511739	271	*	Promoter	UROS	51	1_Active_Promoter
Brg1_shBrm_peak_1154	chr10	131934724	131934823	100	*	Promoter	GLRX3	23234	1_Active_Promoter
Brg1_shBrm_peak_1155	chr10	133795254	133795380	127	*	Promoter	BNIP3	107	1_Active_Promoter
Brg1_shBrm_peak_1156	chr10	134209705	134209829	125	*	Promoter	PWWP2B	902	1_Active_Promoter
Brg1_shBrm_peak_1157	chr10	134330476	134330581	106	*	Intron	RP11-432J24.5	1164	1_Active_Promoter
Brg1_shBrm_peak_1158	chr10	134330861	134330936	76	*	Promoter	RP11-432J24.5	794	1_Active_Promoter
Brg1_shBrm_peak_1159	chr10	134404414	134404542	129	*	Intron	INPP5A	16949	4_Strong_Enhancer
Brg1_shBrm_peak_1160	chr10	135122067	135122611	545	*	Promoter	TUBGCP2	10	1_Active_Promoter
Brg1_shBrm_peak_1161	chr10	135161735	135161815	81	*	Promoter	RP11-122K13.7	2452	1_Active_Promoter
Brg1_shBrm_peak_1162	chr10	135171310	135171498	189	*	Promoter	FUOM	92	1_Active_Promoter
Brg1_shBrm_peak_1163	chr10	135191934	135192078	145	*	Promoter	PAOX	729	4_Strong_Enhancer
Brg1_shBrm_peak_1164	chr10	135207630	135207806	177	*	Promoter	MTG1	0	1_Active_Promoter
Brg1_shBrm_peak_1165	chr10	135333934	135334067	134	*	Promoter	CYP2E1	5045	2_Weak_Promoter
Brg1_shBrm_peak_1166	chr10	135491013	135491100	88	*	Promoter	DUX4L14	2825	14_Repetitive/CNV
Brg1_shBrm_peak_1168	chr11	236146	236221	76	*	Promoter	SIRT3	140	1_Active_Promoter
Brg1_shBrm_peak_1169	chr11	310902	311238	337	*	Promoter	RP11-326C3.7	68	1_Active_Promoter
Brg1_shBrm_peak_1170	chr11	318844	319115	272	*	Promoter	IFITM3	1701	1_Active_Promoter
Brg1_shBrm_peak_1171	chr11	321041	321120	80	*	Promoter	IFITM3	257	1_Active_Promoter
Brg1_shBrm_peak_1172	chr11	353835	354032	198	*	Distal	B4GALNT4	15860	4_Strong_Enhancer
Brg1_shBrm_peak_1173	chr11	356282	356384	103	*	Distal	B4GALNT4	13460	2_Weak_Promoter
Brg1_shBrm_peak_1174	chr11	394655	394757	103	*	Promoter	PKP3	1442	1_Active_Promoter
Brg1_shBrm_peak_1175	chr11	396914	397085	172	*	Promoter	PKP3	370	2_Weak_Promoter
Brg1_shBrm_peak_1176	chr11	560526	560661	136	*	Promoter	LMNTD2	134	1_Active_Promoter
Brg1_shBrm_peak_1177	chr11	577668	577762	95	*	Intron	PHRF1	23939	1_Active_Promoter
Brg1_shBrm_peak_1178	chr11	655615	655705	91	*	Intron	RP11-754B17.1	10247	4_Strong_Enhancer
Brg1_shBrm_peak_1179	chr11	694731	694806	76	*	Promoter	DEAF1	160	1_Active_Promoter
Brg1_shBrm_peak_118	chr1	16861780	16861885	106	*	Promoter	RP5-875O13.1	309	2_Weak_Promoter
Brg1_shBrm_peak_1180	chr11	705719	705893	175	*	Promoter	EPS8L2	304	1_Active_Promoter
Brg1_shBrm_peak_1181	chr11	705988	706329	342	*	Promoter	EPS8L2	40	1_Active_Promoter
Brg1_shBrm_peak_1182	chr11	706468	706569	102	*	Promoter	EPS8L2	74	1_Active_Promoter
Brg1_shBrm_peak_1183	chr11	707675	707767	93	*	Intron	EPS8L2	1644	4_Strong_Enhancer
Brg1_shBrm_peak_1184	chr11	777713	777788	76	*	Promoter	CMB9-55F22.1	1864	1_Active_Promoter
Brg1_shBrm_peak_1185	chr11	911111	911224	114	*	Promoter	CHID1	291	1_Active_Promoter
Brg1_shBrm_peak_1186	chr11	1325674	1325780	107	*	Intron	TOLLIP	1694	4_Strong_Enhancer
Brg1_shBrm_peak_1187	chr11	1326495	1326670	176	*	Promoter	TOLLIP	839	1_Active_Promoter
Brg1_shBrm_peak_1188	chr11	1327181	1327270	90	*	Promoter	TOLLIP	196	4_Strong_Enhancer
Brg1_shBrm_peak_1189	chr11	1330692	1330805	114	*	Promoter	TOLLIP	62	2_Weak_Promoter
Brg1_shBrm_peak_119	chr1	16939871	16939953	83	*	Promoter	NBPF1	67	4_Strong_Enhancer
Brg1_shBrm_peak_1190	chr11	1593628	1593790	163	*	Promoter	KRTAP5-AS1	259	2_Weak_Promoter
Brg1_shBrm_peak_1191	chr11	1683062	1683175	114	*	Distal	AP006285.7	1452	4_Strong_Enhancer
Brg1_shBrm_peak_1192	chr11	1712735	1712834	100	*	Distal	KRTAP5-6	5638	4_Strong_Enhancer
Brg1_shBrm_peak_1193	chr11	1968653	1969075	423	*	Promoter	MRPL23	1903	1_Active_Promoter
Brg1_shBrm_peak_1194	chr11	2004009	2004261	253	*	Intron	MRPL23-AS1	7012	4_Strong_Enhancer
Brg1_shBrm_peak_1195	chr11	2009257	2009512	256	*	Intron	MRPL23-AS1	1763	4_Strong_Enhancer
Brg1_shBrm_peak_1196	chr11	2009642	2009752	111	*	Intron	MRPL23-AS1	1450	4_Strong_Enhancer
Brg1_shBrm_peak_1197	chr11	2010437	2010613	177	*	Promoter	MRPL23-AS1	622	1_Active_Promoter
Brg1_shBrm_peak_1198	chr11	2011074	2011159	86	*	Promoter	MRPL23-AS1	31	1_Active_Promoter
Brg1_shBrm_peak_1199	chr11	2720391	2720590	200	*	Promoter	KCNQ1OT1	731	1_Active_Promoter
Brg1_shBrm_peak_12	chr1	1208939	1209033	95	*	Promoter	UBE2J2	117	1_Active_Promoter
Brg1_shBrm_peak_120	chr1	16971004	16971513	510	*	Promoter	MST1P2	856	15_Repetitive/CNV
Brg1_shBrm_peak_1200	chr11	2721076	2721237	162	*	Promoter	KCNQ1OT1	65	1_Active_Promoter
Brg1_shBrm_peak_1201	chr11	2721488	2721618	131	*	Promoter	COX6CP18	71030	1_Active_Promoter
Brg1_shBrm_peak_1202	chr11	2753102	2753194	93	*	Intron	COX6CP18	39435	1_Active_Promoter
Brg1_shBrm_peak_1203	chr11	3013027	3013281	255	*	Promoter	NAP1L4	175	1_Active_Promoter
Brg1_shBrm_peak_1204	chr11	3400147	3400384	238	*	Promoter	ZNF195	62	1_Active_Promoter
Brg1_shBrm_peak_1205	chr11	3818392	3818486	95	*	Promoter	NUP98	246	1_Active_Promoter
Brg1_shBrm_peak_1206	chr11	3818576	3818738	163	*	Promoter	NUP98	28	1_Active_Promoter
Brg1_shBrm_peak_1207	chr11	3876950	3877061	112	*	Promoter	MIR4687	284	1_Active_Promoter
Brg1_shBrm_peak_1208	chr11	6440596	6440698	103	*	Promoter	HPX	12899	2_Weak_Promoter
Brg1_shBrm_peak_1209	chr11	8704395	8704655	261	*	Promoter	RPL27A	220	1_Active_Promoter
Brg1_shBrm_peak_121	chr1	16971631	16971952	322	*	Promoter	MST1P2	323	4_Strong_Enhancer
Brg1_shBrm_peak_1210	chr11	8704825	8704928	104	*	Promoter	SNORA3	895	1_Active_Promoter
Brg1_shBrm_peak_1211	chr11	8709197	8709287	91	*	Exon	RPL27A	1432	2_Weak_Promoter
Brg1_shBrm_peak_1212	chr11	9335562	9335750	189	*	Promoter	TMEM41B	455	1_Active_Promoter
Brg1_shBrm_peak_1213	chr11	9335855	9336008	154	*	Promoter	TMEM41B	180	1_Active_Promoter
Brg1_shBrm_peak_1214	chr11	9385861	9385950	90	*	Distal	IPO7	20261	1_Active_Promoter
Brg1_shBrm_peak_1215	chr11	9386076	9386244	169	*	Distal	IPO7	20006	1_Active_Promoter
Brg1_shBrm_peak_1216	chr11	9482026	9482151	126	*	Promoter	CTD-2371O3.3	158	1_Active_Promoter
Brg1_shBrm_peak_1217	chr11	9482665	9482836	172	*	Promoter	ZNF143	442	1_Active_Promoter
Brg1_shBrm_peak_1218	chr11	9482973	9483183	211	*	Promoter	ZNF143	114	1_Active_Promoter
Brg1_shBrm_peak_1219	chr11	9590331	9590419	89	*	Distal	WEE1	4850	1_Active_Promoter
Brg1_shBrm_peak_122	chr1	16972121	16972295	175	*	Promoter	RP1-163M9.8	11163	4_Strong_Enhancer
Brg1_shBrm_peak_1220	chr11	9590685	9590862	178	*	Distal	WEE1	4452	1_Active_Promoter
Brg1_shBrm_peak_1221	chr11	9594775	9595010	236	*	Promoter	WEE1	333	1_Active_Promoter
Brg1_shBrm_peak_1222	chr11	9595288	9595365	78	*	Promoter	WEE1	905	1_Active_Promoter
Brg1_shBrm_peak_1223	chr11	9595492	9595960	469	*	Promoter	WEE1	505	1_Active_Promoter
Brg1_shBrm_peak_1224	chr11	9596059	9596459	401	*	Promoter	WEE1	775	1_Active_Promoter
Brg1_shBrm_peak_1225	chr11	9685918	9686056	139	*	Promoter	RN7SKP50	16481	2_Weak_Promoter
Brg1_shBrm_peak_1226	chr11	9779911	9779988	78	*	Promoter	RP11-540A21.2	1128	1_Active_Promoter
Brg1_shBrm_peak_1227	chr11	9780228	9780354	127	*	Promoter	RP11-540A21.2	786	1_Active_Promoter
Brg1_shBrm_peak_1228	chr11	10315204	10315296	93	*	Promoter	SBF2	501	1_Active_Promoter
Brg1_shBrm_peak_1229	chr11	10315600	10315690	91	*	Promoter	SBF2	106	1_Active_Promoter
Brg1_shBrm_peak_123	chr1	16984915	16985059	145	*	Intron	RNU1-3	8453	4_Strong_Enhancer
Brg1_shBrm_peak_1230	chr11	10316314	10316478	165	*	Promoter	RP11-351I24.1	8852	1_Active_Promoter
Brg1_shBrm_peak_1231	chr11	10324628	10324785	158	*	Promoter	RP11-351I24.1	542	1_Active_Promoter
Brg1_shBrm_peak_1232	chr11	10326911	10327199	289	*	Promoter	AMPD3	2802	1_Active_Promoter
Brg1_shBrm_peak_1233	chr11	10329596	10329790	195	*	Promoter	AMPD3	164	1_Active_Promoter
Brg1_shBrm_peak_1234	chr11	10562516	10562607	92	*	Promoter	RNF141	173	1_Active_Promoter
Brg1_shBrm_peak_1235	chr11	10829970	10830071	102	*	Promoter	EIF4G2	154	1_Active_Promoter
Brg1_shBrm_peak_1236	chr11	11863261	11863371	111	*	Promoter	USP47	168	1_Active_Promoter
Brg1_shBrm_peak_1237	chr11	11863793	11864025	233	*	Promoter	CTD-2381F24.1	14494	1_Active_Promoter
Brg1_shBrm_peak_1238	chr11	12399117	12399195	79	*	Promoter	PARVA	20629	2_Weak_Promoter
Brg1_shBrm_peak_1239	chr11	12399534	12399643	110	*	Promoter	PARVA	20197	2_Weak_Promoter
Brg1_shBrm_peak_124	chr1	16993511	16993617	107	*	Promoter	FAM231A	5931	1_Active_Promoter
Brg1_shBrm_peak_1240	chr11	12695420	12695570	151	*	Promoter	TEAD1	640	1_Active_Promoter
Brg1_shBrm_peak_1241	chr11	12695658	12695877	220	*	Promoter	TEAD1	368	1_Active_Promoter
Brg1_shBrm_peak_1242	chr11	12696012	12696152	141	*	Promoter	TEAD1	53	1_Active_Promoter
Brg1_shBrm_peak_1243	chr11	12696879	12696974	96	*	Promoter	TEAD1	121	1_Active_Promoter
Brg1_shBrm_peak_1244	chr11	12823971	12824046	76	*	Intron	RP11-47J17.3	21203	5_Strong_Enhancer
Brg1_shBrm_peak_1245	chr11	13029454	13029547	94	*	Intron	CTC-497E21.3	1203	4_Strong_Enhancer
Brg1_shBrm_peak_1246	chr11	13299688	13299790	103	*	Promoter	ARNTL	31791	2_Weak_Promoter
Brg1_shBrm_peak_1247	chr11	14379824	14379970	147	*	Promoter	RRAS2	131	1_Active_Promoter
Brg1_shBrm_peak_1248	chr11	14541735	14541818	84	*	Promoter	PSMA1	105	1_Active_Promoter
Brg1_shBrm_peak_1249	chr11	14665412	14665505	94	*	Promoter	PDE3B	345	1_Active_Promoter
Brg1_shBrm_peak_125	chr1	17034632	17034731	100	*	Intron	ESPNP	2430	2_Weak_Promoter
Brg1_shBrm_peak_1250	chr11	14665713	14665824	112	*	Promoter	PDE3B	35	1_Active_Promoter
Brg1_shBrm_peak_1251	chr11	14665920	14666109	190	*	Promoter	RP11-677N16.1	30084	1_Active_Promoter
Brg1_shBrm_peak_1252	chr11	17035313	17035479	167	*	Promoter	OR7E14P	146	1_Active_Promoter
Brg1_shBrm_peak_1253	chr11	17035598	17035719	122	*	Promoter	PLEKHA7	298	1_Active_Promoter
Brg1_shBrm_peak_1254	chr11	17036233	17036415	183	*	Promoter	OR7E14P	37245	1_Active_Promoter
Brg1_shBrm_peak_1255	chr11	17071834	17071920	87	*	Intron	OR7E14P	1692	13_Heterochrom/lo
Brg1_shBrm_peak_1256	chr11	17229169	17229244	76	*	Promoter	PIK3C2A	258	1_Active_Promoter
Brg1_shBrm_peak_1257	chr11	17229702	17229795	94	*	Promoter	RP11-452G18.2	20075	1_Active_Promoter
Brg1_shBrm_peak_1258	chr11	17298691	17298769	79	*	Promoter	NUCB2	18136	1_Active_Promoter
Brg1_shBrm_peak_1259	chr11	17373373	17373547	175	*	Promoter	RP1-239B22.5	28733	1_Active_Promoter
Brg1_shBrm_peak_126	chr1	17066827	17066988	162	*	Promoter	RNU1-4	101	1_Active_Promoter
Brg1_shBrm_peak_1260	chr11	17374926	17375058	133	*	Intron	RP1-239B22.5	27201	1_Active_Promoter
Brg1_shBrm_peak_1261	chr11	17375164	17375284	121	*	Intron	RP1-239B22.5	26969	1_Active_Promoter
Brg1_shBrm_peak_1262	chr11	17756578	17756677	100	*	Promoter	KCNC1	890	2_Weak_Promoter
Brg1_shBrm_peak_1263	chr11	18258560	18258653	94	*	Promoter	SAA2	10957	4_Strong_Enhancer
Brg1_shBrm_peak_1264	chr11	18416371	18416459	89	*	Promoter	LDHA	1395	1_Active_Promoter
Brg1_shBrm_peak_1265	chr11	18548199	18548393	195	*	Promoter	TSG101	69	1_Active_Promoter
Brg1_shBrm_peak_1266	chr11	18600593	18600687	95	*	Promoter	UEVLD	422	2_Weak_Promoter
Brg1_shBrm_peak_1267	chr11	19934015	19934259	245	*	Intron	NAV2	19171	4_Strong_Enhancer
Brg1_shBrm_peak_1268	chr11	22696010	22696108	99	*	Promoter	GAS2	257	4_Strong_Enhancer
Brg1_shBrm_peak_1269	chr11	27488871	27488977	107	*	Intron	RP11-159H22.2	4349	4_Strong_Enhancer
Brg1_shBrm_peak_127	chr1	17067076	17067151	76	*	Promoter	CROCCP4	9612	1_Active_Promoter
Brg1_shBrm_peak_1270	chr11	27493515	27493597	83	*	Promoter	LGR4	302	1_Active_Promoter
Brg1_shBrm_peak_1271	chr11	27493691	27494261	571	*	Promoter	LGR4	314	1_Active_Promoter
Brg1_shBrm_peak_1272	chr11	27528132	27528259	128	*	Promoter	LIN7C	118	1_Active_Promoter
Brg1_shBrm_peak_1273	chr11	28131766	28131994	229	*	Promoter	RP11-797J4.1	34868	1_Active_Promoter
Brg1_shBrm_peak_1274	chr11	30344798	30344886	89	*	Promoter	ARL14EP	4738	1_Active_Promoter
Brg1_shBrm_peak_1275	chr11	32605448	32605543	96	*	Promoter	EIF3M	24	1_Active_Promoter
Brg1_shBrm_peak_1276	chr11	32913960	32914179	220	*	Promoter	QSER1	652	1_Active_Promoter
Brg1_shBrm_peak_1277	chr11	32914377	32914540	164	*	Promoter	QSER1	263	1_Active_Promoter
Brg1_shBrm_peak_1278	chr11	32915321	32915456	136	*	Promoter	QSER1	32127	1_Active_Promoter
Brg1_shBrm_peak_1279	chr11	33037722	33037826	105	*	Promoter	TCP11L1	23186	1_Active_Promoter
Brg1_shBrm_peak_128	chr1	17076667	17076765	99	*	Promoter	CROCCP4	9	4_Strong_Enhancer
Brg1_shBrm_peak_1280	chr11	33061145	33061281	137	*	Promoter	TCP11L1	116	1_Active_Promoter
Brg1_shBrm_peak_1281	chr11	33278833	33278933	101	*	Promoter	HIPK3	247	1_Active_Promoter
Brg1_shBrm_peak_1282	chr11	33279203	33279513	311	*	Promoter	HIPK3	516	1_Active_Promoter
Brg1_shBrm_peak_1283	chr11	34073880	34074019	140	*	Promoter	CAPRIN1	576	1_Active_Promoter
Brg1_shBrm_peak_1284	chr11	34074348	34074469	122	*	Promoter	CAPRIN1	117	1_Active_Promoter
Brg1_shBrm_peak_1285	chr11	34483991	34484066	76	*	Intron	CAT	8230	5_Strong_Enhancer
Brg1_shBrm_peak_1286	chr11	34676219	34676386	168	*	Intron	RP11-350D17.3	54842	4_Strong_Enhancer
Brg1_shBrm_peak_1287	chr11	34951373	34951450	78	*	Intron	MIR1343	11970	4_Strong_Enhancer
Brg1_shBrm_peak_1288	chr11	35684358	35684616	259	*	Promoter	TRIM44	61314	1_Active_Promoter
Brg1_shBrm_peak_1289	chr11	43333633	43333850	218	*	Promoter	API5	9850	1_Active_Promoter
Brg1_shBrm_peak_129	chr1	17077029	17077148	120	*	Promoter	MST1L	8227	4_Strong_Enhancer
Brg1_shBrm_peak_1290	chr11	45943885	45944107	223	*	Promoter	GYLTL1B	244	1_Active_Promoter
Brg1_shBrm_peak_1291	chr11	45944203	45944325	123	*	Promoter	GYLTL1B	62	1_Active_Promoter
Brg1_shBrm_peak_1292	chr11	46615416	46615550	135	*	Promoter	AMBRA1	12	1_Active_Promoter
Brg1_shBrm_peak_1293	chr11	46722363	46722503	141	*	Promoter	ZNF408	144	1_Active_Promoter
Brg1_shBrm_peak_1294	chr11	46867456	46867765	310	*	Promoter	CKAP5	167	1_Active_Promoter
Brg1_shBrm_peak_1295	chr11	46939715	46939817	103	*	Promoter	LRP4	404	1_Active_Promoter
Brg1_shBrm_peak_1296	chr11	47198637	47198751	115	*	Promoter	PACSIN3	2079	1_Active_Promoter
Brg1_shBrm_peak_1297	chr11	47207557	47208005	449	*	Promoter	PACSIN3	174	1_Active_Promoter
Brg1_shBrm_peak_1298	chr11	47210749	47210824	76	*	Distal	RP11-390K5.1	2304	4_Strong_Enhancer
Brg1_shBrm_peak_1299	chr11	47429724	47430052	329	*	Promoter	SLC39A13	244	2_Weak_Promoter
Brg1_shBrm_peak_13	chr1	1310570	1310754	185	*	Promoter	AURKAIP1	210	1_Active_Promoter
Brg1_shBrm_peak_130	chr1	17091639	17091731	93	*	Promoter	MST1L	5044	4_Strong_Enhancer
Brg1_shBrm_peak_1300	chr11	47574523	47574666	144	*	Promoter	CELF1	72	1_Active_Promoter
Brg1_shBrm_peak_1301	chr11	47587117	47587192	76	*	Promoter	PTPMT1	0	1_Active_Promoter
Brg1_shBrm_peak_1302	chr11	47587327	47587412	86	*	Promoter	PTPMT1	78	1_Active_Promoter
Brg1_shBrm_peak_1303	chr11	47600513	47600598	86	*	Promoter	NDUFS3	4	1_Active_Promoter
Brg1_shBrm_peak_1304	chr11	47663707	47663982	276	*	Promoter	MTCH2	157	1_Active_Promoter
Brg1_shBrm_peak_1305	chr11	47787609	47787859	251	*	Intron	FNBP4	1101	1_Active_Promoter
Brg1_shBrm_peak_1306	chr11	47788292	47788584	293	*	Promoter	FNBP4	397	1_Active_Promoter
Brg1_shBrm_peak_1307	chr11	47788665	47788804	140	*	Promoter	FNBP4	101	1_Active_Promoter
Brg1_shBrm_peak_1309	chr11	57265553	57265670	118	*	Intron	SLC43A1	1536	4_Strong_Enhancer
Brg1_shBrm_peak_131	chr1	17093213	17093503	291	*	Intron	MST1L	3371	4_Strong_Enhancer
Brg1_shBrm_peak_1310	chr11	57266999	57267104	106	*	Promoter	SLC43A1	96	4_Strong_Enhancer
Brg1_shBrm_peak_1311	chr11	57281632	57281707	76	*	Promoter	SLC43A1	416	1_Active_Promoter
Brg1_shBrm_peak_1312	chr11	57282428	57282587	160	*	Promoter	SLC43A1	649	1_Active_Promoter
Brg1_shBrm_peak_1313	chr11	57282688	57282851	164	*	Promoter	SLC43A1	387	1_Active_Promoter
Brg1_shBrm_peak_1314	chr11	57424739	57424848	110	*	Promoter	CLP1	428	1_Active_Promoter
Brg1_shBrm_peak_1315	chr11	58347509	58347619	111	*	Promoter	ZFP91-CNTF	29885	1_Active_Promoter
Brg1_shBrm_peak_1316	chr11	59318465	59318547	83	*	Distal	RNU7-58P	7764	1_Active_Promoter
Brg1_shBrm_peak_1317	chr11	59436861	59436996	136	*	Promoter	AP000640.2	5478	1_Active_Promoter
Brg1_shBrm_peak_1318	chr11	60673763	60673928	166	*	Promoter	PRPF19	165	1_Active_Promoter
Brg1_shBrm_peak_1319	chr11	61062129	61062227	99	*	Promoter	VWCE	317	1_Active_Promoter
Brg1_shBrm_peak_132	chr1	17764803	17764958	156	*	Promoter	RCC2	174	1_Active_Promoter
Brg1_shBrm_peak_1320	chr11	61062434	61062518	85	*	Promoter	VWCE	19	1_Active_Promoter
Brg1_shBrm_peak_1321	chr11	61197046	61197135	90	*	Promoter	CPSF7	94	1_Active_Promoter
Brg1_shBrm_peak_1322	chr11	61524273	61524355	83	*	Promoter	DKFZP434K028	804	4_Strong_Enhancer
Brg1_shBrm_peak_1323	chr11	61537122	61537197	76	*	Intron	MYRF	7916	4_Strong_Enhancer
Brg1_shBrm_peak_1324	chr11	61559872	61559983	112	*	Promoter	MIR611	103	1_Active_Promoter
Brg1_shBrm_peak_1325	chr11	61583095	61583203	109	*	Promoter	FADS1	428	1_Active_Promoter
Brg1_shBrm_peak_1326	chr11	61584227	61584396	170	*	Promoter	FADS1	320	1_Active_Promoter
Brg1_shBrm_peak_1327	chr11	61733231	61733306	76	*	Intron	FTH1	1367	1_Active_Promoter
Brg1_shBrm_peak_1328	chr11	61733665	61733819	155	*	Promoter	FTH1	893	1_Active_Promoter
Brg1_shBrm_peak_1329	chr11	61734831	61734986	156	*	Promoter	FTH1	147	1_Active_Promoter
Brg1_shBrm_peak_133	chr1	19536588	19536710	123	*	Promoter	UBR4	118	1_Active_Promoter
Brg1_shBrm_peak_1330	chr11	61739742	61739902	161	*	Distal	RP11-810P12.1	40249	4_Strong_Enhancer
Brg1_shBrm_peak_1331	chr11	61740450	61740534	85	*	Distal	RP11-810P12.1	39579	4_Strong_Enhancer
Brg1_shBrm_peak_1332	chr11	61740683	61740773	91	*	Distal	RP11-810P12.1	39343	4_Strong_Enhancer
Brg1_shBrm_peak_1333	chr11	62028112	62028204	93	*	Promoter	SCGB2A2	9466	4_Strong_Enhancer
Brg1_shBrm_peak_1334	chr11	62312899	62312981	83	*	Promoter	AHNAK	192	1_Active_Promoter
Brg1_shBrm_peak_1335	chr11	62368922	62369100	179	*	Promoter	MTA2	298	1_Active_Promoter
Brg1_shBrm_peak_1336	chr11	62379998	62380192	195	*	Promoter	ROM1	115	2_Weak_Promoter
Brg1_shBrm_peak_1337	chr11	62413585	62413877	293	*	Promoter	GANAB	340	1_Active_Promoter
Brg1_shBrm_peak_1338	chr11	62439148	62439319	172	*	Promoter	LBHD1	1	1_Active_Promoter
Brg1_shBrm_peak_1339	chr11	62439596	62439745	150	*	Promoter	LBHD1	54	1_Active_Promoter
Brg1_shBrm_peak_134	chr1	19638431	19638521	91	*	Promoter	AKR7A2	109	1_Active_Promoter
Brg1_shBrm_peak_1340	chr11	62554253	62554743	491	*	Promoter	TMEM179B	386	1_Active_Promoter
Brg1_shBrm_peak_1341	chr11	62609822	62609938	117	*	Promoter	SNHG1	11285	1_Active_Promoter
Brg1_shBrm_peak_1342	chr11	62624771	62624927	157	*	Intron	SLC3A2	13434	1_Active_Promoter
Brg1_shBrm_peak_1343	chr11	62648673	62648857	185	*	Promoter	SLC3A2	372	1_Active_Promoter
Brg1_shBrm_peak_1344	chr11	63017589	63017729	141	*	Intron	AP000438.4	16066	4_Strong_Enhancer
Brg1_shBrm_peak_1345	chr11	63536361	63536518	158	*	Promoter	RN7SL596P	29101	1_Active_Promoter
Brg1_shBrm_peak_1346	chr11	63536973	63537196	224	*	Promoter	RN7SL596P	28456	2_Weak_Promoter
Brg1_shBrm_peak_1347	chr11	63606605	63606881	277	*	Promoter	MARK2	21	1_Active_Promoter
Brg1_shBrm_peak_1348	chr11	63742359	63742442	84	*	Promoter	OTUB1	10922	1_Active_Promoter
Brg1_shBrm_peak_1349	chr11	63933379	63933599	221	*	Promoter	MACROD1	37	1_Active_Promoter
[truncated: 9,575 more rows]
