# Supplementary material for: Co-regulation of transcription by BRG1 and BRM, two mutually exclusive SWI/SNF ATPase subunits
Source: Epigenetics Chromatin. 2017 Dec 22;10:62. doi: 10.1186/s13072-017-0167-8 (PMC5740901; doi:10.1186/s13072-017-0167-8)
Supplement: Supplementary file 10 — Additional file 10. BRM ChIP-seq peaks in shNS, shBRG1 and shBRM. Peak locations, chromatin state annotations and nearest gene annotations of BRM ChIP in the three knockdown conditions. [file 13072_2017_167_MOESM10_ESM.xlsx]

## Sheet: BRM_shNS
name	seqnames	start	end	width	strand	type	nearestTSS	distance	name.1
Brm_shNS_peak_10	chr1	763232	763434	203	*	Promoter	LINC01128	3649	1_Active_Promoter
Brm_shNS_peak_100	chr1	1371762	1371944	183	*	Promoter	ATAD3C	13213	1_Active_Promoter
Brm_shNS_peak_1000	chr1	148761191	148761270	80	*	Promoter	RNVU1-16	5869	2_Weak_Promoter
Brm_shNS_peak_10000	chr2	110373034	110373310	277	*	Exon	AC011753.6	49611	4_Strong_Enhancer
Brm_shNS_peak_10001	chr2	110552309	110552500	192	*	Promoter	RGPD5	8482	1_Active_Promoter
Brm_shNS_peak_10002	chr2	110969947	110970022	76	*	Promoter	LINC00116	152	1_Active_Promoter
Brm_shNS_peak_10003	chr2	111435476	111435606	131	*	Promoter	BUB1	61	1_Active_Promoter
Brm_shNS_peak_10004	chr2	111878096	111878307	212	*	Promoter	BCL2L11	287	1_Active_Promoter
Brm_shNS_peak_10005	chr2	111878473	111878599	127	*	Promoter	BCL2L11	1708	2_Weak_Promoter
Brm_shNS_peak_10006	chr2	111878814	111878931	118	*	Promoter	BCL2L11	1372	1_Active_Promoter
Brm_shNS_peak_10007	chr2	111879029	111879257	229	*	Promoter	BCL2L11	1101	1_Active_Promoter
Brm_shNS_peak_10008	chr2	111879314	111879584	271	*	Promoter	BCL2L11	795	1_Active_Promoter
Brm_shNS_peak_10009	chr2	111879675	111879881	207	*	Promoter	BCL2L11	466	1_Active_Promoter
Brm_shNS_peak_1001	chr1	148854138	148854277	140	*	Promoter	NKAIN1P1	10965	3_Poised_Promoter
Brm_shNS_peak_10010	chr2	111879941	111880019	79	*	Promoter	BCL2L11	264	1_Active_Promoter
Brm_shNS_peak_10011	chr2	111880236	111880353	118	*	Promoter	BCL2L11	1026	1_Active_Promoter
Brm_shNS_peak_10012	chr2	111880423	111880775	353	*	Promoter	BCL2L11	721	1_Active_Promoter
Brm_shNS_peak_10013	chr2	112221538	112221626	89	*	Intron	RP11-68E19.2	4802	4_Strong_Enhancer
Brm_shNS_peak_10014	chr2	112252309	112252378	70	*	Promoter	AC017002.2	42	1_Active_Promoter
Brm_shNS_peak_10015	chr2	112655664	112655913	250	*	Promoter	MERTK	265	1_Active_Promoter
Brm_shNS_peak_10016	chr2	112656104	112656631	528	*	Promoter	RN7SL297P	31382	1_Active_Promoter
Brm_shNS_peak_10017	chr2	112656815	112656912	98	*	Promoter	RN7SL297P	30886	1_Active_Promoter
Brm_shNS_peak_10018	chr2	112812849	112813539	691	*	Promoter	TMEM87B	100	1_Active_Promoter
Brm_shNS_peak_10019	chr2	112896198	112896326	129	*	Promoter	FBLN7	12611	4_Strong_Enhancer
Brm_shNS_peak_1002	chr1	148854357	148854605	249	*	Promoter	NKAIN1P1	10691	2_Weak_Promoter
Brm_shNS_peak_10020	chr2	113032736	113032895	160	*	Promoter	ZC3H6	353	1_Active_Promoter
Brm_shNS_peak_10021	chr2	113032953	113033525	573	*	Promoter	AC115115.3	10757	1_Active_Promoter
Brm_shNS_peak_10022	chr2	113033592	113033698	107	*	Promoter	AC115115.3	10351	1_Active_Promoter
Brm_shNS_peak_10023	chr2	113240333	113240508	176	*	Promoter	TTL	18440	1_Active_Promoter
Brm_shNS_peak_10024	chr2	113299791	113299890	100	*	Promoter	POLR1B	8	1_Active_Promoter
Brm_shNS_peak_10025	chr2	113300079	113300203	125	*	Promoter	POLR1B	108	1_Active_Promoter
Brm_shNS_peak_10026	chr2	113403552	113404100	549	*	Promoter	SLC20A1	1195	1_Active_Promoter
Brm_shNS_peak_10027	chr2	113521804	113521914	111	*	Promoter	CKAP2L	332	1_Active_Promoter
Brm_shNS_peak_10028	chr2	113522027	113522122	96	*	Promoter	CKAP2L	117	1_Active_Promoter
Brm_shNS_peak_10029	chr2	113915133	113915312	180	*	Promoter	PSD4	16323	1_Active_Promoter
Brm_shNS_peak_1003	chr1	148854662	148855013	352	*	Promoter	NKAIN1P1	10335	2_Weak_Promoter
Brm_shNS_peak_10030	chr2	113956720	113956854	135	*	Promoter	PAX8-AS1	12309	1_Active_Promoter
Brm_shNS_peak_10031	chr2	114261012	114261085	74	*	Distal	RP11-395L14.3	8989	3_Poised_Promoter
Brm_shNS_peak_10032	chr2	114261265	114261401	137	*	Distal	RP11-395L14.3	8704	3_Poised_Promoter
Brm_shNS_peak_10033	chr2	114299098	114299169	72	*	Promoter	PGM5P4	378	2_Weak_Promoter
Brm_shNS_peak_10034	chr2	114299420	114299510	91	*	Promoter	PGM5P4	46	2_Weak_Promoter
Brm_shNS_peak_10035	chr2	114341270	114341356	87	*	Promoter	WASH2P	4811	1_Active_Promoter
Brm_shNS_peak_10036	chr2	114341427	114341570	144	*	Promoter	WASH2P	4626	1_Active_Promoter
Brm_shNS_peak_10037	chr2	114341693	114342264	572	*	Distal	WASH2P	4146	1_Active_Promoter
Brm_shNS_peak_1004	chr1	148855071	148855393	323	*	Intron	NKAIN1P1	9940	2_Weak_Promoter
Brm_shNS_peak_10040	chr2	114384946	114385041	96	*	Promoter	RABL2A	909	1_Active_Promoter
Brm_shNS_peak_10041	chr2	114513830	114514171	342	*	Promoter	SLC35F5	161	1_Active_Promoter
Brm_shNS_peak_10042	chr2	114647203	114647285	83	*	Promoter	RP11-141B14.1	80	1_Active_Promoter
Brm_shNS_peak_10043	chr2	114647604	114648358	755	*	Promoter	ACTR3	191	1_Active_Promoter
Brm_shNS_peak_10044	chr2	114735165	114735261	97	*	Distal	LINC01191	1930	4_Strong_Enhancer
Brm_shNS_peak_10045	chr2	114736956	114737642	687	*	Promoter	AC110769.3	184	4_Strong_Enhancer
Brm_shNS_peak_10046	chr2	115919189	115919323	135	*	Promoter	DPP10	425	2_Weak_Promoter
Brm_shNS_peak_10047	chr2	118572345	118572452	108	*	Promoter	DDX18	233	1_Active_Promoter
Brm_shNS_peak_10048	chr2	118845563	118845660	98	*	Promoter	INSIG2	414	1_Active_Promoter
Brm_shNS_peak_10049	chr2	118846103	118846199	97	*	Promoter	INSIG2	7840	1_Active_Promoter
Brm_shNS_peak_1005	chr1	148930213	148930304	92	*	Intron	RP11-14N7.2	2524	4_Strong_Enhancer
Brm_shNS_peak_10050	chr2	119981472	119981542	71	*	Promoter	STEAP3-AS1	25137	1_Active_Promoter
Brm_shNS_peak_10051	chr2	119981705	119981775	71	*	Promoter	STEAP3-AS1	24904	1_Active_Promoter
Brm_shNS_peak_10052	chr2	120188980	120189791	812	*	Promoter	TMEM37	57	1_Active_Promoter
Brm_shNS_peak_10053	chr2	120436520	120436623	104	*	Promoter	TMEM177	169	1_Active_Promoter
Brm_shNS_peak_10054	chr2	120436810	120436965	156	*	Promoter	AC069154.4	19309	1_Active_Promoter
Brm_shNS_peak_10055	chr2	120517487	120517935	449	*	Promoter	PTPN4	39	1_Active_Promoter
Brm_shNS_peak_10056	chr2	120518025	120518158	134	*	Promoter	PTPN4	116805	1_Active_Promoter
Brm_shNS_peak_10057	chr2	120769526	120769609	84	*	Distal	EPB41L5	1011	1_Active_Promoter
Brm_shNS_peak_10058	chr2	120770494	120770566	73	*	Promoter	EPB41L5	48	1_Active_Promoter
Brm_shNS_peak_10059	chr2	120770644	120771006	363	*	Promoter	EPB41L5	5833	1_Active_Promoter
Brm_shNS_peak_1006	chr1	148931298	148931401	104	*	Intron	RP11-14N7.2	1433	4_Strong_Enhancer
Brm_shNS_peak_10060	chr2	121010699	121010905	207	*	Promoter	RALB	70	1_Active_Promoter
Brm_shNS_peak_10061	chr2	121102794	121102891	98	*	Promoter	INHBB	874	3_Poised_Promoter
Brm_shNS_peak_10062	chr2	121104213	121104340	128	*	Promoter	FLJ14816	119418	3_Poised_Promoter
Brm_shNS_peak_10063	chr2	121223472	121223541	70	*	Promoter	FLJ14816	188	4_Strong_Enhancer
Brm_shNS_peak_10064	chr2	122287652	122287752	101	*	Promoter	RP11-204L24.2	293	1_Active_Promoter
Brm_shNS_peak_10065	chr2	122287825	122288090	266	*	Promoter	RP11-204L24.2	38	1_Active_Promoter
Brm_shNS_peak_10066	chr2	122288347	122288449	103	*	Promoter	Y_RNA	72339	1_Active_Promoter
Brm_shNS_peak_10067	chr2	122494702	122494874	173	*	Promoter	RP11-416H1.1	8706	2_Weak_Promoter
Brm_shNS_peak_10068	chr2	127864518	127864587	70	*	Promoter	BIN1	22	2_Weak_Promoter
Brm_shNS_peak_10069	chr2	128051529	128051683	155	*	Promoter	ERCC3	61	1_Active_Promoter
Brm_shNS_peak_1007	chr1	149223440	149223529	90	*	Promoter	RNVU1-18	734	1_Active_Promoter
Brm_shNS_peak_10070	chr2	128144761	128144866	106	*	Promoter	MAP3K2	692	1_Active_Promoter
Brm_shNS_peak_10071	chr2	128145051	128145212	162	*	Promoter	MAP3K2	374	1_Active_Promoter
Brm_shNS_peak_10072	chr2	128145361	128145534	174	*	Promoter	MAP3K2	58	1_Active_Promoter
Brm_shNS_peak_10073	chr2	128176072	128176207	136	*	Promoter	PROC	1127	4_Strong_Enhancer
Brm_shNS_peak_10074	chr2	128176501	128176577	77	*	Promoter	PROC	727	4_Strong_Enhancer
Brm_shNS_peak_10075	chr2	128283652	128283733	82	*	Promoter	IWS1	321	1_Active_Promoter
Brm_shNS_peak_10076	chr2	128459148	128459819	672	*	Promoter	RNY4P7	97086	1_Active_Promoter
Brm_shNS_peak_10077	chr2	128546397	128546482	86	*	Intron	RNY4P7	10130	11_Weak_Txn
Brm_shNS_peak_10078	chr2	128568257	128568414	158	*	Promoter	WDR33	189	1_Active_Promoter
Brm_shNS_peak_10079	chr2	128568479	128568594	116	*	Promoter	WDR33	182	1_Active_Promoter
Brm_shNS_peak_1008	chr1	149379523	149379687	165	*	Promoter	RP5-998N21.4	38	2_Weak_Promoter
Brm_shNS_peak_10080	chr2	128615363	128615712	350	*	Promoter	POLR2D	151	1_Active_Promoter
Brm_shNS_peak_10081	chr2	128642995	128643157	163	*	Promoter	AMMECR1L	417	1_Active_Promoter
Brm_shNS_peak_10082	chr2	128643228	128643432	205	*	Promoter	AMMECR1L	163	1_Active_Promoter
Brm_shNS_peak_10083	chr2	128643928	128644311	384	*	Promoter	RP11-395A13.2	8	1_Active_Promoter
Brm_shNS_peak_10084	chr2	128784734	128784857	124	*	Promoter	SAP130	69	2_Weak_Promoter
Brm_shNS_peak_10085	chr2	128785084	128785645	562	*	Promoter	SAP130	266	1_Active_Promoter
Brm_shNS_peak_10086	chr2	128990387	128990481	95	*	Distal	HS6ST1	57333	4_Strong_Enhancer
Brm_shNS_peak_10087	chr2	128990691	128991151	461	*	Distal	HS6ST1	56846	1_Active_Promoter
Brm_shNS_peak_10088	chr2	129075229	129075376	148	*	Promoter	HS6ST1	665	1_Active_Promoter
Brm_shNS_peak_10089	chr2	129075470	129075907	438	*	Promoter	HS6ST1	279	1_Active_Promoter
Brm_shNS_peak_1009	chr1	149576067	149576136	70	*	Promoter	RP11-353N4.6	807	2_Weak_Promoter
Brm_shNS_peak_10090	chr2	129076722	129076868	147	*	Promoter	Y_RNA	31703	2_Weak_Promoter
Brm_shNS_peak_10091	chr2	129079832	129079997	166	*	Distal	Y_RNA	28584	1_Active_Promoter
Brm_shNS_peak_10092	chr2	130939519	130939650	132	*	Promoter	MZT2B	243	1_Active_Promoter
Brm_shNS_peak_10093	chr2	130939840	130939940	101	*	Promoter	MZT2B	95	1_Active_Promoter
Brm_shNS_peak_10094	chr2	130940062	130940588	527	*	Promoter	SMPD4	0	1_Active_Promoter
Brm_shNS_peak_10095	chr2	131113120	131113194	75	*	Promoter	PTPN18	420	1_Active_Promoter
Brm_shNS_peak_10096	chr2	131113405	131113518	114	*	Promoter	PTPN18	116	1_Active_Promoter
Brm_shNS_peak_10097	chr2	131113612	131114181	570	*	Promoter	PTPN18	2538	1_Active_Promoter
Brm_shNS_peak_10098	chr2	131555511	131555599	89	*	Distal	ARHGEF4	38931	2_Weak_Promoter
Brm_shNS_peak_10099	chr2	131850679	131851151	473	*	Promoter	FAM168B	83	1_Active_Promoter
Brm_shNS_peak_101	chr1	1372384	1372521	138	*	Exon	ATAD3C	12614	2_Weak_Promoter
Brm_shNS_peak_1010	chr1	149577114	149577197	84	*	Promoter	RP11-277L2.3	138	1_Active_Promoter
Brm_shNS_peak_10100	chr2	131862932	131863056	125	*	Promoter	PLEKHB2	2132	1_Active_Promoter
Brm_shNS_peak_10101	chr2	132249483	132249989	507	*	Promoter	MZT2A	169	1_Active_Promoter
Brm_shNS_peak_10102	chr2	132250716	132250855	140	*	Promoter	CCDC74A	34460	1_Active_Promoter
Brm_shNS_peak_10103	chr2	132513848	132513917	70	*	Intron	C2orf27A	1719	3_Poised_Promoter
Brm_shNS_peak_10104	chr2	132795701	132795862	162	*	Promoter	RP11-629P16.1	42544	3_Poised_Promoter
Brm_shNS_peak_10106	chr2	133015174	133015349	176	*	Promoter	ANKRD30BL	278	14_Repetitive/CNV
Brm_shNS_peak_10107	chr2	133016386	133016470	85	*	Promoter	CDC27P1	3470	15_Repetitive/CNV
Brm_shNS_peak_10108	chr2	133018863	133018949	87	*	Promoter	CDC27P1	992	15_Repetitive/CNV
Brm_shNS_peak_10109	chr2	133033387	133033473	87	*	Distal	AC097532.2	18517	15_Repetitive/CNV
Brm_shNS_peak_1011	chr1	149784940	149785034	95	*	Promoter	HIST2H3D	246	1_Active_Promoter
Brm_shNS_peak_10112	chr2	134877796	134878560	765	*	Promoter	MIR3679	6515	1_Active_Promoter
Brm_shNS_peak_10113	chr2	134878629	134879021	393	*	Intron	MIR3679	5868	1_Active_Promoter
Brm_shNS_peak_10114	chr2	135169199	135169347	149	*	Intron	AC013718.1	44902	4_Strong_Enhancer
Brm_shNS_peak_10115	chr2	135675865	135675934	70	*	Promoter	CCNT2-AS1	338	1_Active_Promoter
Brm_shNS_peak_10116	chr2	135676307	135676580	274	*	Promoter	CCNT2	28854	1_Active_Promoter
Brm_shNS_peak_10117	chr2	135676637	135676829	193	*	Promoter	CCNT2	28564	1_Active_Promoter
Brm_shNS_peak_10118	chr2	136289307	136289475	169	*	Promoter	R3HDM1	54426	1_Active_Promoter
Brm_shNS_peak_10119	chr2	136499366	136500185	820	*	Promoter	UBXN4	315	1_Active_Promoter
Brm_shNS_peak_1012	chr1	149803735	149803874	140	*	Promoter	RP11-196G18.23	302	1_Active_Promoter
Brm_shNS_peak_10120	chr2	136742914	136743090	177	*	Promoter	DARS-AS1	39	1_Active_Promoter
Brm_shNS_peak_10121	chr2	138722239	138722395	157	*	Promoter	AC069394.1	137134	1_Active_Promoter
Brm_shNS_peak_10122	chr2	139259054	139259124	71	*	Promoter	AC097721.2	152	1_Active_Promoter
Brm_shNS_peak_10123	chr2	139259397	139260062	666	*	Promoter	SPOPL	47995	1_Active_Promoter
Brm_shNS_peak_10124	chr2	145089508	145089854	347	*	Promoter	GTDC1	399	1_Active_Promoter
Brm_shNS_peak_10125	chr2	148601332	148601751	420	*	Promoter	ACVR2A	542	1_Active_Promoter
Brm_shNS_peak_10126	chr2	149401841	149402723	883	*	Promoter	EPC2	268	1_Active_Promoter
Brm_shNS_peak_10127	chr2	149403135	149403252	118	*	Promoter	EPC2	44587	1_Active_Promoter
Brm_shNS_peak_10128	chr2	151106262	151106341	80	*	Intron	AC113610.1	7217	13_Heterochrom/lo
Brm_shNS_peak_10129	chr2	152266498	152266631	134	*	Promoter	RIF1	37	1_Active_Promoter
Brm_shNS_peak_1013	chr1	149804330	149804480	151	*	Promoter	HIST2H3C	8357	1_Active_Promoter
Brm_shNS_peak_10130	chr2	152266728	152267024	297	*	Promoter	RIF1	9860	1_Active_Promoter
Brm_shNS_peak_10131	chr2	152684587	152684880	294	*	Promoter	ARL5A	219	1_Active_Promoter
Brm_shNS_peak_10132	chr2	152955562	152955631	70	*	Promoter	STAM2	25601	3_Poised_Promoter
Brm_shNS_peak_10133	chr2	153032068	153032191	124	*	Promoter	STAM2	111	1_Active_Promoter
Brm_shNS_peak_10134	chr2	153032284	153032462	179	*	Promoter	STAM2	130	1_Active_Promoter
Brm_shNS_peak_10135	chr2	153191718	153192308	591	*	Promoter	AC012066.1	54435	1_Active_Promoter
Brm_shNS_peak_10136	chr2	153192384	153192890	507	*	Promoter	AC012066.1	53811	1_Active_Promoter
Brm_shNS_peak_10137	chr2	153573767	153573958	192	*	Promoter	PRPF40A	22	1_Active_Promoter
Brm_shNS_peak_10138	chr2	153574432	153574533	102	*	Promoter	PRPF40A	10	1_Active_Promoter
Brm_shNS_peak_10139	chr2	153574623	153574698	76	*	Promoter	ARL6IP6	770	1_Active_Promoter
Brm_shNS_peak_1014	chr1	149811642	149812770	1129	*	Promoter	HIST2H3C	556	1_Active_Promoter
Brm_shNS_peak_10140	chr2	153574779	153575303	525	*	Promoter	ARL6IP6	389	1_Active_Promoter
Brm_shNS_peak_10141	chr2	157198460	157198619	160	*	Promoter	NR4A2	318	2_Weak_Promoter
Brm_shNS_peak_10142	chr2	157257267	157257342	76	*	Distal	snoU13	9451	2_Weak_Promoter
Brm_shNS_peak_10143	chr2	158485175	158485268	94	*	Promoter	ACVR1C	15	2_Weak_Promoter
Brm_shNS_peak_10144	chr2	158732653	158732871	219	*	Promoter	UPP2	449	2_Weak_Promoter
Brm_shNS_peak_10145	chr2	159313512	159314138	627	*	Promoter	PKP4	139	1_Active_Promoter
Brm_shNS_peak_10146	chr2	159314201	159314641	441	*	Promoter	PKP4	281	1_Active_Promoter
Brm_shNS_peak_10147	chr2	159824965	159825044	80	*	Promoter	TANC1	139	2_Weak_Promoter
Brm_shNS_peak_10148	chr2	159825130	159825493	364	*	Promoter	BTF3L4P2	35173	2_Weak_Promoter
Brm_shNS_peak_10149	chr2	159825652	159825897	246	*	Promoter	BTF3L4P2	34710	2_Weak_Promoter
Brm_shNS_peak_1015	chr1	149813356	149814294	939	*	Promoter	HIST2H2AA3	650	1_Active_Promoter
Brm_shNS_peak_10150	chr2	160143097	160143196	100	*	Promoter	WDSUB1	31	1_Active_Promoter
Brm_shNS_peak_10151	chr2	160568628	160568936	309	*	Promoter	AC009961.3	156	1_Active_Promoter
Brm_shNS_peak_10152	chr2	160569081	160569233	153	*	Promoter	2017-03-07	21316	1_Active_Promoter
Brm_shNS_peak_10153	chr2	160569418	160569487	70	*	Promoter	2017-03-07	21021	1_Active_Promoter
Brm_shNS_peak_10154	chr2	160654464	160654666	203	*	Promoter	CD302	185	2_Weak_Promoter
Brm_shNS_peak_10155	chr2	161263589	161263725	137	*	Promoter	MIR4785	733	2_Weak_Promoter
Brm_shNS_peak_10156	chr2	161264278	161264350	73	*	Promoter	MIR4785	76	2_Weak_Promoter
Brm_shNS_peak_10157	chr2	161349231	161349639	409	*	Promoter	RBMS1	42	1_Active_Promoter
Brm_shNS_peak_10158	chr2	161349726	161349990	265	*	Promoter	RBMS1	29	1_Active_Promoter
Brm_shNS_peak_10159	chr2	161350117	161350406	290	*	Promoter	RBMS1	41	1_Active_Promoter
Brm_shNS_peak_1016	chr1	149814574	149814894	321	*	Promoter	RP11-196G18.24	2646	1_Active_Promoter
Brm_shNS_peak_10160	chr2	162017054	162017393	340	*	Promoter	TANK	11	1_Active_Promoter
Brm_shNS_peak_10161	chr2	162164988	162165184	197	*	Promoter	PSMD14	22	1_Active_Promoter
Brm_shNS_peak_10162	chr2	162165279	162165362	84	*	Promoter	AC009299.5	32514	1_Active_Promoter
Brm_shNS_peak_10163	chr2	162271079	162271150	72	*	Distal	TBR1	1488	2_Weak_Promoter
Brm_shNS_peak_10164	chr2	162271219	162271312	94	*	Distal	TBR1	1337	2_Weak_Promoter
Brm_shNS_peak_10165	chr2	162930542	162930611	70	*	Promoter	DPP4	53	1_Active_Promoter
Brm_shNS_peak_10166	chr2	162930687	162930865	179	*	Promoter	DPP4	273	1_Active_Promoter
Brm_shNS_peak_10167	chr2	162930925	162931084	160	*	Promoter	DPP4	45	1_Active_Promoter
Brm_shNS_peak_10168	chr2	163175069	163175139	71	*	Promoter	IFIH1	87	1_Active_Promoter
Brm_shNS_peak_10169	chr2	163200662	163200747	86	*	Promoter	GCA	141	1_Active_Promoter
Brm_shNS_peak_1017	chr1	149814963	149815050	88	*	Promoter	RP11-196G18.24	2374	1_Active_Promoter
Brm_shNS_peak_10170	chr2	164592842	164593172	331	*	Promoter	PRPS1P1	477039	1_Active_Promoter
Brm_shNS_peak_10171	chr2	164593231	164593363	133	*	Promoter	PRPS1P1	476749	1_Active_Promoter
Brm_shNS_peak_10172	chr2	165567400	165567487	88	*	Intron	COBLL1	11555	4_Strong_Enhancer
Brm_shNS_peak_10173	chr2	165697386	165697627	242	*	Promoter	COBLL1	222	1_Active_Promoter
Brm_shNS_peak_10174	chr2	165697698	165698445	748	*	Promoter	COBLL1	259	1_Active_Promoter
Brm_shNS_peak_10175	chr2	167232412	167232559	148	*	Promoter	SCN9A	9	1_Active_Promoter
Brm_shNS_peak_10176	chr2	169103039	169103547	509	*	Intron	STK39	1355	1_Active_Promoter
Brm_shNS_peak_10177	chr2	169103901	169103970	70	*	Promoter	STK39	713	1_Active_Promoter
Brm_shNS_peak_10178	chr2	169104126	169104314	189	*	Promoter	STK39	428	1_Active_Promoter
Brm_shNS_peak_10179	chr2	169312404	169312525	122	*	Promoter	CERS6	292	4_Strong_Enhancer
Brm_shNS_peak_1018	chr1	149822016	149822199	184	*	Promoter	HIST2H2BC	229	1_Active_Promoter
Brm_shNS_peak_10180	chr2	170362689	170362758	70	*	Exon	KLHL41	3486	11_Weak_Txn
Brm_shNS_peak_10181	chr2	170440946	170441133	188	*	Promoter	PPIG	36	1_Active_Promoter
Brm_shNS_peak_10182	chr2	170441217	170441302	86	*	Promoter	PPIG	19288	1_Active_Promoter
Brm_shNS_peak_10183	chr2	170551036	170551336	301	*	Promoter	PHOSPHO2	535	1_Active_Promoter
Brm_shNS_peak_10184	chr2	170590189	170590507	319	*	Promoter	KLHL23	5	1_Active_Promoter
Brm_shNS_peak_10185	chr2	170590929	170591064	136	*	Promoter	KLHL23	1063	1_Active_Promoter
Brm_shNS_peak_10186	chr2	170655452	170655754	303	*	Promoter	SSB	183	1_Active_Promoter
Brm_shNS_peak_10187	chr2	170681171	170681349	179	*	Promoter	METTL5	61	1_Active_Promoter
Brm_shNS_peak_10188	chr2	170684017	170684086	70	*	Promoter	UBR3	101317	1_Active_Promoter
Brm_shNS_peak_10189	chr2	170684220	170684511	292	*	Promoter	UBR3	101003	1_Active_Promoter
Brm_shNS_peak_1019	chr1	149822613	149822994	382	*	Promoter	HIST2H3A	1375	1_Active_Promoter
Brm_shNS_peak_10190	chr2	170810673	170810744	72	*	Intron	UBR3	47172	10_Txn_Elongation
Brm_shNS_peak_10191	chr2	171568191	171568511	321	*	Distal	LINC01124	2723	1_Active_Promoter
Brm_shNS_peak_10192	chr2	171568583	171568652	70	*	Distal	LINC01124	2457	1_Active_Promoter
Brm_shNS_peak_10193	chr2	171570156	171570391	236	*	Promoter	LINC01124	801	1_Active_Promoter
Brm_shNS_peak_10194	chr2	171570455	171571021	567	*	Promoter	LINC01124	336	1_Active_Promoter
Brm_shNS_peak_10195	chr2	171571139	171571444	306	*	Promoter	SP5	567	1_Active_Promoter
Brm_shNS_peak_10196	chr2	171571844	171574333	2490	*	Promoter	AC007405.4	11274	1_Active_Promoter
Brm_shNS_peak_10197	chr2	171574613	171574895	283	*	Distal	AC007405.4	9608	15_Repetitive/CNV
Brm_shNS_peak_10198	chr2	171785609	171786376	768	*	Promoter	GORASP2	20547	1_Active_Promoter
Brm_shNS_peak_10199	chr2	171830263	171830569	307	*	Distal	TLK1	81220	1_Active_Promoter
Brm_shNS_peak_102	chr1	1372924	1373158	235	*	Intron	ATAD3C	12025	1_Active_Promoter
Brm_shNS_peak_1020	chr1	149823092	149823680	589	*	Promoter	HIST2H3A	792	1_Active_Promoter
Brm_shNS_peak_10200	chr2	172016279	172016878	600	*	Promoter	TLK1	424	1_Active_Promoter
Brm_shNS_peak_10201	chr2	172016948	172017399	452	*	Promoter	TLK1	167	1_Active_Promoter
Brm_shNS_peak_10202	chr2	172290222	172290335	114	*	Promoter	METTL8	219	1_Active_Promoter
Brm_shNS_peak_10203	chr2	172290769	172291274	506	*	Promoter	DCAF17	143	1_Active_Promoter
Brm_shNS_peak_10204	chr2	172379458	172379527	70	*	Promoter	CYBRD1	94	2_Weak_Promoter
Brm_shNS_peak_10205	chr2	172380028	172380099	72	*	Promoter	RPL21P38	63537	2_Weak_Promoter
Brm_shNS_peak_10206	chr2	172544418	172544639	222	*	Promoter	DYNC1I2	282	1_Active_Promoter
Brm_shNS_peak_10207	chr2	172779096	172779176	81	*	Promoter	HAT1	42216	1_Active_Promoter
Brm_shNS_peak_10208	chr2	172779252	172779348	97	*	Promoter	HAT1	42052	1_Active_Promoter
Brm_shNS_peak_10209	chr2	172864778	172864863	86	*	Promoter	METAP1D	27	1_Active_Promoter
Brm_shNS_peak_1021	chr1	149824142	149825007	866	*	Promoter	HIST2H4B	8127	1_Active_Promoter
Brm_shNS_peak_10210	chr2	172864993	172865062	70	*	Promoter	METAP1D	21673	1_Active_Promoter
Brm_shNS_peak_10211	chr2	172963950	172964054	105	*	Distal	DLX2	3623	2_Weak_Promoter
Brm_shNS_peak_10212	chr2	172967489	172967632	144	*	Promoter	DLX2	65	2_Weak_Promoter
Brm_shNS_peak_10213	chr2	173292350	173292591	242	*	Promoter	ITGA6	44	1_Active_Promoter
Brm_shNS_peak_10214	chr2	173420991	173421163	173	*	Promoter	AC093818.1	55	1_Active_Promoter
Brm_shNS_peak_10215	chr2	173421229	173421412	184	*	Promoter	AC093818.1	1	1_Active_Promoter
Brm_shNS_peak_10216	chr2	173940368	173940545	178	*	Promoter	AC013461.1	105	2_Weak_Promoter
Brm_shNS_peak_10217	chr2	173940772	173940956	185	*	Promoter	AC013461.1	14480	1_Active_Promoter
Brm_shNS_peak_10218	chr2	173941055	173941244	190	*	Promoter	AC013461.1	14195	1_Active_Promoter
Brm_shNS_peak_10219	chr2	174219364	174219470	107	*	Promoter	CDCA7	128	1_Active_Promoter
Brm_shNS_peak_1022	chr1	149825084	149825301	218	*	Exon	HIST2H4B	7509	4_Strong_Enhancer
Brm_shNS_peak_10220	chr2	174219545	174219794	250	*	Promoter	AC092573.2	1264	1_Active_Promoter
Brm_shNS_peak_10221	chr2	174219868	174220149	282	*	Promoter	AC092573.2	925	1_Active_Promoter
Brm_shNS_peak_10222	chr2	174828674	174829004	331	*	Promoter	SP3	105	1_Active_Promoter
Brm_shNS_peak_10223	chr2	174829070	174829335	266	*	Promoter	SP3	76	1_Active_Promoter
Brm_shNS_peak_10224	chr2	174829510	174829832	323	*	Promoter	SP3	364	1_Active_Promoter
Brm_shNS_peak_10225	chr2	174829911	174830033	123	*	Promoter	SP3	63	1_Active_Promoter
Brm_shNS_peak_10226	chr2	174830251	174830593	343	*	Promoter	SP3	5	1_Active_Promoter
Brm_shNS_peak_10227	chr2	175113054	175113212	159	*	Promoter	OLA1	67	1_Active_Promoter
Brm_shNS_peak_10228	chr2	175201328	175201405	78	*	Promoter	AC018470.1	782	2_Weak_Promoter
Brm_shNS_peak_10229	chr2	175201756	175201993	238	*	Promoter	AC018470.1	274	2_Weak_Promoter
Brm_shNS_peak_1023	chr1	149832333	149832528	196	*	Promoter	HIST2H4B	271	1_Active_Promoter
Brm_shNS_peak_10230	chr2	175205088	175205203	116	*	Distal	CIR1	11543	3_Poised_Promoter
Brm_shNS_peak_10231	chr2	175207096	175207222	127	*	Distal	CIR1	9529	3_Poised_Promoter
Brm_shNS_peak_10232	chr2	175352113	175352269	157	*	Promoter	AC010894.3	46	1_Active_Promoter
Brm_shNS_peak_10233	chr2	175869680	175869774	95	*	Promoter	CHN1	217	2_Weak_Promoter
Brm_shNS_peak_10234	chr2	176032411	176032515	105	*	Promoter	AC096649.2	166	1_Active_Promoter
Brm_shNS_peak_10235	chr2	176032603	176032673	71	*	Promoter	ATF2	231	1_Active_Promoter
Brm_shNS_peak_10236	chr2	176032767	176032928	162	*	Promoter	ATF2	22	1_Active_Promoter
Brm_shNS_peak_10237	chr2	176045933	176046027	95	*	Promoter	ATP5G3	408	1_Active_Promoter
Brm_shNS_peak_10238	chr2	176046096	176046180	85	*	Promoter	ATP5G3	250	1_Active_Promoter
Brm_shNS_peak_10239	chr2	176046249	176046418	170	*	Promoter	ATP5G3	55	1_Active_Promoter
Brm_shNS_peak_1024	chr1	149833206	149833296	91	*	Promoter	HIST2H2BE	24978	1_Active_Promoter
Brm_shNS_peak_10240	chr2	177053315	177053496	182	*	Promoter	HAGLR	278	1_Active_Promoter
Brm_shNS_peak_10241	chr2	177134152	177134349	198	*	Promoter	AC073069.2	69112	1_Active_Promoter
Brm_shNS_peak_10242	chr2	178077008	178077088	81	*	Promoter	HNRNPA3	240	1_Active_Promoter
Brm_shNS_peak_10243	chr2	178077522	178077970	449	*	Promoter	HNRNPA3	3505	1_Active_Promoter
Brm_shNS_peak_10244	chr2	178078128	178078305	178	*	Promoter	HNRNPA3	3035	1_Active_Promoter
Brm_shNS_peak_10245	chr2	178128358	178129653	1296	*	Promoter	AC079305.10	79	1_Active_Promoter
Brm_shNS_peak_10246	chr2	178129954	178130056	103	*	Promoter	NFE2L2	22497	1_Active_Promoter
Brm_shNS_peak_10247	chr2	178257435	178257871	437	*	Promoter	AGPS	44056	1_Active_Promoter
Brm_shNS_peak_10248	chr2	178261870	178261939	70	*	Intron	AGPS	39805	4_Strong_Enhancer
Brm_shNS_peak_10249	chr2	178483277	178483412	136	*	Promoter	TTC30A	347	1_Active_Promoter
Brm_shNS_peak_1025	chr1	149857648	149857930	283	*	Promoter	HIST2H2BE	440	1_Active_Promoter
Brm_shNS_peak_10250	chr2	178977513	178977582	70	*	Promoter	RBM45	8181	1_Active_Promoter
Brm_shNS_peak_10251	chr2	179058728	179058865	138	*	Promoter	OSBPL6	409	2_Weak_Promoter
Brm_shNS_peak_10252	chr2	179058975	179059244	270	*	Promoter	OSBPL6	96	2_Weak_Promoter
Brm_shNS_peak_10253	chr2	179059320	179059389	70	*	Promoter	OSBPL6	19	2_Weak_Promoter
Brm_shNS_peak_10254	chr2	179315432	179315750	319	*	Promoter	PRKRA	192	1_Active_Promoter
Brm_shNS_peak_10255	chr2	179345247	179345591	345	*	Promoter	PLEKHA3	38	1_Active_Promoter
Brm_shNS_peak_10256	chr2	180128571	180129227	657	*	Promoter	SESTD1	28	1_Active_Promoter
Brm_shNS_peak_10257	chr2	180129452	180129604	153	*	Promoter	AC093911.1	9027	4_Strong_Enhancer
Brm_shNS_peak_10258	chr2	180129672	180129753	82	*	Promoter	AC093911.1	8843	4_Strong_Enhancer
Brm_shNS_peak_10259	chr2	180407911	180407980	70	*	Intron	ZNF385B	19367	4_Strong_Enhancer
Brm_shNS_peak_1026	chr1	149858513	149859461	949	*	Promoter	BOLA1	450	1_Active_Promoter
Brm_shNS_peak_10260	chr2	181845021	181845216	196	*	Promoter	UBE2E3	0	1_Active_Promoter
Brm_shNS_peak_10261	chr2	181845306	181845524	219	*	Promoter	UBE2E3	116	1_Active_Promoter
Brm_shNS_peak_10262	chr2	182756664	182756753	90	*	Promoter	SSFA2	1	1_Active_Promoter
Brm_shNS_peak_10263	chr2	182756894	182757119	226	*	Promoter	SSFA2	71	1_Active_Promoter
Brm_shNS_peak_10264	chr2	183580573	183580642	70	*	Promoter	DNAJC10	158	1_Active_Promoter
Brm_shNS_peak_10265	chr2	183580817	183580927	111	*	Promoter	DNAJC10	124	1_Active_Promoter
Brm_shNS_peak_10266	chr2	183580998	183581184	187	*	Promoter	DNAJC10	60	1_Active_Promoter
Brm_shNS_peak_10267	chr2	183731178	183731274	97	*	Promoter	FRZB	661	3_Poised_Promoter
Brm_shNS_peak_10268	chr2	183902331	183903183	853	*	Promoter	NCKAP1	440	1_Active_Promoter
Brm_shNS_peak_10269	chr2	187018582	187018654	73	*	Distal	AC104058.1	9351	13_Heterochrom/lo
Brm_shNS_peak_1027	chr1	149982325	149982422	98	*	Promoter	OTUD7B	248	1_Active_Promoter
Brm_shNS_peak_10270	chr2	187351313	187351437	125	*	Promoter	ZC3H15	240	1_Active_Promoter
Brm_shNS_peak_10271	chr2	187454396	187454582	187	*	Promoter	ITGAV	300	1_Active_Promoter
Brm_shNS_peak_10272	chr2	187454773	187455097	325	*	Promoter	ITGAV	9994	1_Active_Promoter
Brm_shNS_peak_10273	chr2	190445769	190445838	70	*	Promoter	SLC40A1	942	1_Active_Promoter
Brm_shNS_peak_10274	chr2	190526400	190526486	87	*	Promoter	ANKAR	12570	1_Active_Promoter
Brm_shNS_peak_10275	chr2	190539334	190539640	307	*	Promoter	ANKAR	1221	1_Active_Promoter
Brm_shNS_peak_10276	chr2	190648522	190648691	170	*	Promoter	PMS1	202	1_Active_Promoter
Brm_shNS_peak_10277	chr2	190648865	190648944	80	*	Promoter	ORMDL1	137	1_Active_Promoter
Brm_shNS_peak_10278	chr2	191045170	191045282	113	*	Promoter	C2orf88	360	1_Active_Promoter
Brm_shNS_peak_10279	chr2	191045449	191045539	91	*	Promoter	C2orf88	92	1_Active_Promoter
Brm_shNS_peak_1028	chr1	149982491	149982768	278	*	Promoter	RP11-458I7.1	43214	1_Active_Promoter
Brm_shNS_peak_10280	chr2	191208236	191208532	297	*	Promoter	INPP1	214	4_Strong_Enhancer
Brm_shNS_peak_10281	chr2	191273264	191273417	154	*	Promoter	MFSD6	26684	2_Weak_Promoter
Brm_shNS_peak_10282	chr2	191399111	191399867	757	*	Promoter	AC093388.3	89	1_Active_Promoter
Brm_shNS_peak_10283	chr2	191513003	191513078	76	*	Promoter	NAB1	578	2_Weak_Promoter
Brm_shNS_peak_10284	chr2	191513169	191513284	116	*	Promoter	NAB1	392	1_Active_Promoter
Brm_shNS_peak_10285	chr2	191513867	191514014	148	*	Promoter	NAB1	16	1_Active_Promoter
Brm_shNS_peak_10286	chr2	191514081	191514170	90	*	Promoter	NAB1	4323	1_Active_Promoter
Brm_shNS_peak_10287	chr2	191514228	191514327	100	*	Promoter	NAB1	4171	1_Active_Promoter
Brm_shNS_peak_10288	chr2	191745593	191745746	154	*	Promoter	GLS	209	1_Active_Promoter
Brm_shNS_peak_10289	chr2	191746346	191746628	283	*	Promoter	AC005540.3	295	1_Active_Promoter
Brm_shNS_peak_1029	chr1	150207325	150207668	344	*	Promoter	ANP32E	804	1_Active_Promoter
Brm_shNS_peak_10290	chr2	191885000	191885082	83	*	Promoter	STAT1	2	2_Weak_Promoter
Brm_shNS_peak_10291	chr2	191885306	191885499	194	*	Promoter	STAT1	281	1_Active_Promoter
Brm_shNS_peak_10292	chr2	192110048	192110756	709	*	Promoter	AC092614.2	493	1_Active_Promoter
Brm_shNS_peak_10293	chr2	192543440	192543653	214	*	Promoter	NABP1	167	1_Active_Promoter
Brm_shNS_peak_10294	chr2	196522046	196522574	529	*	Promoter	RNU6-915P	12885	1_Active_Promoter
Brm_shNS_peak_10295	chr2	196522632	196522767	136	*	Promoter	RNU6-915P	12496	1_Active_Promoter
Brm_shNS_peak_10296	chr2	197035938	197036033	96	*	Promoter	STK17B	311	2_Weak_Promoter
Brm_shNS_peak_10297	chr2	197457625	197457817	193	*	Promoter	HECW2	554	2_Weak_Promoter
Brm_shNS_peak_10298	chr2	197664447	197664517	71	*	Promoter	C2orf66	10515	2_Weak_Promoter
Brm_shNS_peak_10299	chr2	197791613	197791688	76	*	Promoter	PGAP1	866	1_Active_Promoter
Brm_shNS_peak_103	chr1	1373385	1373472	88	*	Intron	ATAD3C	11638	1_Active_Promoter
Brm_shNS_peak_1030	chr1	150207745	150207902	158	*	Promoter	ANP32E	477	1_Active_Promoter
Brm_shNS_peak_10300	chr2	198318314	198318385	72	*	Promoter	COQ10B	136	1_Active_Promoter
Brm_shNS_peak_10301	chr2	198318498	198318586	89	*	Promoter	HSPD1	36751	1_Active_Promoter
Brm_shNS_peak_10302	chr2	198363717	198364681	965	*	Promoter	HSPD1	339	1_Active_Promoter
Brm_shNS_peak_10303	chr2	198365137	198365497	361	*	Promoter	HSPE1	286	1_Active_Promoter
Brm_shNS_peak_10304	chr2	198380430	198380505	76	*	Promoter	MOB4	86	1_Active_Promoter
Brm_shNS_peak_10305	chr2	198380634	198380722	89	*	Promoter	MOB4	90	1_Active_Promoter
Brm_shNS_peak_10306	chr2	198380817	198381132	316	*	Promoter	HSPD1	484	1_Active_Promoter
Brm_shNS_peak_10307	chr2	198570141	198570230	90	*	Promoter	BOLL	50981	1_Active_Promoter
Brm_shNS_peak_10308	chr2	200323891	200324209	319	*	Promoter	SATB2	5778	1_Active_Promoter
Brm_shNS_peak_10309	chr2	200715709	200715792	84	*	Promoter	FTCDNL1	90	1_Active_Promoter
Brm_shNS_peak_1031	chr1	150208287	150208360	74	*	Promoter	ANP32E	5	1_Active_Promoter
Brm_shNS_peak_10310	chr2	200776039	200776297	259	*	Promoter	C2orf47	43869	1_Active_Promoter
Brm_shNS_peak_10311	chr2	200776362	200776587	226	*	Promoter	C2orf47	43563	1_Active_Promoter
Brm_shNS_peak_10312	chr2	200820140	200820519	380	*	Promoter	TYW5	127	1_Active_Promoter
Brm_shNS_peak_10313	chr2	200820590	200820695	106	*	Promoter	C2orf47	3344	1_Active_Promoter
Brm_shNS_peak_10314	chr2	201171115	201171191	77	*	Promoter	SPATS2L	91	1_Active_Promoter
Brm_shNS_peak_10315	chr2	201171678	201172186	509	*	Promoter	SPATS2L	1738	1_Active_Promoter
Brm_shNS_peak_10316	chr2	201172251	201172564	314	*	Promoter	SPATS2L	1263	1_Active_Promoter
Brm_shNS_peak_10317	chr2	201374550	201374686	137	*	Promoter	SGOL2	110	1_Active_Promoter
Brm_shNS_peak_10318	chr2	201676675	201676779	105	*	Promoter	AC007163.6	163	1_Active_Promoter
Brm_shNS_peak_10319	chr2	201676891	201676981	91	*	Promoter	BZW1	140	1_Active_Promoter
Brm_shNS_peak_1032	chr1	150241196	150241423	228	*	Promoter	APH1A	87	1_Active_Promoter
Brm_shNS_peak_10320	chr2	201677039	201677207	169	*	Promoter	BZW1	273	1_Active_Promoter
Brm_shNS_peak_10321	chr2	201728605	201728706	102	*	Promoter	CLK1	317	1_Active_Promoter
Brm_shNS_peak_10322	chr2	201728796	201729141	346	*	Promoter	CLK1	4	1_Active_Promoter
Brm_shNS_peak_10323	chr2	201729211	201729351	141	*	Promoter	CLK1	0	1_Active_Promoter
Brm_shNS_peak_10324	chr2	201754202	201754330	129	*	Promoter	NIF3L1	2369	1_Active_Promoter
Brm_shNS_peak_10325	chr2	201936436	201936565	130	*	Promoter	NDUFB3	228	1_Active_Promoter
Brm_shNS_peak_10326	chr2	201980503	201980897	395	*	Promoter	CFLAR	124	4_Strong_Enhancer
Brm_shNS_peak_10327	chr2	201981021	201981101	81	*	Promoter	CFLAR	66	1_Active_Promoter
Brm_shNS_peak_10328	chr2	201981160	201981601	442	*	Promoter	CFLAR	177	1_Active_Promoter
Brm_shNS_peak_10329	chr2	201983695	201983782	88	*	Promoter	CFLAR	3459	1_Active_Promoter
Brm_shNS_peak_1033	chr1	150521450	150521588	139	*	Promoter	ADAMTSL4	323	1_Active_Promoter
Brm_shNS_peak_10330	chr2	202316510	202316702	193	*	Promoter	STRADB	20971	1_Active_Promoter
Brm_shNS_peak_10331	chr2	202316860	202317001	142	*	Promoter	STRADB	20647	1_Active_Promoter
Brm_shNS_peak_10332	chr2	202507893	202507990	98	*	Promoter	TMEM237	181	1_Active_Promoter
Brm_shNS_peak_10333	chr2	202645187	202645329	143	*	Promoter	ALS2	373	1_Active_Promoter
Brm_shNS_peak_10334	chr2	202645492	202645640	149	*	Promoter	ALS2	65	1_Active_Promoter
Brm_shNS_peak_10335	chr2	203102930	203103047	118	*	Promoter	SUMO1	194	1_Active_Promoter
Brm_shNS_peak_10336	chr2	203103154	203103234	81	*	Promoter	SUMO1	92	1_Active_Promoter
Brm_shNS_peak_10337	chr2	203130215	203130284	70	*	Promoter	NOP58	187	1_Active_Promoter
Brm_shNS_peak_10338	chr2	203130512	203130673	162	*	Promoter	NOP58	9290	1_Active_Promoter
Brm_shNS_peak_10339	chr2	203241089	203241504	416	*	Promoter	BMPR2	360	1_Active_Promoter
Brm_shNS_peak_1034	chr1	150521918	150522010	93	*	Promoter	MIR4257	2438	2_Weak_Promoter
Brm_shNS_peak_10340	chr2	203241578	203241748	171	*	Promoter	BMPR2	491	1_Active_Promoter
Brm_shNS_peak_10341	chr2	203499716	203500053	338	*	Promoter	FAM117B	24	1_Active_Promoter
Brm_shNS_peak_10342	chr2	203500405	203500668	264	*	Promoter	AC098831.4	138119	2_Weak_Promoter
Brm_shNS_peak_10343	chr2	203736017	203736246	230	*	Promoter	ICA1L	31	1_Active_Promoter
Brm_shNS_peak_10344	chr2	203736316	203736446	131	*	Promoter	ICA1L	74	2_Weak_Promoter
Brm_shNS_peak_10345	chr2	203879689	203879819	131	*	Promoter	NBEAL1	757	1_Active_Promoter
Brm_shNS_peak_10346	chr2	204103745	204103946	202	*	Promoter	RN7SL670P	20479	1_Active_Promoter
Brm_shNS_peak_10347	chr2	204104106	204104205	100	*	Promoter	RN7SL670P	20169	1_Active_Promoter
Brm_shNS_peak_10348	chr2	204192634	204192984	351	*	Promoter	ABI2	130	1_Active_Promoter
Brm_shNS_peak_10349	chr2	204193139	204193328	190	*	Promoter	RP11-363J17.1	713	1_Active_Promoter
Brm_shNS_peak_1035	chr1	150551204	150551377	174	*	Promoter	MCL1	713	1_Active_Promoter
Brm_shNS_peak_10350	chr2	204193396	204193535	140	*	Promoter	RP11-363J17.1	481	1_Active_Promoter
Brm_shNS_peak_10351	chr2	204399605	204399979	375	*	Promoter	RAPH1	190	1_Active_Promoter
Brm_shNS_peak_10352	chr2	205410238	205410330	93	*	Promoter	PARD3B	229	2_Weak_Promoter
Brm_shNS_peak_10353	chr2	206949629	206949741	113	*	Promoter	AC007383.3	558	1_Active_Promoter
Brm_shNS_peak_10354	chr2	206949817	206950289	473	*	Promoter	AC007383.3	190	1_Active_Promoter
Brm_shNS_peak_10355	chr2	206950390	206950616	227	*	Promoter	INO80D	400	1_Active_Promoter
Brm_shNS_peak_10356	chr2	206950723	206950793	71	*	Promoter	INO80D	145	1_Active_Promoter
Brm_shNS_peak_10357	chr2	207024632	207025147	516	*	Promoter	SNORD51	1710	1_Active_Promoter
Brm_shNS_peak_10358	chr2	207140043	207140112	70	*	Promoter	ZDBF2	16707	2_Weak_Promoter
Brm_shNS_peak_10359	chr2	208031091	208031190	100	*	Promoter	KLF7	428	1_Active_Promoter
Brm_shNS_peak_1036	chr1	150551479	150551627	149	*	Promoter	MCL1	450	1_Active_Promoter
Brm_shNS_peak_10360	chr2	208031264	208031374	111	*	Promoter	KLF7	249	1_Active_Promoter
Brm_shNS_peak_10361	chr2	208394038	208394127	90	*	Promoter	CREB1	376	1_Active_Promoter
Brm_shNS_peak_10362	chr2	208394188	208394346	159	*	Promoter	CREB1	191	1_Active_Promoter
Brm_shNS_peak_10363	chr2	208394860	208395028	169	*	Promoter	CREB1	20038	1_Active_Promoter
Brm_shNS_peak_10364	chr2	208489658	208489840	183	*	Promoter	METTL21A	93	1_Active_Promoter
Brm_shNS_peak_10365	chr2	208489897	208490227	331	*	Promoter	METTL21A	37	1_Active_Promoter
Brm_shNS_peak_10366	chr2	208490328	208490458	131	*	Promoter	METTL21A	255	1_Active_Promoter
Brm_shNS_peak_10367	chr2	208490581	208490930	350	*	Promoter	AC079767.3	28747	1_Active_Promoter
Brm_shNS_peak_10368	chr2	208576654	208576785	132	*	Promoter	CCNYL1	102	1_Active_Promoter
Brm_shNS_peak_10369	chr2	208576881	208576967	87	*	Promoter	CCNYL1	30071	1_Active_Promoter
Brm_shNS_peak_1037	chr1	150551686	150551835	150	*	Promoter	MCL1	243	1_Active_Promoter
Brm_shNS_peak_10370	chr2	208631515	208632223	709	*	Exon	FZD5	2415	4_Strong_Enhancer
Brm_shNS_peak_10371	chr2	208632284	208633688	1405	*	Exon	FZD5	1298	4_Strong_Enhancer
Brm_shNS_peak_10372	chr2	208633778	208633874	97	*	Promoter	FZD5	458	1_Active_Promoter
Brm_shNS_peak_10373	chr2	208634040	208634630	591	*	Promoter	AC096772.6	53155	1_Active_Promoter
Brm_shNS_peak_10374	chr2	208890179	208890402	224	*	Promoter	AC093698.1	6384	1_Active_Promoter
Brm_shNS_peak_10375	chr2	209008510	209008589	80	*	Intron	CRYGB	2340	6_Weak_Enhancer
Brm_shNS_peak_10376	chr2	209119271	209119385	115	*	Promoter	IDH1	454	1_Active_Promoter
Brm_shNS_peak_10377	chr2	209119989	209120111	123	*	Promoter	IDH1-AS1	71	1_Active_Promoter
Brm_shNS_peak_10378	chr2	209120253	209120371	119	*	Promoter	IDH1	207	1_Active_Promoter
Brm_shNS_peak_10379	chr2	209131057	209131129	73	*	Promoter	MYL6BP1	3585	1_Active_Promoter
Brm_shNS_peak_1038	chr1	150551902	150552013	112	*	Promoter	MCL1	46	1_Active_Promoter
Brm_shNS_peak_10380	chr2	211035662	211035794	133	*	Promoter	KANSL1L	320	1_Active_Promoter
Brm_shNS_peak_10381	chr2	211035858	211036133	276	*	Promoter	KANSL1L	53	2_Weak_Promoter
Brm_shNS_peak_10382	chr2	214016669	214016832	164	*	Promoter	IKZF2	398	2_Weak_Promoter
Brm_shNS_peak_10383	chr2	214149226	214149372	147	*	Promoter	SPAG16	11486	1_Active_Promoter
Brm_shNS_peak_10384	chr2	216176480	216176667	188	*	Promoter	ATIC	103	1_Active_Promoter
Brm_shNS_peak_10385	chr2	216176803	216176935	133	*	Promoter	ATIC	349	1_Active_Promoter
Brm_shNS_peak_10386	chr2	216176998	216177133	136	*	Promoter	ATIC	153	1_Active_Promoter
Brm_shNS_peak_10387	chr2	216300265	216300334	70	*	Promoter	FN1	488	1_Active_Promoter
Brm_shNS_peak_10388	chr2	216300449	216300815	367	*	Promoter	FN1	155	1_Active_Promoter
Brm_shNS_peak_10389	chr2	216479705	216479805	101	*	Intron	LINC00607	6318	11_Weak_Txn
Brm_shNS_peak_1039	chr1	150848712	150848803	92	*	Promoter	ARNT	284	1_Active_Promoter
Brm_shNS_peak_10390	chr2	216877872	216877985	114	*	Promoter	MREG	405	1_Active_Promoter
Brm_shNS_peak_10391	chr2	216946399	216946482	84	*	Promoter	PECR	25	1_Active_Promoter
Brm_shNS_peak_10392	chr2	217363607	217364078	472	*	Promoter	RPL37A	18	1_Active_Promoter
Brm_shNS_peak_10393	chr2	219156987	219157222	236	*	Promoter	TMBIM1	119	1_Active_Promoter
Brm_shNS_peak_10394	chr2	219188046	219188190	145	*	Promoter	snoU13	5182	1_Active_Promoter
Brm_shNS_peak_10395	chr2	219260953	219261134	182	*	Exon	CTDSP1	1933	1_Active_Promoter
Brm_shNS_peak_10396	chr2	219262749	219262894	146	*	Promoter	CTDSP1	155	1_Active_Promoter
Brm_shNS_peak_10397	chr2	219262977	219264605	1629	*	Promoter	RP11-378A13.2	148	1_Active_Promoter
Brm_shNS_peak_10398	chr2	219264712	219265655	944	*	Promoter	CTDSP1	124	1_Active_Promoter
Brm_shNS_peak_10399	chr2	219266295	219266364	70	*	Promoter	MIR26B	1037	4_Strong_Enhancer
Brm_shNS_peak_104	chr1	1376524	1376603	80	*	Exon	ATAD3C	8503	2_Weak_Promoter
Brm_shNS_peak_1040	chr1	150848964	150849074	111	*	Promoter	ARNT	22	2_Weak_Promoter
Brm_shNS_peak_10400	chr2	219433532	219434062	531	*	Promoter	RNU6-136P	20243	1_Active_Promoter
Brm_shNS_peak_10401	chr2	219575581	219575719	139	*	Promoter	TTLL4	26	1_Active_Promoter
Brm_shNS_peak_10402	chr2	219575871	219575962	92	*	Promoter	TTLL4	26378	1_Active_Promoter
Brm_shNS_peak_10403	chr2	219646443	219646565	123	*	Promoter	CYP27A1	369	1_Active_Promoter
Brm_shNS_peak_10404	chr2	219646718	219646813	96	*	Promoter	CYP27A1	108	1_Active_Promoter
Brm_shNS_peak_10405	chr2	219646932	219647176	245	*	Promoter	CYP27A1	23580	1_Active_Promoter
Brm_shNS_peak_10406	chr2	219858157	219858259	103	*	Promoter	MIR375	8220	3_Poised_Promoter
Brm_shNS_peak_10407	chr2	219925700	219925910	211	*	Promoter	RP11-33O4.1	8723	3_Poised_Promoter
Brm_shNS_peak_10408	chr2	220041520	220041993	474	*	Promoter	CNPPD1	276	1_Active_Promoter
Brm_shNS_peak_10409	chr2	220042068	220042146	79	*	Promoter	FAM134A	535	1_Active_Promoter
Brm_shNS_peak_1041	chr1	150944534	150944754	221	*	Promoter	RP11-316M1.3	952	4_Strong_Enhancer
Brm_shNS_peak_10410	chr2	220043006	220043108	103	*	Promoter	FAM134A	376	1_Active_Promoter
Brm_shNS_peak_10411	chr2	220043273	220043342	70	*	Promoter	FAM134A	126	1_Active_Promoter
Brm_shNS_peak_10412	chr2	220071528	220071785	258	*	Promoter	ZFAND2B	148	1_Active_Promoter
Brm_shNS_peak_10413	chr2	220072623	220072694	72	*	Promoter	ZFAND2B	519	4_Strong_Enhancer
Brm_shNS_peak_10414	chr2	220082788	220082898	111	*	Promoter	ABCB6	66	4_Strong_Enhancer
Brm_shNS_peak_10415	chr2	220083314	220083708	395	*	Promoter	ABCB6	198	4_Strong_Enhancer
Brm_shNS_peak_10416	chr2	220083907	220083990	84	*	Promoter	ATG9A	3019	4_Strong_Enhancer
Brm_shNS_peak_10417	chr2	220144127	220144331	205	*	Promoter	DNAJB2	6	1_Active_Promoter
Brm_shNS_peak_10418	chr2	220252396	220252591	196	*	Promoter	DNPEP	18	1_Active_Promoter
Brm_shNS_peak_10419	chr2	220363080	220363178	99	*	Promoter	GMPPA	457	1_Active_Promoter
Brm_shNS_peak_1042	chr1	150945931	150946058	128	*	Promoter	CERS2	914	1_Active_Promoter
Brm_shNS_peak_10420	chr2	220407870	220408525	656	*	Promoter	CHPF	95	1_Active_Promoter
Brm_shNS_peak_10421	chr2	220408869	220408970	102	*	Promoter	RP11-256I23.1	3458	1_Active_Promoter
Brm_shNS_peak_10422	chr2	220435072	220435439	368	*	Promoter	OBSL1	203	1_Active_Promoter
Brm_shNS_peak_10423	chr2	220435581	220436251	671	*	Promoter	OBSL1	44	1_Active_Promoter
Brm_shNS_peak_10424	chr2	220462694	220462842	149	*	Promoter	STK11IP	45	1_Active_Promoter
Brm_shNS_peak_10425	chr2	223536099	223536221	123	*	Promoter	MOGAT1	342	4_Strong_Enhancer
Brm_shNS_peak_10426	chr2	223536315	223536466	152	*	Promoter	MOGAT1	112	4_Strong_Enhancer
Brm_shNS_peak_10427	chr2	223536540	223536673	134	*	Promoter	AC104772.1	6399	4_Strong_Enhancer
Brm_shNS_peak_10428	chr2	223725198	223725306	109	*	Promoter	ACSL3	397	1_Active_Promoter
Brm_shNS_peak_10429	chr2	223725762	223726459	698	*	Promoter	ACSL3	168	1_Active_Promoter
Brm_shNS_peak_1043	chr1	150946381	150946643	263	*	Promoter	CERS2	396	1_Active_Promoter
Brm_shNS_peak_10430	chr2	224702057	224702275	219	*	Promoter	AP1S3	32	2_Weak_Promoter
Brm_shNS_peak_10431	chr2	224809134	224809559	426	*	Promoter	WDFY1	703	1_Active_Promoter
Brm_shNS_peak_10432	chr2	224809627	224809779	153	*	Promoter	WDFY1	346	1_Active_Promoter
Brm_shNS_peak_10433	chr2	224809874	224810022	149	*	Promoter	WDFY1	101	1_Active_Promoter
Brm_shNS_peak_10434	chr2	224822214	224822422	209	*	Promoter	AC073641.2	10102	1_Active_Promoter
Brm_shNS_peak_10435	chr2	224903675	224903787	113	*	Promoter	SERPINE2	271	2_Weak_Promoter
Brm_shNS_peak_10436	chr2	225449985	225450117	133	*	Promoter	CUL3	11	1_Active_Promoter
Brm_shNS_peak_10437	chr2	225450204	225450298	95	*	Promoter	DOCK10	201581	6_Weak_Enhancer
Brm_shNS_peak_10438	chr2	227664069	227664156	88	*	Promoter	IRS1	360	1_Active_Promoter
Brm_shNS_peak_10439	chr2	227664372	227664546	175	*	Promoter	IRS1	13	1_Active_Promoter
Brm_shNS_peak_1044	chr1	150946722	150946968	247	*	Promoter	CERS2	63	1_Active_Promoter
Brm_shNS_peak_10440	chr2	227700894	227700988	95	*	Promoter	RHBDD1	1296	1_Active_Promoter
Brm_shNS_peak_10441	chr2	228190091	228190227	137	*	Promoter	MFF	0	1_Active_Promoter
Brm_shNS_peak_10442	chr2	228337436	228337511	76	*	Promoter	AGFG1	35512	1_Active_Promoter
Brm_shNS_peak_10443	chr2	228337621	228337760	140	*	Promoter	AGFG1	35295	1_Active_Promoter
Brm_shNS_peak_10445	chr2	230419577	230419647	71	*	Intron	DNER	32278	13_Heterochrom/lo
Brm_shNS_peak_10446	chr2	230579520	230579610	91	*	Promoter	TRIP12	63613	2_Weak_Promoter
Brm_shNS_peak_10447	chr2	230579704	230579799	96	*	Promoter	TRIP12	63427	2_Weak_Promoter
Brm_shNS_peak_10448	chr2	230786220	230786495	276	*	Promoter	TRIP12	18	1_Active_Promoter
Brm_shNS_peak_10449	chr2	230786571	230786924	354	*	Promoter	FBXO36	268	1_Active_Promoter
Brm_shNS_peak_1045	chr1	150947172	150947602	431	*	Promoter	CERS2	89	2_Weak_Promoter
Brm_shNS_peak_10450	chr2	230787467	230787727	261	*	Promoter	TRIP12	355	1_Active_Promoter
Brm_shNS_peak_10451	chr2	231577719	231577892	174	*	Promoter	CAB39	455	1_Active_Promoter
Brm_shNS_peak_10452	chr2	231577953	231578116	164	*	Promoter	CAB39	226	1_Active_Promoter
Brm_shNS_peak_10453	chr2	231578196	231578295	100	*	Promoter	CAB39	15	1_Active_Promoter
Brm_shNS_peak_10454	chr2	231729662	231729838	177	*	Promoter	ITM2C	210	1_Active_Promoter
Brm_shNS_peak_10455	chr2	231729912	231729982	71	*	Promoter	ITM2C	13	1_Active_Promoter
Brm_shNS_peak_10456	chr2	231915624	231915725	102	*	Distal	RP11-223I10.1	1078	4_Strong_Enhancer
Brm_shNS_peak_10457	chr2	231917419	231917649	231	*	Promoter	PSMD1	4041	1_Active_Promoter
Brm_shNS_peak_10458	chr2	231921399	231921470	72	*	Promoter	PSMD1	141	1_Active_Promoter
Brm_shNS_peak_10459	chr2	231921544	231922137	594	*	Promoter	PSMD1	3227	1_Active_Promoter
Brm_shNS_peak_1046	chr1	151227160	151227247	88	*	Promoter	PSMD4	28	1_Active_Promoter
Brm_shNS_peak_10460	chr2	232276784	232276896	113	*	Distal	ZBTB8OSP2	22294	2_Weak_Promoter
Brm_shNS_peak_10461	chr2	232328432	232328846	415	*	Promoter	NCL	249	4_Strong_Enhancer
Brm_shNS_peak_10462	chr2	232328980	232329188	209	*	Promoter	NCL	3	1_Active_Promoter
Brm_shNS_peak_10463	chr2	232329581	232329655	75	*	Promoter	NCL	18731	1_Active_Promoter
Brm_shNS_peak_10464	chr2	232469224	232469302	79	*	Distal	RN7SL499P	41718	2_Weak_Promoter
Brm_shNS_peak_10465	chr2	232469636	232469733	98	*	Distal	RN7SL499P	41297	2_Weak_Promoter
Brm_shNS_peak_10466	chr2	232478593	232478877	285	*	Distal	RN7SL499P	32246	4_Strong_Enhancer
Brm_shNS_peak_10467	chr2	232545274	232545401	128	*	Distal	PTMA	26265	4_Strong_Enhancer
Brm_shNS_peak_10468	chr2	232545498	232545594	97	*	Distal	PTMA	26056	1_Active_Promoter
Brm_shNS_peak_10469	chr2	232545919	232546305	387	*	Distal	PTMA	25490	1_Active_Promoter
Brm_shNS_peak_1047	chr1	151254882	151255618	737	*	Promoter	ZNF687	4707	1_Active_Promoter
Brm_shNS_peak_10470	chr2	232552272	232552351	80	*	Distal	PTMA	19291	2_Weak_Promoter
Brm_shNS_peak_10471	chr2	232571331	232571451	121	*	Promoter	PTMA	211	1_Active_Promoter
Brm_shNS_peak_10472	chr2	232571538	232571721	184	*	Promoter	PTMA	708	1_Active_Promoter
Brm_shNS_peak_10473	chr2	232572085	232572235	151	*	Promoter	PTMA	177	1_Active_Promoter
Brm_shNS_peak_10474	chr2	232572334	232572549	216	*	Promoter	PTMA	775	4_Strong_Enhancer
Brm_shNS_peak_10475	chr2	232572632	232573001	370	*	Promoter	PTMA	400	2_Weak_Promoter
Brm_shNS_peak_10476	chr2	232573264	232576077	2814	*	Promoter	PTMA	216	1_Active_Promoter
Brm_shNS_peak_10477	chr2	232576516	232576697	182	*	Promoter	PDE6D	69364	4_Strong_Enhancer
Brm_shNS_peak_10478	chr2	232645623	232645715	93	*	Promoter	PDE6D	301	2_Weak_Promoter
Brm_shNS_peak_10479	chr2	232645824	232645921	98	*	Promoter	PDE6D	98	1_Active_Promoter
Brm_shNS_peak_1048	chr1	151299873	151300023	151	*	Promoter	PI4KB	182	1_Active_Promoter
Brm_shNS_peak_10480	chr2	232650881	232651151	271	*	Promoter	COPS7B	74	1_Active_Promoter
Brm_shNS_peak_10481	chr2	232651322	232651491	170	*	Promoter	COPS7B	1872	1_Active_Promoter
Brm_shNS_peak_10482	chr2	232790366	232790499	134	*	Promoter	NPPC	603	2_Weak_Promoter
Brm_shNS_peak_10483	chr2	232790927	232791297	371	*	Promoter	NPPC	0	2_Weak_Promoter
Brm_shNS_peak_10484	chr2	232826040	232826393	354	*	Promoter	DIS3L2	74	1_Active_Promoter
Brm_shNS_peak_10485	chr2	232826472	232826581	110	*	Promoter	DIS3L2	53109	1_Active_Promoter
Brm_shNS_peak_10486	chr2	233415052	233415175	124	*	Promoter	MIR5001	167	1_Active_Promoter
Brm_shNS_peak_10487	chr2	233415233	233415696	464	*	Promoter	EIF4E2	49	1_Active_Promoter
Brm_shNS_peak_10488	chr2	233498480	233498646	167	*	Promoter	EFHD1	4285	2_Weak_Promoter
Brm_shNS_peak_10489	chr2	233562118	233562462	345	*	Promoter	GIGYF2	5838	1_Active_Promoter
Brm_shNS_peak_1049	chr1	151573198	151573284	87	*	Distal	SNX27	11297	13_Heterochrom/lo
Brm_shNS_peak_10490	chr2	233737175	233737248	74	*	Intron	C2orf82	2924	4_Strong_Enhancer
Brm_shNS_peak_10491	chr2	233740473	233740733	261	*	Promoter	C2orf82	625	1_Active_Promoter
Brm_shNS_peak_10492	chr2	233740992	233741103	112	*	Promoter	C2orf82	181	1_Active_Promoter
Brm_shNS_peak_10493	chr2	233741315	233741441	127	*	Promoter	NGEF	8865	1_Active_Promoter
Brm_shNS_peak_10494	chr2	234160389	234160659	271	*	Promoter	ATG16L1	14074	1_Active_Promoter
Brm_shNS_peak_10495	chr2	234475061	234475148	88	*	Promoter	USP40	249	1_Active_Promoter
Brm_shNS_peak_10496	chr2	234762521	234762591	71	*	Promoter	HJURP	561	1_Active_Promoter
Brm_shNS_peak_10497	chr2	234762665	234762750	86	*	Promoter	HJURP	410	1_Active_Promoter
Brm_shNS_peak_10498	chr2	234762834	234762950	117	*	Promoter	HJURP	225	1_Active_Promoter
Brm_shNS_peak_10499	chr2	235861061	235861305	245	*	Promoter	SH3BP4	26143	1_Active_Promoter
Brm_shNS_peak_105	chr1	1407490	1407648	159	*	Promoter	ATAD3B	5834	1_Active_Promoter
Brm_shNS_peak_1050	chr1	151584551	151584854	304	*	Promoter	RP11-404E16.1	1134	1_Active_Promoter
Brm_shNS_peak_10500	chr2	235861507	235861821	315	*	Promoter	SH3BP4	25662	1_Active_Promoter
Brm_shNS_peak_10501	chr2	235886420	235886501	82	*	Promoter	SH3BP4	866	4_Strong_Enhancer
Brm_shNS_peak_10502	chr2	235904313	235904557	245	*	Promoter	AC114814.4	92792	4_Strong_Enhancer
Brm_shNS_peak_10503	chr2	236403555	236403674	120	*	Promoter	AGAP1-IT1	10778	1_Active_Promoter
Brm_shNS_peak_10504	chr2	237086934	237087009	76	*	Intron	RNU1-31P	32217	2_Weak_Promoter
Brm_shNS_peak_10505	chr2	238384110	238384238	129	*	Distal	MLPH	9894	2_Weak_Promoter
Brm_shNS_peak_10506	chr2	238601009	238601121	113	*	Promoter	LRRFIP1	69	1_Active_Promoter
Brm_shNS_peak_10507	chr2	238969195	238969341	147	*	Promoter	SCLY	259	1_Active_Promoter
Brm_shNS_peak_10508	chr2	238969672	238969864	193	*	Promoter	SCLY	163	1_Active_Promoter
Brm_shNS_peak_10509	chr2	238969932	238970030	99	*	Promoter	SCLY	3017	1_Active_Promoter
Brm_shNS_peak_1051	chr1	151584920	151585040	121	*	Promoter	RP11-404E16.1	856	1_Active_Promoter
Brm_shNS_peak_10510	chr2	239111612	239111875	264	*	Promoter	ILKAP	533	1_Active_Promoter
Brm_shNS_peak_10511	chr2	239111939	239112296	358	*	Promoter	ILKAP	159	1_Active_Promoter
Brm_shNS_peak_10512	chr2	239112444	239112552	109	*	Promoter	AC016757.3	27510	1_Active_Promoter
Brm_shNS_peak_10513	chr2	239147817	239147925	109	*	Promoter	HES6	438	2_Weak_Promoter
Brm_shNS_peak_10514	chr2	239148345	239148671	327	*	Promoter	HES6	88	1_Active_Promoter
Brm_shNS_peak_10515	chr2	239149064	239149146	83	*	Promoter	HES6	195	2_Weak_Promoter
Brm_shNS_peak_10516	chr2	239196567	239196718	152	*	Promoter	PER2	605	1_Active_Promoter
Brm_shNS_peak_10517	chr2	239196819	239197240	422	*	Promoter	PER2	218	1_Active_Promoter
Brm_shNS_peak_10518	chr2	239197710	239197900	191	*	Promoter	PER2	935	1_Active_Promoter
Brm_shNS_peak_10519	chr2	239197966	239198052	87	*	Promoter	PER2	731	1_Active_Promoter
Brm_shNS_peak_1052	chr1	151965975	151966058	84	*	Promoter	S100A10	281	1_Active_Promoter
Brm_shNS_peak_10520	chr2	239335358	239335507	150	*	Promoter	ASB1	30	1_Active_Promoter
Brm_shNS_peak_10521	chr2	239335574	239335999	426	*	Promoter	AC016999.2	581	1_Active_Promoter
Brm_shNS_peak_10522	chr2	239757270	239757372	103	*	Promoter	FLJ43879	90641	14_Repetitive/CNV
Brm_shNS_peak_10523	chr2	240323182	240323315	134	*	Promoter	HDAC4	97	1_Active_Promoter
Brm_shNS_peak_10524	chr2	240323453	240323523	71	*	Promoter	AC062017.1	8	1_Active_Promoter
Brm_shNS_peak_10525	chr2	240964746	240964980	235	*	Promoter	OR6B2	5007	1_Active_Promoter
Brm_shNS_peak_10526	chr2	240965089	240965318	230	*	Promoter	OR6B2	4667	1_Active_Promoter
Brm_shNS_peak_10527	chr2	241075345	241075432	88	*	Promoter	MYEOV2	202	1_Active_Promoter
Brm_shNS_peak_10528	chr2	241075825	241075980	156	*	Promoter	MYEOV2	319	2_Weak_Promoter
Brm_shNS_peak_10529	chr2	241375392	241375527	136	*	Promoter	GPC1	6282	2_Weak_Promoter
Brm_shNS_peak_1053	chr1	151966116	151966269	154	*	Promoter	S100A10	105	2_Weak_Promoter
Brm_shNS_peak_10530	chr2	241499780	241500472	693	*	Promoter	ANKMY1	56	1_Active_Promoter
Brm_shNS_peak_10531	chr2	241505369	241505505	137	*	Promoter	RNPEPL1	2664	1_Active_Promoter
Brm_shNS_peak_10532	chr2	241519465	241519534	70	*	Exon	CAPN10-AS1	6614	4_Strong_Enhancer
Brm_shNS_peak_10533	chr2	241525851	241525976	126	*	Promoter	CAPN10-AS1	200	1_Active_Promoter
Brm_shNS_peak_10534	chr2	241526338	241526503	166	*	Promoter	CAPN10	2878	1_Active_Promoter
Brm_shNS_peak_10535	chr2	242041721	242042108	388	*	Promoter	PASK	7278	1_Active_Promoter
Brm_shNS_peak_10536	chr2	242088502	242088808	307	*	Promoter	PASK	192	1_Active_Promoter
Brm_shNS_peak_10537	chr2	242089106	242089450	345	*	Promoter	PASK	113	1_Active_Promoter
Brm_shNS_peak_10538	chr2	242089525	242089657	133	*	Promoter	PASK	85	1_Active_Promoter
Brm_shNS_peak_10539	chr2	242089946	242090024	79	*	Promoter	PPP1R7	901	1_Active_Promoter
Brm_shNS_peak_1054	chr1	153580884	153581067	184	*	Promoter	S100A16	835	4_Strong_Enhancer
Brm_shNS_peak_10540	chr2	242090156	242090244	89	*	Promoter	PPP1R7	686	1_Active_Promoter
Brm_shNS_peak_10541	chr2	242156901	242157005	105	*	Promoter	ANO7	74	1_Active_Promoter
Brm_shNS_peak_10542	chr2	242157972	242158103	132	*	Promoter	AC104841.2	9279	1_Active_Promoter
Brm_shNS_peak_10543	chr2	242162989	242163183	195	*	Exon	AC104841.2	4230	4_Strong_Enhancer
Brm_shNS_peak_10544	chr2	242163565	242163728	164	*	Exon	AC104841.2	3670	4_Strong_Enhancer
Brm_shNS_peak_10545	chr2	242163821	242163941	121	*	Exon	AC104841.2	3435	4_Strong_Enhancer
Brm_shNS_peak_10546	chr2	242164083	242164154	72	*	Exon	AC104841.2	3198	4_Strong_Enhancer
Brm_shNS_peak_10547	chr2	242211454	242212053	600	*	Promoter	HDLBP	471	1_Active_Promoter
Brm_shNS_peak_10548	chr2	242212202	242212537	336	*	Promoter	HDLBP	160	4_Strong_Enhancer
Brm_shNS_peak_10549	chr2	242254268	242254650	383	*	Promoter	2017-09-02	53	1_Active_Promoter
Brm_shNS_peak_1055	chr1	153606590	153606941	352	*	Promoter	RP1-178F15.5	48	1_Active_Promoter
Brm_shNS_peak_10550	chr2	242254731	242254888	158	*	Promoter	2017-09-02	50	1_Active_Promoter
Brm_shNS_peak_10551	chr2	242255295	242255778	484	*	Promoter	2017-09-02	46	1_Active_Promoter
Brm_shNS_peak_10552	chr2	242294528	242294654	127	*	Distal	FARP2	1064	4_Strong_Enhancer
Brm_shNS_peak_10553	chr2	242294744	242294813	70	*	Promoter	FARP2	877	4_Strong_Enhancer
Brm_shNS_peak_10554	chr2	242295635	242296285	651	*	Promoter	FARP2	16012	1_Active_Promoter
Brm_shNS_peak_10555	chr2	242446972	242447270	299	*	Promoter	STK25	623	1_Active_Promoter
Brm_shNS_peak_10556	chr2	242447449	242447803	355	*	Promoter	STK25	118	1_Active_Promoter
Brm_shNS_peak_10557	chr2	242447982	242448571	590	*	Promoter	STK25	434	1_Active_Promoter
Brm_shNS_peak_10558	chr2	242498737	242498851	115	*	Promoter	RP11-367H1.1	22540	1_Active_Promoter
Brm_shNS_peak_10559	chr2	242499017	242499319	303	*	Promoter	RP11-367H1.1	22166	1_Active_Promoter
Brm_shNS_peak_1056	chr1	153651565	153651637	73	*	Promoter	NPR1	1673	3_Poised_Promoter
Brm_shNS_peak_10560	chr2	242549260	242549682	423	*	Intron	THAP4	7431	1_Active_Promoter
Brm_shNS_peak_10561	chr2	242575707	242576180	474	*	Promoter	ATG4B	682	1_Active_Promoter
Brm_shNS_peak_10562	chr2	242576597	242576967	371	*	Promoter	THAP4	79	1_Active_Promoter
Brm_shNS_peak_10563	chr2	242577072	242577543	472	*	Promoter	ATG4B	13112	1_Active_Promoter
Brm_shNS_peak_10564	chr2	242625882	242625951	70	*	Promoter	DTYMK	208	1_Active_Promoter
Brm_shNS_peak_10565	chr2	242626023	242626167	145	*	Promoter	DTYMK	29	1_Active_Promoter
Brm_shNS_peak_10566	chr2	242626425	242626600	176	*	Promoter	AC133528.2	3314	1_Active_Promoter
Brm_shNS_peak_10567	chr2	242626664	242626956	293	*	Promoter	AC133528.2	3016	1_Active_Promoter
Brm_shNS_peak_10568	chr2	242640778	242641355	578	*	Promoter	ING5	381	1_Active_Promoter
Brm_shNS_peak_10569	chr2	242641854	242642065	212	*	Promoter	ING5	6539	1_Active_Promoter
Brm_shNS_peak_1057	chr1	153651729	153651851	123	*	Promoter	NPR1	1484	2_Weak_Promoter
Brm_shNS_peak_10570	chr2	242642185	242642254	70	*	Promoter	ING5	6279	1_Active_Promoter
Brm_shNS_peak_10571	chr2	242674062	242674677	616	*	Promoter	D2HGDH	175	1_Active_Promoter
Brm_shNS_peak_10572	chr2	242674735	242675069	335	*	Promoter	AC114730.8	8	1_Active_Promoter
Brm_shNS_peak_10573	chr2	242699440	242700136	697	*	Intron	GAL3ST2	16449	9_Txn_Transition
Brm_shNS_peak_10574	chr2	242709317	242709481	165	*	Distal	GAL3ST2	6838	4_Strong_Enhancer
Brm_shNS_peak_10575	chr2	242710143	242710678	536	*	Distal	GAL3ST2	5827	1_Active_Promoter
Brm_shNS_peak_10576	chr2	242710785	242711039	255	*	Distal	GAL3ST2	5325	1_Active_Promoter
Brm_shNS_peak_10577	chr2	242711113	242711296	184	*	Distal	GAL3ST2	5033	1_Active_Promoter
Brm_shNS_peak_10578	chr2	242711377	242711508	132	*	Distal	GAL3ST2	4795	1_Active_Promoter
Brm_shNS_peak_10579	chr2	242712904	242713185	282	*	Distal	GAL3ST2	3193	4_Strong_Enhancer
Brm_shNS_peak_1058	chr1	153651976	153652107	132	*	Promoter	NPR1	1233	2_Weak_Promoter
Brm_shNS_peak_10580	chr2	242713592	242713980	389	*	Distal	GAL3ST2	2451	4_Strong_Enhancer
Brm_shNS_peak_10581	chr2	242714130	242714312	183	*	Distal	GAL3ST2	2016	4_Strong_Enhancer
Brm_shNS_peak_10582	chr2	242749743	242749857	115	*	Promoter	NEU4	117	1_Active_Promoter
Brm_shNS_peak_10583	chr2	242749921	242750176	256	*	Promoter	NEU4	109	1_Active_Promoter
Brm_shNS_peak_10584	chr2	242750351	242750450	100	*	Promoter	AC114730.3	1315	1_Active_Promoter
Brm_shNS_peak_10585	chr2	242759501	242759580	80	*	Distal	AC114730.2	26989	7_Weak_Enhancer
Brm_shNS_peak_10586	chr2	242838686	242838785	100	*	Intron	AC131097.4	2551	13_Heterochrom/lo
Brm_shNS_peak_10587	chr2	242948532	242949699	1168	*	Intron	AC093642.4	19209	14_Repetitive/CNV
Brm_shNS_peak_10588	chr2	242949756	242950217	462	*	Intron	AC093642.4	18338	14_Repetitive/CNV
Brm_shNS_peak_10589	chr2	242950290	242950875	586	*	Intron	AC093642.4	17742	14_Repetitive/CNV
Brm_shNS_peak_1059	chr1	153748252	153748377	126	*	Promoter	SLC27A3	755	2_Weak_Promoter
Brm_shNS_peak_10590	chr2	242951062	242951215	154	*	Intron	AC093642.4	17186	14_Repetitive/CNV
Brm_shNS_peak_10591	chr2	242951296	242951505	210	*	Intron	AC093642.4	16924	14_Repetitive/CNV
Brm_shNS_peak_10592	chr2	242951605	242951903	299	*	Intron	AC093642.4	16570	14_Repetitive/CNV
Brm_shNS_peak_10593	chr2	242951989	242952156	168	*	Intron	AC093642.4	16252	14_Repetitive/CNV
Brm_shNS_peak_10594	chr2	242952215	242952821	607	*	Intron	AC093642.4	15806	14_Repetitive/CNV
Brm_shNS_peak_10595	chr2	242988817	242988924	108	*	Intron	AC093642.6	37416	2_Weak_Promoter
Brm_shNS_peak_10596	chr2	243030334	243030766	433	*	Promoter	RP11-341N2.1	55	2_Weak_Promoter
Brm_shNS_peak_10597	chr2	243030849	243030977	129	*	Promoter	AC093642.5	6129	1_Active_Promoter
Brm_shNS_peak_10598	chr2	243031334	243031431	98	*	Promoter	AC093642.5	5660	1_Active_Promoter
Brm_shNS_peak_106	chr1	1446787	1447304	518	*	Promoter	ATAD3A	483	1_Active_Promoter
Brm_shNS_peak_1060	chr1	153748475	153748626	152	*	Promoter	SLC27A3	519	2_Weak_Promoter
Brm_shNS_peak_10602	chr20	278148	279112	965	*	Exon	NRSN2-AS1	27245	1_Active_Promoter
Brm_shNS_peak_10603	chr20	279191	279284	94	*	Exon	NRSN2-AS1	26638	1_Active_Promoter
Brm_shNS_peak_10604	chr20	304894	305403	510	*	Promoter	NRSN2-AS1	727	1_Active_Promoter
Brm_shNS_peak_10605	chr20	306083	306522	440	*	Promoter	NRSN2	21121	2_Weak_Promoter
Brm_shNS_peak_10606	chr20	306581	307095	515	*	Promoter	NRSN2	20585	1_Active_Promoter
Brm_shNS_peak_10607	chr20	307164	307638	475	*	Exon	NRSN2	20022	1_Active_Promoter
Brm_shNS_peak_10608	chr20	307719	307987	269	*	Exon	NRSN2	19570	1_Active_Promoter
Brm_shNS_peak_10609	chr20	308472	308567	96	*	Exon	NRSN2	18904	4_Strong_Enhancer
Brm_shNS_peak_1061	chr1	153895026	153895296	271	*	Promoter	GATAD2B	54	1_Active_Promoter
Brm_shNS_peak_10610	chr20	327577	327677	101	*	Promoter	NRSN2	38	4_Strong_Enhancer
Brm_shNS_peak_10611	chr20	327815	327906	92	*	Promoter	NRSN2-AS1	1005	1_Active_Promoter
Brm_shNS_peak_10612	chr20	328002	328383	382	*	Promoter	NRSN2-AS1	673	1_Active_Promoter
Brm_shNS_peak_10613	chr20	328674	328770	97	*	Promoter	NRSN2-AS1	143	1_Active_Promoter
Brm_shNS_peak_10614	chr20	361375	362125	751	*	Promoter	TRIB3	137	1_Active_Promoter
Brm_shNS_peak_10615	chr20	362201	362553	353	*	Promoter	RBCK1	25762	1_Active_Promoter
Brm_shNS_peak_10616	chr20	362661	362793	133	*	Promoter	RBCK1	25412	1_Active_Promoter
Brm_shNS_peak_10617	chr20	376915	377057	143	*	Exon	RBCK1	11153	4_Strong_Enhancer
Brm_shNS_peak_10618	chr20	387976	388105	130	*	Promoter	RBCK1	99	1_Active_Promoter
Brm_shNS_peak_10619	chr20	388336	388524	189	*	Promoter	RBCK1	261	1_Active_Promoter
Brm_shNS_peak_1062	chr1	153918474	153918603	130	*	Promoter	DENND4B	631	1_Active_Promoter
Brm_shNS_peak_10620	chr20	388747	388953	207	*	Promoter	RBCK1	96	1_Active_Promoter
Brm_shNS_peak_10621	chr20	389015	389368	354	*	Promoter	RBCK1	1334	1_Active_Promoter
Brm_shNS_peak_10622	chr20	389455	389548	94	*	Promoter	RBCK1	1024	1_Active_Promoter
Brm_shNS_peak_10623	chr20	442152	442266	115	*	Promoter	TBC1D20	963	1_Active_Promoter
Brm_shNS_peak_10624	chr20	442465	442803	339	*	Promoter	TBC1D20	538	1_Active_Promoter
Brm_shNS_peak_10625	chr20	442871	443117	247	*	Promoter	TBC1D20	178	1_Active_Promoter
Brm_shNS_peak_10626	chr20	524218	524349	132	*	Promoter	CSNK2A1	54	1_Active_Promoter
Brm_shNS_peak_10627	chr20	622455	622878	424	*	Distal	SRXN1	11345	11_Weak_Txn
Brm_shNS_peak_10628	chr20	633380	633549	170	*	Promoter	SRXN1	547	4_Strong_Enhancer
Brm_shNS_peak_10629	chr20	633627	633832	206	*	Promoter	SRXN1	282	4_Strong_Enhancer
Brm_shNS_peak_1063	chr1	153918688	153918888	201	*	Promoter	DENND4B	381	1_Active_Promoter
Brm_shNS_peak_10630	chr20	634041	634193	153	*	Promoter	RP5-850E9.3	22324	1_Active_Promoter
Brm_shNS_peak_10631	chr20	634270	634361	92	*	Promoter	RP5-850E9.3	22126	1_Active_Promoter
Brm_shNS_peak_10632	chr20	655879	656006	128	*	Promoter	RP5-850E9.3	499	14_Repetitive/CNV
Brm_shNS_peak_10633	chr20	656144	656373	230	*	Promoter	RP5-850E9.3	183	14_Repetitive/CNV
Brm_shNS_peak_10634	chr20	814360	814481	122	*	Promoter	FAM110A	0	1_Active_Promoter
Brm_shNS_peak_10635	chr20	814592	814663	72	*	Promoter	FAM110A	2081	2_Weak_Promoter
Brm_shNS_peak_10636	chr20	1099048	1099277	230	*	Promoter	PSMF1	76	1_Active_Promoter
Brm_shNS_peak_10637	chr20	1165434	1165571	138	*	Promoter	TMEM74B	554	2_Weak_Promoter
Brm_shNS_peak_10638	chr20	1165629	1166064	436	*	Promoter	TMEM74B	210	2_Weak_Promoter
Brm_shNS_peak_10639	chr20	1166129	1166282	154	*	Promoter	RP4-545L17.12	528	2_Weak_Promoter
Brm_shNS_peak_1064	chr1	153918945	153919157	213	*	Promoter	DENND4B	118	1_Active_Promoter
Brm_shNS_peak_10640	chr20	1306068	1306264	197	*	Promoter	SDCBP2	182	1_Active_Promoter
Brm_shNS_peak_10641	chr20	1306325	1306400	76	*	Promoter	SDCBP2	148	1_Active_Promoter
Brm_shNS_peak_10642	chr20	1373227	1373302	76	*	Promoter	FKBP1A	339	1_Active_Promoter
Brm_shNS_peak_10643	chr20	1373414	1373552	139	*	Promoter	FKBP1A	120	1_Active_Promoter
Brm_shNS_peak_10644	chr20	1373644	1373713	70	*	Promoter	FKBP1A	1	1_Active_Promoter
Brm_shNS_peak_10645	chr20	1447073	1447720	648	*	Promoter	NSFL1C	68	1_Active_Promoter
Brm_shNS_peak_10646	chr20	1757900	1757972	73	*	Intron	RP4-673D20.3	2453	1_Active_Promoter
Brm_shNS_peak_10647	chr20	1875103	1875255	153	*	Promoter	SIRPA	247	2_Weak_Promoter
Brm_shNS_peak_10648	chr20	2082469	2082933	465	*	Promoter	STK35	833	1_Active_Promoter
Brm_shNS_peak_10649	chr20	2083333	2083709	377	*	Promoter	STK35	13	1_Active_Promoter
Brm_shNS_peak_1065	chr1	153930544	153930614	71	*	Promoter	CRTC2	17	1_Active_Promoter
Brm_shNS_peak_10650	chr20	2083806	2084136	331	*	Promoter	AL121899.1	53953	1_Active_Promoter
Brm_shNS_peak_10651	chr20	2188230	2188299	70	*	Promoter	TGM3	88380	3_Poised_Promoter
Brm_shNS_peak_10652	chr20	2450872	2451016	145	*	Promoter	SNRPB	431	1_Active_Promoter
Brm_shNS_peak_10653	chr20	2451073	2451521	449	*	Promoter	SNRPB	78	1_Active_Promoter
Brm_shNS_peak_10654	chr20	2489018	2489133	116	*	Promoter	ZNF343	469	1_Active_Promoter
Brm_shNS_peak_10655	chr20	2489196	2489285	90	*	Promoter	ZNF343	304	1_Active_Promoter
Brm_shNS_peak_10656	chr20	2489373	2489563	191	*	Promoter	ZNF343	76	1_Active_Promoter
Brm_shNS_peak_10657	chr20	2505327	2505400	74	*	Promoter	TMC2	11887	1_Active_Promoter
Brm_shNS_peak_10658	chr20	2632694	2633810	1117	*	Promoter	NOP56	23	1_Active_Promoter
Brm_shNS_peak_10659	chr20	2633883	2634261	379	*	Promoter	SNORD110	783	4_Strong_Enhancer
Brm_shNS_peak_1066	chr1	153930937	153931044	108	*	Promoter	CRTC2	47	1_Active_Promoter
Brm_shNS_peak_10660	chr20	2634325	2634624	300	*	Promoter	SNORD110	381	4_Strong_Enhancer
Brm_shNS_peak_10661	chr20	2644496	2644844	349	*	Promoter	IDH3B	161	1_Active_Promoter
Brm_shNS_peak_10662	chr20	2674076	2674190	115	*	Promoter	EBF4	84	2_Weak_Promoter
Brm_shNS_peak_10663	chr20	2674372	2674487	116	*	Promoter	AL035460.1	2919	2_Weak_Promoter
Brm_shNS_peak_10664	chr20	2820913	2821570	658	*	Promoter	PCED1A	73	1_Active_Promoter
Brm_shNS_peak_10665	chr20	2821647	2821760	114	*	Promoter	PCED1A	130	1_Active_Promoter
Brm_shNS_peak_10666	chr20	2853361	2853537	177	*	Promoter	PTPRA	614	1_Active_Promoter
Brm_shNS_peak_10667	chr20	2853654	2853729	76	*	Promoter	PTPRA	372	1_Active_Promoter
Brm_shNS_peak_10668	chr20	2853806	2854006	201	*	Promoter	PTPRA	157	1_Active_Promoter
Brm_shNS_peak_10669	chr20	2854143	2854476	334	*	Promoter	PTPRA	17	1_Active_Promoter
Brm_shNS_peak_1067	chr1	153949928	153950005	78	*	Promoter	JTB	133	1_Active_Promoter
Brm_shNS_peak_10670	chr20	2854535	2854678	144	*	Promoter	PTPRA	49244	1_Active_Promoter
Brm_shNS_peak_10671	chr20	3026650	3026866	217	*	Promoter	OXT	25505	1_Active_Promoter
Brm_shNS_peak_10672	chr20	3026936	3027545	610	*	Promoter	OXT	25023	1_Active_Promoter
Brm_shNS_peak_10673	chr20	3063957	3064064	108	*	Intron	AVP	1357	3_Poised_Promoter
Brm_shNS_peak_10674	chr20	3140298	3140586	289	*	Promoter	UBOX5	77	1_Active_Promoter
Brm_shNS_peak_10675	chr20	3140647	3140775	129	*	Promoter	UBOX5	128	1_Active_Promoter
Brm_shNS_peak_10676	chr20	3148451	3148551	101	*	Promoter	RP5-1187M17.10	703	4_Strong_Enhancer
Brm_shNS_peak_10677	chr20	3148762	3148845	84	*	Promoter	RP5-1187M17.10	401	4_Strong_Enhancer
Brm_shNS_peak_10678	chr20	3149304	3149435	132	*	Promoter	RP5-1187M17.10	4820	4_Strong_Enhancer
Brm_shNS_peak_10679	chr20	3153808	3154222	415	*	Promoter	RP5-1187M17.10	174	1_Active_Promoter
Brm_shNS_peak_1068	chr1	154192869	154192992	124	*	Promoter	C1orf43	76	1_Active_Promoter
Brm_shNS_peak_10680	chr20	3154307	3154504	198	*	Promoter	DDRGK1	17822	1_Active_Promoter
Brm_shNS_peak_10681	chr20	3154696	3155031	336	*	Promoter	DDRGK1	17364	1_Active_Promoter
Brm_shNS_peak_10682	chr20	3183944	3184020	77	*	Exon	DDRGK1	1346	4_Strong_Enhancer
Brm_shNS_peak_10683	chr20	3204014	3204136	123	*	Exon	SLC4A11	6344	4_Strong_Enhancer
Brm_shNS_peak_10684	chr20	3219082	3219496	415	*	Promoter	SLC4A11	67	2_Weak_Promoter
Brm_shNS_peak_10685	chr20	3219776	3219904	129	*	Promoter	RP4-794I6.4	508	2_Weak_Promoter
Brm_shNS_peak_10686	chr20	3388061	3388208	148	*	Promoter	C20orf194	135	1_Active_Promoter
Brm_shNS_peak_10687	chr20	3388426	3388582	157	*	Promoter	RP11-137F15.1	57584	1_Active_Promoter
Brm_shNS_peak_10688	chr20	3451521	3451658	138	*	Promoter	ATRN	95	1_Active_Promoter
Brm_shNS_peak_10689	chr20	3451740	3452143	404	*	Promoter	SF3A3P1	19708	1_Active_Promoter
Brm_shNS_peak_1069	chr1	154193653	154194179	527	*	Promoter	UBAP2L	3639	1_Active_Promoter
Brm_shNS_peak_10690	chr20	3747902	3747979	78	*	Promoter	C20orf27	432	4_Strong_Enhancer
Brm_shNS_peak_10691	chr20	3748061	3748182	122	*	Promoter	C20orf27	251	4_Strong_Enhancer
Brm_shNS_peak_10692	chr20	3748247	3748438	192	*	Promoter	C20orf27	30	2_Weak_Promoter
Brm_shNS_peak_10693	chr20	3748743	3748980	238	*	Promoter	C20orf27	170	1_Active_Promoter
Brm_shNS_peak_10694	chr20	3749047	3749145	99	*	Promoter	SPEF1	12996	1_Active_Promoter
Brm_shNS_peak_10695	chr20	3749221	3749323	103	*	Promoter	SPEF1	12820	1_Active_Promoter
Brm_shNS_peak_10696	chr20	3767389	3767479	91	*	Promoter	CDC25B	8949	6_Weak_Enhancer
Brm_shNS_peak_10697	chr20	3767543	3767616	74	*	Promoter	CDC25B	8804	6_Weak_Enhancer
Brm_shNS_peak_10698	chr20	3777214	3777398	185	*	Promoter	CDC25B	4409	1_Active_Promoter
Brm_shNS_peak_10699	chr20	3800688	3801327	640	*	Promoter	AP5S1	161	1_Active_Promoter
Brm_shNS_peak_107	chr1	1447543	1447623	81	*	Promoter	ATAD3A	324	1_Active_Promoter
Brm_shNS_peak_1070	chr1	154377891	154378171	281	*	Promoter	IL6R	57	2_Weak_Promoter
Brm_shNS_peak_10700	chr20	3826846	3826953	108	*	Promoter	MAVS	544	1_Active_Promoter
Brm_shNS_peak_10701	chr20	3827502	3827700	199	*	Promoter	PANK2	41882	1_Active_Promoter
Brm_shNS_peak_10702	chr20	3827765	3827992	228	*	Promoter	PANK2	41605	1_Active_Promoter
Brm_shNS_peak_10703	chr20	3869475	3869798	324	*	Promoter	PANK2	103	1_Active_Promoter
Brm_shNS_peak_10704	chr20	3869994	3870631	638	*	Promoter	PANK2	148	1_Active_Promoter
Brm_shNS_peak_10705	chr20	3995833	3995924	92	*	Promoter	RNF24	155	1_Active_Promoter
Brm_shNS_peak_10706	chr20	3995995	3996244	250	*	Promoter	RNF24	70	1_Active_Promoter
Brm_shNS_peak_10707	chr20	4129409	4129733	325	*	Promoter	SMOX	8	1_Active_Promoter
Brm_shNS_peak_10708	chr20	4129903	4129979	77	*	Promoter	SMOX	22413	1_Active_Promoter
Brm_shNS_peak_10709	chr20	4152555	4152637	83	*	Promoter	SMOX	5620	4_Strong_Enhancer
Brm_shNS_peak_1071	chr1	154378238	154378332	95	*	Promoter	RP11-350G8.5	752	1_Active_Promoter
Brm_shNS_peak_10710	chr20	4152737	4153040	304	*	Promoter	SMOX	5328	1_Active_Promoter
Brm_shNS_peak_10711	chr20	4667020	4667097	78	*	Promoter	PRNP	44	1_Active_Promoter
Brm_shNS_peak_10712	chr20	4667162	4667624	463	*	Promoter	PRND	35160	1_Active_Promoter
Brm_shNS_peak_10713	chr20	4667706	4667878	173	*	Promoter	PRND	34761	2_Weak_Promoter
Brm_shNS_peak_10714	chr20	4803742	4803860	119	*	Promoter	RASSF2	487	3_Poised_Promoter
Brm_shNS_peak_10715	chr20	4803932	4804124	193	*	Promoter	RASSF2	260	3_Poised_Promoter
Brm_shNS_peak_10716	chr20	4954986	4955057	72	*	Intron	SLC23A2	27121	4_Strong_Enhancer
Brm_shNS_peak_10717	chr20	4981540	4981622	83	*	Promoter	SLC23A2	561	1_Active_Promoter
Brm_shNS_peak_10718	chr20	5093416	5093578	163	*	Promoter	TMEM230	50	1_Active_Promoter
Brm_shNS_peak_10719	chr20	5093879	5094090	212	*	Promoter	Y_RNA	742	1_Active_Promoter
Brm_shNS_peak_1072	chr1	154531614	154531683	70	*	Promoter	CHRNB2	8606	1_Active_Promoter
Brm_shNS_peak_10720	chr20	5099763	5100048	286	*	Promoter	PCNA	764	1_Active_Promoter
Brm_shNS_peak_10721	chr20	5100177	5100631	455	*	Promoter	PCNA	265	1_Active_Promoter
Brm_shNS_peak_10722	chr20	5107607	5108189	583	*	Promoter	CDS2	48847	1_Active_Promoter
Brm_shNS_peak_10723	chr20	5591284	5591740	457	*	Promoter	GPCPD1	55	2_Weak_Promoter
Brm_shNS_peak_10724	chr20	5591851	5592005	155	*	Promoter	C20orf196	139108	4_Strong_Enhancer
Brm_shNS_peak_10725	chr20	5892117	5892224	108	*	Promoter	CHGB	3	2_Weak_Promoter
Brm_shNS_peak_10726	chr20	5930972	5931092	121	*	Promoter	TRMT6	88	1_Active_Promoter
Brm_shNS_peak_10727	chr20	5986794	5987298	505	*	Promoter	CRLS1	849	1_Active_Promoter
Brm_shNS_peak_10728	chr20	6103301	6103411	111	*	Promoter	FERMT1	318	1_Active_Promoter
Brm_shNS_peak_10729	chr20	6103480	6103858	379	*	Promoter	FERMT1	5	1_Active_Promoter
Brm_shNS_peak_1073	chr1	154599765	154599941	177	*	Promoter	ADAR	532	1_Active_Promoter
Brm_shNS_peak_10730	chr20	6748417	6748637	221	*	Promoter	snoR26	93131	3_Poised_Promoter
Brm_shNS_peak_10731	chr20	7999807	8000199	393	*	Promoter	TMX4	287	1_Active_Promoter
Brm_shNS_peak_10732	chr20	8000275	8000379	105	*	Promoter	TMX4	122	1_Active_Promoter
Brm_shNS_peak_10733	chr20	8112962	8113544	583	*	Promoter	PLCB1	40	1_Active_Promoter
Brm_shNS_peak_10734	chr20	9049008	9049090	83	*	Promoter	PLCB4	358	3_Poised_Promoter
Brm_shNS_peak_10735	chr20	10015509	10015893	385	*	Promoter	ANKEF1	61	1_Active_Promoter
Brm_shNS_peak_10736	chr20	10414328	10414550	223	*	Promoter	MKKS	428	1_Active_Promoter
Brm_shNS_peak_10737	chr20	10414671	10414950	280	*	Promoter	MKKS	57	1_Active_Promoter
Brm_shNS_peak_10738	chr20	10652273	10652416	144	*	Intron	RP11-103J8.1	1229	4_Strong_Enhancer
Brm_shNS_peak_10739	chr20	10652479	10654288	1810	*	Promoter	RP11-103J8.1	190	1_Active_Promoter
Brm_shNS_peak_1074	chr1	154600117	154600405	289	*	Promoter	ADAR	124	1_Active_Promoter
Brm_shNS_peak_10740	chr20	10654766	10655303	538	*	Promoter	RP1-278O22.1	78701	1_Active_Promoter
Brm_shNS_peak_10741	chr20	10655373	10655524	152	*	Promoter	RP1-278O22.1	78287	1_Active_Promoter
Brm_shNS_peak_10742	chr20	11871670	11872174	505	*	Promoter	BTBD3	50	1_Active_Promoter
Brm_shNS_peak_10743	chr20	13201631	13201743	113	*	Promoter	ISM1	728	2_Weak_Promoter
Brm_shNS_peak_10744	chr20	13202451	13202526	76	*	Promoter	ISM1-AS1	17830	2_Weak_Promoter
Brm_shNS_peak_10745	chr20	13765172	13765286	115	*	Promoter	ESF1	300	1_Active_Promoter
Brm_shNS_peak_10746	chr20	13765678	13765863	186	*	Promoter	NDUFAF5	2023	1_Active_Promoter
Brm_shNS_peak_10747	chr20	13765930	13766074	145	*	Promoter	NDUFAF5	1791	1_Active_Promoter
Brm_shNS_peak_10748	chr20	16553708	16553952	245	*	Promoter	KIF16B	245	1_Active_Promoter
Brm_shNS_peak_10749	chr20	17511683	17511877	195	*	Promoter	BFSP1	231	2_Weak_Promoter
Brm_shNS_peak_1075	chr1	154934089	154934399	311	*	Promoter	RP11-307C12.12	54	1_Active_Promoter
Brm_shNS_peak_10750	chr20	17512022	17512160	139	*	Promoter	BFSP1	27511	2_Weak_Promoter
Brm_shNS_peak_10751	chr20	17550251	17550416	166	*	Promoter	DSTN	172	1_Active_Promoter
Brm_shNS_peak_10752	chr20	17550811	17551086	276	*	Promoter	RN7SKP69	6204	1_Active_Promoter
Brm_shNS_peak_10753	chr20	17639774	17639885	112	*	Promoter	RRBP1	786	9_Txn_Transition
Brm_shNS_peak_10754	chr20	17661355	17661438	84	*	Intron	RRBP1	1306	4_Strong_Enhancer
Brm_shNS_peak_10755	chr20	17661510	17661738	229	*	Intron	RRBP1	1078	1_Active_Promoter
Brm_shNS_peak_10756	chr20	17661839	17661984	146	*	Promoter	RRBP1	791	1_Active_Promoter
Brm_shNS_peak_10757	chr20	17662227	17662296	70	*	Promoter	RRBP1	441	1_Active_Promoter
Brm_shNS_peak_10758	chr20	17662814	17662934	121	*	Promoter	RRBP1	1	1_Active_Promoter
Brm_shNS_peak_10759	chr20	17663102	17663229	128	*	Promoter	BANF2	11149	2_Weak_Promoter
Brm_shNS_peak_1076	chr1	154934473	154934575	103	*	Promoter	PYGO2	1802	1_Active_Promoter
Brm_shNS_peak_10760	chr20	17840190	17840301	112	*	Distal	RP5-905G11.3	28556	4_Strong_Enhancer
Brm_shNS_peak_10761	chr20	17940648	17940736	89	*	Intron	SNX5	1943	4_Strong_Enhancer
Brm_shNS_peak_10762	chr20	17940956	17941095	140	*	Intron	SNX5	1610	4_Strong_Enhancer
Brm_shNS_peak_10763	chr20	17941198	17941380	183	*	Intron	SNX5	1346	4_Strong_Enhancer
Brm_shNS_peak_10764	chr20	17941596	17941722	127	*	Promoter	SNX5	976	4_Strong_Enhancer
Brm_shNS_peak_10765	chr20	17943130	17943219	90	*	Promoter	SNORD17	412	4_Strong_Enhancer
Brm_shNS_peak_10766	chr20	17944002	17944086	85	*	Promoter	SNX5	5054	4_Strong_Enhancer
Brm_shNS_peak_10767	chr20	17944465	17944569	105	*	Promoter	SNX5	4581	4_Strong_Enhancer
Brm_shNS_peak_10768	chr20	17945963	17946266	304	*	Intron	SNX5	2984	4_Strong_Enhancer
Brm_shNS_peak_10769	chr20	17946338	17946465	128	*	Intron	SNX5	2697	15_Repetitive/CNV
Brm_shNS_peak_1077	chr1	154934668	154934858	191	*	Promoter	PYGO2	1563	1_Active_Promoter
Brm_shNS_peak_10770	chr20	17946848	17946993	146	*	Intron	SNX5	2178	15_Repetitive/CNV
Brm_shNS_peak_10771	chr20	17947591	17947745	155	*	Intron	SNX5	1430	15_Repetitive/CNV
Brm_shNS_peak_10772	chr20	17948128	17949445	1318	*	Promoter	SNX5	312	1_Active_Promoter
Brm_shNS_peak_10773	chr20	17949741	17949918	178	*	Promoter	MGME1	842	1_Active_Promoter
Brm_shNS_peak_10774	chr20	17949978	17950193	216	*	Promoter	MGME1	586	1_Active_Promoter
Brm_shNS_peak_10775	chr20	18037227	18037392	166	*	Exon	OVOL2	1209	3_Poised_Promoter
Brm_shNS_peak_10776	chr20	18037477	18037621	145	*	Promoter	OVOL2	969	3_Poised_Promoter
Brm_shNS_peak_10777	chr20	18118321	18118909	589	*	Promoter	CSRP2BP	144	1_Active_Promoter
Brm_shNS_peak_10778	chr20	18268946	18269053	108	*	Promoter	ZNF133	119	1_Active_Promoter
Brm_shNS_peak_10779	chr20	18269442	18269549	108	*	Promoter	RN7SKP74	6597	1_Active_Promoter
Brm_shNS_peak_1078	chr1	154946759	154946832	74	*	Promoter	SHC1	14	1_Active_Promoter
Brm_shNS_peak_10780	chr20	18477657	18477744	88	*	Promoter	RBBP9	108	1_Active_Promoter
Brm_shNS_peak_10781	chr20	18488619	18488706	88	*	Promoter	SEC23B	41	1_Active_Promoter
Brm_shNS_peak_10782	chr20	18568589	18569030	442	*	Promoter	RN7SL638P	4162	1_Active_Promoter
Brm_shNS_peak_10783	chr20	19738766	19738940	175	*	Promoter	RP1-122P22.2	41361	1_Active_Promoter
Brm_shNS_peak_10784	chr20	19739029	19739132	104	*	Promoter	RP1-122P22.2	41134	1_Active_Promoter
Brm_shNS_peak_10785	chr20	19997904	19998582	679	*	Promoter	NAA20	199	1_Active_Promoter
Brm_shNS_peak_10786	chr20	20032679	20032768	90	*	Promoter	CRNKL1	384	1_Active_Promoter
Brm_shNS_peak_10787	chr20	20032842	20033004	163	*	Promoter	CRNKL1	184	1_Active_Promoter
Brm_shNS_peak_10788	chr20	20347865	20347984	120	*	Promoter	INSM1	838	3_Poised_Promoter
Brm_shNS_peak_10789	chr20	20349793	20349950	158	*	Exon	RALGAPA2	143370	3_Poised_Promoter
Brm_shNS_peak_1079	chr1	154973514	154973699	186	*	Distal	ZBTB7B	1497	1_Active_Promoter
Brm_shNS_peak_10790	chr20	20350159	20350287	129	*	Exon	RALGAPA2	143018	3_Poised_Promoter
Brm_shNS_peak_10791	chr20	20692953	20693045	93	*	Promoter	RALGAPA2	129	1_Active_Promoter
Brm_shNS_peak_10792	chr20	21106705	21106964	260	*	Promoter	RNA5SP477	12878	1_Active_Promoter
Brm_shNS_peak_10793	chr20	21107154	21107252	99	*	Promoter	RNA5SP477	12509	1_Active_Promoter
Brm_shNS_peak_10794	chr20	21283612	21283855	244	*	Promoter	XRN2	206	1_Active_Promoter
Brm_shNS_peak_10795	chr20	21284001	21284130	130	*	Promoter	RP1-198K11.5	274	1_Active_Promoter
Brm_shNS_peak_10796	chr20	21284212	21284333	122	*	Promoter	RP1-198K11.5	67	1_Active_Promoter
Brm_shNS_peak_10797	chr20	21502717	21502798	82	*	Distal	RP5-984P4.4	8080	3_Poised_Promoter
Brm_shNS_peak_10798	chr20	22411208	22411294	87	*	Intron	RP5-1004I9.1	22744	4_Strong_Enhancer
Brm_shNS_peak_10799	chr20	22471279	22471410	132	*	Distal	LINC00261	70215	4_Strong_Enhancer
Brm_shNS_peak_108	chr1	1447956	1448157	202	*	Promoter	ATAD3A	4391	1_Active_Promoter
Brm_shNS_peak_1080	chr1	154974016	154974106	91	*	Distal	ZBTB7B	1042	1_Active_Promoter
Brm_shNS_peak_10800	chr20	22504698	22504771	74	*	Distal	LINC00261	36825	4_Strong_Enhancer
Brm_shNS_peak_10801	chr20	22557459	22557959	501	*	Intron	LINC00261	1568	1_Active_Promoter
Brm_shNS_peak_10802	chr20	22558197	22558929	733	*	Promoter	LINC00261	714	1_Active_Promoter
Brm_shNS_peak_10803	chr20	22559018	22559242	225	*	Promoter	LINC00261	147	1_Active_Promoter
Brm_shNS_peak_10804	chr20	22562732	22563768	1037	*	Exon	FOXA2	1848	4_Strong_Enhancer
Brm_shNS_peak_10805	chr20	22563838	22564497	660	*	Promoter	FOXA2	931	1_Active_Promoter
Brm_shNS_peak_10806	chr20	22564770	22564842	73	*	Promoter	FOXA2	292	1_Active_Promoter
Brm_shNS_peak_10807	chr20	22565041	22565278	238	*	Promoter	FOXA2	931	1_Active_Promoter
Brm_shNS_peak_10808	chr20	22565356	22565900	545	*	Promoter	FOXA2	462	1_Active_Promoter
Brm_shNS_peak_10809	chr20	22565959	22566094	136	*	Promoter	FOXA2	64	1_Active_Promoter
Brm_shNS_peak_1081	chr1	154974239	154974343	105	*	Promoter	ZBTB7B	812	1_Active_Promoter
Brm_shNS_peak_10810	chr20	23330809	23330931	123	*	Promoter	NXT1	500	1_Active_Promoter
Brm_shNS_peak_10811	chr20	23331405	23331908	504	*	Promoter	RP3-322G13.7	464	1_Active_Promoter
Brm_shNS_peak_10812	chr20	23342041	23342508	468	*	Promoter	GZF1	542	1_Active_Promoter
Brm_shNS_peak_10813	chr20	23342824	23342948	125	*	Promoter	GZF1	68	1_Active_Promoter
Brm_shNS_peak_10814	chr20	23343013	23343336	324	*	Promoter	GZF1	1844	1_Active_Promoter
Brm_shNS_peak_10815	chr20	23401047	23401121	75	*	Promoter	NAPB	964	1_Active_Promoter
Brm_shNS_peak_10816	chr20	23401207	23401509	303	*	Promoter	NAPB	690	1_Active_Promoter
Brm_shNS_peak_10817	chr20	23401587	23401868	282	*	Promoter	NAPB	321	1_Active_Promoter
Brm_shNS_peak_10818	chr20	23401938	23402081	144	*	Promoter	NAPB	39	1_Active_Promoter
Brm_shNS_peak_10819	chr20	23618009	23618661	653	*	Promoter	CST3	244	1_Active_Promoter
Brm_shNS_peak_1082	chr1	154975223	154975292	70	*	Promoter	ZBTB7B	56	1_Active_Promoter
Brm_shNS_peak_10820	chr20	24972955	24973216	262	*	Promoter	APMAP	190	1_Active_Promoter
Brm_shNS_peak_10821	chr20	25037644	25037740	97	*	Intron	ACSS1	1123	4_Strong_Enhancer
Brm_shNS_peak_10822	chr20	25038009	25038569	561	*	Promoter	ACSS1	526	4_Strong_Enhancer
Brm_shNS_peak_10823	chr20	25038632	25038701	70	*	Promoter	ACSS1	149	2_Weak_Promoter
Brm_shNS_peak_10824	chr20	25176042	25176168	127	*	Promoter	ENTPD6	221	1_Active_Promoter
Brm_shNS_peak_10825	chr20	25176382	25176897	516	*	Promoter	ENTPD6	11338	1_Active_Promoter
Brm_shNS_peak_10826	chr20	25228246	25228550	305	*	Promoter	PYGB	304	1_Active_Promoter
Brm_shNS_peak_10827	chr20	25228720	25229519	800	*	Promoter	RP5-965G21.5	2818	1_Active_Promoter
Brm_shNS_peak_10828	chr20	25370805	25371448	644	*	Promoter	ABHD12	260	1_Active_Promoter
Brm_shNS_peak_10829	chr20	25371638	25371764	127	*	Promoter	GINS1	16659	1_Active_Promoter
Brm_shNS_peak_1083	chr1	154975376	154975450	75	*	Promoter	ZBTB7B	11508	1_Active_Promoter
Brm_shNS_peak_10830	chr20	25388320	25388623	304	*	Promoter	GINS1	5619	1_Active_Promoter
Brm_shNS_peak_10831	chr20	25565507	25566323	817	*	Promoter	NINL	235	1_Active_Promoter
Brm_shNS_peak_10832	chr20	25603930	25604214	285	*	Promoter	ZNF337-AS1	606	4_Strong_Enhancer
Brm_shNS_peak_10833	chr20	25604283	25604568	286	*	Promoter	ZNF337-AS1	253	1_Active_Promoter
Brm_shNS_peak_10834	chr20	25604777	25605300	524	*	Promoter	ZNF337-AS1	7805	4_Strong_Enhancer
Brm_shNS_peak_10835	chr20	25676810	25676942	133	*	Promoter	ZNF337	572	1_Active_Promoter
Brm_shNS_peak_10836	chr20	25677012	25677473	462	*	Promoter	ZNF337	206	1_Active_Promoter
Brm_shNS_peak_10837	chr20	26188816	26188942	127	*	Promoter	MIR663AHG	16	14_Repetitive/CNV
Brm_shNS_peak_10838	chr20	26189005	26189130	126	*	Promoter	MIR663AHG	10	14_Repetitive/CNV
Brm_shNS_peak_10839	chr20	26189312	26189394	83	*	Promoter	MIR663AHG	171	14_Repetitive/CNV
Brm_shNS_peak_1084	chr1	154976014	154976103	90	*	Promoter	ZBTB7B	10863	1_Active_Promoter
Brm_shNS_peak_10840	chr20	26189787	26190262	476	*	Promoter	MIR663AHG	71	15_Repetitive/CNV
Brm_shNS_peak_10841	chr20	26190430	26190504	75	*	Promoter	MIR663AHG	5	13_Heterochrom/lo
Brm_shNS_peak_10843	chr20	29611603	29611729	127	*	Promoter	FRG1BP	379	1_Active_Promoter
Brm_shNS_peak_10844	chr20	29612254	29612383	130	*	Promoter	AL441988.1	24841	1_Active_Promoter
Brm_shNS_peak_10845	chr20	30102289	30102586	298	*	Promoter	HM13	18	1_Active_Promoter
Brm_shNS_peak_10846	chr20	30102695	30102821	127	*	Promoter	RP3-324O17.7	20305	1_Active_Promoter
Brm_shNS_peak_10847	chr20	30160751	30160883	133	*	Promoter	HM13-AS1	246	1_Active_Promoter
Brm_shNS_peak_10848	chr20	30161002	30161169	168	*	Promoter	RP3-324O17.8	7605	1_Active_Promoter
Brm_shNS_peak_10849	chr20	30161246	30161381	136	*	Promoter	RP3-324O17.8	7377	1_Active_Promoter
Brm_shNS_peak_1085	chr1	154976279	154976362	84	*	Promoter	ZBTB7B	10601	1_Active_Promoter
Brm_shNS_peak_10850	chr20	30161449	30161663	215	*	Promoter	RP3-324O17.8	7134	4_Strong_Enhancer
Brm_shNS_peak_10851	chr20	30161732	30161820	89	*	Promoter	RP3-324O17.8	6914	4_Strong_Enhancer
Brm_shNS_peak_10852	chr20	30175469	30176081	613	*	Distal	ID1	17308	1_Active_Promoter
Brm_shNS_peak_10853	chr20	30191810	30191941	132	*	Distal	ID1	1208	4_Strong_Enhancer
Brm_shNS_peak_10854	chr20	30192208	30192434	227	*	Promoter	ID1	762	1_Active_Promoter
Brm_shNS_peak_10855	chr20	30192500	30192906	407	*	Promoter	ID1	380	1_Active_Promoter
Brm_shNS_peak_10856	chr20	30193107	30195067	1961	*	Promoter	MIR3193	899	15_Repetitive/CNV
Brm_shNS_peak_10857	chr20	30195254	30195407	154	*	Promoter	COX4I2	30358	4_Strong_Enhancer
Brm_shNS_peak_10858	chr20	30195500	30195626	127	*	Promoter	COX4I2	30125	4_Strong_Enhancer
Brm_shNS_peak_10859	chr20	30196045	30196606	562	*	Distal	COX4I2	29363	4_Strong_Enhancer
Brm_shNS_peak_1086	chr1	154976426	154976587	162	*	Intron	ZBTB7B	10415	1_Active_Promoter
Brm_shNS_peak_10860	chr20	30198308	30198392	85	*	Distal	COX4I2	27338	4_Strong_Enhancer
Brm_shNS_peak_10861	chr20	30198832	30199016	185	*	Distal	COX4I2	26764	4_Strong_Enhancer
Brm_shNS_peak_10862	chr20	30252338	30252481	144	*	Exon	RP11-243J16.7	21607	4_Strong_Enhancer
Brm_shNS_peak_10863	chr20	30284534	30284640	107	*	Intron	AL160175.1	24411	4_Strong_Enhancer
Brm_shNS_peak_10864	chr20	30291079	30291197	119	*	Intron	AL160175.1	17860	5_Strong_Enhancer
Brm_shNS_peak_10865	chr20	30291873	30292022	150	*	Intron	AL160175.1	17051	4_Strong_Enhancer
Brm_shNS_peak_10866	chr20	30298493	30298564	72	*	Intron	AL160175.1	10470	4_Strong_Enhancer
Brm_shNS_peak_10867	chr20	30308227	30308439	213	*	Promoter	AL160175.1	665	15_Repetitive/CNV
Brm_shNS_peak_10868	chr20	30308849	30308967	119	*	Promoter	AL160175.1	90	15_Repetitive/CNV
Brm_shNS_peak_10869	chr20	30309428	30309497	70	*	Promoter	BCL2L1	886	15_Repetitive/CNV
Brm_shNS_peak_1087	chr1	154989727	154989823	97	*	Exon	DCST2	9291	4_Strong_Enhancer
Brm_shNS_peak_10870	chr20	30309571	30309833	263	*	Promoter	BCL2L1	646	4_Strong_Enhancer
Brm_shNS_peak_10871	chr20	30310500	30310722	223	*	Promoter	BCL2L1	49	1_Active_Promoter
Brm_shNS_peak_10872	chr20	30310803	30311300	498	*	Promoter	BCL2L1	649	1_Active_Promoter
Brm_shNS_peak_10873	chr20	30327129	30327220	92	*	Promoter	RP11-243J16.8	69375	1_Active_Promoter
Brm_shNS_peak_10874	chr20	30327301	30327414	114	*	Promoter	RP11-243J16.8	69192	1_Active_Promoter
Brm_shNS_peak_10875	chr20	30449255	30449388	134	*	Exon	DUSP15	8477	2_Weak_Promoter
Brm_shNS_peak_10876	chr20	30539428	30539497	70	*	Promoter	PDRG1	430	1_Active_Promoter
Brm_shNS_peak_10877	chr20	30539607	30539720	114	*	Promoter	PDRG1	229	1_Active_Promoter
Brm_shNS_peak_10878	chr20	30697591	30697729	139	*	Promoter	RP5-836N17.4	6311	1_Active_Promoter
Brm_shNS_peak_10879	chr20	30795055	30795854	800	*	Promoter	PLAGL2	137	1_Active_Promoter
Brm_shNS_peak_1088	chr1	155023527	155023677	151	*	Promoter	ADAM15	157	2_Weak_Promoter
Brm_shNS_peak_10880	chr20	30795978	30796149	172	*	Promoter	POFUT1	8402	4_Strong_Enhancer
Brm_shNS_peak_10881	chr20	30945769	30945895	127	*	Promoter	ASXL1	312	1_Active_Promoter
Brm_shNS_peak_10882	chr20	30946139	30946409	271	*	Promoter	ASXL1	337	1_Active_Promoter
Brm_shNS_peak_10883	chr20	30946611	30947016	406	*	Promoter	ASXL1	552	1_Active_Promoter
Brm_shNS_peak_10884	chr20	30947161	30947230	70	*	Promoter	ASXL1	170	1_Active_Promoter
Brm_shNS_peak_10885	chr20	30947290	30947378	89	*	Promoter	ASXL1	31	1_Active_Promoter
Brm_shNS_peak_10886	chr20	31061017	31061114	98	*	Intron	NOL4L	1470	4_Strong_Enhancer
Brm_shNS_peak_10887	chr20	31061192	31061319	128	*	Intron	NOL4L	1280	4_Strong_Enhancer
Brm_shNS_peak_10888	chr20	31061669	31061822	154	*	Promoter	NOL4L	790	4_Strong_Enhancer
Brm_shNS_peak_10889	chr20	31061904	31062177	274	*	Promoter	NOL4L	495	4_Strong_Enhancer
Brm_shNS_peak_1089	chr1	155036541	155036629	89	*	Promoter	EFNA3	14760	1_Active_Promoter
Brm_shNS_peak_10890	chr20	31062349	31062497	149	*	Promoter	NOL4L	112	4_Strong_Enhancer
Brm_shNS_peak_10891	chr20	31062666	31063062	397	*	Promoter	NOL4L	8407	4_Strong_Enhancer
Brm_shNS_peak_10892	chr20	31063137	31063273	137	*	Promoter	NOL4L	8066	4_Strong_Enhancer
Brm_shNS_peak_10893	chr20	31070295	31070600	306	*	Promoter	NOL4L	824	1_Active_Promoter
Brm_shNS_peak_10894	chr20	31070657	31070939	283	*	Promoter	NOL4L	473	1_Active_Promoter
Brm_shNS_peak_10895	chr20	31071284	31071383	100	*	Promoter	NOL4L	49	2_Weak_Promoter
Brm_shNS_peak_10896	chr20	31071681	31071879	199	*	Promoter	RP5-1184F4.7	25979	1_Active_Promoter
Brm_shNS_peak_10897	chr20	31071942	31072553	612	*	Promoter	RP5-1184F4.7	25512	1_Active_Promoter
Brm_shNS_peak_10898	chr20	31171758	31172262	505	*	Promoter	NOL4L	617	2_Weak_Promoter
Brm_shNS_peak_10899	chr20	31331073	31331354	282	*	Promoter	COMMD7	0	1_Active_Promoter
Brm_shNS_peak_109	chr1	1478990	1479059	70	*	Intron	SSU72	2840	11_Weak_Txn
Brm_shNS_peak_1090	chr1	155098501	155098662	162	*	Distal	EFNA1	1352	4_Strong_Enhancer
Brm_shNS_peak_10900	chr20	31349672	31349796	125	*	Promoter	DNMT3B	454	2_Weak_Promoter
Brm_shNS_peak_10901	chr20	31349902	31350309	408	*	Promoter	DNMT3B	83	2_Weak_Promoter
Brm_shNS_peak_10902	chr20	31350423	31350498	76	*	Promoter	DNMT3B	17195	2_Weak_Promoter
Brm_shNS_peak_10903	chr20	31350621	31350690	70	*	Promoter	DNMT3B	17000	1_Active_Promoter
Brm_shNS_peak_10904	chr20	31407781	31407928	148	*	Promoter	RP5-1085F17.4	34206	1_Active_Promoter
Brm_shNS_peak_10905	chr20	31595868	31595986	119	*	Promoter	BPIFB6	23524	4_Strong_Enhancer
Brm_shNS_peak_10906	chr20	31596224	31596486	263	*	Promoter	BPIFB6	23096	4_Strong_Enhancer
Brm_shNS_peak_10907	chr20	31597711	31597813	103	*	Intron	BPIFB6	21689	4_Strong_Enhancer
Brm_shNS_peak_10908	chr20	31989294	31989432	139	*	Promoter	CDK5RAP1	1	1_Active_Promoter
Brm_shNS_peak_10909	chr20	32031164	32031267	104	*	Promoter	SNTA1	480	2_Weak_Promoter
Brm_shNS_peak_1091	chr1	155098846	155099023	178	*	Distal	EFNA1	999	1_Active_Promoter
Brm_shNS_peak_10910	chr20	32031365	32031531	167	*	Promoter	SNTA1	247	1_Active_Promoter
Brm_shNS_peak_10911	chr20	32077981	32078547	567	*	Promoter	CBFA2T2	71873	1_Active_Promoter
Brm_shNS_peak_10912	chr20	32251117	32251212	96	*	Promoter	C20orf144	5	1_Active_Promoter
Brm_shNS_peak_10913	chr20	32251377	32251780	404	*	Promoter	ACTL10	2723	1_Active_Promoter
Brm_shNS_peak_10914	chr20	32251876	32251960	85	*	Promoter	ACTL10	2383	1_Active_Promoter
Brm_shNS_peak_10915	chr20	32261480	32262168	689	*	Promoter	NECAB3	338	1_Active_Promoter
Brm_shNS_peak_10916	chr20	32262447	32262527	81	*	Promoter	E2F1	11720	4_Strong_Enhancer
Brm_shNS_peak_10917	chr20	32273556	32273682	127	*	Promoter	E2F1	588	1_Active_Promoter
Brm_shNS_peak_10918	chr20	32319834	32320362	529	*	Promoter	RPL31P2	20248	2_Weak_Promoter
Brm_shNS_peak_10919	chr20	32320458	32320539	82	*	Promoter	RPL31P2	19848	4_Strong_Enhancer
Brm_shNS_peak_1092	chr1	155099248	155099428	181	*	Promoter	EFNA1	595	1_Active_Promoter
Brm_shNS_peak_10920	chr20	32399118	32399723	606	*	Promoter	TPM3P2	101719	1_Active_Promoter
Brm_shNS_peak_10921	chr20	32581472	32582053	582	*	Promoter	RALY-AS1	396	1_Active_Promoter
Brm_shNS_peak_10922	chr20	32582130	32582208	79	*	Promoter	RP5-1125A11.4	23383	1_Active_Promoter
Brm_shNS_peak_10923	chr20	32582291	32582483	193	*	Promoter	RP5-1125A11.4	23165	1_Active_Promoter
Brm_shNS_peak_10924	chr20	32582571	32582682	112	*	Promoter	RP5-1125A11.4	22926	1_Active_Promoter
Brm_shNS_peak_10925	chr20	32699304	32699394	91	*	Promoter	EIF2S2	786	1_Active_Promoter
Brm_shNS_peak_10926	chr20	32699487	32700010	524	*	Promoter	EIF2S2	387	1_Active_Promoter
Brm_shNS_peak_10927	chr20	32720895	32720980	86	*	Distal	ASIP	61435	4_Strong_Enhancer
Brm_shNS_peak_10928	chr20	32890473	32891139	667	*	Promoter	AHCY	314	1_Active_Promoter
Brm_shNS_peak_10929	chr20	32899511	32899628	118	*	Promoter	AHCY	36	2_Weak_Promoter
Brm_shNS_peak_1093	chr1	155099943	155100082	140	*	Promoter	EFNA1	337	1_Active_Promoter
Brm_shNS_peak_10930	chr20	32951127	32951279	153	*	Promoter	Y_RNA	20865	1_Active_Promoter
Brm_shNS_peak_10931	chr20	32951347	32951474	128	*	Promoter	Y_RNA	20658	1_Active_Promoter
Brm_shNS_peak_10932	chr20	32951537	32951634	98	*	Promoter	Y_RNA	20483	1_Active_Promoter
Brm_shNS_peak_10933	chr20	33063997	33064130	134	*	Promoter	FDX1P1	213	2_Weak_Promoter
Brm_shNS_peak_10934	chr20	33064199	33064289	91	*	Promoter	FDX1P1	32	2_Weak_Promoter
Brm_shNS_peak_10935	chr20	33103455	33103530	76	*	Promoter	DYNLRB1	719	4_Strong_Enhancer
Brm_shNS_peak_10936	chr20	33103786	33103860	75	*	Promoter	DYNLRB1	388	1_Active_Promoter
Brm_shNS_peak_10937	chr20	33104236	33104506	271	*	Promoter	Y_RNA	10037	1_Active_Promoter
Brm_shNS_peak_10938	chr20	33264716	33264854	139	*	Promoter	PIGU	101	1_Active_Promoter
Brm_shNS_peak_10939	chr20	33264922	33265003	82	*	Promoter	RP11-346K17.3	11527	1_Active_Promoter
Brm_shNS_peak_1094	chr1	155100151	155100338	188	*	Promoter	EFNA1	105	1_Active_Promoter
Brm_shNS_peak_10940	chr20	33291672	33291763	92	*	Promoter	TP53INP2	374	1_Active_Promoter
Brm_shNS_peak_10941	chr20	33291864	33292228	365	*	Promoter	TP53INP2	45	1_Active_Promoter
Brm_shNS_peak_10942	chr20	33292288	33292448	161	*	Promoter	TP53INP2	168	1_Active_Promoter
Brm_shNS_peak_10943	chr20	33412726	33412797	72	*	Promoter	NCOA6	669	1_Active_Promoter
Brm_shNS_peak_10944	chr20	33412952	33413214	263	*	Promoter	NCOA6	347	1_Active_Promoter
Brm_shNS_peak_10945	chr20	33413361	33413582	222	*	Promoter	HMGB3P1	8791	1_Active_Promoter
Brm_shNS_peak_10946	chr20	33460535	33460698	164	*	Promoter	GGT7	6	1_Active_Promoter
Brm_shNS_peak_10947	chr20	33464457	33464650	194	*	Promoter	ACSS2	6074	1_Active_Promoter
Brm_shNS_peak_10948	chr20	33543312	33543449	138	*	Promoter	GSS	237	1_Active_Promoter
Brm_shNS_peak_10949	chr20	33680190	33680366	177	*	Promoter	TRPC4AP	329	1_Active_Promoter
Brm_shNS_peak_1095	chr1	155100410	155100483	74	*	Promoter	EFNA1	1589	1_Active_Promoter
Brm_shNS_peak_10950	chr20	33680452	33680584	133	*	Promoter	TRPC4AP	89	1_Active_Promoter
Brm_shNS_peak_10951	chr20	33872167	33872549	383	*	Promoter	EIF6	144	1_Active_Promoter
Brm_shNS_peak_10952	chr20	34043061	34043441	381	*	Promoter	CEP250	164	1_Active_Promoter
Brm_shNS_peak_10953	chr20	34129898	34130095	198	*	Promoter	ERGIC3	193	1_Active_Promoter
Brm_shNS_peak_10954	chr20	34203591	34203983	393	*	Promoter	SPAG4	24	4_Strong_Enhancer
Brm_shNS_peak_10955	chr20	34204059	34204144	86	*	Promoter	SPAG4	698	4_Strong_Enhancer
Brm_shNS_peak_10956	chr20	34205229	34205320	92	*	Promoter	SPAG4	334	1_Active_Promoter
Brm_shNS_peak_10957	chr20	34252091	34252198	108	*	Promoter	CPNE1	333	4_Strong_Enhancer
Brm_shNS_peak_10958	chr20	34252444	34252542	99	*	Promoter	CPNE1	263	1_Active_Promoter
Brm_shNS_peak_10959	chr20	34252603	34252799	197	*	Promoter	CPNE1	55	1_Active_Promoter
Brm_shNS_peak_1096	chr1	155100627	155100719	93	*	Promoter	EFNA1	1362	1_Active_Promoter
Brm_shNS_peak_10960	chr20	34286759	34286839	81	*	Promoter	NFS1	309	1_Active_Promoter
Brm_shNS_peak_10961	chr20	34286918	34287297	380	*	Promoter	NFS1	1	1_Active_Promoter
Brm_shNS_peak_10962	chr20	34287355	34287714	360	*	Promoter	RBM39	5784	1_Active_Promoter
Brm_shNS_peak_10963	chr20	34315846	34315957	112	*	Intron	RBM39	1362	9_Txn_Transition
Brm_shNS_peak_10964	chr20	34329014	34330125	1112	*	Promoter	RBM39	301	1_Active_Promoter
Brm_shNS_peak_10965	chr20	34330654	34330743	90	*	Promoter	RPF2P1	10035	1_Active_Promoter
Brm_shNS_peak_10966	chr20	34359646	34359715	70	*	Promoter	PHF20	213	4_Strong_Enhancer
Brm_shNS_peak_10967	chr20	34541665	34542196	532	*	Promoter	CNBD2	553	1_Active_Promoter
Brm_shNS_peak_10968	chr20	34542307	34542458	152	*	Promoter	CNBD2	101	1_Active_Promoter
Brm_shNS_peak_10969	chr20	34638261	34638984	724	*	Promoter	LINC00657	257	1_Active_Promoter
Brm_shNS_peak_1097	chr1	155101543	155101662	120	*	Promoter	EFNA1	433	1_Active_Promoter
Brm_shNS_peak_10970	chr20	34824146	34824403	258	*	Promoter	AAR2	104	1_Active_Promoter
Brm_shNS_peak_10971	chr20	35090261	35090507	247	*	Promoter	DLGAP4	11135	1_Active_Promoter
Brm_shNS_peak_10972	chr20	35201589	35201692	104	*	Promoter	DLGAP4-AS1	35	1_Active_Promoter
Brm_shNS_peak_10973	chr20	35202042	35202122	81	*	Promoter	TGIF2-C20orf24	871	1_Active_Promoter
Brm_shNS_peak_10974	chr20	35202220	35202424	205	*	Promoter	TGIF2-C20orf24	631	1_Active_Promoter
Brm_shNS_peak_10975	chr20	35202491	35203336	846	*	Promoter	TGIF2-C20orf24	40	1_Active_Promoter
Brm_shNS_peak_10976	chr20	35234185	35234718	534	*	Promoter	C20orf24	1754	1_Active_Promoter
Brm_shNS_peak_10977	chr20	35373911	35374027	117	*	Promoter	NDRG3	484	1_Active_Promoter
Brm_shNS_peak_10978	chr20	35374117	35374192	76	*	Promoter	NDRG3	299	1_Active_Promoter
Brm_shNS_peak_10979	chr20	35374293	35374442	150	*	Promoter	NDRG3	86	1_Active_Promoter
Brm_shNS_peak_1098	chr1	155102065	155102277	213	*	Promoter	EFNA1	1506	1_Active_Promoter
Brm_shNS_peak_10980	chr20	35402030	35402107	78	*	Promoter	DSN1	52	1_Active_Promoter
Brm_shNS_peak_10981	chr20	35402401	35402678	278	*	Promoter	SOGA1	42142	1_Active_Promoter
Brm_shNS_peak_10982	chr20	35491054	35491134	81	*	Promoter	SOGA1	992	1_Active_Promoter
Brm_shNS_peak_10983	chr20	35492247	35492798	552	*	Promoter	RN7SL156P	5977	2_Weak_Promoter
Brm_shNS_peak_10984	chr20	35579536	35579645	110	*	Promoter	SAMHD1	653	1_Active_Promoter
Brm_shNS_peak_10985	chr20	35579729	35579818	90	*	Promoter	SAMHD1	470	1_Active_Promoter
Brm_shNS_peak_10986	chr20	35582320	35582429	110	*	Distal	RPS3AP3	68010	2_Weak_Promoter
Brm_shNS_peak_10987	chr20	35724143	35724670	528	*	Promoter	MROH8	12658	1_Active_Promoter
Brm_shNS_peak_10988	chr20	35807540	35808045	506	*	Promoter	MROH8	88	1_Active_Promoter
Brm_shNS_peak_10989	chr20	35808122	35808198	77	*	Promoter	RPN2	48874	1_Active_Promoter
Brm_shNS_peak_1099	chr1	155102523	155102726	204	*	Promoter	EFNA1	1053	1_Active_Promoter
Brm_shNS_peak_10990	chr20	35918035	35918496	462	*	Promoter	MANBAL	7031	1_Active_Promoter
Brm_shNS_peak_10991	chr20	35974222	35974291	70	*	Promoter	SRC	298	1_Active_Promoter
Brm_shNS_peak_10992	chr20	35974379	35974725	347	*	Promoter	SRC	2	2_Weak_Promoter
Brm_shNS_peak_10993	chr20	35974828	35975188	361	*	Promoter	SRC	35996	2_Weak_Promoter
Brm_shNS_peak_10994	chr20	36013174	36013470	297	*	Promoter	SRC	8823	9_Txn_Transition
Brm_shNS_peak_10995	chr20	36034799	36034883	85	*	Distal	RPL7AP14	39092	2_Weak_Promoter
Brm_shNS_peak_10996	chr20	36034977	36035207	231	*	Distal	RPL7AP14	38841	2_Weak_Promoter
Brm_shNS_peak_10997	chr20	36155846	36156010	165	*	Promoter	BLCAP	194	1_Active_Promoter
Brm_shNS_peak_10998	chr20	36156123	36156269	147	*	Promoter	BLCAP	65	1_Active_Promoter
Brm_shNS_peak_10999	chr20	36531205	36531354	150	*	Promoter	VSTM2L	224	2_Weak_Promoter
Brm_shNS_peak_11	chr1	856909	856980	72	*	Promoter	SAMD11	3313	3_Poised_Promoter
Brm_shNS_peak_110	chr1	1509482	1509567	86	*	Promoter	SSU72	437	1_Active_Promoter
Brm_shNS_peak_1100	chr1	155106629	155106738	110	*	Exon	SLC50A1	1134	4_Strong_Enhancer
Brm_shNS_peak_11000	chr20	36661660	36661760	101	*	Promoter	TTI1	150	1_Active_Promoter
Brm_shNS_peak_11001	chr20	36661841	36662111	271	*	Promoter	RPRD1B	148	1_Active_Promoter
Brm_shNS_peak_11002	chr20	36662235	36662324	90	*	Promoter	RPRD1B	15873	1_Active_Promoter
Brm_shNS_peak_11003	chr20	37063471	37063721	251	*	Promoter	SNHG17	317	1_Active_Promoter
Brm_shNS_peak_11004	chr20	37063820	37063971	152	*	Promoter	SNHG17	18	1_Active_Promoter
Brm_shNS_peak_11005	chr20	37075534	37075651	118	*	Promoter	SNHG11	362	1_Active_Promoter
Brm_shNS_peak_11006	chr20	37101590	37101779	190	*	Promoter	RALGAPB	24394	1_Active_Promoter
Brm_shNS_peak_11007	chr20	37377075	37377463	389	*	Promoter	RN7SKP173	12899	1_Active_Promoter
Brm_shNS_peak_11008	chr20	37555060	37555776	717	*	Promoter	RP4-616B8.5	29132	1_Active_Promoter
Brm_shNS_peak_11009	chr20	37591022	37591345	324	*	Promoter	NPM1P19	15879	1_Active_Promoter
Brm_shNS_peak_1101	chr1	155107494	155107684	191	*	Promoter	SLC50A1	228	4_Strong_Enhancer
Brm_shNS_peak_11010	chr20	39317354	39317651	298	*	Promoter	MAFB	375	3_Poised_Promoter
Brm_shNS_peak_11011	chr20	39317736	39317858	123	*	Promoter	MAFB	80	3_Poised_Promoter
Brm_shNS_peak_11012	chr20	39317984	39318209	226	*	Promoter	RP4-644L1.2	9157	3_Poised_Promoter
Brm_shNS_peak_11013	chr20	39318430	39318698	269	*	Promoter	RP4-644L1.2	8689	3_Poised_Promoter
Brm_shNS_peak_11014	chr20	39656963	39657039	77	*	Promoter	TOP1	454	4_Strong_Enhancer
Brm_shNS_peak_11015	chr20	39657503	39658142	640	*	Promoter	PLCG1	107775	1_Active_Promoter
Brm_shNS_peak_11016	chr20	39765326	39765402	77	*	Promoter	PLCG1	233	1_Active_Promoter
Brm_shNS_peak_11017	chr20	39765474	39766002	529	*	Promoter	PLCG1	136	1_Active_Promoter
Brm_shNS_peak_11018	chr20	39766185	39766349	165	*	Promoter	PLCG1	102	1_Active_Promoter
Brm_shNS_peak_11019	chr20	39766431	39766833	403	*	Promoter	PLCG1-AS1	8	1_Active_Promoter
Brm_shNS_peak_1102	chr1	155108079	155108166	88	*	Promoter	SLC50A1	163	4_Strong_Enhancer
Brm_shNS_peak_11020	chr20	39945430	39945518	89	*	Promoter	ZHX3	349	1_Active_Promoter
Brm_shNS_peak_11021	chr20	39969541	39969658	118	*	Promoter	LPIN3	10	1_Active_Promoter
Brm_shNS_peak_11022	chr20	40247518	40247603	86	*	Promoter	RNU6-1018P	66167	2_Weak_Promoter
Brm_shNS_peak_11023	chr20	40322116	40322215	100	*	Distal	Y_RNA	6187	1_Active_Promoter
Brm_shNS_peak_11024	chr20	42086508	42087299	792	*	Promoter	RNU6-1251P	14747	1_Active_Promoter
Brm_shNS_peak_11025	chr20	42136410	42136564	155	*	Promoter	L3MBTL1	6563	2_Weak_Promoter
Brm_shNS_peak_11026	chr20	42186479	42186577	99	*	Intron	SGK2	1077	4_Strong_Enhancer
Brm_shNS_peak_11027	chr20	42187097	42187225	129	*	Promoter	SGK2	444	1_Active_Promoter
Brm_shNS_peak_11028	chr20	42286274	42286578	305	*	Distal	MYBL2	9230	1_Active_Promoter
Brm_shNS_peak_11029	chr20	42296125	42296194	70	*	Promoter	GTSF1L	59175	2_Weak_Promoter
Brm_shNS_peak_1103	chr1	155112874	155112952	79	*	Promoter	DPM3	104	1_Active_Promoter
Brm_shNS_peak_11030	chr20	42838775	42839432	658	*	Promoter	OSER1	325	1_Active_Promoter
Brm_shNS_peak_11031	chr20	42839811	42839905	95	*	Promoter	OSER1-AS1	31	1_Active_Promoter
Brm_shNS_peak_11032	chr20	42939601	42939848	248	*	Promoter	FITM2	82	1_Active_Promoter
Brm_shNS_peak_11033	chr20	42984407	42984541	135	*	Promoter	HNF4A-AS1	28834	1_Active_Promoter
Brm_shNS_peak_11034	chr20	43022811	43022880	70	*	Intron	HNF4A-AS1	1498	4_Strong_Enhancer
Brm_shNS_peak_11035	chr20	43023485	43023567	83	*	Promoter	HNF4A-AS1	817	4_Strong_Enhancer
Brm_shNS_peak_11036	chr20	43023802	43023919	118	*	Promoter	HNF4A-AS1	483	4_Strong_Enhancer
Brm_shNS_peak_11037	chr20	43030262	43030367	106	*	Promoter	MIR3646	6443	1_Active_Promoter
Brm_shNS_peak_11038	chr20	43031458	43031553	96	*	Intron	MIR3646	5252	4_Strong_Enhancer
Brm_shNS_peak_11039	chr20	43104531	43104734	204	*	Promoter	TTPAL	9810	1_Active_Promoter
Brm_shNS_peak_1104	chr1	155161237	155161585	349	*	Promoter	MUC1	1244	12_Repressed
Brm_shNS_peak_11040	chr20	43150339	43150430	92	*	Promoter	SERINC3	308	1_Active_Promoter
Brm_shNS_peak_11041	chr20	43150490	43150630	141	*	Promoter	SERINC3	132	1_Active_Promoter
Brm_shNS_peak_11042	chr20	43160318	43160594	277	*	Promoter	PKIG	91	1_Active_Promoter
Brm_shNS_peak_11043	chr20	43160667	43160798	132	*	Promoter	PKIG	32107	1_Active_Promoter
Brm_shNS_peak_11044	chr20	43280013	43280114	102	*	Promoter	ADA	236	2_Weak_Promoter
Brm_shNS_peak_11045	chr20	43514299	43514526	228	*	Promoter	YWHAB	15837	1_Active_Promoter
Brm_shNS_peak_11046	chr20	43514600	43514689	90	*	Promoter	YWHAB	15605	1_Active_Promoter
Brm_shNS_peak_11047	chr20	43514756	43514901	146	*	Promoter	YWHAB	15421	1_Active_Promoter
Brm_shNS_peak_11048	chr20	43538701	43538860	160	*	Promoter	PABPC1L	2	1_Active_Promoter
Brm_shNS_peak_11049	chr20	43538962	43539031	70	*	Promoter	PABPC1L	8636	1_Active_Promoter
Brm_shNS_peak_1105	chr1	155178501	155179213	713	*	Promoter	MTX1	169	1_Active_Promoter
Brm_shNS_peak_11050	chr20	43588684	43588995	312	*	Promoter	TOMM34	285	1_Active_Promoter
Brm_shNS_peak_11051	chr20	43922148	43922278	131	*	Exon	MATN4	12015	3_Poised_Promoter
Brm_shNS_peak_11052	chr20	43970641	43970783	143	*	Intron	RP3-453C12.14	3748	4_Strong_Enhancer
Brm_shNS_peak_11053	chr20	43976728	43976813	86	*	Promoter	SDC4	291	1_Active_Promoter
Brm_shNS_peak_11054	chr20	43976914	43977104	191	*	Promoter	SDC4	52	2_Weak_Promoter
Brm_shNS_peak_11055	chr20	43991882	43991989	108	*	Promoter	SYS1	156	1_Active_Promoter
Brm_shNS_peak_11056	chr20	44034425	44034499	75	*	Promoter	TP53TG5	169	2_Weak_Promoter
Brm_shNS_peak_11057	chr20	44034697	44034767	71	*	Promoter	DBNDD2	89	2_Weak_Promoter
Brm_shNS_peak_11058	chr20	44034855	44035338	484	*	Promoter	DBNDD2	129	2_Weak_Promoter
Brm_shNS_peak_11059	chr20	44035435	44035578	144	*	Promoter	DBNDD2	338	2_Weak_Promoter
Brm_shNS_peak_1106	chr1	155224625	155224697	73	*	Promoter	FAM189B	35	2_Weak_Promoter
Brm_shNS_peak_11060	chr20	44044833	44044970	138	*	Promoter	PIGT	4368	1_Active_Promoter
Brm_shNS_peak_11061	chr20	44420335	44420426	92	*	Promoter	WFDC3	124	2_Weak_Promoter
Brm_shNS_peak_11062	chr20	44420739	44420970	232	*	Promoter	DNTTIP1	318	1_Active_Promoter
Brm_shNS_peak_11063	chr20	44441299	44441431	133	*	Promoter	UBE2C	277	1_Active_Promoter
Brm_shNS_peak_11064	chr20	44462286	44462947	662	*	Promoter	SNX21	156	1_Active_Promoter
Brm_shNS_peak_11065	chr20	44485893	44485968	76	*	Promoter	ACOT8	15	1_Active_Promoter
Brm_shNS_peak_11066	chr20	44518936	44519781	846	*	Promoter	CTSA	322	4_Strong_Enhancer
Brm_shNS_peak_11067	chr20	44519924	44520159	236	*	Promoter	CTSA	901	1_Active_Promoter
Brm_shNS_peak_11068	chr20	44520236	44520342	107	*	Promoter	CTSA	653	1_Active_Promoter
Brm_shNS_peak_11069	chr20	44563021	44563178	158	*	Promoter	PCIF1	165	1_Active_Promoter
Brm_shNS_peak_1107	chr1	155243181	155243282	102	*	Promoter	CLK2	39	2_Weak_Promoter
Brm_shNS_peak_11070	chr20	44563295	44563765	471	*	Promoter	PCIF1	10113	1_Active_Promoter
Brm_shNS_peak_11071	chr20	44599777	44601059	1283	*	Promoter	ZNF335	390	1_Active_Promoter
Brm_shNS_peak_11072	chr20	44650384	44650486	103	*	Promoter	SLC12A5	40	1_Active_Promoter
Brm_shNS_peak_11073	chr20	44717642	44718577	936	*	Promoter	NCOA5	479	1_Active_Promoter
Brm_shNS_peak_11074	chr20	44936150	44936246	97	*	Promoter	CDH22	936	2_Weak_Promoter
Brm_shNS_peak_11075	chr20	44992699	44993058	360	*	Promoter	SLC35C2	119	1_Active_Promoter
Brm_shNS_peak_11076	chr20	45034845	45035021	177	*	Promoter	ELMO2	262	1_Active_Promoter
Brm_shNS_peak_11077	chr20	45035080	45035200	121	*	Promoter	ELMO2	55	1_Active_Promoter
Brm_shNS_peak_11078	chr20	45267243	45267328	86	*	Intron	SLC13A3	12791	4_Strong_Enhancer
Brm_shNS_peak_11079	chr20	45267417	45267503	87	*	Intron	SLC13A3	12616	4_Strong_Enhancer
Brm_shNS_peak_1108	chr1	155247266	155247379	114	*	Promoter	HCN3	49	2_Weak_Promoter
Brm_shNS_peak_11080	chr20	45279700	45280088	389	*	Promoter	SLC13A3	182	1_Active_Promoter
Brm_shNS_peak_11081	chr20	45280159	45280343	185	*	Promoter	SLC13A3	18524	1_Active_Promoter
Brm_shNS_peak_11082	chr20	45317524	45318004	481	*	Promoter	TP53RK	312	1_Active_Promoter
Brm_shNS_peak_11083	chr20	45338184	45338550	367	*	Promoter	SLC2A10	4736	1_Active_Promoter
Brm_shNS_peak_11084	chr20	45829908	45829991	84	*	Distal	ZMYND8	97692	4_Strong_Enhancer
Brm_shNS_peak_11085	chr20	45947709	45948104	396	*	Promoter	ZMYND8	28907	4_Strong_Enhancer
Brm_shNS_peak_11086	chr20	45985661	45985941	281	*	Promoter	RP1-148H17.1	55267	1_Active_Promoter
Brm_shNS_peak_11087	chr20	45986003	45986272	270	*	Promoter	RP1-148H17.1	54931	1_Active_Promoter
Brm_shNS_peak_11088	chr20	45986668	45986792	125	*	Distal	RP1-148H17.1	54338	1_Active_Promoter
Brm_shNS_peak_11089	chr20	45987210	45987327	118	*	Distal	RP1-148H17.1	53800	1_Active_Promoter
Brm_shNS_peak_1109	chr1	155247467	155247560	94	*	Promoter	CLK2	766	1_Active_Promoter
Brm_shNS_peak_11090	chr20	45987644	45987825	182	*	Distal	RP1-148H17.1	53334	1_Active_Promoter
Brm_shNS_peak_11091	chr20	46130780	46131351	572	*	Promoter	AL021394.1	68611	1_Active_Promoter
Brm_shNS_peak_11092	chr20	46602138	46602272	135	*	Distal	LINC01523	9940	4_Strong_Enhancer
Brm_shNS_peak_11093	chr20	46602582	46602736	155	*	Distal	LINC01523	9486	4_Strong_Enhancer
Brm_shNS_peak_11094	chr20	47537639	47537760	122	*	Promoter	ARFGEF2	725	4_Strong_Enhancer
Brm_shNS_peak_11095	chr20	47537821	47537909	89	*	Promoter	ARFGEF2	559	4_Strong_Enhancer
Brm_shNS_peak_11096	chr20	47538273	47538585	313	*	Promoter	ARFGEF2	0	1_Active_Promoter
Brm_shNS_peak_11097	chr20	47538705	47538914	210	*	Promoter	ARFGEF2	75825	1_Active_Promoter
Brm_shNS_peak_11098	chr20	47662346	47662430	85	*	Promoter	CSE1L-AS1	190	4_Strong_Enhancer
Brm_shNS_peak_11099	chr20	47662533	47662648	116	*	Promoter	CSE1L	190	4_Strong_Enhancer
Brm_shNS_peak_111	chr1	1509691	1509964	274	*	Promoter	SSU72	134	1_Active_Promoter
Brm_shNS_peak_1110	chr1	155277948	155278017	70	*	Promoter	FDPS	554	4_Strong_Enhancer
Brm_shNS_peak_11100	chr20	47662873	47663209	337	*	Promoter	CSE1L	44256	1_Active_Promoter
Brm_shNS_peak_11101	chr20	47663373	47663576	204	*	Promoter	CSE1L	43823	1_Active_Promoter
Brm_shNS_peak_11102	chr20	47802528	47802882	355	*	Intron	STAU1	2196	4_Strong_Enhancer
Brm_shNS_peak_11103	chr20	47804387	47804692	306	*	Promoter	STAU1	362	1_Active_Promoter
Brm_shNS_peak_11104	chr20	47804792	47804970	179	*	Promoter	STAU1	20	1_Active_Promoter
Brm_shNS_peak_11105	chr20	47894109	47894679	571	*	Promoter	ZNFX1	181	1_Active_Promoter
Brm_shNS_peak_11106	chr20	47894767	47894991	225	*	Promoter	ZNFX1	81	1_Active_Promoter
Brm_shNS_peak_11107	chr20	47895270	47895991	722	*	Promoter	ZFAS1	78	15_Repetitive/CNV
Brm_shNS_peak_11108	chr20	47896060	47896136	77	*	Promoter	SNORD12B	755	15_Repetitive/CNV
Brm_shNS_peak_11109	chr20	47896220	47896741	522	*	Promoter	SNORD12B	373	15_Repetitive/CNV
Brm_shNS_peak_1111	chr1	155294373	155294449	77	*	Promoter	RUSC1	620	1_Active_Promoter
Brm_shNS_peak_11110	chr20	47897140	47897420	281	*	Promoter	ZFAS1	10142	15_Repetitive/CNV
Brm_shNS_peak_11111	chr20	47900029	47900126	98	*	Intron	ZFAS1	7345	4_Strong_Enhancer
Brm_shNS_peak_11112	chr20	48099227	48099399	173	*	Promoter	KCNB1	1518	11_Weak_Txn
Brm_shNS_peak_11113	chr20	48100886	48100963	78	*	Promoter	PTGIS	83726	3_Poised_Promoter
Brm_shNS_peak_11114	chr20	48330038	48330238	201	*	Promoter	B4GALT5	274	1_Active_Promoter
Brm_shNS_peak_11115	chr20	48429481	48429575	95	*	Promoter	RNU7-72P	14998	1_Active_Promoter
Brm_shNS_peak_11116	chr20	48429673	48429778	106	*	Promoter	RNU7-72P	14801	1_Active_Promoter
Brm_shNS_peak_11117	chr20	48531539	48531609	71	*	Promoter	SPATA2	468	1_Active_Promoter
Brm_shNS_peak_11118	chr20	48531680	48532015	336	*	Promoter	SPATA2	195	1_Active_Promoter
Brm_shNS_peak_11119	chr20	48532400	48532481	82	*	Promoter	Y_RNA	4788	1_Active_Promoter
Brm_shNS_peak_1112	chr1	155532435	155532574	140	*	Promoter	ASH1L	91	1_Active_Promoter
Brm_shNS_peak_11120	chr20	48532548	48532666	119	*	Promoter	Y_RNA	4621	4_Strong_Enhancer
Brm_shNS_peak_11121	chr20	48552877	48553318	442	*	Promoter	snoU13	3837	1_Active_Promoter
Brm_shNS_peak_11122	chr20	48595679	48595930	252	*	Distal	SNAI1	3729	2_Weak_Promoter
Brm_shNS_peak_11123	chr20	48598933	48599088	156	*	Promoter	SNAI1	523	2_Weak_Promoter
Brm_shNS_peak_11124	chr20	48599159	48599421	263	*	Promoter	SNAI1	243	1_Active_Promoter
Brm_shNS_peak_11125	chr20	48599559	48599665	107	*	Promoter	TRERNA1	58426	1_Active_Promoter
Brm_shNS_peak_11126	chr20	48671579	48671831	253	*	Distal	UBE2V1	29580	2_Weak_Promoter
Brm_shNS_peak_11127	chr20	48729317	48729408	92	*	Promoter	UBE2V1	297	1_Active_Promoter
Brm_shNS_peak_11128	chr20	48729483	48729665	183	*	Promoter	UBE2V1	85	1_Active_Promoter
Brm_shNS_peak_11129	chr20	48769891	48770243	353	*	Promoter	TMEM189-UBE2V1	104	1_Active_Promoter
Brm_shNS_peak_1113	chr1	155532763	155532900	138	*	Promoter	RP11-29H23.7	3263	1_Active_Promoter
Brm_shNS_peak_11130	chr20	48770462	48770662	201	*	Promoter	RP11-112L6.3	12073	4_Strong_Enhancer
Brm_shNS_peak_11131	chr20	48770739	48770823	85	*	Promoter	RP11-112L6.3	11854	4_Strong_Enhancer
Brm_shNS_peak_11132	chr20	48805820	48805972	153	*	Intron	CEBPB	1372	4_Strong_Enhancer
Brm_shNS_peak_11133	chr20	48806448	48806751	304	*	Promoter	CEBPB	669	4_Strong_Enhancer
Brm_shNS_peak_11134	chr20	48806811	48806918	108	*	Promoter	CEBPB	404	1_Active_Promoter
Brm_shNS_peak_11135	chr20	48807178	48807312	135	*	Promoter	CEBPB	23	1_Active_Promoter
Brm_shNS_peak_11136	chr20	48807398	48808744	1347	*	Promoter	LINC01272	75949	1_Active_Promoter
Brm_shNS_peak_11137	chr20	48859499	48859600	102	*	Distal	LINC01272	24471	4_Strong_Enhancer
Brm_shNS_peak_11138	chr20	48909009	48909129	121	*	Promoter	LINC01270	185	4_Strong_Enhancer
Brm_shNS_peak_11139	chr20	48909549	48909655	107	*	Promoter	LINC01270	17906	4_Strong_Enhancer
Brm_shNS_peak_1114	chr1	155533075	155533230	156	*	Promoter	RP11-29H23.7	2942	1_Active_Promoter
Brm_shNS_peak_11140	chr20	48922401	48922476	76	*	Intron	LINC01270	5070	4_Strong_Enhancer
Brm_shNS_peak_11141	chr20	48922825	48922992	168	*	Intron	LINC01270	4600	4_Strong_Enhancer
Brm_shNS_peak_11142	chr20	48937796	48937895	100	*	Promoter	LINC01271	31	4_Strong_Enhancer
Brm_shNS_peak_11143	chr20	49005662	49005936	275	*	Distal	RN7SL636P	40218	4_Strong_Enhancer
Brm_shNS_peak_11144	chr20	49006436	49006592	157	*	Distal	RN7SL636P	39503	4_Strong_Enhancer
Brm_shNS_peak_11145	chr20	49007471	49007567	97	*	Distal	RN7SL636P	38498	4_Strong_Enhancer
Brm_shNS_peak_11146	chr20	49015240	49015429	190	*	Distal	RN7SL636P	30683	4_Strong_Enhancer
Brm_shNS_peak_11147	chr20	49015806	49016179	374	*	Distal	RN7SL636P	30025	4_Strong_Enhancer
Brm_shNS_peak_11148	chr20	49016908	49017058	151	*	Distal	RN7SL636P	29034	4_Strong_Enhancer
Brm_shNS_peak_11149	chr20	49022102	49022233	132	*	Distal	RN7SL636P	23850	4_Strong_Enhancer
Brm_shNS_peak_1115	chr1	155580076	155580282	207	*	Promoter	MSTO1	229	1_Active_Promoter
Brm_shNS_peak_11150	chr20	49126545	49126662	118	*	Promoter	PTPN1	252	1_Active_Promoter
Brm_shNS_peak_11151	chr20	49127050	49127323	274	*	Promoter	RN7SL672P	47346	1_Active_Promoter
Brm_shNS_peak_11152	chr20	49347375	49347595	221	*	Promoter	PARD6B	593	1_Active_Promoter
Brm_shNS_peak_11153	chr20	49347929	49348614	686	*	Promoter	BCAS4	63157	1_Active_Promoter
Brm_shNS_peak_11154	chr20	49380130	49380241	112	*	Distal	BCAS4	31243	4_Strong_Enhancer
Brm_shNS_peak_11155	chr20	49407413	49407547	135	*	Distal	BCAS4	3948	4_Strong_Enhancer
Brm_shNS_peak_11156	chr20	49411440	49412109	670	*	Promoter	TMSB4XP6	45509	1_Active_Promoter
Brm_shNS_peak_11157	chr20	49547637	49547714	78	*	Promoter	ADNP	99	1_Active_Promoter
Brm_shNS_peak_11158	chr20	49547789	49547945	157	*	Promoter	AL034553.1	7313	1_Active_Promoter
Brm_shNS_peak_11159	chr20	49548204	49548321	118	*	Promoter	AL034553.1	6918	2_Weak_Promoter
Brm_shNS_peak_1116	chr1	155658026	155658251	226	*	Promoter	YY1AP1	125	1_Active_Promoter
Brm_shNS_peak_11160	chr20	49574539	49574824	286	*	Promoter	DPM1	374	1_Active_Promoter
Brm_shNS_peak_11161	chr20	49574931	49575044	114	*	Promoter	DPM1	68	1_Active_Promoter
Brm_shNS_peak_11162	chr20	49575445	49575733	289	*	Promoter	RP5-955M13.4	40315	1_Active_Promoter
Brm_shNS_peak_11163	chr20	49575838	49575931	94	*	Promoter	RP5-955M13.4	40020	1_Active_Promoter
Brm_shNS_peak_11164	chr20	49640026	49640135	110	*	Promoter	RP4-811M8.1	74592	3_Poised_Promoter
Brm_shNS_peak_11165	chr20	50158857	50159011	155	*	Promoter	NFATC2	321	4_Strong_Enhancer
Brm_shNS_peak_11166	chr20	50159074	50159251	178	*	Promoter	NFATC2	93	2_Weak_Promoter
Brm_shNS_peak_11167	chr20	50179124	50179193	70	*	Promoter	NFATC2	7	2_Weak_Promoter
Brm_shNS_peak_11168	chr20	50361424	50361565	142	*	Intron	ATP9A	23370	4_Strong_Enhancer
Brm_shNS_peak_11169	chr20	50361655	50361724	70	*	Intron	ATP9A	23175	4_Strong_Enhancer
Brm_shNS_peak_1117	chr1	155670285	155670429	145	*	Intron	DAP3	9204	11_Weak_Txn
Brm_shNS_peak_11170	chr20	50383776	50383908	133	*	Intron	ATP9A	1022	2_Weak_Promoter
Brm_shNS_peak_11171	chr20	50384268	50384905	638	*	Promoter	ATP9A	278	1_Active_Promoter
Brm_shNS_peak_11172	chr20	50807885	50808086	202	*	Promoter	ZFP64	248	1_Active_Promoter
Brm_shNS_peak_11173	chr20	50808161	50808719	559	*	Promoter	ZFP64	82	1_Active_Promoter
Brm_shNS_peak_11174	chr20	52196778	52196857	80	*	Intron	ZNF217	2816	4_Strong_Enhancer
Brm_shNS_peak_11175	chr20	52208869	52209324	456	*	Intron	ZNF217	1279	1_Active_Promoter
Brm_shNS_peak_11176	chr20	52209405	52210902	1498	*	Promoter	ZNF217	222	1_Active_Promoter
Brm_shNS_peak_11177	chr20	52211175	52211370	196	*	Promoter	AC005808.3	13618	1_Active_Promoter
Brm_shNS_peak_11178	chr20	52740038	52740141	104	*	Distal	CYP24A1	33745	4_Strong_Enhancer
Brm_shNS_peak_11179	chr20	52749823	52749943	121	*	Distal	CYP24A1	23951	4_Strong_Enhancer
Brm_shNS_peak_1118	chr1	155670833	155670938	106	*	Intron	DAP3	8676	7_Weak_Enhancer
Brm_shNS_peak_11180	chr20	52789502	52789571	70	*	Promoter	CYP24A1	416	2_Weak_Promoter
Brm_shNS_peak_11181	chr20	52789649	52789798	150	*	Promoter	CYP24A1	229	2_Weak_Promoter
Brm_shNS_peak_11182	chr20	52790256	52790329	74	*	Promoter	CYP24A1	217	1_Active_Promoter
Brm_shNS_peak_11183	chr20	52824692	52824818	127	*	Promoter	PFDN4	81	1_Active_Promoter
Brm_shNS_peak_11184	chr20	54934084	54934341	258	*	Promoter	AURKA	32972	1_Active_Promoter
Brm_shNS_peak_11185	chr20	54934459	54934616	158	*	Promoter	AURKA	32647	1_Active_Promoter
Brm_shNS_peak_11186	chr20	54967119	54967206	88	*	Promoter	AURKA	22	1_Active_Promoter
Brm_shNS_peak_11187	chr20	54967790	54967884	95	*	Promoter	CASS4	19328	1_Active_Promoter
Brm_shNS_peak_11188	chr20	55926541	55926677	137	*	Promoter	RAE1	21	1_Active_Promoter
Brm_shNS_peak_11189	chr20	55964614	55964753	140	*	Intron	RBM38	1777	1_Active_Promoter
Brm_shNS_peak_1119	chr1	155715666	155715764	99	*	Promoter	GON4L	6275	1_Active_Promoter
Brm_shNS_peak_11190	chr20	56884314	56884624	311	*	Promoter	PPP4R1L	23	2_Weak_Promoter
Brm_shNS_peak_11191	chr20	56884884	56885137	254	*	Promoter	VAPB	79165	1_Active_Promoter
Brm_shNS_peak_11192	chr20	56885225	56885381	157	*	Promoter	VAPB	78872	1_Active_Promoter
Brm_shNS_peak_11193	chr20	56964263	56964839	577	*	Promoter	VAPB	41535	1_Active_Promoter
Brm_shNS_peak_11194	chr20	57225704	57225773	70	*	Promoter	STX16	568	2_Weak_Promoter
Brm_shNS_peak_11195	chr20	57225904	57226510	607	*	Promoter	STX16	99	1_Active_Promoter
Brm_shNS_peak_11196	chr20	57226575	57226709	135	*	Promoter	STX16	16	1_Active_Promoter
Brm_shNS_peak_11197	chr20	57227058	57227252	195	*	Promoter	STX16	0	1_Active_Promoter
Brm_shNS_peak_11198	chr20	57464234	57464603	370	*	Promoter	GNAS	1277	1_Active_Promoter
Brm_shNS_peak_11199	chr20	57464884	57465084	201	*	Promoter	GNAS	711	1_Active_Promoter
Brm_shNS_peak_112	chr1	1510108	1510204	97	*	Promoter	SSU72	90	1_Active_Promoter
Brm_shNS_peak_1120	chr1	155903930	155903999	70	*	Promoter	KIAA0907	197	1_Active_Promoter
Brm_shNS_peak_11200	chr20	57465453	57465537	85	*	Promoter	GNAS	200	1_Active_Promoter
Brm_shNS_peak_11201	chr20	57465605	57466097	493	*	Promoter	GNAS	503	1_Active_Promoter
Brm_shNS_peak_11202	chr20	57466205	57466378	174	*	Promoter	GNAS	63	1_Active_Promoter
Brm_shNS_peak_11203	chr20	57466451	57466520	70	*	Promoter	GNAS	283	1_Active_Promoter
Brm_shNS_peak_11204	chr20	57467106	57467515	410	*	Promoter	GNAS	75	1_Active_Promoter
Brm_shNS_peak_11205	chr20	57467624	57467783	160	*	Promoter	GNAS	2512	1_Active_Promoter
Brm_shNS_peak_11206	chr20	57556031	57556125	95	*	Promoter	NELFCD	182	1_Active_Promoter
Brm_shNS_peak_11207	chr20	57556415	57556548	134	*	Promoter	NELFCD	6281	1_Active_Promoter
Brm_shNS_peak_11208	chr20	57556701	57556848	148	*	Promoter	NELFCD	5988	1_Active_Promoter
Brm_shNS_peak_11209	chr20	57557127	57557230	104	*	Promoter	NELFCD	5584	2_Weak_Promoter
Brm_shNS_peak_1121	chr1	155904094	155904163	70	*	Promoter	KIAA0907	33	1_Active_Promoter
Brm_shNS_peak_11210	chr20	57606960	57607408	449	*	Promoter	ATP5E	160	1_Active_Promoter
Brm_shNS_peak_11211	chr20	57607689	57607817	129	*	Promoter	PRELID3B	10031	1_Active_Promoter
Brm_shNS_peak_11212	chr20	58509120	58509191	72	*	Promoter	PPP1R3D	6194	2_Weak_Promoter
Brm_shNS_peak_11213	chr20	58515422	58515708	287	*	Promoter	FAM217B	1611	1_Active_Promoter
Brm_shNS_peak_11214	chr20	60639329	60639628	300	*	Promoter	hsa-mir-3195	377	1_Active_Promoter
Brm_shNS_peak_11215	chr20	60641506	60641690	185	*	Promoter	RP11-11M20.4	285	1_Active_Promoter
Brm_shNS_peak_11216	chr20	60696653	60697133	481	*	Promoter	LSM14B	621	1_Active_Promoter
Brm_shNS_peak_11217	chr20	60697284	60697382	99	*	Promoter	LSM14B	181	2_Weak_Promoter
Brm_shNS_peak_11218	chr20	60697749	60697876	128	*	Promoter	LSM14B	393	1_Active_Promoter
Brm_shNS_peak_11219	chr20	60717595	60718070	476	*	Promoter	PSMA7	651	1_Active_Promoter
Brm_shNS_peak_1122	chr1	155947885	155947974	90	*	Promoter	ARHGEF2	19	1_Active_Promoter
Brm_shNS_peak_11220	chr20	60718235	60718385	151	*	Promoter	PSMA7	173	1_Active_Promoter
Brm_shNS_peak_11221	chr20	60719213	60719546	334	*	Promoter	SS18L1	17092	1_Active_Promoter
Brm_shNS_peak_11222	chr20	60757615	60757955	341	*	Promoter	MTG2	297	1_Active_Promoter
Brm_shNS_peak_11223	chr20	60758065	60758273	209	*	Promoter	MTG2	10415	1_Active_Promoter
Brm_shNS_peak_11224	chr20	60758351	60758452	102	*	Promoter	MTG2	10183	1_Active_Promoter
Brm_shNS_peak_11225	chr20	60813802	60813911	110	*	Promoter	OSBPL2	34506	2_Weak_Promoter
Brm_shNS_peak_11226	chr20	60813986	60814187	202	*	Promoter	OSBPL2	34276	1_Active_Promoter
Brm_shNS_peak_11227	chr20	60877303	60877710	408	*	Promoter	ADRM1	443	1_Active_Promoter
Brm_shNS_peak_11228	chr20	60878002	60878160	159	*	Promoter	ADRM1	230	2_Weak_Promoter
Brm_shNS_peak_11229	chr20	60878224	60879012	789	*	Promoter	ADRM1	594	1_Active_Promoter
Brm_shNS_peak_1123	chr1	156023773	156023894	122	*	Promoter	LAMTOR2	707	1_Active_Promoter
Brm_shNS_peak_11230	chr20	60879151	60880018	868	*	Promoter	RP11-157P1.4	1794	4_Strong_Enhancer
Brm_shNS_peak_11231	chr20	60884487	60884618	132	*	Promoter	LAMA5	913	10_Txn_Elongation
Brm_shNS_peak_11232	chr20	60884773	60884842	70	*	Promoter	LAMA5	658	10_Txn_Elongation
Brm_shNS_peak_11233	chr20	60893448	60893542	95	*	Promoter	LAMA5	670	10_Txn_Elongation
Brm_shNS_peak_11234	chr20	60930509	60930607	99	*	Intron	LAMA5	11765	9_Txn_Transition
Brm_shNS_peak_11235	chr20	60941519	60942141	623	*	Promoter	LAMA5	493	1_Active_Promoter
Brm_shNS_peak_11236	chr20	60942259	60942706	448	*	Promoter	RP5-908M14.9	19541	1_Active_Promoter
Brm_shNS_peak_11237	chr20	60942767	60943422	656	*	Promoter	RP5-908M14.9	18929	4_Strong_Enhancer
Brm_shNS_peak_11238	chr20	60943602	60943686	85	*	Distal	RP5-908M14.9	18379	1_Active_Promoter
Brm_shNS_peak_11239	chr20	60943840	60943936	97	*	Distal	RP5-908M14.9	18135	1_Active_Promoter
Brm_shNS_peak_1124	chr1	156052845	156052943	99	*	Promoter	LMNA	23552	1_Active_Promoter
Brm_shNS_peak_11240	chr20	60944107	60944310	204	*	Distal	RP5-908M14.9	17815	1_Active_Promoter
Brm_shNS_peak_11241	chr20	60947640	60947750	111	*	Distal	RP5-908M14.9	14328	6_Weak_Enhancer
Brm_shNS_peak_11242	chr20	60951047	60951123	77	*	Distal	RP5-908M14.9	10938	1_Active_Promoter
Brm_shNS_peak_11243	chr20	60951210	60951300	91	*	Distal	RP5-908M14.9	10768	4_Strong_Enhancer
Brm_shNS_peak_11244	chr20	60951448	60951642	195	*	Distal	RP5-908M14.9	10478	4_Strong_Enhancer
Brm_shNS_peak_11245	chr20	60961680	60961978	299	*	Promoter	RP5-908M14.9	194	1_Active_Promoter
Brm_shNS_peak_11246	chr20	60962180	60962657	478	*	Promoter	CABLES2	8966	1_Active_Promoter
Brm_shNS_peak_11247	chr20	60982514	60982583	70	*	Promoter	RBBP8NL	20038	2_Weak_Promoter
Brm_shNS_peak_11248	chr20	60982712	60982876	165	*	Promoter	RBBP8NL	19792	2_Weak_Promoter
Brm_shNS_peak_11249	chr20	61273270	61273698	429	*	Promoter	SLCO4A1	310	1_Active_Promoter
Brm_shNS_peak_1125	chr1	156084554	156084661	108	*	Promoter	LMNA	8323	1_Active_Promoter
Brm_shNS_peak_11250	chr20	61273781	61274496	716	*	Promoter	RP11-93B14.6	515	1_Active_Promoter
Brm_shNS_peak_11251	chr20	61297802	61297941	140	*	Promoter	SLCO4A1-AS1	100	4_Strong_Enhancer
Brm_shNS_peak_11252	chr20	61298031	61298113	83	*	Promoter	SLCO4A1-AS1	1	4_Strong_Enhancer
Brm_shNS_peak_11253	chr20	61298970	61299185	216	*	Promoter	SLCO4A1	13	4_Strong_Enhancer
Brm_shNS_peak_11254	chr20	61425853	61426083	231	*	Distal	MRGBP	1834	2_Weak_Promoter
Brm_shNS_peak_11255	chr20	61426152	61426270	119	*	Distal	MRGBP	1591	1_Active_Promoter
Brm_shNS_peak_11256	chr20	61426358	61426482	125	*	Distal	MRGBP	1382	1_Active_Promoter
Brm_shNS_peak_11257	chr20	61426581	61427116	536	*	Promoter	MRGBP	954	1_Active_Promoter
Brm_shNS_peak_11258	chr20	61436096	61436416	321	*	Promoter	OGFR-AS1	680	1_Active_Promoter
Brm_shNS_peak_11259	chr20	61436518	61437056	539	*	Promoter	OGFR-AS1	149	1_Active_Promoter
Brm_shNS_peak_1126	chr1	156084828	156085026	199	*	Promoter	LMNA	8003	1_Active_Promoter
Brm_shNS_peak_11260	chr20	61437114	61437231	118	*	Promoter	OGFR	63	1_Active_Promoter
Brm_shNS_peak_11261	chr20	61437487	61437573	87	*	Promoter	OGFR	1092	1_Active_Promoter
Brm_shNS_peak_11262	chr20	61444210	61444327	118	*	Exon	COL9A3	3325	10_Txn_Elongation
Brm_shNS_peak_11263	chr20	61447608	61447728	121	*	Promoter	COL9A3	743	4_Strong_Enhancer
Brm_shNS_peak_11264	chr20	61447801	61447923	123	*	Promoter	COL9A3	549	4_Strong_Enhancer
Brm_shNS_peak_11265	chr20	61448595	61448697	103	*	Promoter	COL9A3	146	1_Active_Promoter
Brm_shNS_peak_11266	chr20	61448772	61449067	296	*	Promoter	COL9A3	241	1_Active_Promoter
Brm_shNS_peak_11267	chr20	61449477	61449569	93	*	Promoter	COL9A3	6248	1_Active_Promoter
Brm_shNS_peak_11268	chr20	61449753	61449822	70	*	Promoter	COL9A3	5984	1_Active_Promoter
Brm_shNS_peak_11269	chr20	61455248	61455365	118	*	Promoter	COL9A3	465	4_Strong_Enhancer
Brm_shNS_peak_1127	chr1	156085100	156085235	136	*	Promoter	LMNA	7763	1_Active_Promoter
Brm_shNS_peak_11270	chr20	61455678	61455751	74	*	Promoter	COL9A3	57	4_Strong_Enhancer
Brm_shNS_peak_11271	chr20	61456268	61456681	414	*	Promoter	COL9A3	6015	6_Weak_Enhancer
Brm_shNS_peak_11272	chr20	61491963	61492152	190	*	Intron	TCFL5	1055	2_Weak_Promoter
Brm_shNS_peak_11273	chr20	61493546	61493628	83	*	Promoter	ARF4P2	10838	2_Weak_Promoter
Brm_shNS_peak_11274	chr20	61556975	61557243	269	*	Promoter	DIDO1	709	1_Active_Promoter
Brm_shNS_peak_11275	chr20	61557310	61557498	189	*	Promoter	DIDO1	414	1_Active_Promoter
Brm_shNS_peak_11276	chr20	61557696	61557982	287	*	Promoter	DIDO1	13	1_Active_Promoter
Brm_shNS_peak_11277	chr20	61560504	61560620	117	*	Promoter	RP4-563E14.1	84	2_Weak_Promoter
Brm_shNS_peak_11278	chr20	61560702	61560849	148	*	Promoter	DIDO1	8526	2_Weak_Promoter
Brm_shNS_peak_11279	chr20	61568022	61568091	70	*	Intron	DIDO1	1245	1_Active_Promoter
Brm_shNS_peak_1128	chr1	156085593	156085668	76	*	Intron	LMNA	7300	1_Active_Promoter
Brm_shNS_peak_11280	chr20	61568183	61568295	113	*	Intron	DIDO1	1062	1_Active_Promoter
Brm_shNS_peak_11281	chr20	61568599	61569351	753	*	Promoter	DIDO1	326	1_Active_Promoter
Brm_shNS_peak_11282	chr20	61569417	61569673	257	*	Promoter	SLC17A9	14451	1_Active_Promoter
Brm_shNS_peak_11283	chr20	61569906	61569982	77	*	Promoter	SLC17A9	14052	1_Active_Promoter
Brm_shNS_peak_11284	chr20	61570114	61570274	161	*	Promoter	SLC17A9	13802	1_Active_Promoter
Brm_shNS_peak_11285	chr20	61570344	61570443	100	*	Promoter	SLC17A9	13603	1_Active_Promoter
Brm_shNS_peak_11286	chr20	61584060	61584190	131	*	Promoter	SLC17A9	270	1_Active_Promoter
Brm_shNS_peak_11287	chr20	61584291	61585616	1326	*	Promoter	SLC17A9	8678	1_Active_Promoter
Brm_shNS_peak_11288	chr20	61585801	61586292	492	*	Intron	SLC17A9	7585	4_Strong_Enhancer
Brm_shNS_peak_11289	chr20	61586379	61586481	103	*	Intron	SLC17A9	7201	4_Strong_Enhancer
Brm_shNS_peak_11290	chr20	61586702	61586956	255	*	Intron	SLC17A9	6802	4_Strong_Enhancer
Brm_shNS_peak_11291	chr20	61587229	61587484	256	*	Intron	SLC17A9	6275	4_Strong_Enhancer
Brm_shNS_peak_11292	chr20	61587593	61587748	156	*	Intron	SLC17A9	5961	4_Strong_Enhancer
Brm_shNS_peak_11293	chr20	61636951	61637065	115	*	Distal	BHLHE23	1376	12_Repressed
Brm_shNS_peak_11294	chr20	61637168	61637258	91	*	Distal	BHLHE23	1171	12_Repressed
Brm_shNS_peak_11295	chr20	61637471	61637577	107	*	Promoter	BHLHE23	860	12_Repressed
Brm_shNS_peak_11296	chr20	61660346	61660527	182	*	Intron	LINC00029	7266	12_Repressed
Brm_shNS_peak_11297	chr20	61733630	61733927	298	*	Promoter	RP5-963E22.5	27030	3_Poised_Promoter
Brm_shNS_peak_11298	chr20	61734596	61734762	167	*	Intron	RP5-963E22.5	26129	12_Repressed
Brm_shNS_peak_11299	chr20	61734828	61734933	106	*	Intron	RP5-963E22.5	25928	12_Repressed
Brm_shNS_peak_113	chr1	1535050	1535119	70	*	Promoter	C1orf233	389	2_Weak_Promoter
Brm_shNS_peak_1130	chr1	156215647	156215743	97	*	Exon	PAQR6	2107	2_Weak_Promoter
Brm_shNS_peak_11300	chr20	61808968	61809198	231	*	Promoter	MIR124-3	766	12_Repressed
Brm_shNS_peak_11301	chr20	61809638	61809731	94	*	Promoter	MIR124-3	165	12_Repressed
Brm_shNS_peak_11302	chr20	61846862	61847299	438	*	Promoter	YTHDF1	408	1_Active_Promoter
Brm_shNS_peak_11303	chr20	61847674	61848047	374	*	Promoter	RP5-963E22.6	1530	1_Active_Promoter
Brm_shNS_peak_11304	chr20	61904156	61904359	204	*	Promoter	ARFGAP1	296	1_Active_Promoter
Brm_shNS_peak_11305	chr20	61904421	61904729	309	*	Promoter	ARFGAP1	92	1_Active_Promoter
Brm_shNS_peak_11306	chr20	62063878	62064109	232	*	Intron	KCNQ2	2087	12_Repressed
Brm_shNS_peak_11307	chr20	62151392	62151512	121	*	Promoter	PPDPF	622	2_Weak_Promoter
Brm_shNS_peak_11308	chr20	62168947	62169137	191	*	Promoter	RP4-697K14.15	5719	2_Weak_Promoter
Brm_shNS_peak_11309	chr20	62257416	62257641	226	*	Promoter	GMEB2	863	4_Strong_Enhancer
Brm_shNS_peak_1131	chr1	156252448	156252620	173	*	Promoter	SMG5	79	1_Active_Promoter
Brm_shNS_peak_11310	chr20	62257704	62258115	412	*	Promoter	GMEB2	482	1_Active_Promoter
Brm_shNS_peak_11311	chr20	62258526	62259140	615	*	Promoter	STMN3	24911	1_Active_Promoter
Brm_shNS_peak_11312	chr20	62259648	62259943	296	*	Exon	STMN3	23949	4_Strong_Enhancer
Brm_shNS_peak_11313	chr20	62272624	62272732	109	*	Exon	STMN3	11066	11_Weak_Txn
Brm_shNS_peak_11314	chr20	62283608	62284446	839	*	Promoter	STMN3	89	2_Weak_Promoter
Brm_shNS_peak_11315	chr20	62289224	62289361	138	*	Promoter	RTEL1	349	1_Active_Promoter
Brm_shNS_peak_11316	chr20	62289438	62289518	81	*	Promoter	RTEL1	163	1_Active_Promoter
Brm_shNS_peak_11317	chr20	62289587	62289837	251	*	Promoter	RTEL1	0	1_Active_Promoter
Brm_shNS_peak_11318	chr20	62290237	62290334	98	*	Promoter	RTEL1-TNFRSF6B	365	1_Active_Promoter
Brm_shNS_peak_11319	chr20	62326466	62326595	130	*	Exon	TNFRSF6B	1488	10_Txn_Elongation
Brm_shNS_peak_1132	chr1	156307112	156307187	76	*	Promoter	CCT3	845	1_Active_Promoter
Brm_shNS_peak_11320	chr20	62328020	62328464	445	*	Promoter	ARFRP1	3408	2_Weak_Promoter
Brm_shNS_peak_11321	chr20	62328789	62328899	111	*	Promoter	ARFRP1	2806	2_Weak_Promoter
Brm_shNS_peak_11322	chr20	62338391	62338498	108	*	Promoter	ZGPAT	370	1_Active_Promoter
Brm_shNS_peak_11323	chr20	62338708	62339300	593	*	Promoter	ARFRP1	3	1_Active_Promoter
Brm_shNS_peak_11324	chr20	62339364	62339570	207	*	Promoter	RP4-583P15.15	746	1_Active_Promoter
Brm_shNS_peak_11325	chr20	62339727	62340098	372	*	Promoter	RP4-583P15.15	301	1_Active_Promoter
Brm_shNS_peak_11326	chr20	62357776	62357845	70	*	Intron	RP4-583P15.16	3916	4_Strong_Enhancer
Brm_shNS_peak_11327	chr20	62367042	62367199	158	*	Promoter	LIME1	512	4_Strong_Enhancer
Brm_shNS_peak_11328	chr20	62367317	62367418	102	*	Promoter	LIME1	265	4_Strong_Enhancer
Brm_shNS_peak_11329	chr20	62368188	62368258	71	*	Promoter	LIME1	411	4_Strong_Enhancer
Brm_shNS_peak_1133	chr1	156307849	156307927	79	*	Promoter	CCT3	106	1_Active_Promoter
Brm_shNS_peak_11330	chr20	62368639	62368708	70	*	Promoter	LIME1	176	4_Strong_Enhancer
Brm_shNS_peak_11331	chr20	62368801	62370905	2105	*	Promoter	SLC2A4RG	1358	1_Active_Promoter
Brm_shNS_peak_11332	chr20	62371625	62372571	947	*	Promoter	SLC2A4RG	504	1_Active_Promoter
Brm_shNS_peak_11333	chr20	62372640	62372757	118	*	Promoter	SLC2A4RG	56	4_Strong_Enhancer
Brm_shNS_peak_11334	chr20	62372870	62373265	396	*	Promoter	SLC2A4RG	198	4_Strong_Enhancer
Brm_shNS_peak_11335	chr20	62373521	62373597	77	*	Promoter	SLC2A4RG	319	2_Weak_Promoter
Brm_shNS_peak_11336	chr20	62374224	62374311	88	*	Promoter	RP4-583P15.10	1772	9_Txn_Transition
Brm_shNS_peak_11337	chr20	62374596	62374666	71	*	Promoter	RP4-583P15.10	1408	9_Txn_Transition
Brm_shNS_peak_11338	chr20	62377911	62377988	78	*	Exon	ZBTB46	29363	2_Weak_Promoter
Brm_shNS_peak_11339	chr20	62378055	62378252	198	*	Exon	ZBTB46	29159	6_Weak_Enhancer
Brm_shNS_peak_1134	chr1	156358033	156358122	90	*	Promoter	C1orf61	19803	2_Weak_Promoter
Brm_shNS_peak_11340	chr20	62378319	62378389	71	*	Exon	ZBTB46	28958	6_Weak_Enhancer
Brm_shNS_peak_11341	chr20	62383201	62383273	73	*	Intron	ZBTB46	24075	11_Weak_Txn
Brm_shNS_peak_11342	chr20	62463144	62463712	569	*	Promoter	C20orf181	11837	2_Weak_Promoter
Brm_shNS_peak_11343	chr20	62463783	62463961	179	*	Distal	C20orf181	11393	2_Weak_Promoter
Brm_shNS_peak_11344	chr20	62466610	62466716	107	*	Distal	C20orf181	8602	6_Weak_Enhancer
Brm_shNS_peak_11345	chr20	62466792	62466922	131	*	Distal	C20orf181	8408	6_Weak_Enhancer
Brm_shNS_peak_11346	chr20	62477861	62477949	89	*	Distal	ABHD16B	14943	2_Weak_Promoter
Brm_shNS_peak_11347	chr20	62486825	62486981	157	*	Distal	ABHD16B	5945	2_Weak_Promoter
Brm_shNS_peak_11348	chr20	62489857	62489954	98	*	Distal	ABHD16B	2943	2_Weak_Promoter
Brm_shNS_peak_11349	chr20	62495538	62495631	94	*	Promoter	RP4-591C20.9	59	1_Active_Promoter
Brm_shNS_peak_1135	chr1	156470451	156470546	96	*	Promoter	MEF2D	44	1_Active_Promoter
Brm_shNS_peak_11350	chr20	62495846	62495942	97	*	Promoter	TPD52L2	684	1_Active_Promoter
Brm_shNS_peak_11351	chr20	62496018	62496132	115	*	Promoter	TPD52L2	503	1_Active_Promoter
Brm_shNS_peak_11352	chr20	62496198	62496366	169	*	Promoter	TPD52L2	296	1_Active_Promoter
Brm_shNS_peak_11353	chr20	62496613	62496845	233	*	Promoter	TPD52L2	21503	1_Active_Promoter
Brm_shNS_peak_11354	chr20	62496920	62497285	366	*	Promoter	TPD52L2	21130	1_Active_Promoter
Brm_shNS_peak_11355	chr20	62525742	62525827	86	*	Promoter	DNAJC5	748	2_Weak_Promoter
Brm_shNS_peak_11356	chr20	62526037	62526220	184	*	Promoter	DNAJC5	404	2_Weak_Promoter
Brm_shNS_peak_11357	chr20	62569717	62569795	79	*	Distal	MIR1914	3138	9_Txn_Transition
Brm_shNS_peak_11358	chr20	62573636	62573776	141	*	Promoter	MIR647	370	9_Txn_Transition
Brm_shNS_peak_11359	chr20	62577848	62577919	72	*	Promoter	UCKL1	110	9_Txn_Transition
Brm_shNS_peak_1136	chr1	156470724	156470972	249	*	Promoter	RP11-284F21.8	8795	1_Active_Promoter
Brm_shNS_peak_11360	chr20	62579962	62580113	152	*	Intron	UCKL1	2439	4_Strong_Enhancer
Brm_shNS_peak_11361	chr20	62580172	62580274	103	*	Intron	UCKL1	2253	4_Strong_Enhancer
Brm_shNS_peak_11362	chr20	62580630	62581032	403	*	Intron	UCKL1	1645	4_Strong_Enhancer
Brm_shNS_peak_11363	chr20	62586630	62587812	1183	*	Promoter	UCKL1	470	1_Active_Promoter
Brm_shNS_peak_11364	chr20	62588106	62588178	73	*	Promoter	ZNF512B	13073	1_Active_Promoter
Brm_shNS_peak_11365	chr20	62588590	62588716	127	*	Promoter	ZNF512B	12562	4_Strong_Enhancer
Brm_shNS_peak_11366	chr20	62600287	62600361	75	*	Promoter	ZNF512B	891	4_Strong_Enhancer
Brm_shNS_peak_11367	chr20	62600525	62600944	420	*	Promoter	ZNF512B	481	1_Active_Promoter
Brm_shNS_peak_11368	chr20	62601344	62601900	557	*	Promoter	SAMD10	9370	2_Weak_Promoter
Brm_shNS_peak_11369	chr20	62610096	62610483	388	*	Promoter	SAMD10	703	4_Strong_Enhancer
Brm_shNS_peak_1137	chr1	156471041	156471190	150	*	Promoter	RP11-284F21.8	8528	1_Active_Promoter
Brm_shNS_peak_11370	chr20	62610733	62610805	73	*	Promoter	SAMD10	223	1_Active_Promoter
Brm_shNS_peak_11371	chr20	62612546	62612858	313	*	Promoter	LINC00176	52992	1_Active_Promoter
Brm_shNS_peak_11372	chr20	62655197	62655327	131	*	Intron	LINC00176	10432	4_Strong_Enhancer
Brm_shNS_peak_11373	chr20	62655874	62656094	221	*	Exon	LINC00176	9710	4_Strong_Enhancer
Brm_shNS_peak_11374	chr20	62667247	62667399	153	*	Promoter	LINC00176	2159	4_Strong_Enhancer
Brm_shNS_peak_11375	chr20	62667600	62667763	164	*	Promoter	LINC00176	1801	4_Strong_Enhancer
Brm_shNS_peak_11376	chr20	62667917	62667996	80	*	Promoter	LINC00176	1526	4_Strong_Enhancer
Brm_shNS_peak_11377	chr20	62670038	62670162	125	*	Promoter	ZNF512B	10008	7_Weak_Enhancer
Brm_shNS_peak_11378	chr20	62670236	62670322	87	*	Promoter	ZNF512B	9829	7_Weak_Enhancer
Brm_shNS_peak_11379	chr20	62670667	62670740	74	*	Promoter	ZNF512B	9405	4_Strong_Enhancer
Brm_shNS_peak_1138	chr1	156698305	156698505	201	*	Promoter	ISG20L2	183	1_Active_Promoter
Brm_shNS_peak_11380	chr20	62670826	62671023	198	*	Promoter	ZNF512B	9184	4_Strong_Enhancer
Brm_shNS_peak_11381	chr20	62672940	62673088	149	*	Intron	ZNF512B	7094	4_Strong_Enhancer
Brm_shNS_peak_11382	chr20	62673188	62673265	78	*	Intron	ZNF512B	6882	1_Active_Promoter
Brm_shNS_peak_11383	chr20	62673324	62674125	802	*	Intron	ZNF512B	6384	1_Active_Promoter
Brm_shNS_peak_11384	chr20	62674401	62674519	119	*	Intron	ZNF512B	5648	6_Weak_Enhancer
Brm_shNS_peak_11385	chr20	62680235	62680373	139	*	Promoter	SOX18	687	2_Weak_Promoter
Brm_shNS_peak_11386	chr20	62681329	62681484	156	*	Promoter	RP13-152O15.5	6747	1_Active_Promoter
Brm_shNS_peak_11387	chr20	62681648	62681749	102	*	Promoter	RP13-152O15.5	6455	4_Strong_Enhancer
Brm_shNS_peak_11388	chr20	62681846	62681961	116	*	Promoter	RP13-152O15.5	6250	4_Strong_Enhancer
Brm_shNS_peak_11389	chr20	62685645	62685735	91	*	Intron	RP13-152O15.5	2463	4_Strong_Enhancer
Brm_shNS_peak_1139	chr1	156721969	156722078	110	*	Promoter	HDGF	0	1_Active_Promoter
Brm_shNS_peak_11390	chr20	62686816	62687021	206	*	Intron	RP13-152O15.5	1235	4_Strong_Enhancer
Brm_shNS_peak_11391	chr20	62687093	62687360	268	*	Promoter	RP13-152O15.5	927	4_Strong_Enhancer
Brm_shNS_peak_11392	chr20	62687441	62687993	553	*	Promoter	RP13-152O15.5	436	4_Strong_Enhancer
Brm_shNS_peak_11393	chr20	62688326	62688415	90	*	Promoter	TCEA2	273	4_Strong_Enhancer
Brm_shNS_peak_11394	chr20	62688500	62688670	171	*	Promoter	TCEA2	58	4_Strong_Enhancer
Brm_shNS_peak_11395	chr20	62688731	62688863	133	*	Promoter	TCEA2	5697	4_Strong_Enhancer
Brm_shNS_peak_11396	chr20	62688971	62689215	245	*	Promoter	TCEA2	5401	4_Strong_Enhancer
Brm_shNS_peak_11397	chr20	62694740	62694996	257	*	Promoter	TCEA2	569	1_Active_Promoter
Brm_shNS_peak_11398	chr20	62710636	62710726	91	*	Promoter	RGS19	94	2_Weak_Promoter
Brm_shNS_peak_11399	chr20	62710793	62711055	263	*	Promoter	RGS19	237	1_Active_Promoter
Brm_shNS_peak_114	chr1	1550920	1551197	278	*	Promoter	RP11-345P4.9	114	1_Active_Promoter
Brm_shNS_peak_1140	chr1	156737371	156737692	322	*	Promoter	PRCC	19133	1_Active_Promoter
Brm_shNS_peak_11400	chr20	62711120	62711209	90	*	Promoter	RGS19	0	1_Active_Promoter
Brm_shNS_peak_11401	chr20	62714922	62715002	81	*	Promoter	LKAAEAR1	747	2_Weak_Promoter
Brm_shNS_peak_11402	chr20	62715078	62715564	487	*	Promoter	LKAAEAR1	388	2_Weak_Promoter
Brm_shNS_peak_11403	chr20	62715684	62715797	114	*	Promoter	OPRL1	626	3_Poised_Promoter
Brm_shNS_peak_11404	chr20	62818245	62818565	321	*	Intron	PCMTD2	68640	12_Repressed
Brm_shNS_peak_11405	chr20	62818627	62818747	121	*	Intron	PCMTD2	68358	12_Repressed
Brm_shNS_peak_11406	chr20	62818833	62819044	212	*	Intron	PCMTD2	68107	7_Weak_Enhancer
Brm_shNS_peak_11407	chr20	62866183	62866271	89	*	Intron	PCMTD2	20818	4_Strong_Enhancer
Brm_shNS_peak_11408	chr20	62866930	62867047	118	*	Intron	PCMTD2	20057	7_Weak_Enhancer
Brm_shNS_peak_11409	chr20	62867523	62867772	250	*	Intron	PCMTD2	19398	4_Strong_Enhancer
Brm_shNS_peak_1141	chr1	157015373	157015625	253	*	Promoter	RP11-110J1.2	15052	1_Active_Promoter
Brm_shNS_peak_11410	chr20	62886654	62887013	360	*	Promoter	PCMTD2	212	1_Active_Promoter
Brm_shNS_peak_11411	chr20	62887137	62887296	160	*	Promoter	PCMTD2	720	1_Active_Promoter
Brm_shNS_peak_11412	chr20	62887375	62887450	76	*	Promoter	PCMTD2	524	1_Active_Promoter
Brm_shNS_peak_11416	chr20	62958951	62959326	376	*	Promoter	RP11-476I15.6	184	14_Repetitive/CNV
Brm_shNS_peak_1142	chr1	157015695	157015858	164	*	Promoter	RP11-110J1.2	14775	1_Active_Promoter
Brm_shNS_peak_1143	chr1	157015972	157016235	264	*	Promoter	RP11-110J1.2	14448	1_Active_Promoter
Brm_shNS_peak_1144	chr1	157108037	157108135	99	*	Promoter	ETV3	38	1_Active_Promoter
Brm_shNS_peak_1145	chr1	157108241	157108503	263	*	Promoter	RP11-71G12.1	46803	1_Active_Promoter
Brm_shNS_peak_11455	chr21	11109169	11109331	163	*	Distal	RP11-589M2.1	5560	14_Repetitive/CNV
Brm_shNS_peak_11456	chr21	11109927	11109996	70	*	Distal	RP11-589M2.1	4849	14_Repetitive/CNV
Brm_shNS_peak_11457	chr21	11168566	11168792	227	*	Distal	AP003900.6	1038	11_Weak_Txn
Brm_shNS_peak_11458	chr21	11169057	11169199	143	*	Promoter	AP003900.6	589	11_Weak_Txn
Brm_shNS_peak_11459	chr21	11169477	11169582	106	*	Promoter	AP003900.6	188	6_Weak_Enhancer
Brm_shNS_peak_1146	chr1	160068243	160068341	99	*	Promoter	IGSF8	184	2_Weak_Promoter
Brm_shNS_peak_11460	chr21	11169854	11169999	146	*	Promoter	EIF3FP1	11796	11_Weak_Txn
Brm_shNS_peak_11461	chr21	16436193	16436842	650	*	Promoter	NRIP1	606	1_Active_Promoter
Brm_shNS_peak_11462	chr21	16436901	16437079	179	*	Promoter	NRIP1	133	1_Active_Promoter
Brm_shNS_peak_11463	chr21	16437745	16437835	91	*	Promoter	AF127577.12	1598	1_Active_Promoter
Brm_shNS_peak_11464	chr21	17102190	17102322	133	*	Promoter	USP25	85	6_Weak_Enhancer
Brm_shNS_peak_11465	chr21	17102501	17102582	82	*	Promoter	RBPMSLP	14855	1_Active_Promoter
Brm_shNS_peak_11466	chr21	17102665	17102734	70	*	Promoter	RBPMSLP	14697	1_Active_Promoter
Brm_shNS_peak_11467	chr21	17102830	17102996	167	*	Promoter	RBPMSLP	14483	1_Active_Promoter
Brm_shNS_peak_11468	chr21	18827084	18827200	117	*	Distal	RPL39P40	45997	1_Active_Promoter
Brm_shNS_peak_11469	chr21	18885013	18885168	156	*	Promoter	CXADR	271	1_Active_Promoter
Brm_shNS_peak_1147	chr1	160231669	160232027	359	*	Promoter	DCAF8	346	1_Active_Promoter
Brm_shNS_peak_11470	chr21	18885258	18885538	281	*	Promoter	CXADR	47	1_Active_Promoter
Brm_shNS_peak_11471	chr21	18885596	18885821	226	*	Promoter	BTF3L4P1	5600	1_Active_Promoter
Brm_shNS_peak_11472	chr21	18984264	18984400	137	*	Promoter	BTG3	827	1_Active_Promoter
Brm_shNS_peak_11473	chr21	18984502	18985386	885	*	Promoter	BTG3	215	2_Weak_Promoter
Brm_shNS_peak_11474	chr21	18985516	18985662	147	*	Promoter	AP000432.2	47110	2_Weak_Promoter
Brm_shNS_peak_11475	chr21	19191300	19191665	366	*	Promoter	C21orf91	179	1_Active_Promoter
Brm_shNS_peak_11476	chr21	22370499	22370610	112	*	Promoter	NCAM2	76	3_Poised_Promoter
Brm_shNS_peak_11477	chr21	26979429	26979509	81	*	Promoter	MRPL39	324	1_Active_Promoter
Brm_shNS_peak_11478	chr21	26979584	26980116	533	*	Promoter	JAM2	31731	1_Active_Promoter
Brm_shNS_peak_11479	chr21	27106810	27106926	117	*	Promoter	GABPA	10	1_Active_Promoter
Brm_shNS_peak_1148	chr1	160232120	160232220	101	*	Promoter	DCAF8	24	1_Active_Promoter
Brm_shNS_peak_11480	chr21	27107055	27107215	161	*	Promoter	ATP5J	77	1_Active_Promoter
Brm_shNS_peak_11481	chr21	27107635	27107986	352	*	Promoter	ATP5J	137	1_Active_Promoter
Brm_shNS_peak_11482	chr21	27541782	27541882	101	*	Promoter	APP	1137	1_Active_Promoter
Brm_shNS_peak_11483	chr21	27542866	27543067	202	*	Promoter	APP	3	2_Weak_Promoter
Brm_shNS_peak_11484	chr21	28216962	28217059	98	*	Promoter	ADAMTS1	715	2_Weak_Promoter
Brm_shNS_peak_11485	chr21	30445512	30445686	175	*	Promoter	CCT8	70	1_Active_Promoter
Brm_shNS_peak_11486	chr21	30671150	30671501	352	*	Promoter	BACH1	409	1_Active_Promoter
Brm_shNS_peak_11487	chr21	30671594	30671686	93	*	Promoter	BACH1	94	1_Active_Promoter
Brm_shNS_peak_11488	chr21	33032014	33032153	140	*	Promoter	SNORA81	4533	1_Active_Promoter
Brm_shNS_peak_11489	chr21	33103518	33103673	156	*	Promoter	SCAF4	676	1_Active_Promoter
Brm_shNS_peak_1149	chr1	160313317	160313387	71	*	Promoter	NCSTN	97	1_Active_Promoter
Brm_shNS_peak_11490	chr21	33103812	33104374	563	*	Promoter	SCAF4	178	1_Active_Promoter
Brm_shNS_peak_11491	chr21	33104566	33104863	298	*	Promoter	AP000255.6	3328	1_Active_Promoter
Brm_shNS_peak_11492	chr21	33245478	33245855	378	*	Promoter	HUNK	51195	2_Weak_Promoter
Brm_shNS_peak_11493	chr21	33246189	33246318	130	*	Promoter	HUNK	50608	1_Active_Promoter
Brm_shNS_peak_11494	chr21	33246394	33246616	223	*	Promoter	HUNK	50356	2_Weak_Promoter
Brm_shNS_peak_11495	chr21	33784687	33784927	241	*	Promoter	EVA1C	51	2_Weak_Promoter
Brm_shNS_peak_11496	chr21	33785002	33785207	206	*	Promoter	EVA1C	15535	2_Weak_Promoter
Brm_shNS_peak_11497	chr21	33941867	33941966	100	*	Distal	LINC00846	6272	1_Active_Promoter
Brm_shNS_peak_11498	chr21	33984454	33984635	182	*	Promoter	AP000275.65	44	1_Active_Promoter
Brm_shNS_peak_11499	chr21	33984719	33985141	423	*	Promoter	C21orf59	243	1_Active_Promoter
Brm_shNS_peak_115	chr1	1551583	1551736	154	*	Promoter	MIB2	28	1_Active_Promoter
Brm_shNS_peak_1150	chr1	161068243	161068380	138	*	Promoter	KLHDC9	984	1_Active_Promoter
Brm_shNS_peak_11500	chr21	34100103	34100255	153	*	Promoter	SYNJ1	29	1_Active_Promoter
Brm_shNS_peak_11501	chr21	34100658	34100740	83	*	Promoter	PAXBP1-AS1	1961	1_Active_Promoter
Brm_shNS_peak_11502	chr21	34143844	34143945	102	*	Promoter	PAXBP1	82	1_Active_Promoter
Brm_shNS_peak_11503	chr21	34442846	34442991	146	*	Promoter	OLIG1	350	12_Repressed
Brm_shNS_peak_11504	chr21	34602518	34602615	98	*	Promoter	IFNAR2	145	1_Active_Promoter
Brm_shNS_peak_11505	chr21	34775796	34775965	170	*	Promoter	IFNGR2	28743	1_Active_Promoter
Brm_shNS_peak_11506	chr21	34776444	34776524	81	*	Promoter	IFNGR2	28139	1_Active_Promoter
Brm_shNS_peak_11507	chr21	34851813	34852042	230	*	Promoter	TMEM50B	313	1_Active_Promoter
Brm_shNS_peak_11508	chr21	34852112	34852258	147	*	Promoter	TMEM50B	55	1_Active_Promoter
Brm_shNS_peak_11509	chr21	34914226	34914299	74	*	Promoter	GART	120	1_Active_Promoter
Brm_shNS_peak_1151	chr1	161102218	161102522	305	*	Promoter	DEDD	5	1_Active_Promoter
Brm_shNS_peak_11510	chr21	34914993	34915084	92	*	Promoter	GART	58	1_Active_Promoter
Brm_shNS_peak_11511	chr21	34915385	34915569	185	*	Promoter	GART	317	1_Active_Promoter
Brm_shNS_peak_11512	chr21	34923435	34923533	99	*	Exon	SON	1067	9_Txn_Transition
Brm_shNS_peak_11513	chr21	34960384	34960562	179	*	Promoter	DONSON	464	1_Active_Promoter
Brm_shNS_peak_11514	chr21	34960715	34960912	198	*	Promoter	DONSON	124	1_Active_Promoter
Brm_shNS_peak_11515	chr21	35014827	35015321	495	*	Promoter	CRYZL1	1155	1_Active_Promoter
Brm_shNS_peak_11516	chr21	35574496	35574631	136	*	Intron	AP000318.2	2790	1_Active_Promoter
Brm_shNS_peak_11517	chr21	35747925	35748077	153	*	Promoter	SMIM11B	3723	1_Active_Promoter
Brm_shNS_peak_11518	chr21	36259069	36259388	320	*	Promoter	RUNX1	249	1_Active_Promoter
Brm_shNS_peak_11519	chr21	36260628	36260836	209	*	Promoter	RUNX1	252	1_Active_Promoter
Brm_shNS_peak_1152	chr1	161124145	161124238	94	*	Promoter	RP11-297K8.2	4945	1_Active_Promoter
Brm_shNS_peak_11520	chr21	36260915	36260984	70	*	Promoter	RUNX1	35	2_Weak_Promoter
Brm_shNS_peak_11521	chr21	36261184	36262689	1506	*	Promoter	RUNX1	148	1_Active_Promoter
Brm_shNS_peak_11522	chr21	37529082	37529337	256	*	Promoter	DOPEY2	7621	1_Active_Promoter
Brm_shNS_peak_11523	chr21	37529433	37529780	348	*	Promoter	DOPEY2	7224	2_Weak_Promoter
Brm_shNS_peak_11524	chr21	37692563	37692935	373	*	Promoter	AP000692.10	216	1_Active_Promoter
Brm_shNS_peak_11525	chr21	37757761	37757909	149	*	Promoter	CHAF1B	520	1_Active_Promoter
Brm_shNS_peak_11526	chr21	37757971	37758061	91	*	Promoter	CHAF1B	339	1_Active_Promoter
Brm_shNS_peak_11527	chr21	38070886	38071074	189	*	Promoter	SIM2	450	2_Weak_Promoter
Brm_shNS_peak_11528	chr21	38071131	38071285	155	*	Promoter	SIM2	222	2_Weak_Promoter
Brm_shNS_peak_11529	chr21	38071395	38071512	118	*	Promoter	AP000697.6	2408	2_Weak_Promoter
Brm_shNS_peak_1153	chr1	161129536	161129605	70	*	Promoter	USP21	961	1_Active_Promoter
Brm_shNS_peak_11530	chr21	38071629	38071737	109	*	Promoter	AP000697.6	2178	2_Weak_Promoter
Brm_shNS_peak_11531	chr21	38338477	38338757	281	*	Promoter	HLCS	153	1_Active_Promoter
Brm_shNS_peak_11532	chr21	38361965	38362252	288	*	Promoter	HLCS	413	1_Active_Promoter
Brm_shNS_peak_11533	chr21	38362380	38362656	277	*	Promoter	HLCS	3	4_Strong_Enhancer
Brm_shNS_peak_11534	chr21	38444830	38445322	493	*	Promoter	PIGP	32	1_Active_Promoter
Brm_shNS_peak_11535	chr21	38445581	38445787	207	*	Promoter	TTC3	8209	1_Active_Promoter
Brm_shNS_peak_11536	chr21	38445868	38446331	464	*	Promoter	TTC3	7794	1_Active_Promoter
Brm_shNS_peak_11537	chr21	38593067	38593175	109	*	Promoter	AP001432.14	596	1_Active_Promoter
Brm_shNS_peak_11538	chr21	38630173	38630331	159	*	Intron	DSCR3	9199	1_Active_Promoter
Brm_shNS_peak_11539	chr21	38630395	38630519	125	*	Intron	DSCR3	8994	1_Active_Promoter
Brm_shNS_peak_1154	chr1	161191843	161191926	84	*	Intron	APOA2	1311	1_Active_Promoter
Brm_shNS_peak_11540	chr21	38639339	38639548	210	*	Promoter	DSCR3	8	1_Active_Promoter
Brm_shNS_peak_11541	chr21	38738234	38738481	248	*	Promoter	DYRK1A	876	1_Active_Promoter
Brm_shNS_peak_11542	chr21	38739150	38739618	469	*	Promoter	DYRK1A	492	1_Active_Promoter
Brm_shNS_peak_11543	chr21	38740192	38740329	138	*	Promoter	DYRK1A	50944	1_Active_Promoter
Brm_shNS_peak_11544	chr21	40177345	40177503	159	*	Promoter	ETS2	328	1_Active_Promoter
Brm_shNS_peak_11545	chr21	40177581	40177664	84	*	Promoter	ETS2	130	1_Active_Promoter
Brm_shNS_peak_11546	chr21	40177839	40178618	780	*	Promoter	ETS2	3329	1_Active_Promoter
Brm_shNS_peak_11547	chr21	40554807	40555367	561	*	Promoter	PSMG1	123	1_Active_Promoter
Brm_shNS_peak_11548	chr21	40555560	40555732	173	*	Promoter	PSMG1	128	1_Active_Promoter
Brm_shNS_peak_11549	chr21	40685137	40685312	176	*	Promoter	BRWD1	0	1_Active_Promoter
Brm_shNS_peak_1155	chr1	161192891	161193022	132	*	Promoter	APOA2	239	1_Active_Promoter
Brm_shNS_peak_11550	chr21	40685387	40686219	833	*	Promoter	BRWD1-IT2	563	1_Active_Promoter
Brm_shNS_peak_11551	chr21	40720403	40720472	70	*	Promoter	HMGN1	83	1_Active_Promoter
Brm_shNS_peak_11552	chr21	40720854	40721074	221	*	Promoter	HMGN1	0	1_Active_Promoter
Brm_shNS_peak_11553	chr21	42694771	42694945	175	*	Promoter	MX2	39009	4_Strong_Enhancer
Brm_shNS_peak_11554	chr21	42879634	42879735	102	*	Promoter	TMPRSS2	222	2_Weak_Promoter
Brm_shNS_peak_11555	chr21	43136155	43136247	93	*	Promoter	LINC00112	392	4_Strong_Enhancer
Brm_shNS_peak_11556	chr21	43183893	43183962	70	*	Intron	RIPK4	3319	2_Weak_Promoter
Brm_shNS_peak_11557	chr21	43186332	43186835	504	*	Promoter	RIPK4	663	1_Active_Promoter
Brm_shNS_peak_11558	chr21	43187128	43187201	74	*	Promoter	RIPK4	82	1_Active_Promoter
Brm_shNS_peak_11559	chr21	43373414	43373638	225	*	Promoter	C2CD2	99	1_Active_Promoter
Brm_shNS_peak_1156	chr1	161369202	161369704	503	*	Distal	RNU6-481P	1623	1_Active_Promoter
Brm_shNS_peak_11560	chr21	43429719	43430025	307	*	Promoter	ZBTB21	567	1_Active_Promoter
Brm_shNS_peak_11561	chr21	43430176	43430334	159	*	Promoter	ZBTB21	184	1_Active_Promoter
Brm_shNS_peak_11562	chr21	43430590	43430767	178	*	Promoter	ZNF295-AS1	11451	1_Active_Promoter
Brm_shNS_peak_11563	chr21	43430838	43431352	515	*	Promoter	ZNF295-AS1	11034	1_Active_Promoter
Brm_shNS_peak_11564	chr21	43934390	43934497	108	*	Promoter	SLC37A1	188	3_Poised_Promoter
Brm_shNS_peak_11565	chr21	43934584	43934682	99	*	Promoter	SLC37A1	0	3_Poised_Promoter
Brm_shNS_peak_11566	chr21	44299281	44299353	73	*	Promoter	WDR4	65	1_Active_Promoter
Brm_shNS_peak_11567	chr21	44299517	44299619	103	*	Promoter	WDR4	49	1_Active_Promoter
Brm_shNS_peak_11568	chr21	44313034	44313143	110	*	Promoter	NDUFV3	284	1_Active_Promoter
Brm_shNS_peak_11569	chr21	44313459	44313606	148	*	Promoter	ERVH48-1	25918	1_Active_Promoter
Brm_shNS_peak_1157	chr1	161410397	161410850	454	*	Distal	FCGR2A	64594	1_Active_Promoter
Brm_shNS_peak_11570	chr21	44313671	44313863	193	*	Promoter	ERVH48-1	25683	1_Active_Promoter
Brm_shNS_peak_11571	chr21	44395342	44395474	133	*	Promoter	PKNOX1	28588	1_Active_Promoter
Brm_shNS_peak_11572	chr21	44495333	44495575	243	*	Promoter	CBSL	458	1_Active_Promoter
Brm_shNS_peak_11573	chr21	44495735	44495998	264	*	Promoter	CBSL	46	1_Active_Promoter
Brm_shNS_peak_11574	chr21	44527257	44527383	127	*	Promoter	U2AF1L5	309	1_Active_Promoter
Brm_shNS_peak_11575	chr21	44527492	44527591	100	*	Promoter	U2AF1L5	88	1_Active_Promoter
Brm_shNS_peak_11576	chr21	44592717	44592803	87	*	Exon	LINC00322	159156	1_Active_Promoter
Brm_shNS_peak_11577	chr21	44593081	44593277	197	*	Distal	LINC00322	158737	1_Active_Promoter
Brm_shNS_peak_11578	chr21	44593371	44593739	369	*	Distal	LINC00322	158361	4_Strong_Enhancer
Brm_shNS_peak_11579	chr21	44845965	44846427	463	*	Promoter	CH507-42P11.8	773	1_Active_Promoter
Brm_shNS_peak_1158	chr1	161410919	161411027	109	*	Distal	FCGR2A	64244	2_Weak_Promoter
Brm_shNS_peak_11580	chr21	44846499	44846678	180	*	Promoter	CH507-42P11.8	381	1_Active_Promoter
Brm_shNS_peak_11581	chr21	44882822	44882935	114	*	Intron	LINC00313	1815	5_Strong_Enhancer
Brm_shNS_peak_11582	chr21	44884156	44884225	70	*	Promoter	LINC00313	503	5_Strong_Enhancer
Brm_shNS_peak_11583	chr21	44884579	44884842	264	*	Promoter	LINC00313	84	4_Strong_Enhancer
Brm_shNS_peak_11584	chr21	44898641	44898744	104	*	Promoter	LINC00313	719	4_Strong_Enhancer
Brm_shNS_peak_11585	chr21	45079159	45079333	175	*	Promoter	HSF2BP	102	4_Strong_Enhancer
Brm_shNS_peak_11586	chr21	45079493	45079719	227	*	Promoter	RRP1B	26404	1_Active_Promoter
Brm_shNS_peak_11587	chr21	45138512	45138615	104	*	Promoter	PDXK	409	2_Weak_Promoter
Brm_shNS_peak_11588	chr21	45138687	45138999	313	*	Promoter	PDXK	129	1_Active_Promoter
Brm_shNS_peak_11589	chr21	45139070	45139156	87	*	Promoter	PDXK	2457	1_Active_Promoter
Brm_shNS_peak_1159	chr1	161411346	161411508	163	*	Distal	FCGR2A	63790	2_Weak_Promoter
Brm_shNS_peak_11590	chr21	45139220	45139520	301	*	Promoter	PDXK	2200	1_Active_Promoter
Brm_shNS_peak_11591	chr21	45139614	45139870	257	*	Promoter	PDXK	1828	1_Active_Promoter
Brm_shNS_peak_11592	chr21	45140112	45140282	171	*	Intron	PDXK	1373	1_Active_Promoter
Brm_shNS_peak_11593	chr21	45148149	45148297	149	*	Promoter	PDXK	385	4_Strong_Enhancer
Brm_shNS_peak_11594	chr21	45148469	45148729	261	*	Promoter	PDXK	9	1_Active_Promoter
Brm_shNS_peak_11595	chr21	45149255	45149379	125	*	Promoter	PDXK	4232	1_Active_Promoter
Brm_shNS_peak_11596	chr21	45195811	45196126	316	*	Promoter	CSTB	216	1_Active_Promoter
Brm_shNS_peak_11597	chr21	45196306	45196385	80	*	Promoter	TMEM97P1	6656	1_Active_Promoter
Brm_shNS_peak_11598	chr21	45196591	45196751	161	*	Promoter	TMEM97P1	6330	2_Weak_Promoter
Brm_shNS_peak_11599	chr21	45284146	45284353	208	*	Promoter	AGPAT3	815	2_Weak_Promoter
Brm_shNS_peak_116	chr1	1552201	1552271	71	*	Promoter	MIB2	549	2_Weak_Promoter
Brm_shNS_peak_1160	chr1	161411594	161411719	126	*	Distal	FCGR2A	63561	2_Weak_Promoter
Brm_shNS_peak_11600	chr21	45284433	45284574	142	*	Promoter	AGPAT3	561	2_Weak_Promoter
Brm_shNS_peak_11601	chr21	45285676	45285839	164	*	Promoter	AGPAT3	740	1_Active_Promoter
Brm_shNS_peak_11602	chr21	45431566	45431635	70	*	Promoter	TRAPPC10	597	1_Active_Promoter
Brm_shNS_peak_11603	chr21	45431725	45432049	325	*	Promoter	TRAPPC10	310	1_Active_Promoter
Brm_shNS_peak_11604	chr21	45432738	45432810	73	*	Promoter	H2AFZP1	34145	1_Active_Promoter
Brm_shNS_peak_11605	chr21	45527182	45527536	355	*	Promoter	CH507-9B2.5	49	1_Active_Promoter
Brm_shNS_peak_11606	chr21	45553707	45553907	201	*	Promoter	CH507-9B2.3	197	1_Active_Promoter
Brm_shNS_peak_11607	chr21	45554011	45554095	85	*	Promoter	CH507-9B2.3	735	1_Active_Promoter
Brm_shNS_peak_11608	chr21	45661002	45661140	139	*	Promoter	AP001059.6	656	1_Active_Promoter
Brm_shNS_peak_11609	chr21	45661974	45662122	149	*	Promoter	AP001059.7	2377	2_Weak_Promoter
Brm_shNS_peak_1161	chr1	161411832	161412311	480	*	Distal	FCGR2A	63146	2_Weak_Promoter
Brm_shNS_peak_11610	chr21	45758467	45758575	109	*	Promoter	C21orf2	143	1_Active_Promoter
Brm_shNS_peak_11611	chr21	45758879	45759028	150	*	Promoter	AP001062.9	303	6_Weak_Enhancer
Brm_shNS_peak_11612	chr21	45759088	45759294	207	*	Promoter	AP001062.9	65	1_Active_Promoter
Brm_shNS_peak_11613	chr21	45759361	45759534	174	*	Promoter	AP001063.1	8728	1_Active_Promoter
Brm_shNS_peak_11614	chr21	45876031	45876139	109	*	Promoter	LRRC3DN	3726	1_Active_Promoter
Brm_shNS_peak_11615	chr21	45903037	45903146	110	*	Distal	AP001065.15	2366	4_Strong_Enhancer
Brm_shNS_peak_11616	chr21	45925986	45926139	154	*	Promoter	TSPEAR-AS1	625	1_Active_Promoter
Brm_shNS_peak_11617	chr21	45926260	45926336	77	*	Promoter	TSPEAR-AS1	389	1_Active_Promoter
Brm_shNS_peak_11618	chr21	45929438	45929508	71	*	Intron	TSPEAR-AS1	1093	10_Txn_Elongation
Brm_shNS_peak_11619	chr21	45930548	45930689	142	*	Promoter	TSPEAR-AS2	6478	4_Strong_Enhancer
Brm_shNS_peak_1162	chr1	161412372	161412482	111	*	Distal	FCGR2A	62790	2_Weak_Promoter
Brm_shNS_peak_11620	chr21	45930755	45930918	164	*	Promoter	TSPEAR-AS2	6260	5_Strong_Enhancer
Brm_shNS_peak_11621	chr21	46221349	46221474	126	*	Promoter	UBE2G2	245	1_Active_Promoter
Brm_shNS_peak_11622	chr21	46221670	46221807	138	*	Promoter	UBE2G2	0	1_Active_Promoter
Brm_shNS_peak_11623	chr21	46222203	46222515	313	*	Promoter	LINC01424	130	1_Active_Promoter
Brm_shNS_peak_11624	chr21	46238202	46238282	81	*	Promoter	SUMO3	449	1_Active_Promoter
Brm_shNS_peak_11625	chr21	46290300	46290369	70	*	Intron	PTTG1IP	2610	1_Active_Promoter
Brm_shNS_peak_11626	chr21	46292743	46293031	289	*	Promoter	PTTG1IP	57	1_Active_Promoter
Brm_shNS_peak_11627	chr21	46293100	46293326	227	*	Promoter	PTTG1IP	367	1_Active_Promoter
Brm_shNS_peak_11628	chr21	46293447	46293546	100	*	Promoter	PTTG1IP	84	1_Active_Promoter
Brm_shNS_peak_11629	chr21	46359638	46360198	561	*	Promoter	FAM207A	4	1_Active_Promoter
Brm_shNS_peak_1163	chr1	161412714	161412794	81	*	Distal	FCGR2A	62463	2_Weak_Promoter
Brm_shNS_peak_11630	chr21	46493819	46493888	70	*	Promoter	SSR4P1	224	2_Weak_Promoter
Brm_shNS_peak_11631	chr21	46494038	46494138	101	*	Promoter	ADARB1	393	1_Active_Promoter
Brm_shNS_peak_11632	chr21	46494251	46494333	83	*	Promoter	ADARB1	189	1_Active_Promoter
Brm_shNS_peak_11633	chr21	46495058	46495412	355	*	Promoter	PRED57	20255	2_Weak_Promoter
Brm_shNS_peak_11634	chr21	46825306	46825590	285	*	Promoter	COL18A1-AS2	4529	1_Active_Promoter
Brm_shNS_peak_11635	chr21	46825736	46826301	566	*	Promoter	COL18A1-AS2	3959	1_Active_Promoter
Brm_shNS_peak_11636	chr21	46829552	46829638	87	*	Promoter	COL18A1-AS2	382	4_Strong_Enhancer
Brm_shNS_peak_11637	chr21	46829807	46829949	143	*	Promoter	COL18A1-AS2	99	4_Strong_Enhancer
Brm_shNS_peak_11638	chr21	46830021	46830190	170	*	Promoter	COL18A1-AS1	14847	4_Strong_Enhancer
Brm_shNS_peak_11639	chr21	46830257	46830351	95	*	Promoter	COL18A1-AS1	14648	1_Active_Promoter
Brm_shNS_peak_1164	chr1	161412892	161413361	470	*	Distal	FCGR2A	62091	2_Weak_Promoter
Brm_shNS_peak_11640	chr21	46847497	46847663	167	*	Intron	COL18A1	27820	4_Strong_Enhancer
Brm_shNS_peak_11641	chr21	46850570	46850702	133	*	Intron	COL18A1	24764	4_Strong_Enhancer
Brm_shNS_peak_11642	chr21	46850871	46850940	70	*	Intron	COL18A1	24495	4_Strong_Enhancer
Brm_shNS_peak_11643	chr21	46851249	46851337	89	*	Intron	COL18A1	24107	2_Weak_Promoter
Brm_shNS_peak_11644	chr21	46889380	46889539	160	*	Intron	COL18A1	20727	5_Strong_Enhancer
Brm_shNS_peak_11645	chr21	46889934	46890086	153	*	Intron	COL18A1	20176	4_Strong_Enhancer
Brm_shNS_peak_11646	chr21	46890759	46890928	170	*	Intron	COL18A1	19343	4_Strong_Enhancer
Brm_shNS_peak_11647	chr21	46891039	46891184	146	*	Intron	COL18A1	19075	4_Strong_Enhancer
Brm_shNS_peak_11648	chr21	46891903	46892090	188	*	Intron	COL18A1	18190	4_Strong_Enhancer
Brm_shNS_peak_11649	chr21	46892286	46892464	179	*	Intron	COL18A1	17811	4_Strong_Enhancer
Brm_shNS_peak_1165	chr1	161416613	161416850	238	*	Distal	FCGR2A	58486	2_Weak_Promoter
Brm_shNS_peak_11650	chr21	46892686	46892805	120	*	Intron	COL18A1	17441	4_Strong_Enhancer
Brm_shNS_peak_11651	chr21	46945502	46945609	108	*	Intron	SLC19A1	5897	4_Strong_Enhancer
Brm_shNS_peak_11652	chr21	46961814	46961946	133	*	Promoter	SLC19A1	502	1_Active_Promoter
Brm_shNS_peak_11653	chr21	46962238	46962427	190	*	Promoter	SLC19A1	50	1_Active_Promoter
Brm_shNS_peak_11654	chr21	46962484	46962569	86	*	Promoter	SLC19A1	1785	2_Weak_Promoter
Brm_shNS_peak_11655	chr21	46975561	46975671	111	*	Distal	AL133493.2	37949	1_Active_Promoter
Brm_shNS_peak_11656	chr21	46975747	46975892	146	*	Distal	AL133493.2	37746	1_Active_Promoter
Brm_shNS_peak_11657	chr21	47401730	47401808	79	*	Promoter	COL6A1	5251	2_Weak_Promoter
Brm_shNS_peak_11658	chr21	47453098	47453195	98	*	Distal	AP001476.2	3817	13_Heterochrom/lo
Brm_shNS_peak_11659	chr21	47453797	47453905	109	*	Distal	AP001476.2	3112	6_Weak_Enhancer
Brm_shNS_peak_1166	chr1	161416963	161417148	186	*	Distal	FCGR2A	58162	2_Weak_Promoter
Brm_shNS_peak_11660	chr21	47517900	47517977	78	*	Promoter	COL6A2	70	2_Weak_Promoter
Brm_shNS_peak_11661	chr21	47573425	47573500	76	*	Intron	FTCD	2016	1_Active_Promoter
Brm_shNS_peak_11662	chr21	47573640	47573785	146	*	Intron	FTCD	1766	1_Active_Promoter
Brm_shNS_peak_11663	chr21	47573854	47574018	165	*	Intron	FTCD	1542	1_Active_Promoter
Brm_shNS_peak_11664	chr21	47575916	47575985	70	*	Promoter	SPATC1L	28420	4_Strong_Enhancer
Brm_shNS_peak_11665	chr21	47604402	47604631	230	*	Promoter	AP001468.58	474	1_Active_Promoter
Brm_shNS_peak_11666	chr21	47648166	47648609	444	*	Promoter	LSS	286	1_Active_Promoter
Brm_shNS_peak_11667	chr21	47649106	47649271	166	*	Promoter	MCM3AP-AS1	0	6_Weak_Enhancer
Brm_shNS_peak_11668	chr21	47649422	47649698	277	*	Promoter	AP001469.7	17241	1_Active_Promoter
Brm_shNS_peak_11669	chr21	47705784	47706529	746	*	Promoter	MCM3AP	52	1_Active_Promoter
Brm_shNS_peak_1167	chr1	161417247	161417410	164	*	Distal	FCGR2A	57889	2_Weak_Promoter
Brm_shNS_peak_11670	chr21	47743384	47743456	73	*	Promoter	C21orf58	348	1_Active_Promoter
Brm_shNS_peak_11671	chr21	47743565	47743798	234	*	Promoter	C21orf58	87	1_Active_Promoter
Brm_shNS_peak_11672	chr21	47744080	47744351	272	*	Promoter	PCNT	584	1_Active_Promoter
Brm_shNS_peak_11673	chr21	47744591	47744757	167	*	Promoter	PCNT	125	2_Weak_Promoter
Brm_shNS_peak_11674	chr21	47744819	47745251	433	*	Promoter	PCNT	21014	1_Active_Promoter
Brm_shNS_peak_11675	chr21	47878181	47878394	214	*	Promoter	DIP2A	522	1_Active_Promoter
Brm_shNS_peak_11676	chr21	47878866	47879113	248	*	Promoter	DIP2A	32	1_Active_Promoter
Brm_shNS_peak_11677	chr21	48055741	48055868	128	*	Promoter	PRMT2	7391	1_Active_Promoter
Brm_shNS_peak_1168	chr1	161417697	161418275	579	*	Distal	FCGR2A	57231	1_Active_Promoter
Brm_shNS_peak_11680	chr22	16192638	16192965	328	*	Promoter	AP000525.9	167	1_Active_Promoter
Brm_shNS_peak_11682	chr22	17566406	17566475	70	*	Promoter	AC006946.12	8386	2_Weak_Promoter
Brm_shNS_peak_11683	chr22	17652599	17652700	102	*	Distal	CECR1	16965	2_Weak_Promoter
Brm_shNS_peak_11684	chr22	18121817	18121957	141	*	Promoter	snoU13	2395	1_Active_Promoter
Brm_shNS_peak_11685	chr22	18256903	18257089	187	*	Promoter	BID	179	1_Active_Promoter
Brm_shNS_peak_11686	chr22	18260318	18260436	119	*	Promoter	MICAL3	14053	1_Active_Promoter
Brm_shNS_peak_11687	chr22	18483408	18483547	140	*	Promoter	MICAL3	466	2_Weak_Promoter
Brm_shNS_peak_11688	chr22	18483809	18484011	203	*	Promoter	MICAL3	33	2_Weak_Promoter
Brm_shNS_peak_11689	chr22	18484093	18484247	155	*	Promoter	MICAL3	94	1_Active_Promoter
Brm_shNS_peak_1169	chr1	161418601	161418933	333	*	Distal	FCGR2A	56450	2_Weak_Promoter
Brm_shNS_peak_11690	chr22	18506609	18506702	94	*	Promoter	MICAL3	667	2_Weak_Promoter
Brm_shNS_peak_11691	chr22	18560750	18560839	90	*	Promoter	PEX26	346	1_Active_Promoter
Brm_shNS_peak_11692	chr22	19164580	19164685	106	*	Exon	SLC25A1	1358	4_Strong_Enhancer
Brm_shNS_peak_11693	chr22	19165048	19165153	106	*	Promoter	SLC25A1	890	1_Active_Promoter
Brm_shNS_peak_11694	chr22	19165243	19165474	232	*	Promoter	SLC25A1	632	1_Active_Promoter
Brm_shNS_peak_11695	chr22	19165543	19166210	668	*	Promoter	SLC25A1	114	1_Active_Promoter
Brm_shNS_peak_11696	chr22	19166451	19166655	205	*	Promoter	CLTCL1	5788	2_Weak_Promoter
Brm_shNS_peak_11697	chr22	19278748	19278954	207	*	Promoter	CLTCL1	330	1_Active_Promoter
Brm_shNS_peak_11698	chr22	19279402	19279483	82	*	Promoter	RN7SL168P	73844	1_Active_Promoter
Brm_shNS_peak_11699	chr22	19419238	19419513	276	*	Promoter	MRPL40	47	1_Active_Promoter
Brm_shNS_peak_117	chr1	1567519	1567636	118	*	Promoter	MMP23B	582	2_Weak_Promoter
Brm_shNS_peak_1170	chr1	161419217	161419291	75	*	Distal	FCGR2A	55963	2_Weak_Promoter
Brm_shNS_peak_11700	chr22	19419709	19419890	182	*	Promoter	MRPL40	300	1_Active_Promoter
Brm_shNS_peak_11701	chr22	19419960	19420069	110	*	Promoter	MRPL40	85	1_Active_Promoter
Brm_shNS_peak_11702	chr22	19434893	19435175	283	*	Promoter	C22orf39	177	1_Active_Promoter
Brm_shNS_peak_11703	chr22	19466502	19466674	173	*	Promoter	UFD1L	15	1_Active_Promoter
Brm_shNS_peak_11704	chr22	19711374	19711510	137	*	Promoter	TBX1	32781	2_Weak_Promoter
Brm_shNS_peak_11705	chr22	19747078	19747147	70	*	Exon	TBX1	1605	12_Repressed
Brm_shNS_peak_11706	chr22	19841931	19842064	134	*	Promoter	GNB1L	329	1_Active_Promoter
Brm_shNS_peak_11707	chr22	19842136	19842303	168	*	Promoter	GNB1L	107	1_Active_Promoter
Brm_shNS_peak_11708	chr22	19842541	19842956	416	*	Promoter	TXNRD2	25926	1_Active_Promoter
Brm_shNS_peak_11709	chr22	19928964	19929290	327	*	Promoter	COMT	0	1_Active_Promoter
Brm_shNS_peak_1171	chr1	161419630	161419756	127	*	Distal	FCGR2A	55524	2_Weak_Promoter
Brm_shNS_peak_11710	chr22	19929350	19929478	129	*	Promoter	TXNRD2	98	1_Active_Promoter
Brm_shNS_peak_11711	chr22	19947139	19947278	140	*	Intron	COMT	2882	1_Active_Promoter
Brm_shNS_peak_11712	chr22	20003465	20003563	99	*	Promoter	ARVCF	751	2_Weak_Promoter
Brm_shNS_peak_11713	chr22	20003676	20003973	298	*	Promoter	ARVCF	441	1_Active_Promoter
Brm_shNS_peak_11714	chr22	20008636	20008789	154	*	Promoter	MIR185	11947	1_Active_Promoter
Brm_shNS_peak_11715	chr22	20104557	20104707	151	*	Promoter	TRMT2A	71	1_Active_Promoter
Brm_shNS_peak_11716	chr22	20105240	20105653	414	*	Promoter	RANBP1	8	1_Active_Promoter
Brm_shNS_peak_11717	chr22	20118751	20118967	217	*	Promoter	ZDHHC8	468	1_Active_Promoter
Brm_shNS_peak_11718	chr22	20119734	20119831	98	*	Promoter	ZDHHC8	7675	2_Weak_Promoter
Brm_shNS_peak_11719	chr22	20307441	20307527	87	*	Promoter	DGCR6L	45	1_Active_Promoter
Brm_shNS_peak_1172	chr1	161420105	161420203	99	*	Distal	FCGR2A	55063	2_Weak_Promoter
Brm_shNS_peak_11720	chr22	20307665	20307785	121	*	Promoter	XXbac-B444P24.14	534	1_Active_Promoter
Brm_shNS_peak_11721	chr22	20377968	20378125	158	*	Promoter	TMEM191B	765	1_Active_Promoter
Brm_shNS_peak_11722	chr22	20378377	20378529	153	*	Promoter	TMEM191B	358	1_Active_Promoter
Brm_shNS_peak_11723	chr22	20379732	20379902	171	*	Promoter	PI4KAP1	7838	2_Weak_Promoter
Brm_shNS_peak_11724	chr22	20427100	20427274	175	*	Promoter	PI4KAP1	645	1_Active_Promoter
Brm_shNS_peak_11725	chr22	20427979	20428109	131	*	Promoter	snoU13	6106	1_Active_Promoter
Brm_shNS_peak_11726	chr22	20428262	20428597	336	*	Promoter	snoU13	5721	1_Active_Promoter
Brm_shNS_peak_11727	chr22	20459473	20459574	102	*	Exon	RIMBP3	2260	2_Weak_Promoter
Brm_shNS_peak_11728	chr22	20459775	20459891	117	*	Exon	RIMBP3	1950	2_Weak_Promoter
Brm_shNS_peak_11729	chr22	20709348	20709439	92	*	Exon	USP41	9211	13_Heterochrom/lo
Brm_shNS_peak_1173	chr1	161420264	161420674	411	*	Distal	FCGR2A	54748	2_Weak_Promoter
Brm_shNS_peak_11730	chr22	20710749	20710868	120	*	Exon	USP41	7796	13_Heterochrom/lo
Brm_shNS_peak_11731	chr22	20711452	20711558	107	*	Exon	USP41	7099	13_Heterochrom/lo
Brm_shNS_peak_11732	chr22	20714303	20714454	152	*	Exon	USP41	4226	13_Heterochrom/lo
Brm_shNS_peak_11733	chr22	20714948	20715114	167	*	Exon	USP41	3573	13_Heterochrom/lo
Brm_shNS_peak_11734	chr22	20715228	20715366	139	*	Exon	USP41	3307	13_Heterochrom/lo
Brm_shNS_peak_11735	chr22	20715812	20715973	162	*	Exon	USP41	2712	13_Heterochrom/lo
Brm_shNS_peak_11736	chr22	20748484	20748778	295	*	Promoter	ZNF74	59	1_Active_Promoter
Brm_shNS_peak_11737	chr22	20791065	20791162	98	*	Promoter	SCARF2	996	2_Weak_Promoter
Brm_shNS_peak_11738	chr22	20849637	20849876	240	*	Promoter	KLHL22	320	1_Active_Promoter
Brm_shNS_peak_11739	chr22	20850006	20850098	93	*	Promoter	KLHL22	24	1_Active_Promoter
Brm_shNS_peak_1174	chr1	161420769	161420903	135	*	Distal	FCGR2A	54381	2_Weak_Promoter
Brm_shNS_peak_11740	chr22	21056612	21056685	74	*	Promoter	TMEM191A	314	1_Active_Promoter
Brm_shNS_peak_11741	chr22	21212604	21212764	161	*	Promoter	PI4KA	413	1_Active_Promoter
Brm_shNS_peak_11742	chr22	21212888	21213013	126	*	Promoter	PI4KA	147	1_Active_Promoter
Brm_shNS_peak_11743	chr22	21213290	21213519	230	*	Promoter	PI4KA	298	2_Weak_Promoter
Brm_shNS_peak_11744	chr22	21271919	21272105	187	*	Promoter	RN7SL389P	37434	1_Active_Promoter
Brm_shNS_peak_11745	chr22	21311575	21311644	70	*	Promoter	AIFM3	7784	1_Active_Promoter
Brm_shNS_peak_11746	chr22	21336225	21336468	244	*	Promoter	LZTR1	209	1_Active_Promoter
Brm_shNS_peak_11747	chr22	21356076	21356340	265	*	Promoter	THAP7-AS1	0	4_Strong_Enhancer
Brm_shNS_peak_11748	chr22	21537868	21537988	121	*	Exon	GGT2	41912	12_Repressed
Brm_shNS_peak_11749	chr22	21538058	21538148	91	*	Exon	GGT2	41737	12_Repressed
Brm_shNS_peak_1175	chr1	161423873	161423953	81	*	Distal	FCGR2A	51304	2_Weak_Promoter
Brm_shNS_peak_11750	chr22	21538251	21538337	87	*	Exon	GGT2	41546	12_Repressed
Brm_shNS_peak_11751	chr22	21663387	21663534	148	*	Promoter	KB-1183D5.13	707	12_Repressed
Brm_shNS_peak_11752	chr22	21738085	21738315	231	*	Promoter	RN7SKP63	5277	2_Weak_Promoter
Brm_shNS_peak_11753	chr22	21738482	21738590	109	*	Promoter	RN7SKP63	4941	2_Weak_Promoter
Brm_shNS_peak_11754	chr22	21739538	21739631	94	*	Exon	RN7SKP63	3893	2_Weak_Promoter
Brm_shNS_peak_11755	chr22	21739772	21739853	82	*	Exon	RN7SKP63	3665	2_Weak_Promoter
Brm_shNS_peak_11756	chr22	21770921	21771281	361	*	Promoter	HIC2	589	1_Active_Promoter
Brm_shNS_peak_11757	chr22	21772046	21772266	221	*	Promoter	HIC2	2766	1_Active_Promoter
Brm_shNS_peak_11758	chr22	21772341	21772437	97	*	Promoter	HIC2	2533	1_Active_Promoter
Brm_shNS_peak_11759	chr22	21821707	21821845	139	*	Promoter	TMEM191C	130	2_Weak_Promoter
Brm_shNS_peak_1176	chr1	161424022	161424803	782	*	Distal	FCGR2A	50805	2_Weak_Promoter
Brm_shNS_peak_11760	chr22	21872183	21872556	374	*	Promoter	snoU13	5751	1_Active_Promoter
Brm_shNS_peak_11761	chr22	21904373	21904458	86	*	Promoter	RIMBP3C	702	2_Weak_Promoter
Brm_shNS_peak_11762	chr22	21904861	21904930	70	*	Promoter	RIMBP3C	222	2_Weak_Promoter
Brm_shNS_peak_11763	chr22	21905088	21905356	269	*	Promoter	RIMBP3C	525	2_Weak_Promoter
Brm_shNS_peak_11764	chr22	21922091	21922326	236	*	Promoter	YDJC	62090	1_Active_Promoter
Brm_shNS_peak_11765	chr22	21922410	21922550	141	*	Promoter	YDJC	61818	1_Active_Promoter
Brm_shNS_peak_11766	chr22	21922619	21922742	124	*	Promoter	YDJC	61618	1_Active_Promoter
Brm_shNS_peak_11767	chr22	21997132	21997403	272	*	Promoter	PPIL2	9289	1_Active_Promoter
Brm_shNS_peak_11768	chr22	22006500	22006590	91	*	Promoter	PPIL2	11	1_Active_Promoter
Brm_shNS_peak_11769	chr22	22012127	22012262	136	*	Intron	KB-1440D3.13	4026	1_Active_Promoter
Brm_shNS_peak_1177	chr1	161425069	161425621	553	*	Distal	FCGR2A	49872	2_Weak_Promoter
Brm_shNS_peak_11770	chr22	22020353	22020504	152	*	Promoter	PPIL2	6188	1_Active_Promoter
Brm_shNS_peak_11771	chr22	22221798	22221917	120	*	Promoter	MAPK1	59	1_Active_Promoter
Brm_shNS_peak_11772	chr22	22222128	22222262	135	*	Promoter	KB-1027C11.4	17814	1_Active_Promoter
Brm_shNS_peak_11773	chr22	22337030	22337140	111	*	Promoter	TOP3B	59	1_Active_Promoter
Brm_shNS_peak_11774	chr22	22337337	22337433	97	*	Promoter	PRAMENP	12437	2_Weak_Promoter
Brm_shNS_peak_11776	chr22	22862559	22862638	80	*	Promoter	ZNF280B	450	1_Active_Promoter
Brm_shNS_peak_11777	chr22	23412797	23412867	71	*	Promoter	GNAZ	51730	1_Active_Promoter
Brm_shNS_peak_11778	chr22	23413084	23413157	74	*	Promoter	GNAZ	51442	1_Active_Promoter
Brm_shNS_peak_11779	chr22	23484514	23484643	130	*	Promoter	RSPH14	2627	4_Strong_Enhancer
Brm_shNS_peak_1178	chr1	161425761	161425830	70	*	Distal	FCGR2A	49422	2_Weak_Promoter
Brm_shNS_peak_11780	chr22	23523913	23524087	175	*	Promoter	BCR	16437	2_Weak_Promoter
Brm_shNS_peak_11781	chr22	23863257	23863326	70	*	Distal	PCAT14	15774	1_Active_Promoter
Brm_shNS_peak_11782	chr22	23863677	23863840	164	*	Distal	PCAT14	15307	1_Active_Promoter
Brm_shNS_peak_11783	chr22	23864274	23864393	120	*	Distal	PCAT14	14732	1_Active_Promoter
Brm_shNS_peak_11784	chr22	23864821	23864918	98	*	Distal	PCAT14	14196	1_Active_Promoter
Brm_shNS_peak_11785	chr22	24109572	24109673	102	*	Promoter	CHCHD10	438	1_Active_Promoter
Brm_shNS_peak_11786	chr22	24109841	24110073	233	*	Promoter	CHCHD10	103	1_Active_Promoter
Brm_shNS_peak_11787	chr22	24129360	24129477	118	*	Promoter	SMARCB1	4577	1_Active_Promoter
Brm_shNS_peak_11788	chr22	24236600	24236749	150	*	Promoter	MIF	208	1_Active_Promoter
Brm_shNS_peak_11789	chr22	24236888	24237260	373	*	Promoter	MIF-AS1	4040	1_Active_Promoter
Brm_shNS_peak_1179	chr1	161425993	161426244	252	*	Distal	FCGR2A	49099	2_Weak_Promoter
Brm_shNS_peak_11790	chr22	24309123	24309270	148	*	Promoter	KB-226F1.2	2201	1_Active_Promoter
Brm_shNS_peak_11791	chr22	24373119	24373304	186	*	Promoter	KB-226F1.1	2348	1_Active_Promoter
Brm_shNS_peak_11792	chr22	24373616	24373706	91	*	Promoter	KB-226F1.1	1898	1_Active_Promoter
Brm_shNS_peak_11793	chr22	24407875	24408032	158	*	Promoter	CABIN1	43575	1_Active_Promoter
Brm_shNS_peak_11794	chr22	24461513	24461596	84	*	Intron	CABIN1	1399	10_Txn_Elongation
Brm_shNS_peak_11795	chr22	24551808	24552111	304	*	Promoter	CABIN1	10	2_Weak_Promoter
Brm_shNS_peak_11796	chr22	24552185	24552597	413	*	Promoter	CABIN1	107	2_Weak_Promoter
Brm_shNS_peak_11797	chr22	24577178	24577269	92	*	Promoter	SUSD2	1	2_Weak_Promoter
Brm_shNS_peak_11798	chr22	24667164	24667233	70	*	Promoter	SPECC1L	33163	1_Active_Promoter
Brm_shNS_peak_11799	chr22	24820118	24820218	101	*	Promoter	ADORA2A	195	2_Weak_Promoter
Brm_shNS_peak_118	chr1	1591141	1591254	114	*	Promoter	SLC35E2B	10378	4_Strong_Enhancer
Brm_shNS_peak_1180	chr1	161426364	161426664	301	*	Distal	FCGR2A	48703	2_Weak_Promoter
Brm_shNS_peak_11800	chr22	24950544	24950666	123	*	Promoter	GUCD1	449	1_Active_Promoter
Brm_shNS_peak_11801	chr22	24950761	24950836	76	*	Promoter	GUCD1	256	1_Active_Promoter
Brm_shNS_peak_11802	chr22	24951494	24951890	397	*	Promoter	GUCD1	132	1_Active_Promoter
Brm_shNS_peak_11803	chr22	24999173	24999251	79	*	Promoter	GGT1	4373	1_Active_Promoter
Brm_shNS_peak_11804	chr22	25348621	25348735	115	*	Promoter	KIAA1671	16	1_Active_Promoter
Brm_shNS_peak_11805	chr22	25349281	25349461	181	*	Promoter	CTA-243E7.4	61665	1_Active_Promoter
Brm_shNS_peak_11806	chr22	25507137	25507226	90	*	Intron	CTA-221G9.12	1475	1_Active_Promoter
Brm_shNS_peak_11807	chr22	25507573	25507646	74	*	Intron	CTA-221G9.12	1047	1_Active_Promoter
Brm_shNS_peak_11808	chr22	25800748	25800832	85	*	Promoter	LRP5L	551	1_Active_Promoter
Brm_shNS_peak_11809	chr22	25800911	25801046	136	*	Promoter	LRP5L	363	1_Active_Promoter
Brm_shNS_peak_1181	chr1	161426762	161426844	83	*	Distal	FCGR2A	48414	2_Weak_Promoter
Brm_shNS_peak_11810	chr22	25816992	25817116	125	*	Distal	CTA-246H3.12	13980	2_Weak_Promoter
Brm_shNS_peak_11811	chr22	25961020	25961166	147	*	Promoter	CTA-407F11.7	16253	2_Weak_Promoter
Brm_shNS_peak_11812	chr22	25961265	25961398	134	*	Promoter	CTA-407F11.7	16015	2_Weak_Promoter
Brm_shNS_peak_11813	chr22	26985754	26985855	102	*	Promoter	TPST2	282	1_Active_Promoter
Brm_shNS_peak_11814	chr22	26985998	26986067	70	*	Promoter	TPST2	54	2_Weak_Promoter
Brm_shNS_peak_11815	chr22	28315087	28315176	90	*	Promoter	PITPNB	53	1_Active_Promoter
Brm_shNS_peak_11816	chr22	29075256	29075379	124	*	Promoter	TTC28	480	1_Active_Promoter
Brm_shNS_peak_11817	chr22	29075451	29075520	70	*	Promoter	TTC28	312	1_Active_Promoter
Brm_shNS_peak_11818	chr22	29075577	29075711	135	*	Promoter	TTC28	153	1_Active_Promoter
Brm_shNS_peak_11819	chr22	29075931	29076015	85	*	Promoter	CHEK2	9422	2_Weak_Promoter
Brm_shNS_peak_1182	chr1	161427029	161427098	70	*	Distal	FCGR2A	48154	2_Weak_Promoter
Brm_shNS_peak_11820	chr22	29076084	29076257	174	*	Promoter	CHEK2	9225	1_Active_Promoter
Brm_shNS_peak_11821	chr22	29168733	29169026	294	*	Promoter	CCDC117	347	1_Active_Promoter
Brm_shNS_peak_11822	chr22	29194194	29194586	393	*	Intron	XBP1	1728	1_Active_Promoter
Brm_shNS_peak_11823	chr22	29194655	29194883	229	*	Intron	XBP1	1349	1_Active_Promoter
Brm_shNS_peak_11824	chr22	29195396	29195476	81	*	Promoter	XBP1	682	1_Active_Promoter
Brm_shNS_peak_11825	chr22	29195578	29195669	92	*	Promoter	XBP1	495	1_Active_Promoter
Brm_shNS_peak_11826	chr22	29195729	29196582	854	*	Promoter	XBP1	354	1_Active_Promoter
Brm_shNS_peak_11827	chr22	29280413	29280715	303	*	Promoter	ZNRF3	32810	1_Active_Promoter
Brm_shNS_peak_11828	chr22	29319828	29320054	227	*	Intron	ZNRF3	63096	4_Strong_Enhancer
Brm_shNS_peak_11829	chr22	29427052	29427122	71	*	Promoter	ZNRF3-AS1	374	1_Active_Promoter
Brm_shNS_peak_1183	chr1	161427225	161427360	136	*	Distal	FCGR2A	47925	2_Weak_Promoter
Brm_shNS_peak_11830	chr22	29467729	29467798	70	*	Distal	KREMEN1	1300	2_Weak_Promoter
Brm_shNS_peak_11831	chr22	29663570	29663740	171	*	Promoter	RHBDD3	59	1_Active_Promoter
Brm_shNS_peak_11832	chr22	29664334	29664422	89	*	Promoter	EWSR1	831	1_Active_Promoter
Brm_shNS_peak_11833	chr22	29664526	29664801	276	*	Promoter	EWSR1	546	1_Active_Promoter
Brm_shNS_peak_11834	chr22	29664898	29665102	205	*	Promoter	EWSR1	209	1_Active_Promoter
Brm_shNS_peak_11835	chr22	29702796	29702918	123	*	Promoter	GAS2L1	153	2_Weak_Promoter
Brm_shNS_peak_11836	chr22	29703000	29703129	130	*	Promoter	GAS2L1	3202	2_Weak_Promoter
Brm_shNS_peak_11837	chr22	29703201	29703440	240	*	Promoter	GAS2L1	2946	2_Weak_Promoter
Brm_shNS_peak_11838	chr22	29711551	29711628	78	*	Promoter	RASL10A	89	2_Weak_Promoter
Brm_shNS_peak_11839	chr22	29976432	29976582	151	*	Promoter	NIPSNAP1	505	1_Active_Promoter
Brm_shNS_peak_1184	chr1	161427545	161427637	93	*	Distal	FCGR2A	47626	2_Weak_Promoter
Brm_shNS_peak_11840	chr22	29976661	29976807	147	*	Promoter	NIPSNAP1	278	1_Active_Promoter
Brm_shNS_peak_11841	chr22	29999736	29999824	89	*	Promoter	NF2	155	1_Active_Promoter
Brm_shNS_peak_11842	chr22	30279408	30279590	183	*	Promoter	RNU6-331P	16180	1_Active_Promoter
Brm_shNS_peak_11843	chr22	30819415	30819682	268	*	Exon	MTFP1	1967	1_Active_Promoter
Brm_shNS_peak_11844	chr22	31364659	31364741	83	*	Promoter	TUG1	1960	1_Active_Promoter
Brm_shNS_peak_11845	chr22	31365576	31365754	179	*	Promoter	TUG1	995	1_Active_Promoter
Brm_shNS_peak_11846	chr22	31555935	31556030	96	*	Promoter	MIR3928	120	1_Active_Promoter
Brm_shNS_peak_11847	chr22	31617520	31617664	145	*	Intron	RNU6-1128P	1244	5_Strong_Enhancer
Brm_shNS_peak_11848	chr22	31686965	31687038	74	*	Promoter	PIK3IP1	1461	2_Weak_Promoter
[truncated: 14,588 more rows]

## Sheet: BRM_shBrm
name	seqnames	start	end	width	strand	type	nearestTSS	distance	name.1
Brm_shBrm_peak_1	chr1	29178	29276	99	*	Promoter	RP11-34P13.3	324	1_Active_Promoter
Brm_shBrm_peak_10	chr1	234744267	234745023	757	*	Promoter	IRF2BP2	623	1_Active_Promoter
Brm_shBrm_peak_100	chrX	77359365	77359812	448	*	Promoter	PGK1	80	2_Weak_Promoter
Brm_shBrm_peak_101	chrX	145811957	145812034	78	*	Distal	CXorf51B	79304	13_Heterochrom/lo
Brm_shBrm_peak_11	chr1	237280978	237281056	79	*	Intron	RN7SKP195	3087	13_Heterochrom/lo
Brm_shBrm_peak_12	chr10	94452261	94452417	157	*	Promoter	Y_RNA	18023	1_Active_Promoter
Brm_shBrm_peak_13	chr10	103124594	103124689	96	*	Promoter	RNU2-59P	148	4_Strong_Enhancer
Brm_shBrm_peak_14	chr10	119713767	119713854	88	*	Distal	RAB11FIP2	60808	13_Heterochrom/lo
Brm_shBrm_peak_15	chr10	135491017	135491103	87	*	Promoter	DUX4L14	2821	14_Repetitive/CNV
Brm_shBrm_peak_16	chr11	67981309	67981410	102	*	Promoter	C11orf24	49461	1_Active_Promoter
Brm_shBrm_peak_17	chr12	124086565	124086650	86	*	Promoter	DDX55	14	1_Active_Promoter
Brm_shBrm_peak_18	chr13	113863010	113863083	74	*	Promoter	CUL4A	37	1_Active_Promoter
Brm_shBrm_peak_19	chr14	21152154	21152227	74	*	Promoter	RNASE4	66	1_Active_Promoter
Brm_shBrm_peak_20	chr14	31676402	31676542	141	*	Promoter	HECTD1	48	1_Active_Promoter
Brm_shBrm_peak_21	chr14	105702520	105702623	104	*	Intron	BRF1	6368	11_Weak_Txn
Brm_shBrm_peak_22	chr15	68132382	68132622	241	*	Promoter	RP11-282M16.1	134458	1_Active_Promoter
Brm_shBrm_peak_23	chr16	12897442	12897637	196	*	Promoter	CPPED1	159	1_Active_Promoter
Brm_shBrm_peak_24	chr16	21512856	21513320	465	*	Promoter	SMG1P3	116	1_Active_Promoter
Brm_shBrm_peak_25	chr16	21513431	21513619	189	*	Promoter	MIR3680-1	3928	1_Active_Promoter
Brm_shBrm_peak_26	chr16	21610830	21610903	74	*	Promoter	METTL9	10	1_Active_Promoter
Brm_shBrm_peak_27	chr16	25269372	25269480	109	*	Promoter	CTA-249B10.1	166061	1_Active_Promoter
Brm_shBrm_peak_28	chr16	87417633	87417752	120	*	Promoter	MAP1LC3B	5672	1_Active_Promoter
Brm_shBrm_peak_29	chr17	14207585	14207712	128	*	Promoter	RP11-214O1.3	23001	1_Active_Promoter
Brm_shBrm_peak_3	chr1	145209061	145209161	101	*	Promoter	NOTCH2NL	5	2_Weak_Promoter
Brm_shBrm_peak_30	chr17	18965713	18965804	92	*	Promoter	SNORD3B-2	1688	1_Active_Promoter
Brm_shBrm_peak_31	chr17	19091373	19091499	127	*	Promoter	SNORD3C	2119	1_Active_Promoter
Brm_shBrm_peak_33	chr17	43238702	43238876	175	*	Promoter	AC002117.1	85	1_Active_Promoter
Brm_shBrm_peak_34	chr17	48785222	48785322	101	*	Promoter	ANKRD40	10	1_Active_Promoter
Brm_shBrm_peak_35	chr17	49230872	49230951	80	*	Promoter	NME1	19	1_Active_Promoter
Brm_shBrm_peak_36	chr17	53348249	53348322	74	*	Intron	RP11-515O17.2	2726	1_Active_Promoter
Brm_shBrm_peak_37	chr17	57697080	57697261	182	*	Promoter	CLTC	46	1_Active_Promoter
Brm_shBrm_peak_38	chr17	74732446	74732519	74	*	Promoter	MIR636	145	1_Active_Promoter
Brm_shBrm_peak_39	chr17	78965568	78965651	84	*	Promoter	CHMP6	29	1_Active_Promoter
Brm_shBrm_peak_4	chr1	161417009	161417143	135	*	Distal	FCGR2A	58141	2_Weak_Promoter
Brm_shBrm_peak_40	chr17	80023688	80023762	75	*	Promoter	DUS1L	35	1_Active_Promoter
Brm_shBrm_peak_41	chr18	60191309	60191407	99	*	Promoter	ZCCHC2	45	1_Active_Promoter
Brm_shBrm_peak_42	chr19	70762	70870	109	*	Promoter	WASH5P	126	1_Active_Promoter
Brm_shBrm_peak_43	chr19	1252522	1252726	205	*	Intron	MIDN	1056	1_Active_Promoter
Brm_shBrm_peak_44	chr19	1383682	1383869	188	*	Promoter	NDUFS7	96	1_Active_Promoter
Brm_shBrm_peak_45	chr19	2740187	2740260	74	*	Promoter	SGTA	19314	2_Weak_Promoter
Brm_shBrm_peak_46	chr19	56154905	56154978	74	*	Promoter	ZNF581	232	1_Active_Promoter
Brm_shBrm_peak_47	chr2	20647863	20647997	135	*	Exon	AC023137.2	2870	1_Active_Promoter
Brm_shBrm_peak_48	chr2	27274050	27274129	80	*	Promoter	AGBL5	422	1_Active_Promoter
Brm_shBrm_peak_49	chr2	43451474	43452851	1378	*	Exon	ZFP36L2	1353	1_Active_Promoter
Brm_shBrm_peak_5	chr1	161424398	161424623	226	*	Distal	FCGR2A	50707	2_Weak_Promoter
Brm_shBrm_peak_52	chr2	171572984	171573810	827	*	Promoter	AC007405.4	10965	1_Active_Promoter
Brm_shBrm_peak_53	chr2	208632820	208633165	346	*	Exon	FZD5	1292	4_Strong_Enhancer
Brm_shBrm_peak_54	chr2	232574367	232574440	74	*	Promoter	PTMA	85	1_Active_Promoter
Brm_shBrm_peak_55	chr2	232575158	232575289	132	*	Promoter	PTMA	615	1_Active_Promoter
Brm_shBrm_peak_56	chr2	232651071	232651145	75	*	Promoter	COPS7B	13	1_Active_Promoter
Brm_shBrm_peak_57	chr2	242041750	242041823	74	*	Promoter	PASK	7406	1_Active_Promoter
Brm_shBrm_peak_58	chr20	1099140	1099229	90	*	Promoter	PSMF1	54	1_Active_Promoter
Brm_shBrm_peak_59	chr20	1447486	1447647	162	*	Promoter	NSFL1C	768	1_Active_Promoter
Brm_shBrm_peak_6	chr1	161431799	161431939	141	*	Distal	FCGR2A	43348	2_Weak_Promoter
Brm_shBrm_peak_60	chr20	17949152	17949392	241	*	Promoter	SNX5	88	1_Active_Promoter
Brm_shBrm_peak_61	chr20	30193346	30193454	109	*	Promoter	MIR3193	1586	15_Repetitive/CNV
Brm_shBrm_peak_62	chr20	32319961	32320116	156	*	Promoter	RPL31P2	20308	2_Weak_Promoter
Brm_shBrm_peak_63	chr20	57226197	57226328	132	*	Promoter	STX16	44	1_Active_Promoter
Brm_shBrm_peak_65	chr21	46359853	46359946	94	*	Promoter	FAM207A	23	1_Active_Promoter
Brm_shBrm_peak_66	chr22	19419967	19420054	88	*	Promoter	MRPL40	89	1_Active_Promoter
Brm_shBrm_peak_67	chr3	32859278	32859414	137	*	Promoter	TRIM71	161	1_Active_Promoter
Brm_shBrm_peak_68	chr3	32859815	32859961	147	*	Promoter	CCR4	133175	1_Active_Promoter
Brm_shBrm_peak_69	chr3	32860199	32860324	126	*	Promoter	CCR4	132802	1_Active_Promoter
Brm_shBrm_peak_7	chr1	161435237	161435337	101	*	Distal	FCGR2A	39930	2_Weak_Promoter
Brm_shBrm_peak_70	chr3	32863140	32863499	360	*	Intron	CCR4	129744	1_Active_Promoter
Brm_shBrm_peak_71	chr3	51572649	51572759	111	*	Distal	RAD54L2	2453	1_Active_Promoter
Brm_shBrm_peak_74	chr3	145814742	145814821	80	*	Intron	PLOD2	63994	11_Weak_Txn
Brm_shBrm_peak_75	chr4	1796773	1797065	293	*	Intron	FGFR3	6267	1_Active_Promoter
Brm_shBrm_peak_76	chr4	30200289	30200362	74	*	Distal	PCDH7	521709	13_Heterochrom/lo
Brm_shBrm_peak_8	chr1	161439059	161439427	369	*	Distal	FCGR2A	35974	2_Weak_Promoter
Brm_shBrm_peak_80	chr4	185127489	185127575	87	*	Intron	ENPP6	11320	13_Heterochrom/lo
Brm_shBrm_peak_82	chr6	27560600	27560673	74	*	Distal	RNU6-471P	3552	2_Weak_Promoter
Brm_shBrm_peak_83	chr6	64283235	64283591	357	*	Promoter	PTP4A1	2977	1_Active_Promoter
Brm_shBrm_peak_84	chr6	74229787	74230954	1168	*	Promoter	EEF1A1	368	1_Active_Promoter
Brm_shBrm_peak_85	chr6	131949378	131949471	94	*	Promoter	ENPP3	155	2_Weak_Promoter
Brm_shBrm_peak_86	chr6	155246883	155246956	74	*	Intron	TIAM2	69566	11_Weak_Txn
Brm_shBrm_peak_87	chr7	1609686	1609797	112	*	Promoter	PSMG3-AS1	27	1_Active_Promoter
Brm_shBrm_peak_88	chr7	5460724	5460799	76	*	Exon	TNRC18	2413	1_Active_Promoter
Brm_shBrm_peak_89	chr7	92462671	92462825	155	*	Promoter	CDK6	480	1_Active_Promoter
Brm_shBrm_peak_9	chr1	161440070	161440205	136	*	Distal	FCGR2A	35080	2_Weak_Promoter
Brm_shBrm_peak_90	chr7	105162469	105162579	111	*	Promoter	PUS7	178	1_Active_Promoter
Brm_shBrm_peak_91	chr7	138145756	138146029	274	*	Promoter	snoU13	21433	1_Active_Promoter
Brm_shBrm_peak_92	chr8	11665993	11666130	138	*	Promoter	FDFT1	236	1_Active_Promoter
Brm_shBrm_peak_93	chr8	19065899	19065972	74	*	Intron	RP11-1080G15.1	27249	13_Heterochrom/lo
Brm_shBrm_peak_94	chr8	70364301	70364376	76	*	Distal	SULF1	14518	13_Heterochrom/lo
Brm_shBrm_peak_95	chr8	128750502	128751236	735	*	Exon	PVT1	55907	1_Active_Promoter
Brm_shBrm_peak_96	chr8	128752675	128752991	317	*	Exon	PVT1	53943	4_Strong_Enhancer
Brm_shBrm_peak_97	chr9	3078580	3078718	139	*	Distal	LINC01231	102937	13_Heterochrom/lo
Brm_shBrm_peak_98	chr9	140317610	140317698	89	*	Promoter	EXD3	6	2_Weak_Promoter
Brm_shBrm_peak_99	chrX	19470181	19470457	277	*	Intron	MAP3K15	7923	13_Heterochrom/lo

## Sheet: BRM_shBrg1
name	seqnames	start	end	width	strand	type	nearestTSS	distance	name.1
Brm_shBrg1_peak_1	chr1	29004	29368	365	*	Promoter	RP11-34P13.3	365	1_Active_Promoter
Brm_shBrg1_peak_100	chr1	2687468	2687541	74	*	Intron	TTC34	18813	14_Repetitive/CNV
Brm_shBrg1_peak_1000	chr1	228752290	228752512	223	*	Promoter	RNA5S4	452	2_Weak_Promoter
Brm_shBrg1_peak_10000	chr6	32940349	32941024	676	*	Promoter	BRD2	172	1_Active_Promoter
Brm_shBrg1_peak_10001	chr6	33168096	33168294	199	*	Promoter	SLC39A7	24	1_Active_Promoter
Brm_shBrg1_peak_10002	chr6	33168833	33168964	132	*	Promoter	SLC39A7	1131	1_Active_Promoter
Brm_shBrg1_peak_10003	chr6	33172739	33172855	117	*	Promoter	MIR219-1	2812	1_Active_Promoter
Brm_shBrg1_peak_10004	chr6	33176064	33176424	361	*	Promoter	RING1	25	1_Active_Promoter
Brm_shBrg1_peak_10005	chr6	33239419	33239498	80	*	Promoter	VPS52	93	1_Active_Promoter
Brm_shBrg1_peak_10006	chr6	33245059	33245131	73	*	Promoter	B3GALT4	1367	10_Txn_Elongation
Brm_shBrg1_peak_10007	chr6	33267280	33267384	105	*	Promoter	TAPBP	14397	1_Active_Promoter
Brm_shBrg1_peak_10008	chr6	33267508	33267585	78	*	Promoter	TAPBP	14183	1_Active_Promoter
Brm_shBrg1_peak_10009	chr6	33378497	33378657	161	*	Promoter	PHF1	158	1_Active_Promoter
Brm_shBrg1_peak_1001	chr1	228752584	228752780	197	*	Promoter	RNA5S4	171	1_Active_Promoter
Brm_shBrg1_peak_10010	chr6	33378851	33378935	85	*	Promoter	PHF1	7	1_Active_Promoter
Brm_shBrg1_peak_10011	chr6	33379019	33379205	187	*	Promoter	PHF1	1646	1_Active_Promoter
Brm_shBrg1_peak_10012	chr6	33588575	33588742	168	*	Promoter	ITPR3	495	1_Active_Promoter
Brm_shBrg1_peak_10013	chr6	33756254	33756883	630	*	Promoter	LEMD2	36	1_Active_Promoter
Brm_shBrg1_peak_10014	chr6	34192038	34192150	113	*	Distal	HMGA1	12553	1_Active_Promoter
Brm_shBrg1_peak_10015	chr6	34203529	34203619	91	*	Distal	HMGA1	1073	13_Heterochrom/lo
Brm_shBrg1_peak_10016	chr6	34205435	34205772	338	*	Promoter	HMGA1	962	1_Active_Promoter
Brm_shBrg1_peak_10017	chr6	34205858	34206142	285	*	Promoter	HMGA1	565	1_Active_Promoter
Brm_shBrg1_peak_10018	chr6	34212176	34212257	82	*	Intron	C6orf1	4543	9_Txn_Transition
Brm_shBrg1_peak_10019	chr6	34359608	34360148	541	*	Promoter	NUDT3	570	1_Active_Promoter
Brm_shBrg1_peak_1002	chr1	228752846	228752929	84	*	Promoter	RNA5S5	2207	1_Active_Promoter
Brm_shBrg1_peak_10020	chr6	34360243	34360318	76	*	Promoter	NUDT3	168	1_Active_Promoter
Brm_shBrg1_peak_10021	chr6	34360445	34360515	71	*	Promoter	RPS10	32515	1_Active_Promoter
Brm_shBrg1_peak_10022	chr6	34366370	34366490	121	*	Intron	RPS10	26565	7_Weak_Enhancer
Brm_shBrg1_peak_10023	chr6	34664244	34664358	115	*	Promoter	C6orf106	320	1_Active_Promoter
Brm_shBrg1_peak_10024	chr6	34664417	34664514	98	*	Promoter	C6orf106	156	1_Active_Promoter
Brm_shBrg1_peak_10025	chr6	34759650	34760311	662	*	Promoter	Y_RNA	29239	1_Active_Promoter
Brm_shBrg1_peak_10026	chr6	34857119	34857214	96	*	Promoter	HSPE1P11	134130	1_Active_Promoter
Brm_shBrg1_peak_10027	chr6	34857377	34857485	109	*	Promoter	HSPE1P11	133865	1_Active_Promoter
Brm_shBrg1_peak_10028	chr6	35227388	35227857	470	*	Promoter	ZNF76	10564	1_Active_Promoter
Brm_shBrg1_peak_10029	chr6	35286016	35286203	188	*	Promoter	PPARD	24223	2_Weak_Promoter
Brm_shBrg1_peak_1003	chr1	228753048	228753362	315	*	Promoter	RNA5S5	1889	1_Active_Promoter
Brm_shBrg1_peak_10030	chr6	35420319	35420485	167	*	Promoter	RPL10A	15780	2_Weak_Promoter
Brm_shBrg1_peak_10031	chr6	35436200	35437179	980	*	Promoter	TEAD3	11207	1_Active_Promoter
Brm_shBrg1_peak_10032	chr6	35464336	35464406	71	*	Promoter	TEAD3	353	1_Active_Promoter
Brm_shBrg1_peak_10033	chr6	35464469	35464671	203	*	Promoter	TEAD3	154	1_Active_Promoter
Brm_shBrg1_peak_10034	chr6	35465161	35465335	175	*	Promoter	TULP1	6662	1_Active_Promoter
Brm_shBrg1_peak_10035	chr6	35655936	35656725	790	*	Promoter	FKBP5	359	1_Active_Promoter
Brm_shBrg1_peak_10036	chr6	35695898	35696025	128	*	Promoter	FKBP5	396	2_Weak_Promoter
Brm_shBrg1_peak_10037	chr6	35699430	35699612	183	*	Distal	RP3-510O8.4	5200	1_Active_Promoter
Brm_shBrg1_peak_10038	chr6	35699805	35699970	166	*	Distal	RP3-510O8.4	4834	1_Active_Promoter
Brm_shBrg1_peak_10039	chr6	35888542	35888817	276	*	Promoter	SRPK1	142	1_Active_Promoter
Brm_shBrg1_peak_1004	chr1	228754046	228754446	401	*	Promoter	RNA5S5	848	1_Active_Promoter
Brm_shBrg1_peak_10040	chr6	35995595	35996505	911	*	Promoter	MAPK14	813	1_Active_Promoter
Brm_shBrg1_peak_10041	chr6	36098393	36098544	152	*	Promoter	MAPK13	175	1_Active_Promoter
Brm_shBrg1_peak_10042	chr6	36098862	36099144	283	*	Promoter	Z95152.1	9359	1_Active_Promoter
Brm_shBrg1_peak_10043	chr6	36164084	36164361	278	*	Promoter	BRPF3	296	1_Active_Promoter
Brm_shBrg1_peak_10044	chr6	36410672	36411026	355	*	Promoter	RN7SL502P	8126	1_Active_Promoter
Brm_shBrg1_peak_10045	chr6	36562146	36562309	164	*	Promoter	SRSF3	139	1_Active_Promoter
Brm_shBrg1_peak_10046	chr6	36646523	36646650	128	*	Promoter	RAB44	19039	4_Strong_Enhancer
Brm_shBrg1_peak_10047	chr6	36646721	36646791	71	*	Promoter	RAB44	18869	4_Strong_Enhancer
Brm_shBrg1_peak_10048	chr6	36646958	36647160	203	*	Promoter	RAB44	18566	1_Active_Promoter
Brm_shBrg1_peak_10049	chr6	36647399	36647678	280	*	Promoter	RAB44	18087	1_Active_Promoter
Brm_shBrg1_peak_1005	chr1	228754531	228755625	1095	*	Promoter	RNA5S5	16	1_Active_Promoter
Brm_shBrg1_peak_10050	chr6	36648174	36648497	324	*	Exon	RAB44	17290	2_Weak_Promoter
Brm_shBrg1_peak_10051	chr6	36842206	36842308	103	*	Promoter	PPIL1	540	1_Active_Promoter
Brm_shBrg1_peak_10052	chr6	36842378	36842648	271	*	Promoter	PPIL1	284	1_Active_Promoter
Brm_shBrg1_peak_10053	chr6	36853664	36853914	251	*	Promoter	RP1-90K10.4	58659	1_Active_Promoter
Brm_shBrg1_peak_10054	chr6	36954151	36954306	156	*	Promoter	FGD2	19191	1_Active_Promoter
Brm_shBrg1_peak_10055	chr6	37070452	37070701	250	*	Distal	PIM1	67400	4_Strong_Enhancer
Brm_shBrg1_peak_10056	chr6	37137960	37138322	363	*	Promoter	PIM1	2100	1_Active_Promoter
Brm_shBrg1_peak_10057	chr6	37138386	37139588	1203	*	Exon	PIM1	1254	1_Active_Promoter
Brm_shBrg1_peak_10058	chr6	37225575	37225724	150	*	Promoter	TMEM217	279	1_Active_Promoter
Brm_shBrg1_peak_10059	chr6	37322538	37322697	160	*	Promoter	RN7SL273P	6341	1_Active_Promoter
Brm_shBrg1_peak_1006	chr1	228756221	228756328	108	*	Distal	RNA5S6	1035	1_Active_Promoter
Brm_shBrg1_peak_10060	chr6	37401007	37401218	212	*	Promoter	CMTR1	26320	1_Active_Promoter
Brm_shBrg1_peak_10061	chr6	37401289	37401357	69	*	Promoter	CMTR1	26109	1_Active_Promoter
Brm_shBrg1_peak_10062	chr6	37786327	37786437	111	*	Promoter	RP3-441A12.1	609	1_Active_Promoter
Brm_shBrg1_peak_10063	chr6	37786643	37786772	130	*	Promoter	RP3-441A12.1	284	1_Active_Promoter
Brm_shBrg1_peak_10064	chr6	37787195	37787592	398	*	Promoter	ZFAND3	178	1_Active_Promoter
Brm_shBrg1_peak_10065	chr6	37787659	37787865	207	*	Promoter	RN7SL285P	13196	1_Active_Promoter
Brm_shBrg1_peak_10066	chr6	37788021	37788144	124	*	Promoter	RN7SL285P	12876	1_Active_Promoter
Brm_shBrg1_peak_10067	chr6	38670543	38670822	280	*	Promoter	GLO1	232	1_Active_Promoter
Brm_shBrg1_peak_10068	chr6	41040904	41041467	564	*	Promoter	OARD1	24309	1_Active_Promoter
Brm_shBrg1_peak_10069	chr6	41395941	41396009	69	*	Distal	LINC01276	74204	2_Weak_Promoter
Brm_shBrg1_peak_1007	chr1	228756729	228757152	424	*	Promoter	RNA5S6	369	1_Active_Promoter
Brm_shBrg1_peak_10070	chr6	41471864	41471941	78	*	Intron	LINC01276	14206	1_Active_Promoter
Brm_shBrg1_peak_10071	chr6	41514718	41514947	230	*	Promoter	FOXP4-AS1	451	1_Active_Promoter
Brm_shBrg1_peak_10072	chr6	41515164	41515274	111	*	Promoter	FOXP4-AS1	64	1_Active_Promoter
Brm_shBrg1_peak_10073	chr6	41515909	41516006	98	*	Promoter	FOXP4-AS1	399	1_Active_Promoter
Brm_shBrg1_peak_10074	chr6	41701949	41702156	208	*	Promoter	TFEB	84	1_Active_Promoter
Brm_shBrg1_peak_10075	chr6	41702863	41702953	91	*	Promoter	TFEB	354	1_Active_Promoter
Brm_shBrg1_peak_10076	chr6	41703171	41703299	129	*	Promoter	TFEB	27	2_Weak_Promoter
Brm_shBrg1_peak_10077	chr6	41909317	41909535	219	*	Promoter	CCND3	64	2_Weak_Promoter
Brm_shBrg1_peak_10078	chr6	42016557	42016686	130	*	Promoter	CCND3	8	2_Weak_Promoter
Brm_shBrg1_peak_10079	chr6	42018432	42018500	69	*	Promoter	TAF8	145	1_Active_Promoter
Brm_shBrg1_peak_1008	chr1	228757220	228757388	169	*	Promoter	RNA5S6	5	1_Active_Promoter
Brm_shBrg1_peak_10080	chr6	42420924	42421077	154	*	Distal	RP11-256G5.1	46445	2_Weak_Promoter
Brm_shBrg1_peak_10081	chr6	42531966	42532037	72	*	Promoter	RNU6-890P	99896	1_Active_Promoter
Brm_shBrg1_peak_10082	chr6	42713411	42713588	178	*	Promoter	TBCC	332	1_Active_Promoter
Brm_shBrg1_peak_10083	chr6	42750447	42751552	1106	*	Intron	GLTSCR1L	37792	1_Active_Promoter
Brm_shBrg1_peak_10084	chr6	42858220	42858555	336	*	Promoter	C6orf226	164	1_Active_Promoter
Brm_shBrg1_peak_10085	chr6	42897196	42897310	115	*	Promoter	RP3-475N16.1	10846	1_Active_Promoter
Brm_shBrg1_peak_10086	chr6	42946626	42946922	297	*	Promoter	PEX6	111	1_Active_Promoter
Brm_shBrg1_peak_10087	chr6	43021252	43021590	339	*	Promoter	CUL7	13	1_Active_Promoter
Brm_shBrg1_peak_10088	chr6	43044211	43044281	71	*	Promoter	PTK7	303	1_Active_Promoter
Brm_shBrg1_peak_10089	chr6	43044343	43044538	196	*	Promoter	PTK7	109	1_Active_Promoter
Brm_shBrg1_peak_1009	chr1	228757510	228757857	348	*	Promoter	RNA5S7	1846	2_Weak_Promoter
Brm_shBrg1_peak_10090	chr6	43044603	43044753	151	*	Promoter	PTK7	53648	1_Active_Promoter
Brm_shBrg1_peak_10091	chr6	43139034	43139790	757	*	Promoter	CUL9	10498	1_Active_Promoter
Brm_shBrg1_peak_10092	chr6	43139888	43140019	132	*	Promoter	CUL9	9957	1_Active_Promoter
Brm_shBrg1_peak_10093	chr6	43142061	43142224	164	*	Intron	CUL9	7768	4_Strong_Enhancer
Brm_shBrg1_peak_10094	chr6	43197109	43197177	69	*	Promoter	DNPH1	45	1_Active_Promoter
Brm_shBrg1_peak_10095	chr6	43242848	43242935	88	*	Intron	SLC22A7	20538	1_Active_Promoter
Brm_shBrg1_peak_10096	chr6	43243171	43243259	89	*	Intron	SLC22A7	20214	1_Active_Promoter
Brm_shBrg1_peak_10097	chr6	43244196	43244289	94	*	Intron	SLC22A7	19187	4_Strong_Enhancer
Brm_shBrg1_peak_10098	chr6	43336701	43336769	69	*	Promoter	ZNF318	443	1_Active_Promoter
Brm_shBrg1_peak_10099	chr6	43336937	43337053	117	*	Promoter	ZNF318	183	1_Active_Promoter
Brm_shBrg1_peak_101	chr1	2691191	2691267	77	*	Intron	TTC34	15088	14_Repetitive/CNV
Brm_shBrg1_peak_1010	chr1	228758264	228758366	103	*	Distal	RNA5S7	1214	1_Active_Promoter
Brm_shBrg1_peak_10100	chr6	43395657	43395746	90	*	Promoter	ABCC10	3785	1_Active_Promoter
Brm_shBrg1_peak_10101	chr6	43477385	43477553	169	*	Promoter	LRRC73	952	2_Weak_Promoter
Brm_shBrg1_peak_10102	chr6	43477654	43477777	124	*	Promoter	LRRC73	706	2_Weak_Promoter
Brm_shBrg1_peak_10103	chr6	43484469	43484659	191	*	Promoter	YIPF3	90	1_Active_Promoter
Brm_shBrg1_peak_10104	chr6	43543367	43543488	122	*	Promoter	XPO5	292	1_Active_Promoter
Brm_shBrg1_peak_10105	chr6	43549461	43549557	97	*	Intron	RP3-337H4.8	9587	11_Weak_Txn
Brm_shBrg1_peak_10106	chr6	43596703	43596807	105	*	Promoter	GTPBP2	141	1_Active_Promoter
Brm_shBrg1_peak_10107	chr6	43737968	43738068	101	*	Promoter	RP1-261G23.7	332	1_Active_Promoter
Brm_shBrg1_peak_10108	chr6	43738369	43738560	192	*	Promoter	VEGFA	52	1_Active_Promoter
Brm_shBrg1_peak_10109	chr6	43738640	43739873	1234	*	Promoter	VEGFA	470	1_Active_Promoter
Brm_shBrg1_peak_1011	chr1	228758432	228758512	81	*	Distal	RNA5S7	1057	1_Active_Promoter
Brm_shBrg1_peak_10110	chr6	44094696	44094914	219	*	Promoter	MRPL14	386	1_Active_Promoter
Brm_shBrg1_peak_10111	chr6	44095431	44095742	312	*	Promoter	TMEM63B	7181	1_Active_Promoter
Brm_shBrg1_peak_10112	chr6	44191351	44191435	85	*	Promoter	SLC29A1	164	2_Weak_Promoter
Brm_shBrg1_peak_10113	chr6	44213622	44213771	150	*	Promoter	HSP90AB1	204	1_Active_Promoter
Brm_shBrg1_peak_10114	chr6	44214084	44214378	295	*	Promoter	HSP90AB1	590	1_Active_Promoter
Brm_shBrg1_peak_10115	chr6	44214916	44215085	170	*	Promoter	HSP90AB1	600	1_Active_Promoter
Brm_shBrg1_peak_10116	chr6	44215175	44215354	180	*	Promoter	HSP90AB1	336	1_Active_Promoter
Brm_shBrg1_peak_10117	chr6	44215486	44215697	212	*	Promoter	HSP90AB1	9	1_Active_Promoter
Brm_shBrg1_peak_10118	chr6	44224685	44224789	105	*	Promoter	SLC35B2	349	1_Active_Promoter
Brm_shBrg1_peak_10119	chr6	44224879	44225349	471	*	Promoter	SLC35B2	174	1_Active_Promoter
Brm_shBrg1_peak_1012	chr1	228758621	228759604	984	*	Promoter	RNA5S7	417	2_Weak_Promoter
Brm_shBrg1_peak_10120	chr6	44232954	44233105	152	*	Promoter	NFKBIE	239	1_Active_Promoter
Brm_shBrg1_peak_10121	chr6	44233171	44233284	114	*	Promoter	NFKBIE	41	1_Active_Promoter
Brm_shBrg1_peak_10122	chr6	44355706	44355812	107	*	Promoter	AL133262.1	44958	1_Active_Promoter
Brm_shBrg1_peak_10123	chr6	45345270	45345493	224	*	Promoter	SUPT3H	286	1_Active_Promoter
Brm_shBrg1_peak_10124	chr6	45345815	45345941	127	*	Promoter	RP1-244F24.1	43861	1_Active_Promoter
Brm_shBrg1_peak_10125	chr6	45390628	45390760	133	*	Promoter	RP1-166H4.2	153810	2_Weak_Promoter
Brm_shBrg1_peak_10126	chr6	46531864	46531937	74	*	Intron	CYP39A1	22959	13_Heterochrom/lo
Brm_shBrg1_peak_10127	chr6	46702918	46702986	69	*	Promoter	PLA2G7	124	3_Poised_Promoter
Brm_shBrg1_peak_10128	chr6	47276446	47276518	73	*	Intron	TNFRSF21	1156	1_Active_Promoter
Brm_shBrg1_peak_10129	chr6	47276716	47276833	118	*	Promoter	TNFRSF21	864	1_Active_Promoter
Brm_shBrg1_peak_1013	chr1	228759722	228760092	371	*	Promoter	RNA5S8	1864	1_Active_Promoter
Brm_shBrg1_peak_10130	chr6	47277067	47277635	569	*	Promoter	TNFRSF21	287	1_Active_Promoter
Brm_shBrg1_peak_10131	chr6	47445250	47445320	71	*	Promoter	RP11-385F7.1	20	1_Active_Promoter
Brm_shBrg1_peak_10132	chr6	47445449	47445637	189	*	Promoter	Y_RNA	11257	1_Active_Promoter
Brm_shBrg1_peak_10133	chr6	47445731	47446190	460	*	Promoter	Y_RNA	10840	1_Active_Promoter
Brm_shBrg1_peak_10134	chr6	52226719	52227032	314	*	Promoter	PAQR8	48	1_Active_Promoter
Brm_shBrg1_peak_10135	chr6	52227091	52227275	185	*	Promoter	PAQR8	58	1_Active_Promoter
Brm_shBrg1_peak_10136	chr6	52284779	52284883	105	*	Promoter	EFHC1	272	4_Strong_Enhancer
Brm_shBrg1_peak_10137	chr6	52441652	52441819	168	*	Promoter	TRAM2-AS1	367	1_Active_Promoter
Brm_shBrg1_peak_10138	chr6	52442004	52442443	440	*	Promoter	TRAM2-AS1	57	1_Active_Promoter
Brm_shBrg1_peak_10139	chr6	52520283	52520372	90	*	Distal	RP1-152L7.9	1841	13_Heterochrom/lo
Brm_shBrg1_peak_1014	chr1	228760602	228760755	154	*	Distal	RNA5S8	1093	1_Active_Promoter
Brm_shBrg1_peak_10140	chr6	52528919	52529013	95	*	Promoter	RP1-152L7.5	977	1_Active_Promoter
Brm_shBrg1_peak_10141	chr6	52529244	52529374	131	*	Promoter	RP1-152L7.5	634	1_Active_Promoter
Brm_shBrg1_peak_10142	chr6	52926266	52926611	346	*	Promoter	ICK	127	1_Active_Promoter
Brm_shBrg1_peak_10143	chr6	52930049	52930125	77	*	Promoter	FBXO9	156	1_Active_Promoter
Brm_shBrg1_peak_10144	chr6	52930195	52930390	196	*	Promoter	FBXO9	540	1_Active_Promoter
Brm_shBrg1_peak_10145	chr6	52930534	52930664	131	*	Promoter	FBXO9	233	1_Active_Promoter
Brm_shBrg1_peak_10146	chr6	53213202	53213393	192	*	Promoter	ELOVL5	424	1_Active_Promoter
Brm_shBrg1_peak_10147	chr6	53213455	53213722	268	*	Promoter	ELOVL5	133	1_Active_Promoter
Brm_shBrg1_peak_10148	chr6	53224007	53224089	83	*	Distal	RPL31P33	9417	1_Active_Promoter
Brm_shBrg1_peak_10149	chr6	53409142	53409916	775	*	Promoter	GCLC	299	1_Active_Promoter
Brm_shBrg1_peak_1015	chr1	228760888	228761126	239	*	Promoter	RNA5S8	764	1_Active_Promoter
Brm_shBrg1_peak_10150	chr6	53412829	53413054	226	*	Intron	RP1-27K12.2	25119	2_Weak_Promoter
Brm_shBrg1_peak_10151	chr6	53516661	53516846	186	*	Exon	KLHL31	3314	4_Strong_Enhancer
Brm_shBrg1_peak_10152	chr6	53659671	53660126	456	*	Promoter	LRRC1	124137	1_Active_Promoter
Brm_shBrg1_peak_10153	chr6	56407407	56407651	245	*	Promoter	DST	74	1_Active_Promoter
Brm_shBrg1_peak_10154	chr6	56708073	56708203	131	*	Promoter	DST	322	2_Weak_Promoter
Brm_shBrg1_peak_10155	chr6	56708283	56708435	153	*	Promoter	DST	101	2_Weak_Promoter
Brm_shBrg1_peak_10156	chr6	56708875	56708983	109	*	Promoter	DST	7583	2_Weak_Promoter
Brm_shBrg1_peak_10157	chr6	56819921	56820012	92	*	Promoter	BEND6	121	2_Weak_Promoter
Brm_shBrg1_peak_10158	chr6	56911589	56911657	69	*	Promoter	ZNF451	40016	1_Active_Promoter
Brm_shBrg1_peak_10159	chr6	56911739	56911820	82	*	Promoter	ZNF451	39860	1_Active_Promoter
Brm_shBrg1_peak_1016	chr1	228761189	228762297	1109	*	Promoter	RNA5S8	28	1_Active_Promoter
Brm_shBrg1_peak_10160	chr6	56954937	56955152	216	*	Promoter	ZNF451	534	1_Active_Promoter
Brm_shBrg1_peak_10161	chr6	57037144	57037767	624	*	Promoter	RP11-203B9.4	475	1_Active_Promoter
Brm_shBrg1_peak_10162	chr6	57086529	57086652	124	*	Promoter	RAB23	519	1_Active_Promoter
Brm_shBrg1_peak_10163	chr6	57086828	57086982	155	*	Promoter	RAB23	204	1_Active_Promoter
Brm_shBrg1_peak_10164	chr6	64224208	64224293	86	*	Distal	PTP4A1	7413	4_Strong_Enhancer
Brm_shBrg1_peak_10165	chr6	64282160	64282290	131	*	Promoter	RP5-1148A21.3	85	2_Weak_Promoter
Brm_shBrg1_peak_10166	chr6	64282465	64283928	1464	*	Promoter	PTP4A1	3194	1_Active_Promoter
Brm_shBrg1_peak_10167	chr6	64345663	64345824	162	*	Promoter	PHF3	0	1_Active_Promoter
Brm_shBrg1_peak_10168	chr6	64345913	64346202	290	*	Promoter	PHF3	326	1_Active_Promoter
Brm_shBrg1_peak_10169	chr6	64346270	64346388	119	*	Promoter	PHF3	54	1_Active_Promoter
Brm_shBrg1_peak_1017	chr1	228762803	228762891	89	*	Distal	RNA5S9	1163	1_Active_Promoter
Brm_shBrg1_peak_10170	chr6	64346449	64346556	108	*	Promoter	PHF3	9926	1_Active_Promoter
Brm_shBrg1_peak_10171	chr6	69740931	69741008	78	*	Intron	AL158051.1	183730	13_Heterochrom/lo
Brm_shBrg1_peak_10172	chr6	71123494	71123777	284	*	Promoter	RP11-462G2.2	15	1_Active_Promoter
Brm_shBrg1_peak_10173	chr6	71377656	71377927	272	*	Promoter	SMAP1	439	1_Active_Promoter
Brm_shBrg1_peak_10174	chr6	71378002	71378083	82	*	Promoter	SMAP1	188	1_Active_Promoter
Brm_shBrg1_peak_10175	chr6	74229790	74230957	1168	*	Promoter	EEF1A1	365	1_Active_Promoter
Brm_shBrg1_peak_10176	chr6	74231317	74231410	94	*	Promoter	EEF1A1	78	1_Active_Promoter
Brm_shBrg1_peak_10177	chr6	74233262	74233513	252	*	Promoter	EEF1A1	130	1_Active_Promoter
Brm_shBrg1_peak_10178	chr6	74363316	74363484	169	*	Promoter	SLC17A5	475	1_Active_Promoter
Brm_shBrg1_peak_10179	chr6	74363551	74363688	138	*	Promoter	SLC17A5	256	1_Active_Promoter
Brm_shBrg1_peak_1018	chr1	228762963	228763362	400	*	Promoter	RNA5S9	848	2_Weak_Promoter
Brm_shBrg1_peak_10180	chr6	74405856	74405973	118	*	Promoter	CD109	96461	2_Weak_Promoter
Brm_shBrg1_peak_10181	chr6	76311489	76311614	126	*	Promoter	SENP6	89	1_Active_Promoter
Brm_shBrg1_peak_10182	chr6	76311678	76312309	632	*	Promoter	RP11-474L11.5	9508	1_Active_Promoter
Brm_shBrg1_peak_10183	chr6	79787943	79788079	137	*	Promoter	HMGN3-AS1	155421	1_Active_Promoter
Brm_shBrg1_peak_10184	chr6	79788171	79788294	124	*	Promoter	HMGN3-AS1	155200	1_Active_Promoter
Brm_shBrg1_peak_10185	chr6	82461715	82461974	260	*	Promoter	FAM46A	578	1_Active_Promoter
Brm_shBrg1_peak_10186	chr6	82462296	82462373	78	*	Promoter	FAM46A	88	1_Active_Promoter
Brm_shBrg1_peak_10187	chr6	82957011	82957144	134	*	Promoter	IBTK	308	1_Active_Promoter
Brm_shBrg1_peak_10188	chr6	82957209	82957280	72	*	Promoter	IBTK	141	1_Active_Promoter
Brm_shBrg1_peak_10189	chr6	82957786	82957854	69	*	Promoter	RP3-492P14.2	16868	1_Active_Promoter
Brm_shBrg1_peak_1019	chr1	228763561	228763858	298	*	Promoter	RNA5S9	301	2_Weak_Promoter
Brm_shBrg1_peak_10190	chr6	83777817	83777885	69	*	Promoter	AL139333.1	4838	1_Active_Promoter
Brm_shBrg1_peak_10191	chr6	83902795	83902917	123	*	Promoter	PGM3	91	1_Active_Promoter
Brm_shBrg1_peak_10192	chr6	83903159	83903257	99	*	Promoter	PGM3	422	1_Active_Promoter
Brm_shBrg1_peak_10193	chr6	84418863	84418952	90	*	Promoter	SNAP91	190	2_Weak_Promoter
Brm_shBrg1_peak_10194	chr6	84569464	84569538	75	*	Promoter	CYB5R4	66484	1_Active_Promoter
Brm_shBrg1_peak_10195	chr6	86159774	86159910	137	*	Promoter	NT5E	21254	1_Active_Promoter
Brm_shBrg1_peak_10196	chr6	86160061	86160256	196	*	Promoter	NT5E	20938	1_Active_Promoter
Brm_shBrg1_peak_10197	chr6	86303383	86303525	143	*	Promoter	SNX14	46	1_Active_Promoter
Brm_shBrg1_peak_10198	chr6	86351859	86352132	274	*	Promoter	SYNCRIP	642	1_Active_Promoter
Brm_shBrg1_peak_10199	chr6	86353390	86353529	140	*	Promoter	SYNCRIP	48	1_Active_Promoter
Brm_shBrg1_peak_102	chr1	3370779	3370892	114	*	Promoter	ARHGEF16	152	4_Strong_Enhancer
Brm_shBrg1_peak_1020	chr1	228763971	228764541	571	*	Promoter	RNA5S10	1996	2_Weak_Promoter
Brm_shBrg1_peak_10200	chr6	86353595	86353770	176	*	Promoter	PKMP3	16639	1_Active_Promoter
Brm_shBrg1_peak_10201	chr6	86388793	86388961	169	*	Promoter	RP11-33E24.3	52209	1_Active_Promoter
Brm_shBrg1_peak_10202	chr6	87865356	87865611	256	*	Promoter	RP11-393I2.2	18535	1_Active_Promoter
Brm_shBrg1_peak_10203	chr6	88182579	88182688	110	*	Promoter	SLC35A1	7	1_Active_Promoter
Brm_shBrg1_peak_10204	chr6	88182751	88182819	69	*	Promoter	SLC35A1	4292	1_Active_Promoter
Brm_shBrg1_peak_10205	chr6	88411073	88411352	280	*	Promoter	AKIRIN2	28	1_Active_Promoter
Brm_shBrg1_peak_10206	chr6	88411413	88411804	392	*	Promoter	AKIRIN2	316	1_Active_Promoter
Brm_shBrg1_peak_10207	chr6	89790811	89791191	381	*	Promoter	PNRC1	551	1_Active_Promoter
Brm_shBrg1_peak_10208	chr6	89791566	89791830	265	*	Promoter	RN7SL336P	8964	1_Active_Promoter
Brm_shBrg1_peak_10209	chr6	89827408	89827482	75	*	Promoter	SRSF12	246	2_Weak_Promoter
Brm_shBrg1_peak_1021	chr1	228765153	228765236	84	*	Distal	RNA5S10	1058	1_Active_Promoter
Brm_shBrg1_peak_10210	chr6	89855893	89856310	418	*	Promoter	GABRR1	70876	1_Active_Promoter
Brm_shBrg1_peak_10211	chr6	90062295	90062552	258	*	Promoter	UBE2J1	141	1_Active_Promoter
Brm_shBrg1_peak_10212	chr6	97345408	97345506	99	*	Promoter	NDUFAF4	290	1_Active_Promoter
Brm_shBrg1_peak_10213	chr6	99395188	99395274	87	*	Promoter	FBXL4	568	1_Active_Promoter
Brm_shBrg1_peak_10214	chr6	99395351	99395772	422	*	Promoter	FBXL4	238	1_Active_Promoter
Brm_shBrg1_peak_10215	chr6	99963026	99963151	126	*	Promoter	USP45	161	1_Active_Promoter
Brm_shBrg1_peak_10216	chr6	100016567	100016635	69	*	Promoter	CCNC	39	1_Active_Promoter
Brm_shBrg1_peak_10217	chr6	105388540	105388737	198	*	Promoter	LIN28B	16282	2_Weak_Promoter
Brm_shBrg1_peak_10218	chr6	105388834	105389139	306	*	Promoter	LIN28B	15934	1_Active_Promoter
Brm_shBrg1_peak_10219	chr6	106773425	106773606	182	*	Promoter	ATG5	148	1_Active_Promoter
Brm_shBrg1_peak_1022	chr1	228765373	228765603	231	*	Promoter	RNA5S10	764	1_Active_Promoter
Brm_shBrg1_peak_10220	chr6	106960512	106960689	178	*	Promoter	AIM1	28406	1_Active_Promoter
Brm_shBrg1_peak_10221	chr6	107349578	107349702	125	*	Promoter	C6orf203	130	1_Active_Promoter
Brm_shBrg1_peak_10222	chr6	107436863	107437106	244	*	Promoter	RNU6-1299P	17288	1_Active_Promoter
Brm_shBrg1_peak_10223	chr6	107781174	107781262	89	*	Promoter	SOBP	29941	1_Active_Promoter
Brm_shBrg1_peak_10224	chr6	108274823	108274933	111	*	Intron	SEC63	3663	6_Weak_Enhancer
Brm_shBrg1_peak_10225	chr6	108275107	108275184	78	*	Intron	SEC63	3396	1_Active_Promoter
Brm_shBrg1_peak_10226	chr6	108279768	108279863	96	*	Promoter	RP1-191J18.65	27076	1_Active_Promoter
Brm_shBrg1_peak_10227	chr6	108395737	108395814	78	*	Promoter	OSTM1	163	1_Active_Promoter
Brm_shBrg1_peak_10228	chr6	108395880	108396072	193	*	Promoter	OSTM1-AS1	48740	2_Weak_Promoter
Brm_shBrg1_peak_10229	chr6	108581989	108582083	95	*	Promoter	SNX3	129	1_Active_Promoter
Brm_shBrg1_peak_1023	chr1	228765695	228765898	204	*	Promoter	RNA5S10	456	1_Active_Promoter
Brm_shBrg1_peak_10230	chr6	108878936	108879137	202	*	Distal	FOXO3	1999	1_Active_Promoter
Brm_shBrg1_peak_10231	chr6	108879206	108879283	78	*	Distal	FOXO3	1791	1_Active_Promoter
Brm_shBrg1_peak_10232	chr6	108880627	108880715	89	*	Promoter	FOXO3	364	1_Active_Promoter
Brm_shBrg1_peak_10233	chr6	108881237	108881350	114	*	Promoter	FOXO3	773	1_Active_Promoter
Brm_shBrg1_peak_10234	chr6	108881563	108881667	105	*	Promoter	FOXO3	451	1_Active_Promoter
Brm_shBrg1_peak_10235	chr6	108881741	108881825	85	*	Promoter	FOXO3	283	1_Active_Promoter
Brm_shBrg1_peak_10236	chr6	108881892	108882103	212	*	Promoter	FOXO3	69	6_Weak_Enhancer
Brm_shBrg1_peak_10237	chr6	108882172	108882314	143	*	Promoter	SUMO2P8	57242	1_Active_Promoter
Brm_shBrg1_peak_10238	chr6	108882978	108883103	126	*	Promoter	SUMO2P8	56445	1_Active_Promoter
Brm_shBrg1_peak_10239	chr6	109330476	109330563	88	*	Promoter	SESN1	236	1_Active_Promoter
Brm_shBrg1_peak_1024	chr1	228765971	228766080	110	*	Promoter	RNA5S10	227	1_Active_Promoter
Brm_shBrg1_peak_10240	chr6	109415801	109416076	276	*	Promoter	SESN1	81	1_Active_Promoter
Brm_shBrg1_peak_10241	chr6	109703518	109703586	69	*	Promoter	CD164	58	1_Active_Promoter
Brm_shBrg1_peak_10242	chr6	109761649	109761823	175	*	Promoter	PPIL6	21	1_Active_Promoter
Brm_shBrg1_peak_10243	chr6	109804057	109804151	95	*	Promoter	ZBTB24	333	1_Active_Promoter
Brm_shBrg1_peak_10244	chr6	109804297	109804415	119	*	Promoter	ZBTB24	81	2_Weak_Promoter
Brm_shBrg1_peak_10245	chr6	110500679	110500797	119	*	Promoter	WASF1	111	1_Active_Promoter
Brm_shBrg1_peak_10246	chr6	111135833	111135992	160	*	Promoter	CDK19	384	1_Active_Promoter
Brm_shBrg1_peak_10247	chr6	111136053	111136168	116	*	Promoter	CDK19	186	1_Active_Promoter
Brm_shBrg1_peak_10248	chr6	111136248	111136323	76	*	Promoter	CDK19	11	1_Active_Promoter
Brm_shBrg1_peak_10249	chr6	111196315	111196484	170	*	Promoter	AMD1	376	1_Active_Promoter
Brm_shBrg1_peak_1025	chr1	228766166	228766604	439	*	Promoter	RNA5S11	2108	1_Active_Promoter
Brm_shBrg1_peak_10250	chr6	111196569	111197247	679	*	Promoter	AMD1	12578	1_Active_Promoter
Brm_shBrg1_peak_10251	chr6	111197358	111197504	147	*	Promoter	AMD1	12055	1_Active_Promoter
Brm_shBrg1_peak_10252	chr6	111280003	111280102	100	*	Promoter	GTF3C6	76	1_Active_Promoter
Brm_shBrg1_peak_10253	chr6	111580785	111580916	132	*	Promoter	RP5-1112D6.4	18282	1_Active_Promoter
Brm_shBrg1_peak_10254	chr6	111803521	111803774	254	*	Promoter	REV3L	472	1_Active_Promoter
Brm_shBrg1_peak_10255	chr6	111803882	111804369	488	*	Promoter	REV3L	286	1_Active_Promoter
Brm_shBrg1_peak_10256	chr6	111804483	111805225	743	*	Promoter	TRAF3IP2-AS1	11	1_Active_Promoter
Brm_shBrg1_peak_10257	chr6	112193834	112193975	142	*	Promoter	FYN	333	2_Weak_Promoter
Brm_shBrg1_peak_10258	chr6	112194442	112194538	97	*	Promoter	FYN	11	2_Weak_Promoter
Brm_shBrg1_peak_10259	chr6	112849485	112849560	76	*	Distal	AL357514.1	3859	13_Heterochrom/lo
Brm_shBrg1_peak_1026	chr1	228766706	228766774	69	*	Promoter	RNA5S11	1753	1_Active_Promoter
Brm_shBrg1_peak_10260	chr6	114180004	114180093	90	*	Intron	LINC01268	14465	1_Active_Promoter
Brm_shBrg1_peak_10261	chr6	114180184	114180314	131	*	Intron	LINC01268	14264	1_Active_Promoter
Brm_shBrg1_peak_10262	chr6	114180787	114181762	976	*	Exon	LINC01268	13239	1_Active_Promoter
Brm_shBrg1_peak_10263	chr6	114291581	114291656	76	*	Promoter	HDAC2	38	1_Active_Promoter
Brm_shBrg1_peak_10264	chr6	114292718	114292805	88	*	Promoter	RP3-399L15.3	23544	1_Active_Promoter
Brm_shBrg1_peak_10265	chr6	114663706	114664029	324	*	Promoter	HS3ST5	339	2_Weak_Promoter
Brm_shBrg1_peak_10266	chr6	114664296	114664414	119	*	Promoter	DNAJA1P4	7454	2_Weak_Promoter
Brm_shBrg1_peak_10267	chr6	114664482	114664551	70	*	Promoter	DNAJA1P4	7293	1_Active_Promoter
Brm_shBrg1_peak_10268	chr6	116421924	116422385	462	*	Promoter	NT5DC1	9858	1_Active_Promoter
Brm_shBrg1_peak_10269	chr6	116600522	116600590	69	*	Promoter	TSPYL1	507	1_Active_Promoter
Brm_shBrg1_peak_1027	chr1	228767381	228767850	470	*	Promoter	RNA5S11	878	1_Active_Promoter
Brm_shBrg1_peak_10270	chr6	116600904	116601018	115	*	Promoter	TSPYL1	102	1_Active_Promoter
Brm_shBrg1_peak_10271	chr6	116892440	116892823	384	*	Promoter	RWDD1	18	1_Active_Promoter
Brm_shBrg1_peak_10272	chr6	117803564	117803687	124	*	Promoter	DCBLD1	175	1_Active_Promoter
Brm_shBrg1_peak_10273	chr6	117803779	117804099	321	*	Promoter	DCBLD1	20780	1_Active_Promoter
Brm_shBrg1_peak_10274	chr6	117804169	117804243	75	*	Promoter	DCBLD1	20513	1_Active_Promoter
Brm_shBrg1_peak_10275	chr6	117804438	117804552	115	*	Promoter	DCBLD1	20224	1_Active_Promoter
Brm_shBrg1_peak_10276	chr6	117923269	117923550	282	*	Promoter	GOPC	115	1_Active_Promoter
Brm_shBrg1_peak_10277	chr6	117996638	117996768	131	*	Promoter	SLC35F1	231983	1_Active_Promoter
Brm_shBrg1_peak_10278	chr6	117996836	117996945	110	*	Promoter	SLC35F1	231796	1_Active_Promoter
Brm_shBrg1_peak_10279	chr6	117997257	117997371	115	*	Promoter	SLC35F1	231372	1_Active_Promoter
Brm_shBrg1_peak_1028	chr1	228768017	228768156	140	*	Promoter	RNA5S11	407	1_Active_Promoter
Brm_shBrg1_peak_10280	chr6	118972123	118972675	553	*	Promoter	CEP85L	618	2_Weak_Promoter
Brm_shBrg1_peak_10281	chr6	119215427	119215565	139	*	Promoter	MCM9	21	1_Active_Promoter
Brm_shBrg1_peak_10282	chr6	119215663	119216542	880	*	Promoter	MCM9	29112	1_Active_Promoter
Brm_shBrg1_peak_10283	chr6	119256198	119256266	69	*	Promoter	MCM9	44	1_Active_Promoter
Brm_shBrg1_peak_10284	chr6	119399360	119399541	182	*	Promoter	FAM184A	84	2_Weak_Promoter
Brm_shBrg1_peak_10285	chr6	119399623	119400076	454	*	Promoter	FAM184A	56	2_Weak_Promoter
Brm_shBrg1_peak_10286	chr6	119558572	119558665	94	*	Intron	RP3-354N19.3	32258	15_Repetitive/CNV
Brm_shBrg1_peak_10287	chr6	119669687	119670755	1069	*	Promoter	MAN1A1	702	1_Active_Promoter
Brm_shBrg1_peak_10288	chr6	119670827	119671474	648	*	Promoter	MIR3144	665172	2_Weak_Promoter
Brm_shBrg1_peak_10289	chr6	122720973	122721146	174	*	Promoter	HSF2	22239	1_Active_Promoter
Brm_shBrg1_peak_1029	chr1	228768215	228769018	804	*	Promoter	RNA5S12	2117	1_Active_Promoter
Brm_shBrg1_peak_10290	chr6	122721282	122721355	74	*	Promoter	HSF2	21980	1_Active_Promoter
Brm_shBrg1_peak_10291	chr6	123110676	123110748	73	*	Promoter	ATP5LP2	70418	1_Active_Promoter
Brm_shBrg1_peak_10292	chr6	123169884	123169957	74	*	Distal	ATP5LP2	11210	13_Heterochrom/lo
Brm_shBrg1_peak_10293	chr6	125283213	125283416	204	*	Promoter	RNF217	374	2_Weak_Promoter
Brm_shBrg1_peak_10294	chr6	125474948	125475057	110	*	Promoter	TPD52L1	41	2_Weak_Promoter
Brm_shBrg1_peak_10295	chr6	125622690	125622863	174	*	Promoter	HDDC2	304	1_Active_Promoter
Brm_shBrg1_peak_10296	chr6	125622935	125623017	83	*	Promoter	HDDC2	104	1_Active_Promoter
Brm_shBrg1_peak_10297	chr6	126068768	126068884	117	*	Promoter	RP11-624M8.1	1503	3_Poised_Promoter
Brm_shBrg1_peak_10298	chr6	126070473	126070580	108	*	Promoter	HEY2	197	2_Weak_Promoter
Brm_shBrg1_peak_10299	chr6	126070829	126070923	95	*	Promoter	NCOA7	31428	2_Weak_Promoter
Brm_shBrg1_peak_103	chr1	3371254	3371389	136	*	Promoter	ARHGEF16	11245	1_Active_Promoter
Brm_shBrg1_peak_1030	chr1	228769561	228770198	638	*	Promoter	RNA5S12	854	2_Weak_Promoter
Brm_shBrg1_peak_10300	chr6	126101388	126101478	91	*	Promoter	NCOA7	871	2_Weak_Promoter
Brm_shBrg1_peak_10301	chr6	126111450	126112051	602	*	Promoter	NCOA7	156	1_Active_Promoter
Brm_shBrg1_peak_10302	chr6	126112112	126112338	227	*	Promoter	NCOA7	19053	1_Active_Promoter
Brm_shBrg1_peak_10303	chr6	126277993	126278080	88	*	Promoter	RNA5SP216	23041	1_Active_Promoter
Brm_shBrg1_peak_10304	chr6	126278146	126278415	270	*	Promoter	RNA5SP216	22797	1_Active_Promoter
Brm_shBrg1_peak_10305	chr6	127587962	127588108	147	*	Promoter	RNF146	0	1_Active_Promoter
Brm_shBrg1_peak_10306	chr6	127588191	127588438	248	*	Promoter	ECHDC1	27572	1_Active_Promoter
Brm_shBrg1_peak_10307	chr6	127588504	127588576	73	*	Promoter	ECHDC1	27346	1_Active_Promoter
Brm_shBrg1_peak_10308	chr6	127664172	127664468	297	*	Promoter	ECHDC1	168	1_Active_Promoter
Brm_shBrg1_peak_10309	chr6	128840498	128840746	249	*	Promoter	PTPRK	878	1_Active_Promoter
Brm_shBrg1_peak_1031	chr1	228770300	228771014	715	*	Promoter	RNA5S12	76	4_Strong_Enhancer
Brm_shBrg1_peak_10310	chr6	128841220	128841462	243	*	Promoter	PTPRK	159	1_Active_Promoter
Brm_shBrg1_peak_10311	chr6	128841530	128841710	181	*	Promoter	PTPRK	0	1_Active_Promoter
Brm_shBrg1_peak_10312	chr6	128841877	128842071	195	*	Promoter	EEF1DP5	60052	1_Active_Promoter
Brm_shBrg1_peak_10313	chr6	130341252	130341461	210	*	Promoter	L3MBTL3	277	2_Weak_Promoter
Brm_shBrg1_peak_10314	chr6	130687188	130687392	205	*	Promoter	TMEM200A	133	2_Weak_Promoter
Brm_shBrg1_peak_10315	chr6	131383821	131384588	768	*	Promoter	EPB41L2	158	1_Active_Promoter
Brm_shBrg1_peak_10316	chr6	131456348	131456846	499	*	Promoter	AKAP7	206	1_Active_Promoter
Brm_shBrg1_peak_10317	chr6	131456919	131457094	176	*	Promoter	AKAP7	1509	1_Active_Promoter
Brm_shBrg1_peak_10318	chr6	131949260	131949576	317	*	Promoter	ENPP3	161	2_Weak_Promoter
Brm_shBrg1_peak_10319	chr6	132075850	132075918	69	*	Distal	RP5-988G15.1	26565	4_Strong_Enhancer
Brm_shBrg1_peak_1032	chr1	228771186	228771374	189	*	Promoter	RNA5S13	1678	1_Active_Promoter
Brm_shBrg1_peak_10320	chr6	132129420	132129587	168	*	Promoter	RP3-323K23.3	11725	1_Active_Promoter
Brm_shBrg1_peak_10321	chr6	132271131	132271273	143	*	Promoter	RP11-69I8.3	881	15_Repetitive/CNV
Brm_shBrg1_peak_10322	chr6	132271406	132271482	77	*	Promoter	RP11-69I8.3	639	15_Repetitive/CNV
Brm_shBrg1_peak_10323	chr6	132271862	132272499	638	*	Promoter	CTGF	330	1_Active_Promoter
Brm_shBrg1_peak_10324	chr6	132833787	132833972	186	*	Promoter	STX7	319	1_Active_Promoter
Brm_shBrg1_peak_10325	chr6	132834064	132834209	146	*	Promoter	STX7	62	1_Active_Promoter
Brm_shBrg1_peak_10326	chr6	133119691	133119759	69	*	Promoter	RPS12	15852	1_Active_Promoter
Brm_shBrg1_peak_10327	chr6	133135081	133135165	85	*	Promoter	RPS12	454	1_Active_Promoter
Brm_shBrg1_peak_10328	chr6	133135713	133135850	138	*	Promoter	SNORD101	662	1_Active_Promoter
Brm_shBrg1_peak_1033	chr1	228771561	228771645	85	*	Promoter	RNA5S13	1355	1_Active_Promoter
Brm_shBrg1_peak_10330	chr6	134273193	134273261	69	*	Promoter	TBPL1	78	2_Weak_Promoter
Brm_shBrg1_peak_10331	chr6	134273347	134273478	132	*	Promoter	TBPL1	9	1_Active_Promoter
Brm_shBrg1_peak_10332	chr6	134274421	134274517	97	*	Promoter	TBPL1	29483	1_Active_Promoter
Brm_shBrg1_peak_10333	chr6	134496092	134496418	327	*	Promoter	SGK1	871	1_Active_Promoter
Brm_shBrg1_peak_10334	chr6	134496536	134496865	330	*	Promoter	SGK1	426	1_Active_Promoter
Brm_shBrg1_peak_10335	chr6	135503490	135503558	69	*	Promoter	MYB	3488	3_Poised_Promoter
Brm_shBrg1_peak_10336	chr6	135503619	135503799	181	*	Intron	MYB	3303	3_Poised_Promoter
Brm_shBrg1_peak_10337	chr6	135818607	135818707	101	*	Promoter	AHI1	127	1_Active_Promoter
Brm_shBrg1_peak_10338	chr6	136610124	136610212	89	*	Promoter	BCLAF1	748	1_Active_Promoter
Brm_shBrg1_peak_10339	chr6	136610562	136610867	306	*	Promoter	BCLAF1	202	1_Active_Promoter
Brm_shBrg1_peak_1034	chr1	228771788	228772059	272	*	Distal	RNA5S13	1035	1_Active_Promoter
Brm_shBrg1_peak_10340	chr6	138188661	138188858	198	*	Promoter	RP11-356I2.4	79	1_Active_Promoter
Brm_shBrg1_peak_10341	chr6	138428106	138428682	577	*	Promoter	PERP	251	1_Active_Promoter
Brm_shBrg1_peak_10342	chr6	138483113	138483206	94	*	Promoter	PBOV1	56466	2_Weak_Promoter
Brm_shBrg1_peak_10343	chr6	138483324	138483395	72	*	Promoter	PBOV1	56266	2_Weak_Promoter
Brm_shBrg1_peak_10344	chr6	138725097	138725240	144	*	Promoter	HEBP2	185	1_Active_Promoter
Brm_shBrg1_peak_10345	chr6	138725368	138725756	389	*	Promoter	HEBP2	1543	1_Active_Promoter
Brm_shBrg1_peak_10346	chr6	139013368	139013575	208	*	Promoter	RP11-390P2.4	211	1_Active_Promoter
Brm_shBrg1_peak_10347	chr6	139013652	139014467	816	*	Promoter	RP11-390P2.4	1394	1_Active_Promoter
Brm_shBrg1_peak_10348	chr6	139014546	139014686	141	*	Promoter	RP11-390P2.4	837	2_Weak_Promoter
Brm_shBrg1_peak_10349	chr6	139308519	139309422	904	*	Promoter	REPS1	45	1_Active_Promoter
Brm_shBrg1_peak_1035	chr1	228772260	228772421	162	*	Promoter	RNA5S13	618	1_Active_Promoter
Brm_shBrg1_peak_10350	chr6	139456088	139456202	115	*	Promoter	HECA	101	2_Weak_Promoter
Brm_shBrg1_peak_10351	chr6	139456280	139456387	108	*	Promoter	RP1-225E12.2	104103	2_Weak_Promoter
Brm_shBrg1_peak_10352	chr6	139694449	139694585	137	*	Promoter	CITED2	830	1_Active_Promoter
Brm_shBrg1_peak_10353	chr6	139695847	139696095	249	*	Promoter	LINC01625	99759	1_Active_Promoter
Brm_shBrg1_peak_10354	chr6	139696344	139696433	90	*	Promoter	LINC01625	99342	1_Active_Promoter
Brm_shBrg1_peak_10355	chr6	139696493	139696640	148	*	Promoter	LINC01625	99164	1_Active_Promoter
Brm_shBrg1_peak_10356	chr6	142622573	142622772	200	*	Promoter	ADGRG6	316	1_Active_Promoter
Brm_shBrg1_peak_10357	chr6	142622836	142623149	314	*	Promoter	ADGRG6	0	1_Active_Promoter
Brm_shBrg1_peak_10358	chr6	142623356	142623464	109	*	Promoter	ADGRG6	345	1_Active_Promoter
Brm_shBrg1_peak_10359	chr6	143247668	143248009	342	*	Intron	HIVEP2	18497	4_Strong_Enhancer
Brm_shBrg1_peak_1036	chr1	228772496	228773410	915	*	Promoter	RNA5S13	5	1_Active_Promoter
Brm_shBrg1_peak_10360	chr6	143248097	143248416	320	*	Intron	HIVEP2	18079	1_Active_Promoter
Brm_shBrg1_peak_10361	chr6	143266426	143267311	886	*	Promoter	RP11-439L18.1	4477	1_Active_Promoter
Brm_shBrg1_peak_10362	chr6	143267377	143267560	184	*	Intron	RP11-439L18.1	3877	1_Active_Promoter
Brm_shBrg1_peak_10363	chr6	143267663	143267792	130	*	Intron	RP11-439L18.1	3618	1_Active_Promoter
Brm_shBrg1_peak_10364	chr6	143268093	143268727	635	*	Intron	RP11-439L18.1	2935	1_Active_Promoter
Brm_shBrg1_peak_10365	chr6	143381359	143381517	159	*	Promoter	AIG1	192	4_Strong_Enhancer
Brm_shBrg1_peak_10366	chr6	143382283	143382386	104	*	Promoter	RP1-45I4.2	38445	1_Active_Promoter
Brm_shBrg1_peak_10367	chr6	143771663	143771731	69	*	Promoter	ADAT2	110	1_Active_Promoter
Brm_shBrg1_peak_10368	chr6	143771822	143771898	77	*	Promoter	PEX3	81	1_Active_Promoter
Brm_shBrg1_peak_10369	chr6	143832391	143832846	456	*	Promoter	FUCA2	206	1_Active_Promoter
Brm_shBrg1_peak_1037	chr1	228773968	228774046	79	*	Distal	RNA5S14	1192	1_Active_Promoter
Brm_shBrg1_peak_10370	chr6	143998898	143999032	135	*	Promoter	PHACTR2	134	2_Weak_Promoter
Brm_shBrg1_peak_10371	chr6	143999097	143999505	409	*	Promoter	PHACTR2	6	1_Active_Promoter
Brm_shBrg1_peak_10372	chr6	144471377	144471699	323	*	Promoter	STX11	122	2_Weak_Promoter
Brm_shBrg1_peak_10373	chr6	144537403	144537778	376	*	Distal	RP1-91J24.1	41167	1_Active_Promoter
Brm_shBrg1_peak_10374	chr6	144605842	144606540	699	*	Promoter	UTRN	643	1_Active_Promoter
Brm_shBrg1_peak_10375	chr6	144607473	144607739	267	*	Promoter	UTRN	5356	1_Active_Promoter
Brm_shBrg1_peak_10376	chr6	144607944	144608161	218	*	Intron	UTRN	4910	1_Active_Promoter
Brm_shBrg1_peak_10377	chr6	146055780	146055854	75	*	Promoter	EPM2A	573	1_Active_Promoter
Brm_shBrg1_peak_10378	chr6	146055944	146056312	369	*	Promoter	EPM2A	262	1_Active_Promoter
Brm_shBrg1_peak_10379	chr6	146056972	146057059	88	*	Promoter	EPM2A	142	1_Active_Promoter
Brm_shBrg1_peak_1038	chr1	228774149	228774282	134	*	Promoter	RNA5S14	984	1_Active_Promoter
Brm_shBrg1_peak_10380	chr6	146135466	146135630	165	*	Promoter	FBXO30	338	1_Active_Promoter
Brm_shBrg1_peak_10381	chr6	146135698	146135885	188	*	Promoter	FBXO30	95	1_Active_Promoter
Brm_shBrg1_peak_10382	chr6	146864410	146864960	551	*	Promoter	RAB32	141	1_Active_Promoter
Brm_shBrg1_peak_10383	chr6	146865132	146865390	259	*	Promoter	RP11-715G15.1	54803	1_Active_Promoter
Brm_shBrg1_peak_10384	chr6	147524252	147524361	110	*	Promoter	STXBP5	1252	1_Active_Promoter
Brm_shBrg1_peak_10385	chr6	147524892	147525075	184	*	Promoter	STXBP5	575	1_Active_Promoter
Brm_shBrg1_peak_10386	chr6	149638517	149638639	123	*	Intron	TAB2	1137	1_Active_Promoter
Brm_shBrg1_peak_10387	chr6	149638730	149639379	650	*	Promoter	TAB2	661	1_Active_Promoter
Brm_shBrg1_peak_10388	chr6	149639487	149639565	79	*	Promoter	TAB2	189	1_Active_Promoter
Brm_shBrg1_peak_10389	chr6	149867027	149867281	255	*	Promoter	PPIL4	17	1_Active_Promoter
Brm_shBrg1_peak_1039	chr1	228774341	228774670	330	*	Promoter	RNA5S14	694	1_Active_Promoter
Brm_shBrg1_peak_10390	chr6	149867372	149867493	122	*	Promoter	RP1-12G14.5	14853	1_Active_Promoter
Brm_shBrg1_peak_10391	chr6	149887485	149887691	207	*	Promoter	RP1-12G14.6	9669	1_Active_Promoter
Brm_shBrg1_peak_10392	chr6	149887757	149887864	108	*	Promoter	RP1-12G14.6	9447	1_Active_Promoter
Brm_shBrg1_peak_10393	chr6	150038772	150039163	392	*	Promoter	LATS1	190	1_Active_Promoter
Brm_shBrg1_peak_10394	chr6	150039231	150039380	150	*	Promoter	LATS1	84	1_Active_Promoter
Brm_shBrg1_peak_10395	chr6	150070568	150070809	242	*	Promoter	NUP43	110	1_Active_Promoter
Brm_shBrg1_peak_10396	chr6	150070939	150071037	99	*	Promoter	PCMT1	189	1_Active_Promoter
Brm_shBrg1_peak_10397	chr6	150071232	150071421	190	*	Promoter	BTBD10P2	44570	1_Active_Promoter
Brm_shBrg1_peak_10398	chr6	150184538	150185609	1072	*	Promoter	LRP11	86	1_Active_Promoter
Brm_shBrg1_peak_10399	chr6	151186844	151186920	77	*	Promoter	MTHFD1L	195	1_Active_Promoter
Brm_shBrg1_peak_104	chr1	3691036	3691154	119	*	Intron	RN7SL574P	8281	1_Active_Promoter
Brm_shBrg1_peak_1040	chr1	228774754	228774845	92	*	Promoter	RNA5S14	400	1_Active_Promoter
Brm_shBrg1_peak_10400	chr6	151187057	151187248	192	*	Promoter	MTHFD1L	314	1_Active_Promoter
Brm_shBrg1_peak_10401	chr6	151187336	151187411	76	*	Promoter	MTHFD1L	93	1_Active_Promoter
Brm_shBrg1_peak_10402	chr6	151187554	151188136	583	*	Promoter	MTHFD1L	38958	1_Active_Promoter
Brm_shBrg1_peak_10403	chr6	151710995	151711323	329	*	Intron	ZBTB2	1521	1_Active_Promoter
Brm_shBrg1_peak_10404	chr6	151711385	151712992	1608	*	Promoter	ZBTB2	492	1_Active_Promoter
Brm_shBrg1_peak_10405	chr6	151771123	151771223	101	*	Intron	RMND1	2078	2_Weak_Promoter
Brm_shBrg1_peak_10406	chr6	151771723	151771962	240	*	Intron	RMND1	1409	2_Weak_Promoter
Brm_shBrg1_peak_10407	chr6	151773690	151773966	277	*	Promoter	CCDC170	41334	1_Active_Promoter
Brm_shBrg1_peak_10408	chr6	151814972	151815516	545	*	Promoter	CCDC170	42159	1_Active_Promoter
Brm_shBrg1_peak_10409	chr6	152220048	152220118	71	*	Intron	ESR1	45221	13_Heterochrom/lo
Brm_shBrg1_peak_1041	chr1	228775095	228775466	372	*	Promoter	RNA5S15	2150	1_Active_Promoter
Brm_shBrg1_peak_10410	chr6	152220236	152220341	106	*	Intron	ESR1	45016	13_Heterochrom/lo
Brm_shBrg1_peak_10411	chr6	153303681	153303800	120	*	Promoter	FBXO5	410	1_Active_Promoter
Brm_shBrg1_peak_10412	chr6	153303879	153304167	289	*	Promoter	FBXO5	127	1_Active_Promoter
Brm_shBrg1_peak_10413	chr6	154830791	154830893	103	*	Promoter	CNKSR3	403	1_Active_Promoter
Brm_shBrg1_peak_10414	chr6	154830973	154831086	114	*	Promoter	CNKSR3	216	1_Active_Promoter
Brm_shBrg1_peak_10415	chr6	154831232	154831788	557	*	Promoter	CNKSR3	280	1_Active_Promoter
Brm_shBrg1_peak_10416	chr6	154832247	154832315	69	*	Promoter	RP11-486M3.3	31402	1_Active_Promoter
Brm_shBrg1_peak_10417	chr6	155054316	155054523	208	*	Promoter	SCAF8	37	1_Active_Promoter
Brm_shBrg1_peak_10418	chr6	155054582	155054663	82	*	Promoter	SCAF8	362	1_Active_Promoter
Brm_shBrg1_peak_10419	chr6	155054789	155055287	499	*	Promoter	SCAF8	88255	1_Active_Promoter
Brm_shBrg1_peak_1042	chr1	228775552	228775725	174	*	Promoter	RNA5S15	1792	1_Active_Promoter
Brm_shBrg1_peak_10420	chr6	155246883	155246964	82	*	Intron	TIAM2	69562	11_Weak_Txn
Brm_shBrg1_peak_10421	chr6	155316666	155317070	405	*	Promoter	RP1-66H9.1	9581	2_Weak_Promoter
Brm_shBrg1_peak_10422	chr6	155635114	155635411	298	*	Promoter	TFB1M	296	1_Active_Promoter
Brm_shBrg1_peak_10423	chr6	157041294	157041412	119	*	Distal	RP11-230C9.4	54440	2_Weak_Promoter
Brm_shBrg1_peak_10424	chr6	157098495	157098600	106	*	Promoter	ARID1B	513	1_Active_Promoter
Brm_shBrg1_peak_10425	chr6	157099069	157099208	140	*	Promoter	RP11-230C9.2	415	1_Active_Promoter
Brm_shBrg1_peak_10426	chr6	157099471	157100267	797	*	Promoter	ARID1B	695	1_Active_Promoter
Brm_shBrg1_peak_10427	chr6	157100362	157100909	548	*	Promoter	MIR4466	227	1_Active_Promoter
Brm_shBrg1_peak_10428	chr6	157342236	157342320	85	*	Intron	ARID1B	63619	1_Active_Promoter
Brm_shBrg1_peak_10429	chr6	157342395	157343077	683	*	Intron	ARID1B	63161	1_Active_Promoter
Brm_shBrg1_peak_1043	chr1	228776183	228776901	719	*	Promoter	RNA5S15	888	2_Weak_Promoter
Brm_shBrg1_peak_10433	chr6	157744359	157744734	376	*	Promoter	TMEM242	84	1_Active_Promoter
Brm_shBrg1_peak_10434	chr6	157801265	157801346	82	*	Promoter	ZDHHC14	857	2_Weak_Promoter
Brm_shBrg1_peak_10435	chr6	157801575	157802447	873	*	Promoter	ZDHHC14	151	1_Active_Promoter
Brm_shBrg1_peak_10436	chr6	157952429	157952561	133	*	Intron	ZDHHC14	11119	4_Strong_Enhancer
Brm_shBrg1_peak_10437	chr6	157952955	157953070	116	*	Intron	ZDHHC14	10602	4_Strong_Enhancer
Brm_shBrg1_peak_10438	chr6	157953208	157953280	73	*	Intron	ZDHHC14	10370	4_Strong_Enhancer
Brm_shBrg1_peak_10439	chr6	158243757	158243942	186	*	Promoter	SNX9	444	2_Weak_Promoter
Brm_shBrg1_peak_1044	chr1	228776986	228777140	155	*	Promoter	RNA5S15	367	2_Weak_Promoter
Brm_shBrg1_peak_10440	chr6	158244259	158245103	845	*	Promoter	RP11-52J3.3	6921	2_Weak_Promoter
Brm_shBrg1_peak_10441	chr6	158402445	158402799	355	*	Promoter	SYNJ2	294	2_Weak_Promoter
Brm_shBrg1_peak_10442	chr6	158402862	158403490	629	*	Promoter	SYNJ2-IT1	18960	1_Active_Promoter
Brm_shBrg1_peak_10443	chr6	158432248	158432328	81	*	Intron	SYNJ2	6206	4_Strong_Enhancer
Brm_shBrg1_peak_10444	chr6	158589461	158589578	118	*	Promoter	AL590703.1	6494	1_Active_Promoter
Brm_shBrg1_peak_10445	chr6	158589696	158589847	152	*	Promoter	AL590703.1	6242	1_Active_Promoter
Brm_shBrg1_peak_10446	chr6	158604746	158604814	69	*	Intron	TULP4	48485	4_Strong_Enhancer
Brm_shBrg1_peak_10447	chr6	158653618	158653972	355	*	Promoter	SRP72P2	10031	1_Active_Promoter
Brm_shBrg1_peak_10448	chr6	158957631	158957970	340	*	Promoter	TATDN2P2	84865	2_Weak_Promoter
Brm_shBrg1_peak_10449	chr6	158958079	158958183	105	*	Promoter	TATDN2P2	84534	2_Weak_Promoter
Brm_shBrg1_peak_1045	chr1	228777269	228777451	183	*	Promoter	RNA5S15	70	1_Active_Promoter
Brm_shBrg1_peak_10450	chr6	158958396	158958464	69	*	Promoter	TATDN2P2	84235	2_Weak_Promoter
Brm_shBrg1_peak_10451	chr6	158981156	158981230	75	*	Intron	TATDN2P2	61472	1_Active_Promoter
Brm_shBrg1_peak_10452	chr6	158981294	158981808	515	*	Intron	TATDN2P2	61114	1_Active_Promoter
Brm_shBrg1_peak_10453	chr6	159065187	159065512	326	*	Promoter	DYNLT1	418	1_Active_Promoter
Brm_shBrg1_peak_10454	chr6	159065580	159065731	152	*	Promoter	DYNLT1	112	1_Active_Promoter
Brm_shBrg1_peak_10455	chr6	159239222	159239415	194	*	Promoter	EZR	1060	1_Active_Promoter
Brm_shBrg1_peak_10456	chr6	159239698	159239867	170	*	Promoter	EZR	596	1_Active_Promoter
Brm_shBrg1_peak_10457	chr6	159239933	159240202	270	*	Promoter	EZR	311	1_Active_Promoter
Brm_shBrg1_peak_10458	chr6	159240319	159240422	104	*	Promoter	EZR	8	2_Weak_Promoter
Brm_shBrg1_peak_10459	chr6	159420953	159421186	234	*	Promoter	RSPH3	126	1_Active_Promoter
Brm_shBrg1_peak_1046	chr1	228777549	228777925	377	*	Promoter	RNA5S16	1934	1_Active_Promoter
Brm_shBrg1_peak_10460	chr6	160113753	160113888	136	*	Promoter	SOD2	437	1_Active_Promoter
Brm_shBrg1_peak_10461	chr6	160113960	160114299	340	*	Promoter	SOD2	128	1_Active_Promoter
Brm_shBrg1_peak_10462	chr6	160114601	160114807	207	*	Promoter	HNRNPH1P1	20310	1_Active_Promoter
Brm_shBrg1_peak_10463	chr6	160147803	160148065	263	*	Promoter	SOD2	39	1_Active_Promoter
Brm_shBrg1_peak_10464	chr6	160148171	160148345	175	*	Promoter	SOD2	124	1_Active_Promoter
Brm_shBrg1_peak_10465	chr6	160148586	160149166	581	*	Promoter	WTAP	13746	1_Active_Promoter
Brm_shBrg1_peak_10466	chr6	160182717	160182985	269	*	Promoter	SOD2	510	1_Active_Promoter
Brm_shBrg1_peak_10467	chr6	160209979	160210153	175	*	Promoter	TCP1	535	1_Active_Promoter
Brm_shBrg1_peak_10468	chr6	160210220	160210616	397	*	Promoter	TCP1	183	1_Active_Promoter
Brm_shBrg1_peak_10469	chr6	160389763	160389934	172	*	Promoter	IGF2R	280	1_Active_Promoter
Brm_shBrg1_peak_1047	chr1	228778546	228779133	588	*	Promoter	RNA5S16	832	1_Active_Promoter
Brm_shBrg1_peak_10470	chr6	160769660	160769848	189	*	Promoter	AL591069.1	54909	1_Active_Promoter
Brm_shBrg1_peak_10471	chr6	160941471	160941539	69	*	Distal	LPA	92639	2_Weak_Promoter
Brm_shBrg1_peak_10472	chr6	161412532	161412824	293	*	Promoter	MAP3K4	78	1_Active_Promoter
Brm_shBrg1_peak_10473	chr6	161412892	161412996	105	*	Promoter	RP3-428L16.2	427	1_Active_Promoter
Brm_shBrg1_peak_10474	chr6	162760426	162760582	157	*	Intron	KRT8P44	228904	13_Heterochrom/lo
Brm_shBrg1_peak_10475	chr6	163148623	163148752	130	*	Promoter	PARK2	10	1_Active_Promoter
Brm_shBrg1_peak_10476	chr6	163834471	163834918	448	*	Promoter	CAHM	295	1_Active_Promoter
Brm_shBrg1_peak_10477	chr6	163834978	163835267	290	*	Promoter	QKI	550	1_Active_Promoter
Brm_shBrg1_peak_10478	chr6	163835757	163835825	69	*	Promoter	QKI	408	1_Active_Promoter
Brm_shBrg1_peak_10479	chr6	163836309	163836866	558	*	Promoter	QKI	757	1_Active_Promoter
Brm_shBrg1_peak_1048	chr1	228779232	228779391	160	*	Promoter	RNA5S16	360	1_Active_Promoter
Brm_shBrg1_peak_10480	chr6	166178932	166179016	85	*	Intron	RP11-252P19.2	9697	13_Heterochrom/lo
Brm_shBrg1_peak_10481	chr6	166755881	166755954	74	*	Promoter	SFT2D1	115	1_Active_Promoter
Brm_shBrg1_peak_10482	chr6	166756154	166756240	87	*	Promoter	MPC1	27623	1_Active_Promoter
Brm_shBrg1_peak_10483	chr6	166756364	166756501	138	*	Promoter	MPC1	27388	1_Active_Promoter
Brm_shBrg1_peak_10484	chr6	166795715	166795800	86	*	Promoter	MPC1	599	1_Active_Promoter
Brm_shBrg1_peak_10485	chr6	166796196	166796375	180	*	Promoter	MPC1	71	1_Active_Promoter
Brm_shBrg1_peak_10486	chr6	166796676	166797228	553	*	Promoter	RP1-168L15.6	4669	1_Active_Promoter
Brm_shBrg1_peak_10487	chr6	166806987	166807081	95	*	Distal	RPS6KA2	30435	7_Weak_Enhancer
Brm_shBrg1_peak_10488	chr6	167369470	167369919	450	*	Promoter	RNASET2	334	1_Active_Promoter
Brm_shBrg1_peak_10489	chr6	167370169	167370580	412	*	Promoter	RNASET2	252	1_Active_Promoter
Brm_shBrg1_peak_1049	chr1	228779655	228780194	540	*	Promoter	RNA5S17	1978	1_Active_Promoter
Brm_shBrg1_peak_10490	chr6	167411532	167411611	80	*	Promoter	RP1-167A14.2	979	4_Strong_Enhancer
Brm_shBrg1_peak_10491	chr6	167412038	167412276	239	*	Promoter	RP1-167A14.2	393	1_Active_Promoter
Brm_shBrg1_peak_10492	chr6	167412866	167413087	222	*	Promoter	FGFR1OP	126	1_Active_Promoter
Brm_shBrg1_peak_10493	chr6	167413159	167413394	236	*	Promoter	FGFR1OP	22635	1_Active_Promoter
Brm_shBrg1_peak_10494	chr6	167837367	167837514	148	*	Distal	RP11-351J23.2	242507	1_Active_Promoter
Brm_shBrg1_peak_10495	chr6	168084047	168084193	147	*	Promoter	RP11-351J23.1	344	4_Strong_Enhancer
Brm_shBrg1_peak_10496	chr6	168227250	168227391	142	*	Promoter	MLLT4-AS1	66	1_Active_Promoter
Brm_shBrg1_peak_10497	chr6	168228430	168228564	135	*	Promoter	MLLT4	52661	1_Active_Promoter
Brm_shBrg1_peak_10498	chr6	170101786	170102019	234	*	Promoter	WDR27	239	1_Active_Promoter
Brm_shBrg1_peak_10499	chr6	170102301	170102664	364	*	Promoter	PHF10	16909	1_Active_Promoter
Brm_shBrg1_peak_105	chr1	3712605	3712688	84	*	Promoter	LRRC47	419	1_Active_Promoter
Brm_shBrg1_peak_1050	chr1	228780647	228780749	103	*	Distal	RNA5S17	1204	1_Active_Promoter
Brm_shBrg1_peak_10500	chr6	170102735	170103026	292	*	Promoter	PHF10	16511	1_Active_Promoter
Brm_shBrg1_peak_10501	chr6	170123438	170124026	589	*	Promoter	PHF10	292	1_Active_Promoter
Brm_shBrg1_peak_10502	chr6	170124326	170124477	152	*	Promoter	RP1-266L20.4	1196	2_Weak_Promoter
Brm_shBrg1_peak_10503	chr6	170124688	170125011	324	*	Promoter	RP1-266L20.4	748	1_Active_Promoter
Brm_shBrg1_peak_10504	chr6	170125074	170125359	286	*	Promoter	RP1-266L20.4	381	4_Strong_Enhancer
Brm_shBrg1_peak_10505	chr6	170151694	170152106	413	*	Promoter	ERMARD	2098	1_Active_Promoter
Brm_shBrg1_peak_10506	chr6	170402603	170402698	96	*	Distal	RP11-302L19.1	75088	13_Heterochrom/lo
Brm_shBrg1_peak_10507	chr6	170598494	170598615	122	*	Intron	DLL1	1004	3_Poised_Promoter
Brm_shBrg1_peak_10508	chr6	170615270	170615611	342	*	Promoter	DLL1	210	1_Active_Promoter
Brm_shBrg1_peak_10509	chr6	170615820	170616165	346	*	Promoter	MIR4644	23854	1_Active_Promoter
Brm_shBrg1_peak_1051	chr1	228780864	228781235	372	*	Promoter	RNA5S17	853	1_Active_Promoter
Brm_shBrg1_peak_10510	chr6	170759050	170759175	126	*	Distal	PSMB1	100414	13_Heterochrom/lo
Brm_shBrg1_peak_10511	chr6	170862230	170862355	126	*	Promoter	PSMB1	134	1_Active_Promoter
Brm_shBrg1_peak_10512	chr6	170893320	170893771	452	*	Promoter	PDCD2	121	1_Active_Promoter
Brm_shBrg1_peak_10513	chr6	170921403	170921545	143	*	Distal	OR4F7P	27217	1_Active_Promoter
Brm_shBrg1_peak_10514	chr6	171022045	171022298	254	*	Distal	XX-C2158C12.2	12111	8_Insulator
Brm_shBrg1_peak_10515	chr7	10006	10100	95	*	Distal	ABC7-481722F1.2	2648	13_Heterochrom/lo
Brm_shBrg1_peak_10516	chr7	159837	159916	80	*	Distal	RP11-90P13.1	5093	13_Heterochrom/lo
Brm_shBrg1_peak_10519	chr7	559696	559787	92	*	Promoter	PDGFA	101	2_Weak_Promoter
Brm_shBrg1_peak_1052	chr1	228781601	228781818	218	*	Promoter	RNA5S17	193	1_Active_Promoter
Brm_shBrg1_peak_10520	chr7	916029	916397	369	*	Promoter	GET4	1326	2_Weak_Promoter
Brm_shBrg1_peak_10521	chr7	945315	945383	69	*	Promoter	ADAP1	15174	14_Repetitive/CNV
Brm_shBrg1_peak_10522	chr7	966320	966388	69	*	Promoter	ADAP1	334	4_Strong_Enhancer
Brm_shBrg1_peak_10523	chr7	1014798	1014964	167	*	Promoter	COX19	301	1_Active_Promoter
Brm_shBrg1_peak_10524	chr7	1015050	1015118	69	*	Promoter	COX19	98	1_Active_Promoter
Brm_shBrg1_peak_10525	chr7	1067396	1067506	111	*	Promoter	C7orf50	521	2_Weak_Promoter
Brm_shBrg1_peak_10526	chr7	1078563	1078631	69	*	Intron	GPR146	5612	11_Weak_Txn
Brm_shBrg1_peak_10527	chr7	1084229	1084341	113	*	Promoter	GPR146	10627	2_Weak_Promoter
Brm_shBrg1_peak_10528	chr7	1084450	1084518	69	*	Promoter	GPR146	10428	1_Active_Promoter
Brm_shBrg1_peak_10529	chr7	1200052	1200250	199	*	Promoter	AC091729.9	73	1_Active_Promoter
Brm_shBrg1_peak_1053	chr1	228781891	228782439	549	*	Promoter	RNA5SP18	1611	1_Active_Promoter
Brm_shBrg1_peak_10530	chr7	1498598	1498687	90	*	Promoter	MICALL2	356	1_Active_Promoter
Brm_shBrg1_peak_10531	chr7	1498953	1499106	154	*	Promoter	MICALL2	106	1_Active_Promoter
Brm_shBrg1_peak_10532	chr7	1543858	1543953	96	*	Promoter	INTS1	95	2_Weak_Promoter
Brm_shBrg1_peak_10533	chr7	1576651	1576939	289	*	Promoter	MAFK	325	1_Active_Promoter
Brm_shBrg1_peak_10534	chr7	1577127	1577198	72	*	Promoter	MAFK	1179	4_Strong_Enhancer
Brm_shBrg1_peak_10535	chr7	1609472	1609813	342	*	Promoter	PSMG3	36	1_Active_Promoter
Brm_shBrg1_peak_10536	chr7	1609888	1609968	81	*	Promoter	PSMG3	710	1_Active_Promoter
Brm_shBrg1_peak_10537	chr7	1610157	1610241	85	*	Promoter	PSMG3	439	1_Active_Promoter
Brm_shBrg1_peak_10538	chr7	2272346	2272520	175	*	Promoter	MAD1L1	144	1_Active_Promoter
Brm_shBrg1_peak_10539	chr7	2308365	2308480	116	*	Intron	SNX8	3106	11_Weak_Txn
Brm_shBrg1_peak_1054	chr1	228870907	228871082	176	*	Promoter	RP4-799G3.1	41062	1_Active_Promoter
Brm_shBrg1_peak_10540	chr7	3340613	3340707	95	*	Promoter	SDK1	417	6_Weak_Enhancer
Brm_shBrg1_peak_10541	chr7	4681175	4681329	155	*	Distal	FOXK1	40685	2_Weak_Promoter
Brm_shBrg1_peak_10542	chr7	4681471	4681941	471	*	Distal	FOXK1	40231	1_Active_Promoter
Brm_shBrg1_peak_10543	chr7	4722427	4722527	101	*	Promoter	snoU13	6631	1_Active_Promoter
Brm_shBrg1_peak_10544	chr7	4923256	4923336	81	*	Promoter	RADIL	51	8_Insulator
Brm_shBrg1_peak_10545	chr7	5013921	5013991	71	*	Promoter	RNF216P1	2037	1_Active_Promoter
Brm_shBrg1_peak_10546	chr7	5014084	5014220	137	*	Promoter	RNF216P1	1841	1_Active_Promoter
Brm_shBrg1_peak_10547	chr7	5085546	5085697	152	*	Promoter	RBAK	10994	1_Active_Promoter
Brm_shBrg1_peak_10548	chr7	5085815	5086008	194	*	Promoter	RBAK	10704	1_Active_Promoter
Brm_shBrg1_peak_10549	chr7	5229924	5229992	69	*	Promoter	WIPI2	363	1_Active_Promoter
Brm_shBrg1_peak_1055	chr1	228871161	228871479	319	*	Promoter	RP4-799G3.1	40736	1_Active_Promoter
Brm_shBrg1_peak_10550	chr7	5459167	5459402	236	*	Promoter	AC093620.5	171	1_Active_Promoter
Brm_shBrg1_peak_10551	chr7	5459480	5459548	69	*	Promoter	TNRC18	3660	1_Active_Promoter
Brm_shBrg1_peak_10552	chr7	5459803	5460047	245	*	Promoter	TNRC18	3249	1_Active_Promoter
Brm_shBrg1_peak_10553	chr7	5460189	5460327	139	*	Promoter	TNRC18	2916	1_Active_Promoter
Brm_shBrg1_peak_10554	chr7	5460389	5460457	69	*	Promoter	TNRC18	2751	1_Active_Promoter
Brm_shBrg1_peak_10555	chr7	5460520	5461010	491	*	Exon	TNRC18	2409	1_Active_Promoter
Brm_shBrg1_peak_10556	chr7	5461347	5461516	170	*	Intron	TNRC18	1743	1_Active_Promoter
Brm_shBrg1_peak_10557	chr7	5462755	5463366	612	*	Promoter	TNRC18	114	1_Active_Promoter
Brm_shBrg1_peak_10558	chr7	5463880	5464039	160	*	Promoter	TNRC18	1083	1_Active_Promoter
Brm_shBrg1_peak_10559	chr7	5464713	5464855	143	*	Promoter	TNRC18	258	1_Active_Promoter
Brm_shBrg1_peak_1056	chr1	228871646	228871878	233	*	Promoter	RP4-799G3.1	40294	1_Active_Promoter
Brm_shBrg1_peak_10560	chr7	5465328	5465459	132	*	Promoter	RP11-1275H24.2	5	1_Active_Promoter
Brm_shBrg1_peak_10561	chr7	5465927	5466147	221	*	Promoter	RP11-1275H24.3	2322	1_Active_Promoter
Brm_shBrg1_peak_10562	chr7	5466210	5466544	335	*	Promoter	RP11-1275H24.3	1982	1_Active_Promoter
Brm_shBrg1_peak_10563	chr7	5466958	5467148	191	*	Exon	RP11-1275H24.3	1306	1_Active_Promoter
Brm_shBrg1_peak_10564	chr7	5467318	5467562	245	*	Promoter	RP11-1275H24.3	919	1_Active_Promoter
Brm_shBrg1_peak_10565	chr7	5467886	5468016	131	*	Promoter	RP11-1275H24.3	408	1_Active_Promoter
Brm_shBrg1_peak_10566	chr7	5568725	5568845	121	*	Promoter	ACTB	506	4_Strong_Enhancer
Brm_shBrg1_peak_10567	chr7	5569006	5569341	336	*	Promoter	ACTB	118	1_Active_Promoter
Brm_shBrg1_peak_10568	chr7	5569453	5569610	158	*	Promoter	ACTB	79	1_Active_Promoter
Brm_shBrg1_peak_10569	chr7	5569678	5569986	309	*	Promoter	ACTB	379	1_Active_Promoter
Brm_shBrg1_peak_1057	chr1	228974141	228974262	122	*	Distal	RP4-799G3.2	19553	4_Strong_Enhancer
Brm_shBrg1_peak_10570	chr7	5570103	5570254	152	*	Promoter	ACTB	33	1_Active_Promoter
Brm_shBrg1_peak_10571	chr7	5570429	5570742	314	*	Promoter	CTB-161C1.1	25774	1_Active_Promoter
Brm_shBrg1_peak_10572	chr7	5595793	5596234	442	*	Promoter	CTB-161C1.1	346	1_Active_Promoter
Brm_shBrg1_peak_10573	chr7	5609556	5609625	70	*	Distal	FSCN1	22861	2_Weak_Promoter
Brm_shBrg1_peak_10574	chr7	5632450	5632559	110	*	Promoter	FSCN1	972	1_Active_Promoter
Brm_shBrg1_peak_10575	chr7	5633137	5633496	360	*	Promoter	FSCN1	160	2_Weak_Promoter
Brm_shBrg1_peak_10576	chr7	5820690	5820797	108	*	Promoter	RNF216	505	1_Active_Promoter
Brm_shBrg1_peak_10577	chr7	5820888	5821041	154	*	Promoter	RNF216	284	1_Active_Promoter
Brm_shBrg1_peak_10578	chr7	5821147	5821331	185	*	Promoter	RNF216	9	1_Active_Promoter
Brm_shBrg1_peak_10579	chr7	5938408	5938720	313	*	Promoter	CCZ1	3660	1_Active_Promoter
Brm_shBrg1_peak_1058	chr1	229407237	229407339	103	*	Promoter	RP5-1061H20.3	55	1_Active_Promoter
Brm_shBrg1_peak_10580	chr7	6048301	6048526	226	*	Promoter	PMS2	234	1_Active_Promoter
Brm_shBrg1_peak_10581	chr7	6048993	6049097	105	*	Promoter	SNORA42	7460	1_Active_Promoter
Brm_shBrg1_peak_10582	chr7	6049168	6049312	145	*	Promoter	SNORA42	7265	1_Active_Promoter
Brm_shBrg1_peak_10583	chr7	6098425	6098813	389	*	Promoter	EIF2AK1	65	1_Active_Promoter
Brm_shBrg1_peak_10584	chr7	6120904	6121074	171	*	Promoter	AC004895.4	310	1_Active_Promoter
Brm_shBrg1_peak_10585	chr7	6144079	6144223	145	*	Promoter	USP42	361	1_Active_Promoter
Brm_shBrg1_peak_10586	chr7	6312450	6312518	69	*	Promoter	FAM220A	65837	2_Weak_Promoter
Brm_shBrg1_peak_10587	chr7	6414388	6414466	79	*	Promoter	RAC1	16659	1_Active_Promoter
Brm_shBrg1_peak_10588	chr7	6414671	6414739	69	*	Promoter	RAC1	16381	1_Active_Promoter
Brm_shBrg1_peak_10589	chr7	6487258	6487326	69	*	Promoter	DAGLB	268	1_Active_Promoter
Brm_shBrg1_peak_1059	chr1	229477806	229477920	115	*	Promoter	CCSAP	398	1_Active_Promoter
Brm_shBrg1_peak_10590	chr7	6523273	6523604	332	*	Promoter	KDELR2	247	1_Active_Promoter
Brm_shBrg1_peak_10591	chr7	6523676	6523830	155	*	Promoter	KDELR2	18	1_Active_Promoter
Brm_shBrg1_peak_10592	chr7	6617253	6617321	69	*	Promoter	ZDHHC4	7244	1_Active_Promoter
Brm_shBrg1_peak_10593	chr7	6617887	6618006	120	*	Promoter	ZDHHC4	6585	4_Strong_Enhancer
Brm_shBrg1_peak_10594	chr7	6629761	6630052	292	*	Promoter	C7orf26	1479	1_Active_Promoter
Brm_shBrg1_peak_10595	chr7	6630119	6630253	135	*	Promoter	C7orf26	1199	1_Active_Promoter
Brm_shBrg1_peak_10596	chr7	6654712	6654780	69	*	Promoter	ZNF853	499	2_Weak_Promoter
Brm_shBrg1_peak_10597	chr7	6746011	6746122	112	*	Promoter	ZNF12	98	1_Active_Promoter
Brm_shBrg1_peak_10598	chr7	6746372	6746472	101	*	Promoter	ZNF12	49	1_Active_Promoter
Brm_shBrg1_peak_10599	chr7	6865664	6865850	187	*	Promoter	CCZ1B	76	1_Active_Promoter
Brm_shBrg1_peak_106	chr1	3712769	3712878	110	*	Promoter	LRRC47	242	1_Active_Promoter
Brm_shBrg1_peak_1060	chr1	229478468	229478731	264	*	Promoter	CCSAP	86	1_Active_Promoter
Brm_shBrg1_peak_10600	chr7	7222240	7223070	831	*	Promoter	C1GALT1	51231	1_Active_Promoter
Brm_shBrg1_peak_10601	chr7	7606386	7606494	109	*	Promoter	MIOS	60	2_Weak_Promoter
Brm_shBrg1_peak_10602	chr7	7606560	7606932	373	*	Promoter	MIOS	365	1_Active_Promoter
Brm_shBrg1_peak_10603	chr7	8008709	8008798	90	*	Promoter	GLCCI1	562	2_Weak_Promoter
Brm_shBrg1_peak_10604	chr7	11013679	11013837	159	*	Promoter	RPL23AP52	32742	1_Active_Promoter
Brm_shBrg1_peak_10605	chr7	12251019	12251311	293	*	Promoter	TMEM106B	18206	1_Active_Promoter
Brm_shBrg1_peak_10606	chr7	12726687	12727071	385	*	Promoter	ARL4A	29	1_Active_Promoter
Brm_shBrg1_peak_10607	chr7	16685970	16686067	98	*	Promoter	BZW2	14818	1_Active_Promoter
Brm_shBrg1_peak_10608	chr7	17338302	17339062	761	*	Promoter	AC003075.4	296	1_Active_Promoter
Brm_shBrg1_peak_10609	chr7	17980305	17980377	73	*	Promoter	RNMTL1P2	21358	1_Active_Promoter
Brm_shBrg1_peak_1061	chr1	229478806	229479039	234	*	Promoter	CCSAP	116	1_Active_Promoter
Brm_shBrg1_peak_10610	chr7	22893922	22894096	175	*	Promoter	AC005682.5	1693	1_Active_Promoter
Brm_shBrg1_peak_10611	chr7	23053054	23053296	243	*	Promoter	FAM126A	515	1_Active_Promoter
Brm_shBrg1_peak_10612	chr7	23145613	23145717	105	*	Promoter	KLHL7	68	1_Active_Promoter
Brm_shBrg1_peak_10613	chr7	23339018	23339166	149	*	Promoter	MALSU1	8215	1_Active_Promoter
Brm_shBrg1_peak_10614	chr7	23508258	23508335	78	*	Promoter	IGF2BP3	822	1_Active_Promoter
Brm_shBrg1_peak_10615	chr7	23508411	23508714	304	*	Promoter	IGF2BP3	556	1_Active_Promoter
Brm_shBrg1_peak_10616	chr7	23508809	23509524	716	*	Promoter	IGF2BP3	466	1_Active_Promoter
Brm_shBrg1_peak_10617	chr7	23510682	23510775	94	*	Promoter	AC079780.3	9641	2_Weak_Promoter
Brm_shBrg1_peak_10618	chr7	23510860	23510945	86	*	Promoter	AC079780.3	9467	2_Weak_Promoter
Brm_shBrg1_peak_10619	chr7	23513725	23513905	181	*	Distal	AC079780.3	6554	1_Active_Promoter
Brm_shBrg1_peak_1062	chr1	229694280	229694438	159	*	Promoter	ABCB10	80	1_Active_Promoter
Brm_shBrg1_peak_10620	chr7	23637412	23637480	69	*	Promoter	CCDC126	8	1_Active_Promoter
Brm_shBrg1_peak_10621	chr7	24796886	24796972	87	*	Promoter	DFNA5	162	1_Active_Promoter
Brm_shBrg1_peak_10622	chr7	24797255	24797404	150	*	Promoter	DFNA5	227	1_Active_Promoter
Brm_shBrg1_peak_10623	chr7	25019022	25019094	73	*	Promoter	OSBPL3	746	1_Active_Promoter
Brm_shBrg1_peak_10624	chr7	25019439	25019771	333	*	Promoter	OSBPL3	199	1_Active_Promoter
Brm_shBrg1_peak_10625	chr7	25990444	25990535	92	*	Promoter	AC004520.1	109467	1_Active_Promoter
Brm_shBrg1_peak_10626	chr7	25990662	25990762	101	*	Distal	AC004520.1	109244	1_Active_Promoter
Brm_shBrg1_peak_10627	chr7	26192052	26192283	232	*	Promoter	CTB-119C2.1	22395	2_Weak_Promoter
Brm_shBrg1_peak_10628	chr7	26239911	26240047	137	*	Promoter	HNRNPA2B1	384	1_Active_Promoter
Brm_shBrg1_peak_10629	chr7	26240226	26240360	135	*	Promoter	HNRNPA2B1	70	1_Active_Promoter
Brm_shBrg1_peak_1063	chr1	229694673	229694780	108	*	Promoter	HMGN2P19	11550	2_Weak_Promoter
Brm_shBrg1_peak_10630	chr7	26241420	26242081	662	*	Promoter	CBX3	330	1_Active_Promoter
Brm_shBrg1_peak_10631	chr7	27135775	27135852	78	*	Promoter	HOTAIRM1	36	2_Weak_Promoter
Brm_shBrg1_peak_10632	chr7	27170294	27170390	97	*	Promoter	HOXA4	7	1_Active_Promoter
Brm_shBrg1_peak_10633	chr7	27702331	27702465	135	*	Promoter	HIBADH	75	1_Active_Promoter
Brm_shBrg1_peak_10634	chr7	28995582	28995740	159	*	Exon	AC005013.5	1619	1_Active_Promoter
Brm_shBrg1_peak_10635	chr7	29233871	29234116	246	*	Promoter	CHN2	32	1_Active_Promoter
Brm_shBrg1_peak_10636	chr7	29234235	29234772	538	*	Promoter	CHN2	35	1_Active_Promoter
Brm_shBrg1_peak_10637	chr7	29234928	29235050	123	*	Promoter	CPVL	71	1_Active_Promoter
Brm_shBrg1_peak_10638	chr7	29724606	29724679	74	*	Promoter	ZNRF2P2	109	1_Active_Promoter
Brm_shBrg1_peak_10639	chr7	29724783	29725298	516	*	Promoter	WIPF3	121059	1_Active_Promoter
Brm_shBrg1_peak_1064	chr1	229761837	229761963	127	*	Promoter	URB2	78	2_Weak_Promoter
Brm_shBrg1_peak_10640	chr7	30028596	30029006	411	*	Promoter	SCRN1	524	1_Active_Promoter
Brm_shBrg1_peak_10641	chr7	30029074	30029479	406	*	Promoter	SCRN1	49	1_Active_Promoter
Brm_shBrg1_peak_10642	chr7	30067910	30068185	276	*	Promoter	PLEKHA8	7	1_Active_Promoter
Brm_shBrg1_peak_10643	chr7	30068253	30068476	224	*	Promoter	PLEKHA8	17459	1_Active_Promoter
Brm_shBrg1_peak_10644	chr7	30324346	30324414	69	*	Promoter	ZNRF2	807	1_Active_Promoter
Brm_shBrg1_peak_10645	chr7	30324548	30324933	386	*	Promoter	ZNRF2	447	1_Active_Promoter
Brm_shBrg1_peak_10646	chr7	30518377	30518502	126	*	Promoter	GGCT	21854	2_Weak_Promoter
Brm_shBrg1_peak_10647	chr7	30634513	30634696	184	*	Promoter	GARS	19265	1_Active_Promoter
Brm_shBrg1_peak_10648	chr7	32535158	32535537	380	*	Promoter	AVL9	47517	1_Active_Promoter
Brm_shBrg1_peak_10649	chr7	32768008	32768076	69	*	Promoter	ZNRF2P1	136	1_Active_Promoter
Brm_shBrg1_peak_1065	chr1	229762029	229762123	95	*	Promoter	URB2	24515	1_Active_Promoter
Brm_shBrg1_peak_10650	chr7	32768274	32768656	383	*	Promoter	MIR550A2	4125	1_Active_Promoter
Brm_shBrg1_peak_10651	chr7	32931216	32931355	140	*	Promoter	KBTBD2	221	1_Active_Promoter
Brm_shBrg1_peak_10652	chr7	32982194	32982340	147	*	Promoter	RP9P	380	1_Active_Promoter
Brm_shBrg1_peak_10653	chr7	32982414	32982573	160	*	Promoter	RP9P	154	1_Active_Promoter
Brm_shBrg1_peak_10654	chr7	32997113	32997431	319	*	Promoter	FKBP9	16932	1_Active_Promoter
Brm_shBrg1_peak_10655	chr7	33102096	33102172	77	*	Promoter	NT5C3A	254	1_Active_Promoter
Brm_shBrg1_peak_10656	chr7	33148915	33149011	97	*	Promoter	RP9	36	1_Active_Promoter
Brm_shBrg1_peak_10657	chr7	35734418	35734647	230	*	Promoter	HERPUD2	98	1_Active_Promoter
Brm_shBrg1_peak_10658	chr7	35840850	35840951	102	*	Promoter	2017-09-07	31376	1_Active_Promoter
Brm_shBrg1_peak_10659	chr7	35841118	35841281	164	*	Promoter	2017-09-07	31077	1_Active_Promoter
Brm_shBrg1_peak_1066	chr1	230203258	230203443	186	*	Promoter	GALNT2	187751	2_Weak_Promoter
Brm_shBrg1_peak_10660	chr7	35841365	35841506	142	*	Promoter	2017-09-07	30841	1_Active_Promoter
Brm_shBrg1_peak_10661	chr7	36192805	36193066	262	*	Promoter	AC007327.6	75555	2_Weak_Promoter
Brm_shBrg1_peak_10662	chr7	36193131	36193216	86	*	Promoter	AC007327.6	75317	1_Active_Promoter
Brm_shBrg1_peak_10663	chr7	36406656	36406759	104	*	Promoter	KIAA0895	70	1_Active_Promoter
Brm_shBrg1_peak_10664	chr7	37960780	37960876	97	*	Promoter	EPDR1	91	1_Active_Promoter
Brm_shBrg1_peak_10665	chr7	39663248	39663572	325	*	Promoter	RALA	72	1_Active_Promoter
Brm_shBrg1_peak_10666	chr7	39663642	39663799	158	*	Promoter	RALA	62563	1_Active_Promoter
Brm_shBrg1_peak_10667	chr7	39989445	39989513	69	*	Promoter	CDK13	154	1_Active_Promoter
Brm_shBrg1_peak_10668	chr7	39989634	39989799	166	*	Promoter	CDK13	240	1_Active_Promoter
Brm_shBrg1_peak_10669	chr7	39989892	39990035	144	*	Promoter	CDK13	143	1_Active_Promoter
Brm_shBrg1_peak_1067	chr1	230203722	230203841	120	*	Promoter	GALNT2	187320	1_Active_Promoter
Brm_shBrg1_peak_10670	chr7	39990142	39990594	453	*	Promoter	CDK13	941	1_Active_Promoter
Brm_shBrg1_peak_10671	chr7	40173924	40174165	242	*	Promoter	MPLKIP	211	1_Active_Promoter
Brm_shBrg1_peak_10672	chr7	40174253	40174322	70	*	Promoter	SUGCT	286	1_Active_Promoter
Brm_shBrg1_peak_10673	chr7	42951256	42951473	218	*	Promoter	C7orf25	142	1_Active_Promoter
Brm_shBrg1_peak_10674	chr7	43622740	43623075	336	*	Promoter	STK17A	38978	1_Active_Promoter
Brm_shBrg1_peak_10675	chr7	43623137	43623258	122	*	Promoter	STK17A	38688	1_Active_Promoter
Brm_shBrg1_peak_10676	chr7	43798321	43798585	265	*	Promoter	BLVRA	5334	1_Active_Promoter
Brm_shBrg1_peak_10677	chr7	43946101	43946278	178	*	Promoter	URGCP	0	1_Active_Promoter
Brm_shBrg1_peak_10678	chr7	43965938	43966115	178	*	Promoter	UBE2D4	8	1_Active_Promoter
Brm_shBrg1_peak_10679	chr7	44058606	44058674	69	*	Promoter	POLR2J4	69	1_Active_Promoter
Brm_shBrg1_peak_1068	chr1	230203967	230204119	153	*	Intron	GALNT2	187058	1_Active_Promoter
Brm_shBrg1_peak_10680	chr7	44084336	44084404	69	*	Promoter	DBNL	5110	1_Active_Promoter
Brm_shBrg1_peak_10681	chr7	44530248	44530528	281	*	Promoter	NUDCD3	88	1_Active_Promoter
Brm_shBrg1_peak_10682	chr7	44621458	44621557	100	*	Promoter	TMED4	299	1_Active_Promoter
Brm_shBrg1_peak_10683	chr7	44646253	44646378	126	*	Promoter	OGDH	59902	1_Active_Promoter
Brm_shBrg1_peak_10684	chr7	44788138	44788267	130	*	Promoter	ZMIZ2	256	1_Active_Promoter
Brm_shBrg1_peak_10685	chr7	44835814	44835920	107	*	Promoter	PPIA	409	1_Active_Promoter
Brm_shBrg1_peak_10686	chr7	44836318	44836801	484	*	Promoter	PPIA	1010	1_Active_Promoter
Brm_shBrg1_peak_10687	chr7	44887360	44887642	283	*	Promoter	H2AFV	116	1_Active_Promoter
Brm_shBrg1_peak_10688	chr7	45040135	45040233	99	*	Promoter	CCM2	26427	1_Active_Promoter
Brm_shBrg1_peak_10689	chr7	45808452	45808521	70	*	Promoter	SEPT7P2	64	1_Active_Promoter
Brm_shBrg1_peak_1069	chr1	230562199	230562473	275	*	Promoter	RP11-543E8.1	168990	2_Weak_Promoter
Brm_shBrg1_peak_10690	chr7	45928201	45928621	421	*	Promoter	IGFBP3	26510	1_Active_Promoter
Brm_shBrg1_peak_10691	chr7	47514986	47515176	191	*	Intron	TNS3	5799	4_Strong_Enhancer
Brm_shBrg1_peak_10692	chr7	47621191	47621292	102	*	Promoter	TNS3	453	1_Active_Promoter
Brm_shBrg1_peak_10693	chr7	48129268	48129358	91	*	Promoter	UPP1	14927	2_Weak_Promoter
Brm_shBrg1_peak_10694	chr7	53305531	53305608	78	*	Distal	RNF138P2	78270	13_Heterochrom/lo
Brm_shBrg1_peak_10695	chr7	54735218	54735321	104	*	Distal	SEC61G	91603	6_Weak_Enhancer
Brm_shBrg1_peak_10696	chr7	54826522	54826840	319	*	Promoter	SEC61G	191	1_Active_Promoter
Brm_shBrg1_peak_10697	chr7	55246175	55246269	95	*	Intron	EGFR-AS1	10402	4_Strong_Enhancer
Brm_shBrg1_peak_10698	chr7	55433454	55434021	568	*	Promoter	LANCL2	64	1_Active_Promoter
Brm_shBrg1_peak_10699	chr7	55434084	55434152	69	*	Promoter	LANCL2	27641	1_Active_Promoter
Brm_shBrg1_peak_107	chr1	3817553	3817655	103	*	Promoter	LINC01346	183018	1_Active_Promoter
Brm_shBrg1_peak_1070	chr1	231003864	231004003	140	*	Promoter	C1orf198	463	1_Active_Promoter
Brm_shBrg1_peak_10700	chr7	55639567	55639752	186	*	Promoter	VOPP1	318	1_Active_Promoter
Brm_shBrg1_peak_10701	chr7	55811970	55812155	186	*	Distal	PSPHP1	20425	14_Repetitive/CNV
Brm_shBrg1_peak_10702	chr7	56032455	56032558	104	*	Promoter	GBAS	146	1_Active_Promoter
Brm_shBrg1_peak_10703	chr7	56119562	56119639	78	*	Promoter	CCT6A	2566	1_Active_Promoter
Brm_shBrg1_peak_10704	chr7	56119718	56119826	109	*	Promoter	CCT6A	2394	1_Active_Promoter
Brm_shBrg1_peak_1071	chr1	231175423	231175520	98	*	Promoter	FAM89A	518	2_Weak_Promoter
Brm_shBrg1_peak_10714	chr7	56880512	56880602	91	*	Promoter	RP13-580B18.4	3111	13_Heterochrom/lo
Brm_shBrg1_peak_10715	chr7	56881157	56881311	155	*	Exon	RP13-580B18.4	2434	13_Heterochrom/lo
Brm_shBrg1_peak_10716	chr7	56881496	56881575	80	*	Exon	RP13-580B18.4	2133	13_Heterochrom/lo
Brm_shBrg1_peak_10717	chr7	56884016	56884188	173	*	Promoter	RP13-580B18.4	1452	13_Heterochrom/lo
Brm_shBrg1_peak_10718	chr7	56885011	56885164	154	*	Promoter	RP13-580B18.4	467	13_Heterochrom/lo
Brm_shBrg1_peak_10719	chr7	56887794	56887862	69	*	Promoter	RP13-580B18.4	1546	13_Heterochrom/lo
Brm_shBrg1_peak_1072	chr1	231175730	231175849	120	*	Promoter	FAM89A	200	2_Weak_Promoter
Brm_shBrg1_peak_10720	chr7	57689209	57689277	69	*	Promoter	RP11-368M16.3	7671	13_Heterochrom/lo
Brm_shBrg1_peak_10721	chr7	57895263	57895418	156	*	Promoter	RP11-548K12.13	614	13_Heterochrom/lo
Brm_shBrg1_peak_10723	chr7	63212610	63212703	94	*	Distal	CICP24	18766	13_Heterochrom/lo
Brm_shBrg1_peak_10724	chr7	63216367	63216452	86	*	Distal	CICP24	15013	13_Heterochrom/lo
Brm_shBrg1_peak_10725	chr7	63218007	63218112	106	*	Distal	CICP24	13363	13_Heterochrom/lo
Brm_shBrg1_peak_10726	chr7	63218291	63218454	164	*	Distal	CICP24	13050	13_Heterochrom/lo
Brm_shBrg1_peak_10727	chr7	63219821	63219897	77	*	Distal	CICP24	11563	13_Heterochrom/lo
Brm_shBrg1_peak_10728	chr7	63220815	63220935	121	*	Distal	CICP24	10547	13_Heterochrom/lo
Brm_shBrg1_peak_10729	chr7	63221184	63221287	104	*	Distal	CICP24	10187	13_Heterochrom/lo
Brm_shBrg1_peak_1073	chr1	231473225	231473384	160	*	Promoter	EXOC8	291	1_Active_Promoter
Brm_shBrg1_peak_10730	chr7	63223288	63223383	96	*	Distal	CICP24	8087	13_Heterochrom/lo
Brm_shBrg1_peak_10731	chr7	63223663	63223777	115	*	Distal	CICP24	7702	13_Heterochrom/lo
Brm_shBrg1_peak_10732	chr7	63224964	63225166	203	*	Distal	CICP24	6357	13_Heterochrom/lo
Brm_shBrg1_peak_10733	chr7	64407710	64407782	73	*	Distal	ZNF117	34650	2_Weak_Promoter
Brm_shBrg1_peak_10734	chr7	64408012	64408136	125	*	Distal	ZNF117	34322	2_Weak_Promoter
Brm_shBrg1_peak_10735	chr7	64499316	64499425	110	*	Promoter	CCT6P3	26004	1_Active_Promoter
Brm_shBrg1_peak_10736	chr7	64839092	64839160	69	*	Promoter	RP11-667F9.2	88855	1_Active_Promoter
Brm_shBrg1_peak_10737	chr7	64974024	64974226	203	*	Promoter	RP11-667F9.1	45529	2_Weak_Promoter
Brm_shBrg1_peak_10738	chr7	64974299	64974367	69	*	Promoter	RP11-667F9.1	45321	2_Weak_Promoter
Brm_shBrg1_peak_10739	chr7	64974441	64974930	490	*	Promoter	RP11-667F9.1	44969	1_Active_Promoter
Brm_shBrg1_peak_1074	chr1	231557034	231557151	118	*	Exon	EGLN1	3695	1_Active_Promoter
Brm_shBrg1_peak_10740	chr7	65019771	65019903	133	*	Promoter	RP13-157F18.2	62150	3_Poised_Promoter
Brm_shBrg1_peak_10741	chr7	65112303	65112375	73	*	Promoter	INTS4P2	435	3_Poised_Promoter
Brm_shBrg1_peak_10742	chr7	65112511	65112756	246	*	Promoter	INTS4P2	141	2_Weak_Promoter
Brm_shBrg1_peak_10743	chr7	65216142	65216210	69	*	Promoter	SNORA22	4334	1_Active_Promoter
Brm_shBrg1_peak_10744	chr7	65446913	65447169	257	*	Promoter	GUSB	31	1_Active_Promoter
Brm_shBrg1_peak_10745	chr7	65579899	65580144	246	*	Promoter	CRCP	35626	1_Active_Promoter
Brm_shBrg1_peak_10746	chr7	65669908	65669984	77	*	Promoter	TPST1	237	1_Active_Promoter
Brm_shBrg1_peak_10747	chr7	65670307	65670449	143	*	Promoter	TPST1	16210	2_Weak_Promoter
Brm_shBrg1_peak_10748	chr7	65670545	65670684	140	*	Promoter	TPST1	15974	1_Active_Promoter
Brm_shBrg1_peak_10749	chr7	66056972	66057101	130	*	Distal	RPL35P5	15055	1_Active_Promoter
Brm_shBrg1_peak_1075	chr1	231557212	231557378	167	*	Exon	EGLN1	3492	1_Active_Promoter
Brm_shBrg1_peak_10750	chr7	66093955	66094069	115	*	Promoter	RP4-756H11.3	25510	1_Active_Promoter
Brm_shBrg1_peak_10751	chr7	66119564	66119703	140	*	Promoter	RABGEF1	27515	1_Active_Promoter
Brm_shBrg1_peak_10752	chr7	66119837	66119960	124	*	Promoter	RABGEF1	27250	1_Active_Promoter
Brm_shBrg1_peak_10753	chr7	66146817	66146935	119	*	Promoter	RABGEF1	272	1_Active_Promoter
Brm_shBrg1_peak_10754	chr7	66147419	66147521	103	*	Promoter	RABGEF1	57489	1_Active_Promoter
Brm_shBrg1_peak_10755	chr7	66205685	66205797	113	*	Promoter	RP11-792A8.3	8320	1_Active_Promoter
Brm_shBrg1_peak_10756	chr7	66205960	66206038	79	*	Promoter	RP11-792A8.3	8062	1_Active_Promoter
Brm_shBrg1_peak_10757	chr7	66767929	66767997	69	*	Promoter	STAG3L4	3008	1_Active_Promoter
Brm_shBrg1_peak_10758	chr7	72350233	72350480	248	*	Promoter	POM121	10807	1_Active_Promoter
Brm_shBrg1_peak_10759	chr7	72395665	72395786	122	*	Promoter	NSUN5P2	29517	1_Active_Promoter
Brm_shBrg1_peak_1076	chr1	231557440	231557587	148	*	Exon	EGLN1	3274	1_Active_Promoter
Brm_shBrg1_peak_10760	chr7	72649731	72649876	146	*	Exon	GTF2IRD2P1	31078	1_Active_Promoter
Brm_shBrg1_peak_10761	chr7	72936047	72936315	269	*	Promoter	BAZ1B	418	1_Active_Promoter
Brm_shBrg1_peak_10762	chr7	72936382	72936562	181	*	Promoter	BAZ1B	127	1_Active_Promoter
Brm_shBrg1_peak_10763	chr7	72992563	72992641	79	*	Promoter	TBL2	42	1_Active_Promoter
Brm_shBrg1_peak_10764	chr7	72992783	72992863	81	*	Promoter	TBL2	58	1_Active_Promoter
Brm_shBrg1_peak_10765	chr7	73038239	73038321	83	*	Promoter	MLXIPL	539	1_Active_Promoter
Brm_shBrg1_peak_10766	chr7	73038732	73038837	106	*	Promoter	MLXIPL	35	1_Active_Promoter
Brm_shBrg1_peak_10767	chr7	73062488	73062556	69	*	Distal	VPS37D	19630	2_Weak_Promoter
Brm_shBrg1_peak_10768	chr7	73097607	73097698	92	*	Promoter	DNAJC30	128	1_Active_Promoter
Brm_shBrg1_peak_10769	chr7	73589037	73589241	205	*	Promoter	EIF4H	9010	1_Active_Promoter
Brm_shBrg1_peak_1077	chr1	231557670	231558472	803	*	Exon	EGLN1	2716	2_Weak_Promoter
Brm_shBrg1_peak_10770	chr7	73703787	73704003	217	*	Promoter	CLIP2	27979	1_Active_Promoter
Brm_shBrg1_peak_10771	chr7	73867905	73868137	233	*	Promoter	GTF2IRD1	96	1_Active_Promoter
Brm_shBrg1_peak_10772	chr7	73868687	73868806	120	*	Promoter	RNA5SP233	33121	1_Active_Promoter
Brm_shBrg1_peak_10773	chr7	73994627	73994695	69	*	Intron	GTF2IRD1	20623	4_Strong_Enhancer
Brm_shBrg1_peak_10774	chr7	74072070	74072649	580	*	Promoter	GTF2I	0	1_Active_Promoter
Brm_shBrg1_peak_10775	chr7	74073065	74073187	123	*	Promoter	GTF2I	25862	1_Active_Promoter
Brm_shBrg1_peak_10776	chr7	74267479	74267559	81	*	Promoter	GTF2IRD2	310	1_Active_Promoter
Brm_shBrg1_peak_10777	chr7	74267636	74267805	170	*	Promoter	GTF2IRD2	109	1_Active_Promoter
Brm_shBrg1_peak_10778	chr7	74306161	74306291	131	*	Promoter	STAG3L2	446	1_Active_Promoter
Brm_shBrg1_peak_10779	chr7	74306455	74306575	121	*	Promoter	STAG3L2	157	1_Active_Promoter
Brm_shBrg1_peak_1078	chr1	231762572	231762771	200	*	Promoter	DISC1	2462	1_Active_Promoter
Brm_shBrg1_peak_10780	chr7	74307057	74307217	161	*	Promoter	PMS2P5	3091	1_Active_Promoter
Brm_shBrg1_peak_10781	chr7	74489433	74489581	149	*	Promoter	WBSCR16	116	1_Active_Promoter
Brm_shBrg1_peak_10782	chr7	74508384	74508567	184	*	Promoter	GTF2IRD2B	27950	1_Active_Promoter
Brm_shBrg1_peak_10783	chr7	74508652	74508787	136	*	Promoter	GTF2IRD2B	27706	1_Active_Promoter
Brm_shBrg1_peak_10784	chr7	74653576	74653726	151	*	Promoter	AC138783.11	42412	1_Active_Promoter
Brm_shBrg1_peak_10785	chr7	74988015	74988214	200	*	Promoter	PMS2P2	96	1_Active_Promoter
Brm_shBrg1_peak_10786	chr7	74988628	74988771	144	*	Promoter	STAG3L1	1942	1_Active_Promoter
Brm_shBrg1_peak_10787	chr7	74988895	74988997	103	*	Promoter	STAG3L1	1695	1_Active_Promoter
Brm_shBrg1_peak_10788	chr7	75039592	75039746	155	*	Promoter	NSUN5P1	6	1_Active_Promoter
Brm_shBrg1_peak_10789	chr7	75039913	75040045	133	*	Promoter	NSUN5P1	975	1_Active_Promoter
Brm_shBrg1_peak_1079	chr1	231777901	231777974	74	*	Intron	RNU5A-5P	28441	13_Heterochrom/lo
Brm_shBrg1_peak_10790	chr7	75071565	75072241	677	*	Promoter	POM121C	87	1_Active_Promoter
Brm_shBrg1_peak_10791	chr7	75115162	75115274	113	*	Promoter	AC006014.7	164	1_Active_Promoter
Brm_shBrg1_peak_10792	chr7	75508351	75508425	75	*	Promoter	RHBDD2	67	1_Active_Promoter
Brm_shBrg1_peak_10793	chr7	75544109	75544244	136	*	Promoter	POR	218	1_Active_Promoter
Brm_shBrg1_peak_10794	chr7	75544502	75544784	283	*	Promoter	POR	3316	1_Active_Promoter
Brm_shBrg1_peak_10795	chr7	75623537	75623647	111	*	Promoter	TMEM120A	279	1_Active_Promoter
Brm_shBrg1_peak_10796	chr7	75677302	75677370	69	*	Promoter	MDH2	30	1_Active_Promoter
Brm_shBrg1_peak_10797	chr7	75677489	75677632	144	*	Promoter	MDH2	6259	1_Active_Promoter
Brm_shBrg1_peak_10798	chr7	75702234	75702370	137	*	Exon	AC005077.14	1976	10_Txn_Elongation
Brm_shBrg1_peak_10799	chr7	75932280	75932354	75	*	Promoter	HSPB1	574	2_Weak_Promoter
Brm_shBrg1_peak_108	chr1	6052101	6052169	69	*	Promoter	KCNAB2	285	1_Active_Promoter
Brm_shBrg1_peak_1080	chr1	234509260	234509328	69	*	Promoter	RP5-827C21.4	42	1_Active_Promoter
Brm_shBrg1_peak_10800	chr7	75987633	75987820	188	*	Promoter	YWHAG	619	1_Active_Promoter
Brm_shBrg1_peak_10801	chr7	75987963	75988135	173	*	Promoter	YWHAG	296	1_Active_Promoter
Brm_shBrg1_peak_10802	chr7	75988243	75988371	129	*	Promoter	YWHAG	38	1_Active_Promoter
Brm_shBrg1_peak_10803	chr7	76022641	76023015	375	*	Promoter	ZP3	4004	1_Active_Promoter
Brm_shBrg1_peak_10804	chr7	76091072	76091227	156	*	Promoter	DTX2	623	1_Active_Promoter
Brm_shBrg1_peak_10805	chr7	76178709	76178792	84	*	Promoter	AC004980.7	182	1_Active_Promoter
Brm_shBrg1_peak_10806	chr7	76178871	76179003	133	*	Promoter	AC004980.7	0	1_Active_Promoter
Brm_shBrg1_peak_10807	chr7	76256496	76256588	93	*	Promoter	POMZP3	12	1_Active_Promoter
Brm_shBrg1_peak_10808	chr7	76751072	76751206	135	*	Promoter	FAM185BP	291	1_Active_Promoter
Brm_shBrg1_peak_10809	chr7	77044758	77045049	292	*	Promoter	GSAP	278	1_Active_Promoter
Brm_shBrg1_peak_1081	chr1	234614065	234614240	176	*	Promoter	TARBP1	694	1_Active_Promoter
Brm_shBrg1_peak_10810	chr7	77045196	77045700	505	*	Promoter	GSAP	266	1_Active_Promoter
Brm_shBrg1_peak_10811	chr7	77045772	77045891	120	*	Promoter	RP5-899E9.1	156	1_Active_Promoter
Brm_shBrg1_peak_10812	chr7	77166636	77166706	71	*	Promoter	PTPN12	160	1_Active_Promoter
Brm_shBrg1_peak_10813	chr7	77166845	77167012	168	*	Promoter	PTPN12	415	1_Active_Promoter
Brm_shBrg1_peak_10814	chr7	77326070	77326260	191	*	Promoter	RSBN1L	300	1_Active_Promoter
Brm_shBrg1_peak_10815	chr7	77326380	77326525	146	*	Promoter	RSBN1L	13	1_Active_Promoter
Brm_shBrg1_peak_10816	chr7	79083305	79083460	156	*	Promoter	MAGI2-AS3	485	1_Active_Promoter
Brm_shBrg1_peak_10817	chr7	79764350	79764485	136	*	Promoter	GNAI1	185	2_Weak_Promoter
Brm_shBrg1_peak_10818	chr7	86781877	86782000	124	*	Promoter	DMTF1	4	1_Active_Promoter
Brm_shBrg1_peak_10819	chr7	86782109	86782177	69	*	Promoter	DMTF1	1627	1_Active_Promoter
Brm_shBrg1_peak_1082	chr1	234614300	234614373	74	*	Promoter	TARBP1	510	1_Active_Promoter
Brm_shBrg1_peak_10820	chr7	87104723	87104938	216	*	Promoter	ABCB4	142	1_Active_Promoter
Brm_shBrg1_peak_10821	chr7	87105131	87105257	127	*	Promoter	ABCB4	4554	2_Weak_Promoter
Brm_shBrg1_peak_10822	chr7	87505096	87505216	121	*	Promoter	DBF4	372	1_Active_Promoter
Brm_shBrg1_peak_10823	chr7	87505290	87505454	165	*	Promoter	DBF4	156	1_Active_Promoter
Brm_shBrg1_peak_10824	chr7	89783888	89783964	77	*	Promoter	STEAP1	6651	1_Active_Promoter
Brm_shBrg1_peak_10825	chr7	90893981	90894122	142	*	Promoter	RP11-115N4.1	46629	2_Weak_Promoter
Brm_shBrg1_peak_10826	chr7	91570187	91570292	106	*	Promoter	AKAP9	0	1_Active_Promoter
Brm_shBrg1_peak_10827	chr7	91763894	91763962	69	*	Promoter	CYP51A1	186	1_Active_Promoter
Brm_shBrg1_peak_10828	chr7	91764047	91764141	95	*	Promoter	CYP51A1	20	1_Active_Promoter
Brm_shBrg1_peak_10829	chr7	91875541	91875697	157	*	Promoter	ANKIB1	48154	1_Active_Promoter
Brm_shBrg1_peak_1083	chr1	234614596	234614699	104	*	Promoter	TARBP1	199	1_Active_Promoter
Brm_shBrg1_peak_10830	chr7	92076815	92077071	257	*	Promoter	GATAD1	2086	1_Active_Promoter
Brm_shBrg1_peak_10831	chr7	92157491	92157779	289	*	Promoter	PEX1	111	1_Active_Promoter
Brm_shBrg1_peak_10832	chr7	92219440	92219726	287	*	Promoter	FAM133B	57	1_Active_Promoter
Brm_shBrg1_peak_10833	chr7	92462189	92462861	673	*	Promoter	CDK6	703	1_Active_Promoter
Brm_shBrg1_peak_10834	chr7	92464150	92464401	252	*	Promoter	CDK6	333	1_Active_Promoter
Brm_shBrg1_peak_10835	chr7	92464472	92464575	104	*	Promoter	CDK6	85	1_Active_Promoter
Brm_shBrg1_peak_10836	chr7	92465812	92466213	402	*	Promoter	AC002454.1	18208	1_Active_Promoter
Brm_shBrg1_peak_10837	chr7	94138924	94139037	114	*	Promoter	CASD1	127	1_Active_Promoter
Brm_shBrg1_peak_10838	chr7	94139133	94139374	242	*	Promoter	CASD1	124	1_Active_Promoter
Brm_shBrg1_peak_10839	chr7	94139445	94139792	348	*	Promoter	CASD1	41424	1_Active_Promoter
Brm_shBrg1_peak_1084	chr1	234614775	234614858	84	*	Promoter	TARBP1	30	1_Active_Promoter
Brm_shBrg1_peak_10840	chr7	94536737	94536898	162	*	Promoter	PPP1R9A	129	1_Active_Promoter
Brm_shBrg1_peak_10841	chr7	95064068	95064373	306	*	Promoter	PON2	40	1_Active_Promoter
Brm_shBrg1_peak_10842	chr7	95950846	95950981	136	*	Promoter	SLC25A13	489	1_Active_Promoter
Brm_shBrg1_peak_10843	chr7	95951042	95951340	299	*	Promoter	SLC25A13	211	1_Active_Promoter
Brm_shBrg1_peak_10844	chr7	97601497	97601577	81	*	Promoter	AC004967.7	26	1_Active_Promoter
Brm_shBrg1_peak_10845	chr7	97736195	97736357	163	*	Promoter	LMTK2	19598	1_Active_Promoter
Brm_shBrg1_peak_10846	chr7	97736425	97736625	201	*	Promoter	LMTK2	19349	1_Active_Promoter
Brm_shBrg1_peak_10847	chr7	97881405	97881541	137	*	Promoter	TECPR1	11	2_Weak_Promoter
Brm_shBrg1_peak_10848	chr7	98030095	98030371	277	*	Promoter	BAIAP2L1	144	1_Active_Promoter
Brm_shBrg1_peak_10849	chr7	98476187	98476255	69	*	Promoter	TRRAP	2489	1_Active_Promoter
Brm_shBrg1_peak_1085	chr1	234735568	234735667	100	*	Distal	RP4-781K5.2	7134	1_Active_Promoter
Brm_shBrg1_peak_10850	chr7	98476329	98476640	312	*	Promoter	TRRAP	2226	1_Active_Promoter
Brm_shBrg1_peak_10851	chr7	98741246	98741485	240	*	Promoter	SMURF1	274	1_Active_Promoter
Brm_shBrg1_peak_10852	chr7	98805572	98805640	69	*	Promoter	MYH16	30808	4_Strong_Enhancer
Brm_shBrg1_peak_10853	chr7	98923589	98923892	304	*	Promoter	ARPC1A	27815	1_Active_Promoter
Brm_shBrg1_peak_10854	chr7	98972769	98972845	77	*	Promoter	ARPC1B	10513	1_Active_Promoter
Brm_shBrg1_peak_10855	chr7	98972924	98973086	163	*	Promoter	ARPC1B	10315	1_Active_Promoter
Brm_shBrg1_peak_10856	chr7	99036263	99036353	91	*	Promoter	PTCD1	67	1_Active_Promoter
Brm_shBrg1_peak_10857	chr7	99156379	99156760	382	*	Promoter	ZNF655	11250	1_Active_Promoter
Brm_shBrg1_peak_10858	chr7	99613399	99613587	189	*	Promoter	ZKSCAN1	949	1_Active_Promoter
Brm_shBrg1_peak_10859	chr7	99686375	99686556	182	*	Promoter	COPS6	109	1_Active_Promoter
Brm_shBrg1_peak_1086	chr1	234735816	234736036	221	*	Distal	RP4-781K5.2	6825	1_Active_Promoter
Brm_shBrg1_peak_10860	chr7	99698082	99698439	358	*	Promoter	MCM7	117	1_Active_Promoter
Brm_shBrg1_peak_10861	chr7	99698545	99698613	69	*	Promoter	MCM7	351	1_Active_Promoter
Brm_shBrg1_peak_10862	chr7	99724933	99725047	115	*	Promoter	AC073842.19	3594	1_Active_Promoter
Brm_shBrg1_peak_10863	chr7	99725119	99725188	70	*	Promoter	AC073842.19	3431	1_Active_Promoter
Brm_shBrg1_peak_10864	chr7	99756144	99756298	155	*	Promoter	C7orf43	58	1_Active_Promoter
Brm_shBrg1_peak_10865	chr7	99869376	99869484	109	*	Promoter	GATS	377	1_Active_Promoter
Brm_shBrg1_peak_10866	chr7	100027799	100028066	268	*	Promoter	RP11-758P17.2	4945	1_Active_Promoter
Brm_shBrg1_peak_10867	chr7	100033305	100033467	163	*	Promoter	PPP1R35	304	1_Active_Promoter
Brm_shBrg1_peak_10868	chr7	100033533	100033637	105	*	Promoter	PPP1R35	105	1_Active_Promoter
Brm_shBrg1_peak_10869	chr7	100080861	100080929	69	*	Promoter	AC092849.1	568	2_Weak_Promoter
Brm_shBrg1_peak_1087	chr1	234742978	234743111	134	*	Promoter	IRF2BP2	793	1_Active_Promoter
Brm_shBrg1_peak_10870	chr7	100091271	100091467	197	*	Exon	RP11-44M6.1	15968	2_Weak_Promoter
Brm_shBrg1_peak_10871	chr7	100167536	100168136	601	*	Promoter	SAP25	2850	4_Strong_Enhancer
Brm_shBrg1_peak_10872	chr7	100183680	100183810	131	*	Promoter	LRCH4	4	1_Active_Promoter
Brm_shBrg1_peak_10873	chr7	100291136	100291279	144	*	Distal	POP7	12466	1_Active_Promoter
Brm_shBrg1_peak_10874	chr7	100318534	100318661	128	*	Promoter	ZAN	12649	1_Active_Promoter
Brm_shBrg1_peak_10875	chr7	100425332	100425442	111	*	Promoter	RP11-126L15.4	24848	1_Active_Promoter
Brm_shBrg1_peak_10876	chr7	100486766	100486848	83	*	Promoter	UFSP1	529	4_Strong_Enhancer
Brm_shBrg1_peak_10877	chr7	100486926	100487089	164	*	Promoter	UFSP1	329	1_Active_Promoter
Brm_shBrg1_peak_10878	chr7	100487153	100487272	120	*	Promoter	UFSP1	124	1_Active_Promoter
Brm_shBrg1_peak_10879	chr7	100746609	100746686	78	*	Distal	SERPINE1	23720	4_Strong_Enhancer
Brm_shBrg1_peak_1088	chr1	234743180	234743308	129	*	Promoter	IRF2BP2	593	1_Active_Promoter
Brm_shBrg1_peak_10880	chr7	100807165	100807284	120	*	Exon	VGF	1168	2_Weak_Promoter
Brm_shBrg1_peak_10881	chr7	100807837	100807960	124	*	Promoter	VGF	494	2_Weak_Promoter
Brm_shBrg1_peak_10882	chr7	100808808	100808876	69	*	Promoter	VGF	29	3_Poised_Promoter
Brm_shBrg1_peak_10883	chr7	100845121	100845250	130	*	Promoter	DGAT2L7P	1619	1_Active_Promoter
Brm_shBrg1_peak_10884	chr7	100845353	100845487	135	*	Intron	DGAT2L7P	1384	1_Active_Promoter
Brm_shBrg1_peak_10885	chr7	101006245	101006313	69	*	Promoter	RP5-1106H14.1	26079	2_Weak_Promoter
Brm_shBrg1_peak_10886	chr7	101007022	101007145	124	*	Promoter	RP5-1106H14.1	25275	1_Active_Promoter
Brm_shBrg1_peak_10887	chr7	101457628	101457696	69	*	Distal	CUX1	1519	2_Weak_Promoter
Brm_shBrg1_peak_10888	chr7	101458559	101458946	388	*	Promoter	CUX1	429	2_Weak_Promoter
Brm_shBrg1_peak_10889	chr7	101460381	101460672	292	*	Promoter	CUX1	353	1_Active_Promoter
Brm_shBrg1_peak_1089	chr1	234744270	234745262	993	*	Promoter	IRF2BP2	502	1_Active_Promoter
Brm_shBrg1_peak_10890	chr7	101460883	101460968	86	*	Promoter	CUX1	1273	1_Active_Promoter
Brm_shBrg1_peak_10891	chr7	102004395	102004583	189	*	Promoter	RP11-163E9.2	117	1_Active_Promoter
Brm_shBrg1_peak_10892	chr7	102004796	102004887	92	*	Promoter	PRKRIP1	1645	1_Active_Promoter
Brm_shBrg1_peak_10893	chr7	102105502	102105570	69	*	Promoter	LRWD1	3	1_Active_Promoter
Brm_shBrg1_peak_10894	chr7	102212693	102212775	83	*	Promoter	POLR2J3	180	1_Active_Promoter
Brm_shBrg1_peak_10895	chr7	102212846	102212964	119	*	Promoter	POLR2J3	9	1_Active_Promoter
Brm_shBrg1_peak_10896	chr7	102389679	102389788	110	*	Promoter	FAM185A	153	1_Active_Promoter
Brm_shBrg1_peak_10897	chr7	102715650	102715753	104	*	Promoter	ARMC10	11382	1_Active_Promoter
Brm_shBrg1_peak_10898	chr7	102789797	102790005	209	*	Promoter	NAPEPLD	103	1_Active_Promoter
Brm_shBrg1_peak_10899	chr7	102985026	102985172	147	*	Promoter	DNAJC2	11	1_Active_Promoter
Brm_shBrg1_peak_109	chr1	6052787	6052957	171	*	Promoter	KCNAB2	33198	2_Weak_Promoter
Brm_shBrg1_peak_1090	chr1	234745911	234746096	186	*	Promoter	LINC00184	19051	1_Active_Promoter
Brm_shBrg1_peak_10900	chr7	103629696	103630077	382	*	Promoter	RELN	74	1_Active_Promoter
Brm_shBrg1_peak_10901	chr7	103630537	103630711	175	*	Promoter	ORC5	175555	1_Active_Promoter
Brm_shBrg1_peak_10902	chr7	104652872	104653003	132	*	Promoter	LINC01004	531	1_Active_Promoter
Brm_shBrg1_peak_10903	chr7	104653971	104654096	126	*	Promoter	KMT2E	590	1_Active_Promoter
Brm_shBrg1_peak_10904	chr7	105028409	105028541	133	*	Promoter	SRPK2	863	1_Active_Promoter
Brm_shBrg1_peak_10905	chr7	105028622	105028722	101	*	Promoter	SRPK2	666	1_Active_Promoter
Brm_shBrg1_peak_10906	chr7	105029174	105029352	179	*	Promoter	SRPK2	75	1_Active_Promoter
Brm_shBrg1_peak_10907	chr7	105162164	105162689	526	*	Promoter	PUS7	276	1_Active_Promoter
Brm_shBrg1_peak_10908	chr7	105517193	105517341	149	*	Promoter	CDHR3	0	2_Weak_Promoter
Brm_shBrg1_peak_10909	chr7	105752270	105752620	351	*	Promoter	SYPL1	140	1_Active_Promoter
Brm_shBrg1_peak_1091	chr1	234746472	234747093	622	*	Distal	LINC00184	18272	1_Active_Promoter
Brm_shBrg1_peak_10910	chr7	105753025	105753229	205	*	Promoter	DCAF13P1	12687	1_Active_Promoter
Brm_shBrg1_peak_10911	chr7	106809497	106809621	125	*	Promoter	HBP1	603	1_Active_Promoter
Brm_shBrg1_peak_10912	chr7	106809995	106810155	161	*	Promoter	HBP1	87	1_Active_Promoter
Brm_shBrg1_peak_10913	chr7	107204368	107204633	266	*	Promoter	COG5	203	1_Active_Promoter
Brm_shBrg1_peak_10914	chr7	107220681	107220891	211	*	Promoter	BCAP29	8	1_Active_Promoter
Brm_shBrg1_peak_10915	chr7	107384656	107384753	98	*	Promoter	CBLL1	175	1_Active_Promoter
Brm_shBrg1_peak_10916	chr7	107531695	107531807	113	*	Promoter	DLD	121	1_Active_Promoter
Brm_shBrg1_peak_10917	chr7	107642899	107643075	177	*	Promoter	LAMB1	615	1_Active_Promoter
Brm_shBrg1_peak_10918	chr7	107643869	107644034	166	*	Promoter	AC005048.1	33427	1_Active_Promoter
Brm_shBrg1_peak_10919	chr7	108210366	108210490	125	*	Promoter	DNAJB9	1728	1_Active_Promoter
Brm_shBrg1_peak_1092	chr1	234747563	234747686	124	*	Distal	LINC00184	17430	4_Strong_Enhancer
Brm_shBrg1_peak_10920	chr7	108312134	108312244	111	*	Distal	CTA-369K23.1	49853	13_Heterochrom/lo
Brm_shBrg1_peak_10921	chr7	111202161	111202386	226	*	Promoter	IMMP2L	71	1_Active_Promoter
Brm_shBrg1_peak_10922	chr7	111202445	111202556	112	*	Promoter	IMMP2L	40	1_Active_Promoter
Brm_shBrg1_peak_10923	chr7	111845859	111845927	69	*	Promoter	DOCK4	553	1_Active_Promoter
Brm_shBrg1_peak_10924	chr7	111846155	111846433	279	*	Promoter	DOCK4	152	2_Weak_Promoter
Brm_shBrg1_peak_10925	chr7	112031498	112031583	86	*	Intron	AC004112.4	18135	1_Active_Promoter
Brm_shBrg1_peak_10926	chr7	112031833	112031995	163	*	Intron	AC004112.4	17761	1_Active_Promoter
Brm_shBrg1_peak_10927	chr7	112090799	112090881	83	*	Promoter	IFRD1	232	1_Active_Promoter
Brm_shBrg1_peak_10928	chr7	112091125	112091204	80	*	Promoter	IFRD1	946	1_Active_Promoter
Brm_shBrg1_peak_10929	chr7	116312098	116312188	91	*	Promoter	MET	298	1_Active_Promoter
Brm_shBrg1_peak_1093	chr1	234858931	234859015	85	*	Promoter	LINC01132	813	4_Strong_Enhancer
Brm_shBrg1_peak_10930	chr7	116312294	116312502	209	*	Promoter	MET	43	1_Active_Promoter
Brm_shBrg1_peak_10931	chr7	116502712	116503020	309	*	Promoter	AC002543.2	13561	1_Active_Promoter
Brm_shBrg1_peak_10932	chr7	116503103	116503299	197	*	Promoter	AC002543.2	13226	1_Active_Promoter
Brm_shBrg1_peak_10933	chr7	116593949	116594037	89	*	Promoter	ST7-OT4	297	1_Active_Promoter
Brm_shBrg1_peak_10934	chr7	116594189	116594336	148	*	Promoter	ST7-OT4	28	1_Active_Promoter
Brm_shBrg1_peak_10935	chr7	121035982	121036096	115	*	Promoter	FAM3C	320	1_Active_Promoter
Brm_shBrg1_peak_10936	chr7	121784188	121784256	69	*	Promoter	AASS	84	1_Active_Promoter
Brm_shBrg1_peak_10937	chr7	123173042	123173177	136	*	Promoter	IQUB	1505	1_Active_Promoter
Brm_shBrg1_peak_10938	chr7	123388388	123388595	208	*	Promoter	WASL	627	1_Active_Promoter
Brm_shBrg1_peak_10939	chr7	123388744	123388819	76	*	Promoter	WASL	337	1_Active_Promoter
Brm_shBrg1_peak_1094	chr1	234860686	234860814	129	*	Promoter	RNY4P16	112967	4_Strong_Enhancer
Brm_shBrg1_peak_10940	chr7	123388933	123389059	127	*	Promoter	WASL	122	1_Active_Promoter
Brm_shBrg1_peak_10941	chr7	127031898	127032090	193	*	Promoter	ZNF800	175	1_Active_Promoter
Brm_shBrg1_peak_10942	chr7	127032158	127032521	364	*	Promoter	ZNF800	78	1_Active_Promoter
Brm_shBrg1_peak_10943	chr7	127032886	127033127	242	*	Promoter	ZNF800	38969	1_Active_Promoter
Brm_shBrg1_peak_10944	chr7	127225382	127225470	89	*	Promoter	GCC1	232	1_Active_Promoter
Brm_shBrg1_peak_10945	chr7	127983955	127984059	105	*	Promoter	RNU7-27P	125	2_Weak_Promoter
Brm_shBrg1_peak_10946	chr7	128170823	128170965	143	*	Promoter	RP11-212P7.2	226	1_Active_Promoter
Brm_shBrg1_peak_10947	chr7	128171080	128171188	109	*	Promoter	RP11-274B21.1	2569	2_Weak_Promoter
Brm_shBrg1_peak_10948	chr7	128171448	128172243	796	*	Promoter	RP11-274B21.1	1858	1_Active_Promoter
Brm_shBrg1_peak_10949	chr7	128578134	128578273	140	*	Promoter	IRF5	65	2_Weak_Promoter
Brm_shBrg1_peak_1095	chr1	235010631	235010735	105	*	Distal	RN7SL668P	29247	4_Strong_Enhancer
Brm_shBrg1_peak_10950	chr7	128694969	128695197	229	*	Promoter	TNPO3	61	1_Active_Promoter
Brm_shBrg1_peak_10951	chr7	128828411	128828635	225	*	Promoter	SMO	187	1_Active_Promoter
Brm_shBrg1_peak_10952	chr7	128828836	128828953	118	*	Promoter	SMO	17094	1_Active_Promoter
Brm_shBrg1_peak_10953	chr7	128829106	128829267	162	*	Promoter	SMO	16802	1_Active_Promoter
Brm_shBrg1_peak_10954	chr7	129074316	129074499	184	*	Promoter	STRIP2	23673	1_Active_Promoter
Brm_shBrg1_peak_10955	chr7	129251296	129251540	245	*	Promoter	RP11-448A19.1	50	1_Active_Promoter
Brm_shBrg1_peak_10956	chr7	129251932	129252111	180	*	Promoter	NRF1	17885	1_Active_Promoter
Brm_shBrg1_peak_10957	chr7	129419047	129419115	69	*	Distal	RP11-738B7.1	5941	2_Weak_Promoter
Brm_shBrg1_peak_10958	chr7	129419683	129419813	131	*	Distal	RP11-738B7.1	5274	2_Weak_Promoter
Brm_shBrg1_peak_10959	chr7	129592434	129592533	100	*	Promoter	UBE2H	76	1_Active_Promoter
Brm_shBrg1_peak_1096	chr1	235096778	235096872	95	*	Intron	RP11-443B7.1	2045	4_Strong_Enhancer
Brm_shBrg1_peak_10960	chr7	129592603	129592745	143	*	Promoter	UBE2H	106	1_Active_Promoter
Brm_shBrg1_peak_10961	chr7	130790459	130790527	69	*	Intron	LINC-PINT	1293	2_Weak_Promoter
Brm_shBrg1_peak_10962	chr7	130790851	130791157	307	*	Promoter	LINC-PINT	782	1_Active_Promoter
Brm_shBrg1_peak_10963	chr7	130792201	130792346	146	*	Promoter	LINC-PINT	462	1_Active_Promoter
Brm_shBrg1_peak_10964	chr7	130792728	130792859	132	*	Promoter	LINC-PINT	26	1_Active_Promoter
Brm_shBrg1_peak_10965	chr7	134671324	134671481	158	*	Promoter	AC083862.6	141791	1_Active_Promoter
Brm_shBrg1_peak_10966	chr7	134855002	134855699	698	*	Promoter	C7orf49	60	1_Active_Promoter
Brm_shBrg1_peak_10967	chr7	135347187	135347409	223	*	Promoter	C7orf73	11	1_Active_Promoter
Brm_shBrg1_peak_10968	chr7	138145010	138146029	1020	*	Promoter	TRIM24	288	1_Active_Promoter
Brm_shBrg1_peak_10969	chr7	138720361	138720469	109	*	Promoter	ZC3HAV1L	357	1_Active_Promoter
Brm_shBrg1_peak_1097	chr1	235291745	235291874	130	*	Promoter	TOMM20	439	1_Active_Promoter
Brm_shBrg1_peak_10970	chr7	138720677	138720800	124	*	Promoter	ZC3HAV1L	34	1_Active_Promoter
Brm_shBrg1_peak_10971	chr7	138793863	138794143	281	*	Promoter	ZC3HAV1	94	1_Active_Promoter
Brm_shBrg1_peak_10972	chr7	139025478	139025546	69	*	Promoter	C7orf55	363	1_Active_Promoter
Brm_shBrg1_peak_10973	chr7	139026095	139026209	115	*	Promoter	LUC7L2	18103	1_Active_Promoter
Brm_shBrg1_peak_10974	chr7	139044268	139044368	101	*	Promoter	LUC7L2	271	1_Active_Promoter
Brm_shBrg1_peak_10975	chr7	139477934	139478002	69	*	Promoter	TBXAS1	76	1_Active_Promoter
Brm_shBrg1_peak_10976	chr7	139478087	139478225	139	*	Promoter	TBXAS1	40	1_Active_Promoter
Brm_shBrg1_peak_10977	chr7	139762572	139762714	143	*	Promoter	PARP12	87	1_Active_Promoter
Brm_shBrg1_peak_10978	chr7	139875469	139875979	511	*	Intron	KDM7A	1108	1_Active_Promoter
Brm_shBrg1_peak_10979	chr7	139876995	139877272	278	*	Promoter	RNU6-797P	32335	1_Active_Promoter
Brm_shBrg1_peak_1098	chr1	235490568	235490752	185	*	Promoter	GGPS1	2	1_Active_Promoter
Brm_shBrg1_peak_10980	chr7	139877347	139877464	118	*	Promoter	RNU6-797P	32063	1_Active_Promoter
Brm_shBrg1_peak_10981	chr7	139929629	139929727	99	*	Distal	RNU1-58P	11989	4_Strong_Enhancer
Brm_shBrg1_peak_10982	chr7	139930333	139930621	289	*	Distal	RNU1-58P	11190	1_Active_Promoter
Brm_shBrg1_peak_10983	chr7	140097950	140098103	154	*	Promoter	SLC37A3	228	1_Active_Promoter
Brm_shBrg1_peak_10984	chr7	140098238	140098324	87	*	Promoter	SLC37A3	0	1_Active_Promoter
Brm_shBrg1_peak_10985	chr7	140178523	140178940	418	*	Promoter	MKRN1	50	1_Active_Promoter
Brm_shBrg1_peak_10986	chr7	140396554	140396701	148	*	Promoter	NDUFB2	158	1_Active_Promoter
Brm_shBrg1_peak_10987	chr7	140624190	140624293	104	*	Promoter	BRAF	214	1_Active_Promoter
Brm_shBrg1_peak_10988	chr7	140624435	140624571	137	*	Promoter	BRAF	3	2_Weak_Promoter
Brm_shBrg1_peak_10989	chr7	141251235	141251380	146	*	Promoter	AGK	3943	2_Weak_Promoter
Brm_shBrg1_peak_1099	chr1	235491317	235491451	135	*	Promoter	ARID4B	62	1_Active_Promoter
Brm_shBrg1_peak_10990	chr7	142985655	142985900	246	*	Promoter	CASP2	901	1_Active_Promoter
Brm_shBrg1_peak_10991	chr7	143077461	143077609	149	*	Promoter	AC093673.5	50	1_Active_Promoter
Brm_shBrg1_peak_10992	chr7	143077785	143078000	216	*	Promoter	ZYX	278	1_Active_Promoter
Brm_shBrg1_peak_10993	chr7	143078405	143078599	195	*	Promoter	ZYX	163	2_Weak_Promoter
Brm_shBrg1_peak_10994	chr7	143078666	143078745	80	*	Promoter	ZYX	292	1_Active_Promoter
Brm_shBrg1_peak_10995	chr7	148395574	148395698	125	*	Promoter	CUL1	98	1_Active_Promoter
Brm_shBrg1_peak_10996	chr7	148395797	148395884	88	*	Promoter	CUL1	161	1_Active_Promoter
Brm_shBrg1_peak_10997	chr7	148395944	148396836	893	*	Promoter	CUL1	30698	1_Active_Promoter
Brm_shBrg1_peak_10998	chr7	148580847	148580948	102	*	Promoter	EZH2	351	1_Active_Promoter
Brm_shBrg1_peak_10999	chr7	148581531	148581818	288	*	Promoter	RN7SL569P	5629	1_Active_Promoter
Brm_shBrg1_peak_110	chr1	6259386	6259581	196	*	Promoter	RPL22	127	1_Active_Promoter
Brm_shBrg1_peak_1100	chr1	235667661	235667729	69	*	Promoter	B3GALNT2	24	1_Active_Promoter
Brm_shBrg1_peak_11000	chr7	148581884	148582062	179	*	Promoter	RN7SL569P	5330	1_Active_Promoter
Brm_shBrg1_peak_11001	chr7	148638211	148638279	69	*	Promoter	RNY5	332	1_Active_Promoter
Brm_shBrg1_peak_11002	chr7	148679731	148679822	92	*	Distal	RNY3	1068	2_Weak_Promoter
Brm_shBrg1_peak_11003	chr7	148725418	148725543	126	*	Promoter	PDIA4	77	1_Active_Promoter
Brm_shBrg1_peak_11004	chr7	148762788	148762986	199	*	Distal	ZNF786	24907	1_Active_Promoter
Brm_shBrg1_peak_11005	chr7	148787764	148787832	69	*	Promoter	ZNF786	0	1_Active_Promoter
Brm_shBrg1_peak_11006	chr7	148788228	148788451	224	*	Promoter	ZNF425	21146	1_Active_Promoter
Brm_shBrg1_peak_11007	chr7	148823742	148823879	138	*	Promoter	ZNF398	20387	1_Active_Promoter
Brm_shBrg1_peak_11008	chr7	148823956	148824119	164	*	Promoter	ZNF398	20160	1_Active_Promoter
Brm_shBrg1_peak_11009	chr7	148844725	148845061	337	*	Promoter	ZNF398	323	1_Active_Promoter
Brm_shBrg1_peak_1101	chr1	235813685	235813852	168	*	Promoter	GNG4	283	1_Active_Promoter
Brm_shBrg1_peak_11010	chr7	148959062	148959201	140	*	Promoter	ZNF783	128	2_Weak_Promoter
Brm_shBrg1_peak_11011	chr7	148959266	148959397	132	*	Promoter	RP4-800G7.3	15749	1_Active_Promoter
Brm_shBrg1_peak_11012	chr7	148959475	148959707	233	*	Promoter	RP4-800G7.3	15489	2_Weak_Promoter
Brm_shBrg1_peak_11013	chr7	149156669	149156756	88	*	Intron	ZNF777	1499	2_Weak_Promoter
Brm_shBrg1_peak_11014	chr7	149156832	149157052	221	*	Intron	ZNF777	1269	1_Active_Promoter
Brm_shBrg1_peak_11015	chr7	149321648	149321736	89	*	Promoter	ZNF767P	24	1_Active_Promoter
Brm_shBrg1_peak_11016	chr7	149321818	149321964	147	*	Promoter	KRBA1	89978	1_Active_Promoter
Brm_shBrg1_peak_11017	chr7	149322036	149322112	77	*	Promoter	KRBA1	89795	1_Active_Promoter
Brm_shBrg1_peak_11018	chr7	149535571	149535658	88	*	Promoter	ZNF862	9599	2_Weak_Promoter
Brm_shBrg1_peak_11019	chr7	149535780	149535891	112	*	Promoter	ZNF862	9378	1_Active_Promoter
Brm_shBrg1_peak_1102	chr1	236029805	236029922	118	*	Promoter	LYST	310	2_Weak_Promoter
Brm_shBrg1_peak_11020	chr7	149570599	149570667	69	*	Promoter	ATP6V0E2-AS1	295	1_Active_Promoter
Brm_shBrg1_peak_11021	chr7	149571188	149571256	69	*	Promoter	ATP6V0E2	460	1_Active_Promoter
Brm_shBrg1_peak_11022	chr7	150020348	150020610	263	*	Promoter	ACTR3C	180	1_Active_Promoter
Brm_shBrg1_peak_11023	chr7	150065255	150065351	97	*	Promoter	REPIN1	12	1_Active_Promoter
Brm_shBrg1_peak_11024	chr7	150065425	150066079	655	*	Promoter	REPIN1	124	1_Active_Promoter
Brm_shBrg1_peak_11025	chr7	150066153	150066414	262	*	Promoter	REPIN1	183	1_Active_Promoter
Brm_shBrg1_peak_11026	chr7	150075929	150076146	218	*	Promoter	ZNF775	378	1_Active_Promoter
Brm_shBrg1_peak_11027	chr7	150081274	150081374	101	*	Promoter	RP11-511P7.5	16463	4_Strong_Enhancer
Brm_shBrg1_peak_11028	chr7	150102030	150102305	276	*	Promoter	RP11-511P7.5	64	1_Active_Promoter
Brm_shBrg1_peak_11029	chr7	150203401	150203478	78	*	Distal	STRADBP1	7485	13_Heterochrom/lo
Brm_shBrg1_peak_1103	chr1	236227709	236227799	91	*	Promoter	NID1	652	1_Active_Promoter
Brm_shBrg1_peak_11030	chr7	150777704	150777847	144	*	Promoter	FASTK	99	1_Active_Promoter
Brm_shBrg1_peak_11031	chr7	150778322	150778750	429	*	Promoter	TMUB1	1456	1_Active_Promoter
Brm_shBrg1_peak_11032	chr7	150780453	150780559	107	*	Promoter	TMUB1	124	2_Weak_Promoter
Brm_shBrg1_peak_11033	chr7	150784598	150784894	297	*	Promoter	AGAP3	2050	1_Active_Promoter
Brm_shBrg1_peak_11034	chr7	150945824	150945948	125	*	Promoter	SMARCD3	170	2_Weak_Promoter
Brm_shBrg1_peak_11035	chr7	151216165	151216235	71	*	Promoter	RHEB	66	1_Active_Promoter
Brm_shBrg1_peak_11036	chr7	151216446	151216539	94	*	Promoter	RHEB	442	1_Active_Promoter
Brm_shBrg1_peak_11037	chr7	151216599	151216692	94	*	Promoter	RHEB	289	1_Active_Promoter
Brm_shBrg1_peak_11038	chr7	151722695	151722781	87	*	Promoter	GALNT11	18	2_Weak_Promoter
Brm_shBrg1_peak_11039	chr7	152133844	152133912	69	*	Promoter	FABP5P3	99	6_Weak_Enhancer
Brm_shBrg1_peak_1104	chr1	236227870	236227942	73	*	Promoter	NID1	500	1_Active_Promoter
Brm_shBrg1_peak_11040	chr7	152161187	152161542	356	*	Promoter	AC104843.4	126659	1_Active_Promoter
Brm_shBrg1_peak_11041	chr7	152161702	152161883	182	*	Promoter	AC104843.4	126231	1_Active_Promoter
Brm_shBrg1_peak_11042	chr7	152456826	152456962	137	*	Promoter	ACTR3B	40811	2_Weak_Promoter
Brm_shBrg1_peak_11043	chr7	152457045	152457383	339	*	Promoter	ACTR3B	40491	1_Active_Promoter
Brm_shBrg1_peak_11044	chr7	154793995	154794106	112	*	Promoter	PAXIP1	568	1_Active_Promoter
Brm_shBrg1_peak_11045	chr7	154795226	154795323	98	*	Promoter	HTR5A	66757	1_Active_Promoter
Brm_shBrg1_peak_11046	chr7	154795390	154795527	138	*	Promoter	HTR5A	66573	1_Active_Promoter
Brm_shBrg1_peak_11047	chr7	155142946	155143044	99	*	Distal	BLACE	7876	6_Weak_Enhancer
Brm_shBrg1_peak_11048	chr7	155437194	155437341	148	*	Promoter	RBM33	103	1_Active_Promoter
Brm_shBrg1_peak_11049	chr7	155437411	155437722	312	*	Promoter	AC009403.2	330	1_Active_Promoter
Brm_shBrg1_peak_1105	chr1	236228002	236228401	400	*	Promoter	NID1	205	1_Active_Promoter
Brm_shBrg1_peak_11050	chr7	155601148	155601222	75	*	Promoter	SHH	578	1_Active_Promoter
Brm_shBrg1_peak_11051	chr7	155601400	155601495	96	*	Promoter	SHH	316	1_Active_Promoter
Brm_shBrg1_peak_11052	chr7	156685081	156685195	115	*	Promoter	LMBR1	132	1_Active_Promoter
Brm_shBrg1_peak_11053	chr7	156685465	156685836	372	*	Promoter	LMBR1	28	2_Weak_Promoter
Brm_shBrg1_peak_11054	chr7	156742440	156742511	72	*	Promoter	NOM1	4328	1_Active_Promoter
Brm_shBrg1_peak_11055	chr7	156742583	156742801	219	*	Promoter	NOM1	4111	1_Active_Promoter
Brm_shBrg1_peak_11056	chr7	156931166	156931246	81	*	Promoter	UBE3C	398	1_Active_Promoter
Brm_shBrg1_peak_11057	chr7	156932269	156932367	99	*	Promoter	RP4-814D15.2	52741	1_Active_Promoter
Brm_shBrg1_peak_11058	chr7	157940221	157940399	179	*	Intron	PTPRN2	57656	15_Repetitive/CNV
Brm_shBrg1_peak_11059	chr7	157940988	157941071	84	*	Intron	PTPRN2	56937	15_Repetitive/CNV
Brm_shBrg1_peak_11060	chr7	158379491	158379575	85	*	Promoter	PTPRN2	835	1_Active_Promoter
Brm_shBrg1_peak_11061	chr7	158379645	158379770	126	*	Promoter	PTPRN2	661	2_Weak_Promoter
Brm_shBrg1_peak_11062	chr7	158620991	158621185	195	*	Promoter	ESYT2	1072	1_Active_Promoter
Brm_shBrg1_peak_11063	chr7	158621246	158621598	353	*	Promoter	ESYT2	738	1_Active_Promoter
Brm_shBrg1_peak_11064	chr7	158621779	158621890	112	*	Promoter	ESYT2	326	1_Active_Promoter
Brm_shBrg1_peak_11065	chr7	158621990	158622104	115	*	Promoter	ESYT2	113	1_Active_Promoter
Brm_shBrg1_peak_11066	chr7	158622411	158622673	263	*	Promoter	ESYT2	184	1_Active_Promoter
Brm_shBrg1_peak_11067	chr7	158649363	158649529	167	*	Promoter	WDR60	12688	1_Active_Promoter
Brm_shBrg1_peak_11068	chr7	158649622	158649728	107	*	Promoter	WDR60	12459	1_Active_Promoter
Brm_shBrg1_peak_11069	chr8	44830	44939	110	*	Distal	RP11-585F1.8	55841	8_Insulator
Brm_shBrg1_peak_1107	chr1	236958815	236958991	177	*	Promoter	MTR	9	1_Active_Promoter
Brm_shBrg1_peak_11072	chr8	181952	182102	151	*	Promoter	ZNF596	107	1_Active_Promoter
Brm_shBrg1_peak_11073	chr8	182374	182445	72	*	Promoter	ZNF596	10	1_Active_Promoter
Brm_shBrg1_peak_11074	chr8	356454	356559	106	*	Promoter	FBXO25	299	1_Active_Promoter
Brm_shBrg1_peak_11075	chr8	356651	356734	84	*	Promoter	FBXO25	113	1_Active_Promoter
Brm_shBrg1_peak_11076	chr8	356941	357061	121	*	Promoter	FBXO25	6068	2_Weak_Promoter
Brm_shBrg1_peak_11077	chr8	357470	357627	158	*	Promoter	FBXO25	5521	1_Active_Promoter
Brm_shBrg1_peak_11078	chr8	494150	494315	166	*	Promoter	TDRP	610	1_Active_Promoter
Brm_shBrg1_peak_11079	chr8	494380	494536	157	*	Promoter	TDRP	384	1_Active_Promoter
Brm_shBrg1_peak_1108	chr1	237280978	237281061	84	*	Intron	RN7SKP195	3085	13_Heterochrom/lo
Brm_shBrg1_peak_11080	chr8	494621	494689	69	*	Promoter	TDRP	187	1_Active_Promoter
Brm_shBrg1_peak_11081	chr8	495609	495732	124	*	Promoter	TDRP	108	1_Active_Promoter
Brm_shBrg1_peak_11082	chr8	1712409	1712535	127	*	Promoter	CTD-2336O2.1	30	1_Active_Promoter
Brm_shBrg1_peak_11083	chr8	6565998	6566103	106	*	Promoter	AGPAT5	134	2_Weak_Promoter
Brm_shBrg1_peak_11084	chr8	7923263	7923386	124	*	Distal	RP11-52B19.10	20960	2_Weak_Promoter
Brm_shBrg1_peak_11085	chr8	8243751	8244093	343	*	Promoter	SGK223	83	2_Weak_Promoter
Brm_shBrg1_peak_11086	chr8	8750398	8750532	135	*	Promoter	MFHAS1	687	1_Active_Promoter
Brm_shBrg1_peak_11087	chr8	9413512	9413591	80	*	Promoter	RP11-375N15.2	476	1_Active_Promoter
Brm_shBrg1_peak_11088	chr8	9424321	9424396	76	*	Promoter	TNKS	8156	11_Weak_Txn
Brm_shBrg1_peak_11089	chr8	9912050	9912148	99	*	Promoter	MSRA	4378	1_Active_Promoter
Brm_shBrg1_peak_1109	chr1	241682581	241682828	248	*	Promoter	FH	354	1_Active_Promoter
Brm_shBrg1_peak_11090	chr8	11142256	11142336	81	*	Promoter	MTMR9	37	1_Active_Promoter
Brm_shBrg1_peak_11091	chr8	11324068	11324215	148	*	Promoter	FAM167A	100	2_Weak_Promoter
Brm_shBrg1_peak_11092	chr8	11627270	11627387	118	*	Promoter	NEIL2	12790	1_Active_Promoter
Brm_shBrg1_peak_11093	chr8	11659811	11659892	82	*	Promoter	RP11-297N6.4	167	1_Active_Promoter
Brm_shBrg1_peak_11094	chr8	11665953	11666135	183	*	Promoter	FDFT1	253	1_Active_Promoter
Brm_shBrg1_peak_11095	chr8	11666224	11666334	111	*	Promoter	FDFT1	18	1_Active_Promoter
Brm_shBrg1_peak_11096	chr8	11725200	11725585	386	*	Promoter	CTSB	154	1_Active_Promoter
Brm_shBrg1_peak_11097	chr8	12051421	12051529	109	*	Promoter	FAM86B1	81	1_Active_Promoter
Brm_shBrg1_peak_11098	chr8	12052512	12052611	100	*	Promoter	ENPP7P12	11334	1_Active_Promoter
Brm_shBrg1_peak_11099	chr8	12293512	12293642	131	*	Promoter	FAM86B2	227	1_Active_Promoter
Brm_shBrg1_peak_111	chr1	6265921	6266040	120	*	Promoter	RNF207	206	1_Active_Promoter
Brm_shBrg1_peak_1110	chr1	241803452	241803628	177	*	Promoter	OPN3	99	6_Weak_Enhancer
Brm_shBrg1_peak_11100	chr8	12611725	12611994	270	*	Promoter	LONRF1	1137	1_Active_Promoter
Brm_shBrg1_peak_11101	chr8	12613281	12613376	96	*	Promoter	LONRF1	251	1_Active_Promoter
Brm_shBrg1_peak_11102	chr8	12990491	12990706	216	*	Promoter	DLC1	197	1_Active_Promoter
Brm_shBrg1_peak_11103	chr8	13133848	13134112	265	*	Promoter	DLC1	72	1_Active_Promoter
Brm_shBrg1_peak_11104	chr8	16884802	16884870	69	*	Promoter	MICU3	248	2_Weak_Promoter
Brm_shBrg1_peak_11105	chr8	17014159	17014300	142	*	Promoter	ZDHHC2	711	1_Active_Promoter
Brm_shBrg1_peak_11106	chr8	17104290	17104436	147	*	Promoter	CNOT7	0	1_Active_Promoter
Brm_shBrg1_peak_11107	chr8	17104540	17104687	148	*	Promoter	VPS37A	16	1_Active_Promoter
Brm_shBrg1_peak_11108	chr8	17354605	17354697	93	*	Promoter	SLC7A2	70	2_Weak_Promoter
Brm_shBrg1_peak_11109	chr8	17658495	17658804	310	*	Promoter	RP11-156K13.1	202	1_Active_Promoter
Brm_shBrg1_peak_1111	chr1	243418203	243418314	112	*	Promoter	CEP170	91	1_Active_Promoter
Brm_shBrg1_peak_11110	chr8	17658925	17659022	98	*	Promoter	RP11-806O11.1	7474	1_Active_Promoter
Brm_shBrg1_peak_11111	chr8	17659093	17659361	269	*	Promoter	RP11-806O11.1	7220	1_Active_Promoter
Brm_shBrg1_peak_11112	chr8	17941402	17941551	150	*	Promoter	ASAH1	94	1_Active_Promoter
Brm_shBrg1_peak_11113	chr8	18870989	18871156	168	*	Promoter	PSD3	121	1_Active_Promoter
Brm_shBrg1_peak_11114	chr8	19065882	19065977	96	*	Intron	RP11-1080G15.1	27255	13_Heterochrom/lo
Brm_shBrg1_peak_11115	chr8	19171009	19171175	167	*	Promoter	SH2D4A	33	1_Active_Promoter
Brm_shBrg1_peak_11116	chr8	19171376	19171484	109	*	Promoter	SH2D4A	54	2_Weak_Promoter
Brm_shBrg1_peak_11117	chr8	19171623	19171730	108	*	Promoter	SH2D4A	5422	2_Weak_Promoter
Brm_shBrg1_peak_11118	chr8	19674991	19675115	125	*	Promoter	INTS10	36	1_Active_Promoter
Brm_shBrg1_peak_11119	chr8	21777302	21777370	69	*	Promoter	XPO7	1586	1_Active_Promoter
Brm_shBrg1_peak_1112	chr1	244211114	244211234	121	*	Distal	ZBTB18	1064	1_Active_Promoter
Brm_shBrg1_peak_11120	chr8	21777469	21777613	145	*	Promoter	XPO7	1381	1_Active_Promoter
Brm_shBrg1_peak_11121	chr8	21906794	21906867	74	*	Promoter	DMTN	4233	2_Weak_Promoter
Brm_shBrg1_peak_11122	chr8	21923836	21923956	121	*	Promoter	DMTN	110	1_Active_Promoter
Brm_shBrg1_peak_11123	chr8	21924050	21924421	372	*	Promoter	FAM160B2	22432	1_Active_Promoter
Brm_shBrg1_peak_11124	chr8	22022851	22022987	137	*	Promoter	CTD-2530N21.5	3929	1_Active_Promoter
Brm_shBrg1_peak_11125	chr8	22102386	22102478	93	*	Promoter	MIR320A	121	1_Active_Promoter
Brm_shBrg1_peak_11126	chr8	22102748	22102894	147	*	Promoter	POLR3D	121	1_Active_Promoter
Brm_shBrg1_peak_11127	chr8	22102962	22103080	119	*	Promoter	POLR3D	1710	1_Active_Promoter
Brm_shBrg1_peak_11128	chr8	22224795	22225231	437	*	Promoter	SLC39A14	34	1_Active_Promoter
Brm_shBrg1_peak_11129	chr8	22298218	22298327	110	*	Promoter	PPP3CC	57	4_Strong_Enhancer
Brm_shBrg1_peak_1113	chr1	244816436	244816592	157	*	Promoter	DESI2	536	1_Active_Promoter
Brm_shBrg1_peak_11130	chr8	22298421	22298510	90	*	Promoter	PPP3CC	128	1_Active_Promoter
Brm_shBrg1_peak_11131	chr8	22298703	22299195	493	*	Promoter	PPP3CC	34153	1_Active_Promoter
Brm_shBrg1_peak_11132	chr8	22409055	22409157	103	*	Promoter	SORBS3	99	1_Active_Promoter
Brm_shBrg1_peak_11133	chr8	22462029	22462475	447	*	Promoter	CCAR2	21	1_Active_Promoter
Brm_shBrg1_peak_11134	chr8	22462552	22462652	101	*	Promoter	CCAR2	408	1_Active_Promoter
Brm_shBrg1_peak_11135	chr8	22925692	22925762	71	*	Promoter	RP11-875O11.2	12	1_Active_Promoter
Brm_shBrg1_peak_11136	chr8	22926050	22926399	350	*	Promoter	TNFRSF10B	307	1_Active_Promoter
Brm_shBrg1_peak_11137	chr8	22926781	22926949	169	*	Promoter	RP11-875O11.3	5133	1_Active_Promoter
Brm_shBrg1_peak_11138	chr8	23021205	23021277	73	*	Promoter	TNFRSF10D	299	1_Active_Promoter
Brm_shBrg1_peak_11139	chr8	23104180	23104350	171	*	Promoter	CHMP7	8051	1_Active_Promoter
Brm_shBrg1_peak_1114	chr1	244816671	244816761	91	*	Promoter	DESI2	334	1_Active_Promoter
Brm_shBrg1_peak_11140	chr8	23145662	23145741	80	*	Promoter	R3HCC1	231	1_Active_Promoter
Brm_shBrg1_peak_11141	chr8	23314753	23314925	173	*	Promoter	ENTPD4	310	1_Active_Promoter
Brm_shBrg1_peak_11142	chr8	23386499	23386645	147	*	Promoter	SLC25A37	0	1_Active_Promoter
Brm_shBrg1_peak_11143	chr8	23539910	23540296	387	*	Promoter	NKX3-1	296	1_Active_Promoter
Brm_shBrg1_peak_11144	chr8	25041838	25041934	97	*	Promoter	DOCK5	349	1_Active_Promoter
Brm_shBrg1_peak_11145	chr8	25042334	25042610	277	*	Promoter	DOCK5	111623	1_Active_Promoter
Brm_shBrg1_peak_11146	chr8	25315251	25315447	197	*	Promoter	KCTD9	444	1_Active_Promoter
Brm_shBrg1_peak_11147	chr8	26148852	26148978	127	*	Promoter	PPP2R2A	89	6_Weak_Enhancer
Brm_shBrg1_peak_11148	chr8	26149064	26149132	69	*	Promoter	PPP2R2A	29	2_Weak_Promoter
Brm_shBrg1_peak_11149	chr8	27168473	27168637	165	*	Promoter	TRIM35	197	1_Active_Promoter
Brm_shBrg1_peak_1115	chr1	244998097	244998165	69	*	Promoter	COX20	490	1_Active_Promoter
Brm_shBrg1_peak_11150	chr8	27348761	27348966	206	*	Promoter	EPHX2	1493	1_Active_Promoter
Brm_shBrg1_peak_11151	chr8	27629982	27630102	121	*	Promoter	CCDC25	79	1_Active_Promoter
Brm_shBrg1_peak_11152	chr8	28269407	28269575	169	*	Intron	RNU6-178P	4471	1_Active_Promoter
Brm_shBrg1_peak_11153	chr8	28269715	28269825	111	*	Intron	RNU6-178P	4192	1_Active_Promoter
Brm_shBrg1_peak_11154	chr8	28351803	28351955	153	*	Promoter	MIR4288	10817	2_Weak_Promoter
Brm_shBrg1_peak_11155	chr8	28352195	28352286	92	*	Promoter	MIR4288	10456	2_Weak_Promoter
Brm_shBrg1_peak_11156	chr8	28559113	28559633	521	*	Promoter	EXTL3	8496	1_Active_Promoter
Brm_shBrg1_peak_11157	chr8	28738911	28738979	69	*	Intron	INTS9	8478	13_Heterochrom/lo
Brm_shBrg1_peak_11158	chr8	28748155	28748316	162	*	Promoter	HMBOX1	203	1_Active_Promoter
Brm_shBrg1_peak_11159	chr8	29120071	29120201	131	*	Promoter	KIF13B	440	1_Active_Promoter
Brm_shBrg1_peak_1116	chr1	244998756	244999168	413	*	Promoter	COX20	0	1_Active_Promoter
Brm_shBrg1_peak_11160	chr8	29120544	29120703	160	*	Promoter	KIF13B	15	1_Active_Promoter
Brm_shBrg1_peak_11161	chr8	29206491	29206572	82	*	Promoter	DUSP4	1651	3_Poised_Promoter
Brm_shBrg1_peak_11162	chr8	29208494	29208589	96	*	Promoter	RP4-676L2.1	2143	2_Weak_Promoter
Brm_shBrg1_peak_11163	chr8	29940223	29940311	89	*	Promoter	RP11-489E7.4	4	1_Active_Promoter
Brm_shBrg1_peak_11164	chr8	29940396	29940464	69	*	Promoter	SARAF	31	1_Active_Promoter
Brm_shBrg1_peak_11165	chr8	29940523	29940591	69	*	Promoter	SARAF	0	1_Active_Promoter
Brm_shBrg1_peak_11166	chr8	29952752	29953109	358	*	Promoter	LEPROTL1	3	1_Active_Promoter
Brm_shBrg1_peak_11167	chr8	29953244	29953315	72	*	Promoter	LEPROTL1	6174	1_Active_Promoter
Brm_shBrg1_peak_11168	chr8	30241613	30241709	97	*	Promoter	RBPMS	331	1_Active_Promoter
Brm_shBrg1_peak_11169	chr8	30241771	30241962	192	*	Promoter	RBPMS	126	1_Active_Promoter
Brm_shBrg1_peak_1117	chr1	245026606	245026734	129	*	Promoter	HNRNPU	1100	1_Active_Promoter
Brm_shBrg1_peak_11170	chr8	30242422	30242555	134	*	Promoter	RBPMS	110	1_Active_Promoter
Brm_shBrg1_peak_11171	chr8	30515319	30515567	249	*	Promoter	GTF2E2	103	1_Active_Promoter
Brm_shBrg1_peak_11172	chr8	30584940	30585008	69	*	Promoter	GSR	207	1_Active_Promoter
Brm_shBrg1_peak_11173	chr8	30585276	30585430	155	*	Promoter	GSR	0	1_Active_Promoter
Brm_shBrg1_peak_11174	chr8	30669440	30669508	69	*	Promoter	PPP2CB	636	1_Active_Promoter
Brm_shBrg1_peak_11175	chr8	30669708	30669776	69	*	Promoter	PPP2CB	368	1_Active_Promoter
Brm_shBrg1_peak_11176	chr8	30669835	30669945	111	*	Promoter	PPP2CB	220	1_Active_Promoter
Brm_shBrg1_peak_11177	chr8	30670055	30670299	245	*	Promoter	PPP2CB	208	1_Active_Promoter
Brm_shBrg1_peak_11178	chr8	33330679	33330755	77	*	Promoter	FUT10	220	2_Weak_Promoter
Brm_shBrg1_peak_11179	chr8	33342340	33342485	146	*	Promoter	MAK16	285	1_Active_Promoter
Brm_shBrg1_peak_1118	chr1	245026834	245027190	357	*	Promoter	HNRNPU	758	1_Active_Promoter
Brm_shBrg1_peak_11180	chr8	37553024	37553109	86	*	Promoter	ZNF703	200	1_Active_Promoter
Brm_shBrg1_peak_11181	chr8	37553310	37553378	69	*	Promoter	RP11-863K10.2	21750	1_Active_Promoter
Brm_shBrg1_peak_11182	chr8	37553533	37553811	279	*	Promoter	RP11-863K10.2	21422	1_Active_Promoter
Brm_shBrg1_peak_11183	chr8	37554935	37555104	170	*	Exon	RP11-863K10.2	20075	2_Weak_Promoter
Brm_shBrg1_peak_11184	chr8	37698945	37699114	170	*	Exon	BRF2	8324	2_Weak_Promoter
Brm_shBrg1_peak_11185	chr8	37699184	37699342	159	*	Exon	BRF2	8090	2_Weak_Promoter
Brm_shBrg1_peak_11186	chr8	37699466	37699604	139	*	Exon	BRF2	7818	2_Weak_Promoter
Brm_shBrg1_peak_11187	chr8	37756746	37756915	170	*	Promoter	RAB11FIP1	139	1_Active_Promoter
Brm_shBrg1_peak_11188	chr8	37963055	37963227	173	*	Promoter	ASH2L	167	1_Active_Promoter
Brm_shBrg1_peak_11189	chr8	38089031	38089467	437	*	Promoter	DDHD2	18	1_Active_Promoter
Brm_shBrg1_peak_1119	chr1	245027362	245027582	221	*	Promoter	HNRNPU	298	1_Active_Promoter
Brm_shBrg1_peak_11190	chr8	38089570	38089650	81	*	Promoter	DDHD2	904	1_Active_Promoter
Brm_shBrg1_peak_11191	chr8	38126566	38126675	110	*	Promoter	PLPP5	35	1_Active_Promoter
Brm_shBrg1_peak_11192	chr8	38126817	38126906	90	*	Promoter	RP11-513D5.5	6542	1_Active_Promoter
Brm_shBrg1_peak_11193	chr8	38239398	38239540	143	*	Promoter	WHSC1L1	273	1_Active_Promoter
Brm_shBrg1_peak_11194	chr8	38239661	38239780	120	*	Promoter	WHSC1L1	22	1_Active_Promoter
Brm_shBrg1_peak_11195	chr8	38240363	38240475	113	*	Promoter	LETM2	3303	1_Active_Promoter
Brm_shBrg1_peak_11196	chr8	38240619	38240736	118	*	Promoter	LETM2	3045	1_Active_Promoter
Brm_shBrg1_peak_11197	chr8	38244053	38244140	88	*	Promoter	LETM2	561	1_Active_Promoter
Brm_shBrg1_peak_11198	chr8	38325288	38325462	175	*	Promoter	FGFR1	40	2_Weak_Promoter
Brm_shBrg1_peak_11199	chr8	38614579	38614650	72	*	Promoter	TACC1	140	1_Active_Promoter
Brm_shBrg1_peak_112	chr1	6266176	6266297	122	*	Promoter	RNF207	0	1_Active_Promoter
Brm_shBrg1_peak_1120	chr1	245027657	245027776	120	*	Promoter	HNRNPU	54	1_Active_Promoter
Brm_shBrg1_peak_11200	chr8	38614772	38615262	491	*	Promoter	TACC1	28172	1_Active_Promoter
Brm_shBrg1_peak_11201	chr8	38759130	38759228	99	*	Promoter	PLEKHA2	139	2_Weak_Promoter
Brm_shBrg1_peak_11202	chr8	38854527	38854705	179	*	Promoter	ADAM9	19936	1_Active_Promoter
Brm_shBrg1_peak_11203	chr8	38854913	38855048	136	*	Promoter	ADAM9	19572	1_Active_Promoter
Brm_shBrg1_peak_11204	chr8	41435829	41435990	162	*	Promoter	GPAT4	22	1_Active_Promoter
Brm_shBrg1_peak_11205	chr8	41753634	41753708	75	*	Promoter	ANK1	606	12_Repressed
Brm_shBrg1_peak_11206	chr8	41909408	41909644	237	*	Promoter	RP11-589C21.1	49307	1_Active_Promoter
Brm_shBrg1_peak_11207	chr8	42010784	42010986	203	*	Promoter	AP3M2	761	1_Active_Promoter
Brm_shBrg1_peak_11208	chr8	42249438	42249710	273	*	Promoter	VDAC3	2151	1_Active_Promoter
Brm_shBrg1_peak_11209	chr8	42396729	42396816	88	*	Promoter	SMIM19	26	1_Active_Promoter
Brm_shBrg1_peak_1121	chr1	245133354	245133525	172	*	Promoter	EFCAB2	146	1_Active_Promoter
Brm_shBrg1_peak_11210	chr8	42396875	42397195	321	*	Promoter	SLC20A2	31	1_Active_Promoter
Brm_shBrg1_peak_11211	chr8	42751408	42751497	90	*	Promoter	RNF170	273	1_Active_Promoter
Brm_shBrg1_peak_11212	chr8	42752117	42752371	255	*	Promoter	RNF170	186	1_Active_Promoter
Brm_shBrg1_peak_11213	chr8	42752478	42752710	233	*	Promoter	Y_RNA	52041	1_Active_Promoter
Brm_shBrg1_peak_11214	chr8	42911474	42911667	194	*	Promoter	FNTA	162	1_Active_Promoter
Brm_shBrg1_peak_11215	chr8	42911738	42911874	137	*	Promoter	FNTA	7	1_Active_Promoter
Brm_shBrg1_peak_11216	chr8	42948901	42949018	118	*	Promoter	RP11-598P20.3	32578	1_Active_Promoter
Brm_shBrg1_peak_11217	chr8	42995854	42996024	171	*	Promoter	HGSNAT	31519	1_Active_Promoter
Brm_shBrg1_peak_11218	chr8	42996200	42996501	302	*	Promoter	HGSNAT	31108	1_Active_Promoter
Brm_shBrg1_peak_11219	chr8	48649869	48650245	377	*	Exon	CEBPD	1588	1_Active_Promoter
Brm_shBrg1_peak_1122	chr1	245133611	245133684	74	*	Promoter	EFCAB2	3	1_Active_Promoter
Brm_shBrg1_peak_11220	chr8	48650318	48650458	141	*	Exon	CEBPD	1257	1_Active_Promoter
Brm_shBrg1_peak_11221	chr8	48650768	48651004	237	*	Promoter	CEBPD	759	1_Active_Promoter
Brm_shBrg1_peak_11222	chr8	48651070	48651157	88	*	Promoter	CEBPD	532	1_Active_Promoter
Brm_shBrg1_peak_11223	chr8	48651272	48651520	249	*	Promoter	CEBPD	249	1_Active_Promoter
Brm_shBrg1_peak_11224	chr8	48872375	48872804	430	*	Promoter	PRKDC	146	1_Active_Promoter
Brm_shBrg1_peak_11225	chr8	48873488	48873875	388	*	Promoter	MCM4	373	1_Active_Promoter
Brm_shBrg1_peak_11226	chr8	48920708	48920776	69	*	Promoter	UBE2V2	215	1_Active_Promoter
Brm_shBrg1_peak_11227	chr8	52811071	52811190	120	*	Promoter	PCMTD1	397	1_Active_Promoter
Brm_shBrg1_peak_11228	chr8	52811300	52811370	71	*	Promoter	PCMTD1	192	1_Active_Promoter
Brm_shBrg1_peak_11229	chr8	52811483	52811555	73	*	Promoter	PCMTD1	8	1_Active_Promoter
Brm_shBrg1_peak_1123	chr1	245133752	245133898	147	*	Promoter	RP11-156E8.1	562	1_Active_Promoter
Brm_shBrg1_peak_11230	chr8	52812118	52812186	69	*	Promoter	RP11-110G21.1	54	1_Active_Promoter
Brm_shBrg1_peak_11231	chr8	53626627	53626944	318	*	Promoter	RB1CC1	195	1_Active_Promoter
Brm_shBrg1_peak_11232	chr8	54755962	54756110	149	*	Promoter	ATP6V1H	79	1_Active_Promoter
Brm_shBrg1_peak_11233	chr8	54934366	54934612	247	*	Promoter	TCEA1	0	1_Active_Promoter
Brm_shBrg1_peak_11234	chr8	55013991	55014117	127	*	Promoter	LYPLA1	38	1_Active_Promoter
Brm_shBrg1_peak_11235	chr8	55014235	55014348	114	*	Promoter	LYPLA1	94	1_Active_Promoter
Brm_shBrg1_peak_11236	chr8	55047859	55047983	125	*	Promoter	MRPL15	1144	1_Active_Promoter
Brm_shBrg1_peak_11237	chr8	56685700	56685823	124	*	Promoter	TMEM68	102	1_Active_Promoter
Brm_shBrg1_peak_11238	chr8	56986973	56987041	69	*	Promoter	RPS20	21	1_Active_Promoter
Brm_shBrg1_peak_11239	chr8	57016708	57016821	114	*	Distal	MOS	9774	13_Heterochrom/lo
Brm_shBrg1_peak_1124	chr1	245134089	245134351	263	*	Promoter	RP11-156E8.1	167	1_Active_Promoter
Brm_shBrg1_peak_11240	chr8	58907112	58907447	336	*	Promoter	FAM110B	36893	2_Weak_Promoter
Brm_shBrg1_peak_11241	chr8	58907527	58907617	91	*	Promoter	FAM110B	36600	2_Weak_Promoter
Brm_shBrg1_peak_11242	chr8	59324006	59324175	170	*	Promoter	UBXN2B	5396	1_Active_Promoter
Brm_shBrg1_peak_11243	chr8	59465826	59466039	214	*	Promoter	SDCBP	8372	1_Active_Promoter
Brm_shBrg1_peak_11244	chr8	59571723	59572513	791	*	Promoter	NSMAF	76	1_Active_Promoter
Brm_shBrg1_peak_11245	chr8	61429550	61429693	144	*	Promoter	RAB2A	111	1_Active_Promoter
Brm_shBrg1_peak_11246	chr8	61429816	61429913	98	*	Promoter	RP11-91I20.4	35728	1_Active_Promoter
Brm_shBrg1_peak_11247	chr8	61564319	61564512	194	*	Distal	RP11-91I20.2	1702	1_Active_Promoter
Brm_shBrg1_peak_11248	chr8	61564597	61564859	263	*	Distal	RP11-91I20.2	1389	1_Active_Promoter
Brm_shBrg1_peak_11249	chr8	61590777	61590848	72	*	Promoter	CHD7	522	2_Weak_Promoter
Brm_shBrg1_peak_1125	chr1	245134543	245134611	69	*	Promoter	EFCAB2	30875	1_Active_Promoter
Brm_shBrg1_peak_11250	chr8	61590928	61591024	97	*	Promoter	CHD7	358	2_Weak_Promoter
Brm_shBrg1_peak_11251	chr8	62626500	62626914	415	*	Promoter	ASPH	374	1_Active_Promoter
Brm_shBrg1_peak_11252	chr8	62626983	62627056	74	*	Promoter	ASPH	62	1_Active_Promoter
Brm_shBrg1_peak_11253	chr8	62627175	62627302	128	*	Promoter	MIR4470	106	1_Active_Promoter
Brm_shBrg1_peak_11254	chr8	63951253	63951386	134	*	Promoter	GGH	38	1_Active_Promoter
Brm_shBrg1_peak_11255	chr8	64081223	64081306	84	*	Promoter	YTHDF3	253	1_Active_Promoter
Brm_shBrg1_peak_11256	chr8	64081395	64081516	122	*	Promoter	YTHDF3	62	1_Active_Promoter
Brm_shBrg1_peak_11257	chr8	65711061	65711203	143	*	Promoter	CYP7B1	183	2_Weak_Promoter
Brm_shBrg1_peak_11258	chr8	66753966	66754235	270	*	Promoter	PDE7A	84	1_Active_Promoter
Brm_shBrg1_peak_11259	chr8	66754342	66754607	266	*	Promoter	PDE7A	80	1_Active_Promoter
Brm_shBrg1_peak_1126	chr1	245317849	245317997	149	*	Promoter	KIF26B	361	2_Weak_Promoter
Brm_shBrg1_peak_11260	chr8	66754685	66754760	76	*	Promoter	CTD-2532N20.1	262	1_Active_Promoter
Brm_shBrg1_peak_11261	chr8	67341584	67341767	184	*	Promoter	ADHFE1	742	1_Active_Promoter
Brm_shBrg1_peak_11262	chr8	67525361	67525454	94	*	Promoter	MYBL1	74	1_Active_Promoter
Brm_shBrg1_peak_11263	chr8	67525914	67525997	84	*	Promoter	MYBL1	524	1_Active_Promoter
Brm_shBrg1_peak_11264	chr8	67624720	67624954	235	*	Promoter	SGK3	129	1_Active_Promoter
Brm_shBrg1_peak_11265	chr8	67625021	67625204	184	*	Promoter	PTTG3P	55125	1_Active_Promoter
Brm_shBrg1_peak_11266	chr8	67687591	67687729	139	*	Promoter	SGK3	138	1_Active_Promoter
Brm_shBrg1_peak_11267	chr8	67837559	67837725	167	*	Promoter	SNHG6	131	1_Active_Promoter
Brm_shBrg1_peak_11268	chr8	68255646	68255733	88	*	Promoter	ARFGEF1	220	1_Active_Promoter
Brm_shBrg1_peak_11269	chr8	70364287	70364379	93	*	Distal	SULF1	14523	13_Heterochrom/lo
Brm_shBrg1_peak_1127	chr1	245318058	245318126	69	*	Promoter	KIF26B	192	2_Weak_Promoter
Brm_shBrg1_peak_11271	chr8	71315477	71315620	144	*	Promoter	NCOA2	489	1_Active_Promoter
Brm_shBrg1_peak_11272	chr8	71519739	71520422	684	*	Promoter	TRAM1	491	1_Active_Promoter
Brm_shBrg1_peak_11273	chr8	74206354	74206434	81	*	Promoter	RPL7	276	1_Active_Promoter
Brm_shBrg1_peak_11274	chr8	74206725	74206933	209	*	Promoter	RDH10	15	2_Weak_Promoter
Brm_shBrg1_peak_11275	chr8	74207114	74207384	271	*	Promoter	RDH10	499	1_Active_Promoter
Brm_shBrg1_peak_11276	chr8	74207489	74207709	221	*	Promoter	RDH10	149	1_Active_Promoter
Brm_shBrg1_peak_11277	chr8	74658945	74659022	78	*	Promoter	STAU2	67	1_Active_Promoter
Brm_shBrg1_peak_11278	chr8	74659370	74659459	90	*	Promoter	STAU2	184	2_Weak_Promoter
Brm_shBrg1_peak_11279	chr8	74888470	74888743	274	*	Promoter	TMEM70	2374	1_Active_Promoter
Brm_shBrg1_peak_1128	chr1	247171024	247171130	107	*	Promoter	ZNF695	221	1_Active_Promoter
Brm_shBrg1_peak_11280	chr8	76319435	76319760	326	*	Promoter	HNF4G	549	1_Active_Promoter
Brm_shBrg1_peak_11281	chr8	76320103	76320313	211	*	Promoter	HNF4G	60	1_Active_Promoter
Brm_shBrg1_peak_11282	chr8	77912623	77912696	74	*	Promoter	PEX2	521	1_Active_Promoter
Brm_shBrg1_peak_11283	chr8	79716980	79717102	123	*	Promoter	IL7	119	1_Active_Promoter
Brm_shBrg1_peak_11284	chr8	80680713	80680852	140	*	Promoter	LINC01607	15179	1_Active_Promoter
Brm_shBrg1_peak_11285	chr8	81083528	81083760	233	*	Promoter	TPD52	59	1_Active_Promoter
Brm_shBrg1_peak_11286	chr8	81398551	81398732	182	*	Promoter	RP11-48B3.3	52726	1_Active_Promoter
Brm_shBrg1_peak_11287	chr8	81399089	81399157	69	*	Promoter	RP11-48B3.3	52244	1_Active_Promoter
Brm_shBrg1_peak_11288	chr8	82754667	82754800	134	*	Promoter	SNX16	365	1_Active_Promoter
Brm_shBrg1_peak_1129	chr1	247274575	247274695	121	*	Exon	C1orf229	1081	1_Active_Promoter
Brm_shBrg1_peak_11294	chr8	86749615	86749874	260	*	Distal	REXO1L10P	8998	14_Repetitive/CNV
Brm_shBrg1_peak_11295	chr8	87355199	87355278	80	*	Promoter	CTD-2284J15.1	180	1_Active_Promoter
Brm_shBrg1_peak_11296	chr8	87526881	87526950	70	*	Promoter	CPNE3	14373	1_Active_Promoter
Brm_shBrg1_peak_11297	chr8	90769759	90769907	149	*	Promoter	RP11-37B2.1	103	1_Active_Promoter
Brm_shBrg1_peak_11298	chr8	90770094	90770322	229	*	Promoter	RIPK2	22105	1_Active_Promoter
Brm_shBrg1_peak_11299	chr8	90914462	90914595	134	*	Promoter	OSGIN2	231	1_Active_Promoter
Brm_shBrg1_peak_113	chr1	6266436	6266543	108	*	Promoter	RNF207	2186	2_Weak_Promoter
Brm_shBrg1_peak_1130	chr1	247274764	247275233	470	*	Promoter	C1orf229	718	1_Active_Promoter
Brm_shBrg1_peak_11300	chr8	90915049	90915137	89	*	Promoter	NBN	34479	1_Active_Promoter
Brm_shBrg1_peak_11301	chr8	90996599	90996678	80	*	Promoter	NBN	206	1_Active_Promoter
Brm_shBrg1_peak_11302	chr8	90996772	90996855	84	*	Promoter	NBN	31	1_Active_Promoter
Brm_shBrg1_peak_11303	chr8	91658442	91658544	103	*	Promoter	RP11-68L18.1	173	1_Active_Promoter
Brm_shBrg1_peak_11304	chr8	94712551	94712638	88	*	Promoter	LINC00535	64	2_Weak_Promoter
Brm_shBrg1_peak_11305	chr8	94712837	94713076	240	*	Promoter	FAM92A1	803	1_Active_Promoter
Brm_shBrg1_peak_11306	chr8	94929599	94929690	92	*	Promoter	PDP1	328	2_Weak_Promoter
Brm_shBrg1_peak_11307	chr8	95602372	95602550	179	*	Promoter	RP11-267M23.7	4175	13_Heterochrom/lo
Brm_shBrg1_peak_11308	chr8	95603886	95603976	91	*	Distal	RP11-267M23.7	2705	13_Heterochrom/lo
Brm_shBrg1_peak_11309	chr8	95731814	95731919	106	*	Promoter	DPY19L4	62	1_Active_Promoter
Brm_shBrg1_peak_1131	chr1	247289977	247290110	134	*	Intron	ZNF124	23206	1_Active_Promoter
Brm_shBrg1_peak_11310	chr8	95731983	95732392	410	*	Promoter	DPY19L4	6434	1_Active_Promoter
Brm_shBrg1_peak_11311	chr8	95835563	95835673	111	*	Promoter	INTS8	5599	1_Active_Promoter
Brm_shBrg1_peak_11312	chr8	95835814	95835911	98	*	Promoter	INTS8	5355	1_Active_Promoter
Brm_shBrg1_peak_11313	chr8	95907531	95907687	157	*	Promoter	NDUFAF6	383	1_Active_Promoter
Brm_shBrg1_peak_11314	chr8	95907826	95907894	69	*	Promoter	NDUFAF6	132	1_Active_Promoter
Brm_shBrg1_peak_11315	chr8	95908006	95908226	221	*	Promoter	CCNE2	787	1_Active_Promoter
Brm_shBrg1_peak_11316	chr8	95961830	95962122	293	*	Promoter	RP11-347C18.3	286	1_Active_Promoter
Brm_shBrg1_peak_11317	chr8	96037273	96037391	119	*	Promoter	NDUFAF6	9542	1_Active_Promoter
Brm_shBrg1_peak_11318	chr8	96146072	96146311	240	*	Promoter	PLEKHF2	110	1_Active_Promoter
Brm_shBrg1_peak_11319	chr8	96281501	96281570	70	*	Promoter	RP11-328L11.1	134492	1_Active_Promoter
Brm_shBrg1_peak_1132	chr1	247334874	247334947	74	*	Promoter	ZNF124	356	1_Active_Promoter
Brm_shBrg1_peak_11320	chr8	97274193	97274562	370	*	Promoter	PTDSS1	21445	1_Active_Promoter
Brm_shBrg1_peak_11321	chr8	97505971	97506140	170	*	Promoter	SDC2	178	1_Active_Promoter
Brm_shBrg1_peak_11322	chr8	97506275	97506382	108	*	Promoter	SDC2	86246	1_Active_Promoter
Brm_shBrg1_peak_11323	chr8	97506708	97506841	134	*	Promoter	SDC2	85800	1_Active_Promoter
Brm_shBrg1_peak_11324	chr8	97657502	97657717	216	*	Promoter	CPQ	86908	1_Active_Promoter
Brm_shBrg1_peak_11325	chr8	98656398	98656508	111	*	Promoter	MTDH	318	1_Active_Promoter
Brm_shBrg1_peak_11326	chr8	98656660	98656925	266	*	Promoter	MTDH	226	1_Active_Promoter
Brm_shBrg1_peak_11327	chr8	98657150	98657245	96	*	Promoter	MTDH	46047	1_Active_Promoter
Brm_shBrg1_peak_11328	chr8	98788016	98788223	208	*	Promoter	KB-1907C4.2	12463	1_Active_Promoter
Brm_shBrg1_peak_11329	chr8	98788298	98788430	133	*	Promoter	KB-1907C4.2	12218	1_Active_Promoter
Brm_shBrg1_peak_1133	chr1	247335197	247335306	110	*	Promoter	ZNF124	15	1_Active_Promoter
Brm_shBrg1_peak_11330	chr8	98788506	98788655	150	*	Promoter	KB-1907C4.2	12002	1_Active_Promoter
Brm_shBrg1_peak_11331	chr8	99076958	99077106	149	*	Promoter	HRSP12	41824	3_Poised_Promoter
Brm_shBrg1_peak_11332	chr8	99306041	99306182	142	*	Promoter	NIPAL2	224	1_Active_Promoter
Brm_shBrg1_peak_11333	chr8	99306256	99306522	267	*	Promoter	NIPAL2	172	1_Active_Promoter
Brm_shBrg1_peak_11334	chr8	99306666	99306734	69	*	Promoter	KB-1458E12.1	93772	1_Active_Promoter
Brm_shBrg1_peak_11335	chr8	99837609	99837852	244	*	Promoter	STK3	141	1_Active_Promoter
Brm_shBrg1_peak_11336	chr8	100025226	100025482	257	*	Promoter	VPS13B	137	1_Active_Promoter
Brm_shBrg1_peak_11337	chr8	101157714	101157808	95	*	Promoter	FBXO43	264	1_Active_Promoter
Brm_shBrg1_peak_11338	chr8	101157888	101158009	122	*	Promoter	FBXO43	77	1_Active_Promoter
Brm_shBrg1_peak_11339	chr8	101170573	101170655	83	*	Promoter	SPAG1	39	1_Active_Promoter
Brm_shBrg1_peak_1134	chr1	249132575	249132691	117	*	Promoter	ZNF672	391	1_Active_Promoter
Brm_shBrg1_peak_11340	chr8	101321456	101321569	114	*	Promoter	RNF19A	239	1_Active_Promoter
Brm_shBrg1_peak_11341	chr8	101321648	101322199	552	*	Promoter	RNF19A	212	1_Active_Promoter
Brm_shBrg1_peak_11342	chr8	101322610	101322705	96	*	Promoter	RNF19A	25753	1_Active_Promoter
Brm_shBrg1_peak_11343	chr8	101734765	101734882	118	*	Promoter	PABPC1	114	1_Active_Promoter
Brm_shBrg1_peak_11344	chr8	101904262	101904340	79	*	Distal	RPS26P6	3695	13_Heterochrom/lo
Brm_shBrg1_peak_11345	chr8	101963390	101963698	309	*	Promoter	YWHAZ	130	1_Active_Promoter
Brm_shBrg1_peak_11346	chr8	101963779	101964018	240	*	Promoter	YWHAZ	296	1_Active_Promoter
Brm_shBrg1_peak_11347	chr8	101964087	101964241	155	*	Promoter	YWHAZ	30	1_Active_Promoter
Brm_shBrg1_peak_11348	chr8	101964403	101964471	69	*	Promoter	YWHAZ	340	1_Active_Promoter
Brm_shBrg1_peak_11349	chr8	101964893	101964961	69	*	Promoter	YWHAZ	181	1_Active_Promoter
Brm_shBrg1_peak_1135	chr1	249132751	249132896	146	*	Promoter	ZNF672	201	1_Active_Promoter
Brm_shBrg1_peak_11350	chr8	101965025	101965093	69	*	Promoter	YWHAZ	49	1_Active_Promoter
Brm_shBrg1_peak_11351	chr8	102138617	102138844	228	*	Promoter	KB-1460A1.2	2482	2_Weak_Promoter
Brm_shBrg1_peak_11352	chr8	102217350	102217474	125	*	Promoter	ZNF706	100	1_Active_Promoter
Brm_shBrg1_peak_11353	chr8	102217607	102217772	166	*	Promoter	ZNF706	0	1_Active_Promoter
Brm_shBrg1_peak_11354	chr8	102218151	102218465	315	*	Promoter	ZNF706	110	1_Active_Promoter
Brm_shBrg1_peak_11355	chr8	103424653	103424891	239	*	Promoter	UBR5	142	1_Active_Promoter
Brm_shBrg1_peak_11356	chr8	103666730	103666832	103	*	Promoter	KLF10	1346	1_Active_Promoter
Brm_shBrg1_peak_11357	chr8	103818604	103818672	69	*	Promoter	KB-1732A1.1	409	1_Active_Promoter
Brm_shBrg1_peak_11358	chr8	103818770	103819291	522	*	Promoter	KB-1732A1.1	17	1_Active_Promoter
Brm_shBrg1_peak_11359	chr8	103819378	103819592	215	*	Promoter	AZIN1	22967	1_Active_Promoter
Brm_shBrg1_peak_1136	chr1	249168447	249168526	80	*	Distal	PGBD2	31906	2_Weak_Promoter
Brm_shBrg1_peak_11360	chr8	103822527	103823008	482	*	Distal	AZIN1	19685	2_Weak_Promoter
Brm_shBrg1_peak_11361	chr8	103875491	103875644	154	*	Promoter	AZIN1	693	1_Active_Promoter
Brm_shBrg1_peak_11362	chr8	103876550	103876911	362	*	Promoter	AZIN1	232	1_Active_Promoter
Brm_shBrg1_peak_11363	chr8	104311303	104311471	169	*	Promoter	FZD6	792	2_Weak_Promoter
Brm_shBrg1_peak_11364	chr8	104383785	104384073	289	*	Promoter	CTHRC1	729	1_Active_Promoter
Brm_shBrg1_peak_11365	chr8	107670150	107670579	430	*	Promoter	OXR1	24354	1_Active_Promoter
Brm_shBrg1_peak_11366	chr8	117779039	117779131	93	*	Promoter	EIF3H	76	1_Active_Promoter
Brm_shBrg1_peak_11367	chr8	117886663	117886792	130	*	Promoter	RAD21	37	1_Active_Promoter
Brm_shBrg1_peak_11368	chr8	118533016	118533144	129	*	Promoter	RPS10P16	3217	1_Active_Promoter
Brm_shBrg1_peak_11369	chr8	119085876	119085944	69	*	Intron	EXT1	36740	11_Weak_Txn
Brm_shBrg1_peak_1137	chr1	249200409	249200553	145	*	Promoter	PGBD2	87	1_Active_Promoter
Brm_shBrg1_peak_11370	chr8	119124255	119124363	109	*	Promoter	AC113188.2	77897	1_Active_Promoter
Brm_shBrg1_peak_11371	chr8	121457372	121457464	93	*	Promoter	MRPL13	205	1_Active_Promoter
Brm_shBrg1_peak_11372	chr8	121823322	121824482	1161	*	Promoter	SNTB1	478	1_Active_Promoter
Brm_shBrg1_peak_11373	chr8	121824576	121824695	120	*	Promoter	SNTB1	454	1_Active_Promoter
Brm_shBrg1_peak_11374	chr8	123793934	123794053	120	*	Promoter	RP11-44N11.1	25989	1_Active_Promoter
Brm_shBrg1_peak_11375	chr8	123794120	123794305	186	*	Promoter	RP11-44N11.1	25770	1_Active_Promoter
Brm_shBrg1_peak_11376	chr8	124085060	124085156	97	*	Promoter	TBC1D31	378	1_Active_Promoter
Brm_shBrg1_peak_11377	chr8	124253388	124253630	243	*	Promoter	C8orf76	14	1_Active_Promoter
Brm_shBrg1_peak_11378	chr8	124286103	124286476	374	*	Promoter	ZHX1	214	1_Active_Promoter
Brm_shBrg1_peak_11379	chr8	124286559	124286658	100	*	Promoter	ZHX1	113	1_Active_Promoter
Brm_shBrg1_peak_1138	chr10	180969	181037	69	*	Promoter	ZMYND11	3	1_Active_Promoter
Brm_shBrg1_peak_11380	chr8	124287070	124287189	120	*	Promoter	ZHX1	649	1_Active_Promoter
Brm_shBrg1_peak_11381	chr8	124287538	124287622	85	*	Promoter	ZHX1	198	1_Active_Promoter
Brm_shBrg1_peak_11382	chr8	124408494	124408633	140	*	Promoter	ATAD2	53	1_Active_Promoter
Brm_shBrg1_peak_11383	chr8	124429090	124429222	133	*	Promoter	WDYHV1	13076	1_Active_Promoter
Brm_shBrg1_peak_11384	chr8	124780827	124780899	73	*	Promoter	FAM91A1	20	1_Active_Promoter
Brm_shBrg1_peak_11385	chr8	125487154	125487334	181	*	Promoter	RNF139	8339	1_Active_Promoter
Brm_shBrg1_peak_11386	chr8	125739909	125740099	191	*	Promoter	MTSS1	232	1_Active_Promoter
Brm_shBrg1_peak_11387	chr8	126423436	126423515	80	*	Distal	TRIB1	19085	4_Strong_Enhancer
Brm_shBrg1_peak_11388	chr8	126441879	126442069	191	*	Promoter	TRIB1	586	1_Active_Promoter
Brm_shBrg1_peak_11389	chr8	126442625	126443285	661	*	Promoter	TRIB1	1493	1_Active_Promoter
Brm_shBrg1_peak_1139	chr10	181289	181461	173	*	Promoter	ZMYND11	46	1_Active_Promoter
Brm_shBrg1_peak_11390	chr8	126443345	126443570	226	*	Promoter	TRIB1	991	1_Active_Promoter
Brm_shBrg1_peak_11391	chr8	128749378	128749452	75	*	Promoter	PVT1	57361	1_Active_Promoter
Brm_shBrg1_peak_11392	chr8	128749726	128749880	155	*	Intron	PVT1	56973	1_Active_Promoter
Brm_shBrg1_peak_11393	chr8	128749966	128751412	1447	*	Exon	PVT1	56087	1_Active_Promoter
Brm_shBrg1_peak_11394	chr8	128806721	128806789	69	*	Promoter	PVT1	21	2_Weak_Promoter
Brm_shBrg1_peak_11395	chr8	130951866	130952003	138	*	Promoter	FAM49B	3	1_Active_Promoter
Brm_shBrg1_peak_11396	chr8	131455226	131455396	171	*	Promoter	ASAP1	469	1_Active_Promoter
Brm_shBrg1_peak_11397	chr8	131455468	131455698	231	*	Promoter	ASAP1	197	1_Active_Promoter
Brm_shBrg1_peak_11398	chr8	131455797	131456210	414	*	Promoter	KB-1568E2.1	211952	1_Active_Promoter
Brm_shBrg1_peak_11399	chr8	132916584	132916677	94	*	Promoter	EFR3A	35495	1_Active_Promoter
Brm_shBrg1_peak_114	chr1	6295842	6295934	93	*	Promoter	ICMT	109	1_Active_Promoter
Brm_shBrg1_peak_1140	chr10	181546	182202	657	*	Promoter	RP11-631M21.7	12814	1_Active_Promoter
Brm_shBrg1_peak_11400	chr8	133787608	133787835	228	*	Promoter	PHF20L1	102	1_Active_Promoter
Brm_shBrg1_peak_11401	chr8	133787899	133787967	69	*	Promoter	PHF20L1	2099	1_Active_Promoter
Brm_shBrg1_peak_11402	chr8	134584780	134584925	146	*	Promoter	RP11-629O1.2	571	1_Active_Promoter
Brm_shBrg1_peak_11403	chr8	135724662	135724843	182	*	Promoter	ZFAT	450	1_Active_Promoter
Brm_shBrg1_peak_11404	chr8	135725088	135725263	176	*	Promoter	ZFAT	27	1_Active_Promoter
Brm_shBrg1_peak_11405	chr8	141467269	141467450	182	*	Promoter	TRAPPC9	499	1_Active_Promoter
Brm_shBrg1_peak_11406	chr8	141467537	141467662	126	*	Promoter	TRAPPC9	259	1_Active_Promoter
Brm_shBrg1_peak_11407	chr8	141467728	141467893	166	*	Promoter	TRAPPC9	48	1_Active_Promoter
Brm_shBrg1_peak_11408	chr8	141520851	141520946	96	*	Promoter	CHRAC1	496	1_Active_Promoter
Brm_shBrg1_peak_11409	chr8	141521174	141521244	71	*	Promoter	CHRAC1	185	1_Active_Promoter
Brm_shBrg1_peak_1141	chr10	977999	978108	110	*	Promoter	RP11-363N22.2	910	1_Active_Promoter
Brm_shBrg1_peak_11410	chr8	141521367	141521793	427	*	Promoter	CHRAC1	434	1_Active_Promoter
Brm_shBrg1_peak_11411	chr8	141644492	141644665	174	*	Intron	AGO2	1064	1_Active_Promoter
Brm_shBrg1_peak_11412	chr8	142010512	142010720	209	*	Promoter	PTK2	406	1_Active_Promoter
Brm_shBrg1_peak_11413	chr8	142011067	142011257	191	*	Promoter	PTK2	56	1_Active_Promoter
Brm_shBrg1_peak_11414	chr8	142011583	142011697	115	*	Promoter	PTK2	566	1_Active_Promoter
Brm_shBrg1_peak_11415	chr8	143484836	143484955	120	*	Promoter	RP13-467H17.1	115	1_Active_Promoter
Brm_shBrg1_peak_11416	chr8	143751362	143751430	69	*	Promoter	JRK	7	2_Weak_Promoter
Brm_shBrg1_peak_11417	chr8	143807746	143807844	99	*	Promoter	CTD-2292P10.4	593	2_Weak_Promoter
Brm_shBrg1_peak_11418	chr8	143808599	143808765	167	*	Promoter	CTD-2292P10.2	423	1_Active_Promoter
Brm_shBrg1_peak_11419	chr8	143809046	143809255	210	*	Promoter	THEM6	6795	1_Active_Promoter
Brm_shBrg1_peak_1142	chr10	1094679	1094766	88	*	Promoter	IDI1	98	1_Active_Promoter
Brm_shBrg1_peak_11420	chr8	143820553	143820621	69	*	Distal	SLURP1	3239	1_Active_Promoter
Brm_shBrg1_peak_11421	chr8	144329356	144329491	136	*	Promoter	ZFP41	1885	1_Active_Promoter
Brm_shBrg1_peak_11422	chr8	144349307	144349462	156	*	Promoter	GLI4	216	1_Active_Promoter
Brm_shBrg1_peak_11423	chr8	144360987	144361093	107	*	Distal	MINCR	1976	1_Active_Promoter
Brm_shBrg1_peak_11424	chr8	144373039	144373174	136	*	Promoter	ZNF696	450	1_Active_Promoter
Brm_shBrg1_peak_11425	chr8	144373318	144373476	159	*	Promoter	ZNF696	159	1_Active_Promoter
Brm_shBrg1_peak_11426	chr8	144373744	144373816	73	*	Promoter	TOP1MT	18890	1_Active_Promoter
Brm_shBrg1_peak_11427	chr8	144513350	144513455	106	*	Promoter	ZC3H3	76605	2_Weak_Promoter
Brm_shBrg1_peak_11428	chr8	144623502	144623570	69	*	Promoter	ZC3H3	84	1_Active_Promoter
Brm_shBrg1_peak_11429	chr8	144640542	144640797	256	*	Promoter	GSDMD	56	1_Active_Promoter
Brm_shBrg1_peak_1143	chr10	1102292	1102383	92	*	Promoter	WDR37	4	1_Active_Promoter
Brm_shBrg1_peak_11430	chr8	144691650	144691718	69	*	Promoter	PYCRL	40	2_Weak_Promoter
Brm_shBrg1_peak_11431	chr8	144699494	144699632	139	*	Promoter	TSTA3	78	1_Active_Promoter
Brm_shBrg1_peak_11432	chr8	144699865	144700053	189	*	Promoter	TSTA3	256	1_Active_Promoter
Brm_shBrg1_peak_11433	chr8	144718079	144718189	111	*	Promoter	ZNF623	46	1_Active_Promoter
Brm_shBrg1_peak_11434	chr8	144815334	144815459	126	*	Promoter	FAM83H	572	1_Active_Promoter
Brm_shBrg1_peak_11435	chr8	144815662	144815738	77	*	Promoter	FAM83H	268	1_Active_Promoter
Brm_shBrg1_peak_11436	chr8	144923032	144923102	71	*	Promoter	NRBP2	53	2_Weak_Promoter
Brm_shBrg1_peak_11437	chr8	144940287	144940654	368	*	Exon	EPPK1	6961	10_Txn_Elongation
Brm_shBrg1_peak_11438	chr8	145016437	145016528	92	*	Promoter	PLEC	207	1_Active_Promoter
Brm_shBrg1_peak_11439	chr8	145016722	145016805	84	*	Promoter	PLEC	1360	1_Active_Promoter
Brm_shBrg1_peak_1144	chr10	1102488	1102602	115	*	Promoter	WDR37	250	1_Active_Promoter
Brm_shBrg1_peak_11440	chr8	145017545	145017709	165	*	Promoter	PLEC	496	1_Active_Promoter
Brm_shBrg1_peak_11441	chr8	145028211	145028283	73	*	Promoter	PLEC	4717	1_Active_Promoter
Brm_shBrg1_peak_11442	chr8	145064415	145064557	143	*	Promoter	GRINA	356	2_Weak_Promoter
Brm_shBrg1_peak_11443	chr8	145149997	145150082	86	*	Promoter	CYC1	347	1_Active_Promoter
Brm_shBrg1_peak_11444	chr8	145158435	145159043	609	*	Promoter	SHARPIN	257	1_Active_Promoter
Brm_shBrg1_peak_11445	chr8	145159640	145159800	161	*	Promoter	MAF1	155	1_Active_Promoter
Brm_shBrg1_peak_11446	chr8	145515357	145515479	123	*	Promoter	HSF1	841	1_Active_Promoter
Brm_shBrg1_peak_11447	chr8	145560397	145560499	103	*	Promoter	TMEM249	17279	12_Repressed
Brm_shBrg1_peak_11448	chr8	145561435	145561569	135	*	Distal	TMEM249	16225	2_Weak_Promoter
Brm_shBrg1_peak_11449	chr8	145634725	145634804	80	*	Promoter	GS1-393G12.14	109	1_Active_Promoter
Brm_shBrg1_peak_1145	chr10	3823707	3823813	107	*	Promoter	KLF6	480	4_Strong_Enhancer
Brm_shBrg1_peak_11450	chr8	145634933	145635008	76	*	Promoter	SLC39A4	3980	1_Active_Promoter
Brm_shBrg1_peak_11451	chr8	145653422	145653563	142	*	Promoter	VPS28	431	1_Active_Promoter
Brm_shBrg1_peak_11452	chr8	145654664	145654780	117	*	Promoter	TONSL-AS1	8333	1_Active_Promoter
Brm_shBrg1_peak_11453	chr8	145669493	145669625	133	*	Promoter	TONSL	265	1_Active_Promoter
Brm_shBrg1_peak_11454	chr8	145670038	145670106	69	*	Promoter	CYHR1	12949	1_Active_Promoter
Brm_shBrg1_peak_11455	chr8	145690748	145690842	95	*	Promoter	CYHR1	13	2_Weak_Promoter
Brm_shBrg1_peak_11456	chr8	145733916	145733995	80	*	Promoter	MFSD3	499	4_Strong_Enhancer
Brm_shBrg1_peak_11457	chr8	145734064	145734198	135	*	Promoter	MFSD3	323	1_Active_Promoter
Brm_shBrg1_peak_11458	chr8	145734257	145734340	84	*	Promoter	MFSD3	156	1_Active_Promoter
Brm_shBrg1_peak_11459	chr8	145743057	145743125	69	*	Promoter	RECQL4	116	1_Active_Promoter
Brm_shBrg1_peak_1146	chr10	3826783	3827364	582	*	Promoter	KLF6	299	1_Active_Promoter
Brm_shBrg1_peak_11460	chr8	145754131	145754240	110	*	Promoter	C8orf82	258	1_Active_Promoter
Brm_shBrg1_peak_11461	chr8	145754361	145754543	183	*	Promoter	C8orf82	21	1_Active_Promoter
Brm_shBrg1_peak_11462	chr8	145980561	145980732	172	*	Promoter	ZNF251	177	1_Active_Promoter
Brm_shBrg1_peak_11463	chr8	146012480	146012678	199	*	Promoter	ZNF34	107	1_Active_Promoter
Brm_shBrg1_peak_11464	chr8	146017254	146017357	104	*	Promoter	RPL8	36	1_Active_Promoter
Brm_shBrg1_peak_11465	chr8	146017445	146017770	326	*	Promoter	RPL8	126	1_Active_Promoter
Brm_shBrg1_peak_11466	chr8	146024065	146024165	101	*	Promoter	ZNF517	143	1_Active_Promoter
Brm_shBrg1_peak_11467	chr8	146024400	146024553	154	*	Promoter	ZNF517	3776	1_Active_Promoter
Brm_shBrg1_peak_11468	chr8	146052064	146052161	98	*	Promoter	ZNF7	734	1_Active_Promoter
Brm_shBrg1_peak_11469	chr8	146052272	146052410	139	*	Promoter	ZNF7	505	1_Active_Promoter
Brm_shBrg1_peak_1147	chr10	3827812	3828364	553	*	Promoter	RP11-464C19.2	48051	1_Active_Promoter
Brm_shBrg1_peak_11470	chr8	146052473	146052597	125	*	Promoter	ZNF7	311	1_Active_Promoter
Brm_shBrg1_peak_11471	chr8	146052991	146053116	126	*	Promoter	ZNF7	1371	1_Active_Promoter
Brm_shBrg1_peak_11472	chr8	146053206	146053309	104	*	Promoter	ZNF7	1167	1_Active_Promoter
Brm_shBrg1_peak_11473	chr8	146078057	146078169	113	*	Promoter	COMMD5	272	1_Active_Promoter
Brm_shBrg1_peak_11474	chr8	146126313	146126393	81	*	Promoter	ZNF250	452	1_Active_Promoter
Brm_shBrg1_peak_11475	chr8	146126621	146126775	155	*	Promoter	ZNF250	107	1_Active_Promoter
Brm_shBrg1_peak_11477	chr9	29116	29188	73	*	Promoter	WASH1	584	1_Active_Promoter
Brm_shBrg1_peak_11478	chr9	29300	29383	84	*	Promoter	WASH1	395	1_Active_Promoter
Brm_shBrg1_peak_11479	chr9	73015	73103	89	*	Promoter	PGM5P3-AS1	1077	3_Poised_Promoter
Brm_shBrg1_peak_1148	chr10	5726839	5727079	241	*	Promoter	FAM208B	7817	1_Active_Promoter
Brm_shBrg1_peak_11480	chr9	113371	113439	69	*	Promoter	LINC01388	346	2_Weak_Promoter
Brm_shBrg1_peak_11481	chr9	113856	113924	69	*	Promoter	FOXD4	4311	2_Weak_Promoter
Brm_shBrg1_peak_11482	chr9	214872	215019	148	*	Promoter	DOCK8	223	2_Weak_Promoter
Brm_shBrg1_peak_11483	chr9	707152	707433	282	*	Promoter	KANK1	25147	1_Active_Promoter
Brm_shBrg1_peak_11484	chr9	2016231	2016300	70	*	Promoter	SMARCA2	819	1_Active_Promoter
Brm_shBrg1_peak_11485	chr9	3424587	3424655	69	*	Intron	AL365202.1	44557	13_Heterochrom/lo
Brm_shBrg1_peak_11486	chr9	3526027	3526123	97	*	Promoter	RFX3-AS1	645	1_Active_Promoter
Brm_shBrg1_peak_11487	chr9	3526492	3526683	192	*	Promoter	RFX3-AS1	133	1_Active_Promoter
Brm_shBrg1_peak_11488	chr9	3526742	3526864	123	*	Promoter	RP11-509J21.2	120529	1_Active_Promoter
Brm_shBrg1_peak_11489	chr9	4662272	4662868	597	*	Promoter	SPATA6L	3734	1_Active_Promoter
Brm_shBrg1_peak_1149	chr10	5854791	5855174	384	*	Promoter	GDI2	365	1_Active_Promoter
Brm_shBrg1_peak_11490	chr9	4740722	4741285	564	*	Promoter	AK3	221	1_Active_Promoter
Brm_shBrg1_peak_11491	chr9	4984754	4985001	248	*	Promoter	JAK2	153	1_Active_Promoter
Brm_shBrg1_peak_11492	chr9	4985123	4985236	114	*	Promoter	JAK2	63	1_Active_Promoter
Brm_shBrg1_peak_11493	chr9	4985308	4985387	80	*	Promoter	CSNK1G2P1	55595	1_Active_Promoter
Brm_shBrg1_peak_11494	chr9	5347230	5347300	71	*	Distal	RP11-12D24.10	5142	13_Heterochrom/lo
Brm_shBrg1_peak_11495	chr9	5629096	5629221	126	*	Promoter	RIC1	27493	1_Active_Promoter
Brm_shBrg1_peak_11496	chr9	5832732	5833008	277	*	Promoter	ERMP1	84	1_Active_Promoter
Brm_shBrg1_peak_11497	chr9	6007525	6007618	94	*	Promoter	KIAA2026	213	1_Active_Promoter
Brm_shBrg1_peak_11498	chr9	6007848	6007977	130	*	Promoter	RANBP6	7697	1_Active_Promoter
Brm_shBrg1_peak_11499	chr9	6008051	6008142	92	*	Promoter	RANBP6	7513	1_Active_Promoter
Brm_shBrg1_peak_115	chr1	6453063	6453131	69	*	Promoter	ACOT7	321	2_Weak_Promoter
Brm_shBrg1_peak_1150	chr10	5855237	5855336	100	*	Promoter	GDI2	61	1_Active_Promoter
Brm_shBrg1_peak_11500	chr9	6008210	6008326	117	*	Promoter	RANBP6	7341	1_Active_Promoter
Brm_shBrg1_peak_11501	chr9	6413155	6413459	305	*	Promoter	UHRF2	13	1_Active_Promoter
Brm_shBrg1_peak_11502	chr9	6413566	6413902	337	*	Promoter	UHRF2	40	1_Active_Promoter
Brm_shBrg1_peak_11503	chr9	6645119	6645483	365	*	Promoter	GLDC	346	1_Active_Promoter
Brm_shBrg1_peak_11504	chr9	6645545	6645653	109	*	Promoter	GLDC	48	1_Active_Promoter
Brm_shBrg1_peak_11505	chr9	6758274	6758506	233	*	Promoter	KDM4C	47224	1_Active_Promoter
Brm_shBrg1_peak_11506	chr9	6758768	6758860	93	*	Promoter	KDM4C	46800	1_Active_Promoter
Brm_shBrg1_peak_11507	chr9	6788644	6788721	78	*	Intron	KDM4C	16932	4_Strong_Enhancer
Brm_shBrg1_peak_11508	chr9	14322741	14322880	140	*	Promoter	RP11-120J1.1	24506	2_Weak_Promoter
Brm_shBrg1_peak_11509	chr9	14693101	14693331	231	*	Promoter	ZDHHC21	44	2_Weak_Promoter
Brm_shBrg1_peak_1151	chr10	5855609	5855996	388	*	Promoter	RP11-318E3.9	143	1_Active_Promoter
Brm_shBrg1_peak_11510	chr9	15423022	15423171	150	*	Promoter	SNAPC3	41	1_Active_Promoter
Brm_shBrg1_peak_11511	chr9	15510654	15510989	336	*	Promoter	PSIP1	120	1_Active_Promoter
Brm_shBrg1_peak_11512	chr9	16977245	16977370	126	*	Distal	RP11-132E11.2	71607	13_Heterochrom/lo
Brm_shBrg1_peak_11513	chr9	19049459	19049602	144	*	Promoter	SCARNA8	14251	1_Active_Promoter
Brm_shBrg1_peak_11514	chr9	19127357	19127492	136	*	Promoter	PLIN2	46	1_Active_Promoter
Brm_shBrg1_peak_11515	chr9	19127599	19127701	103	*	Promoter	PLIN2	21623	1_Active_Promoter
Brm_shBrg1_peak_11516	chr9	19230479	19230691	213	*	Promoter	DENND4C	207	1_Active_Promoter
Brm_shBrg1_peak_11517	chr9	19230761	19230921	161	*	Promoter	DENND4C	59912	1_Active_Promoter
Brm_shBrg1_peak_11518	chr9	19379824	19379964	141	*	Promoter	RPS6	299	1_Active_Promoter
Brm_shBrg1_peak_11519	chr9	19380686	19380762	77	*	Promoter	NDUFA5P3	3158	1_Active_Promoter
Brm_shBrg1_peak_1152	chr10	5931288	5931448	161	*	Promoter	ANKRD16	463	1_Active_Promoter
Brm_shBrg1_peak_11520	chr9	20621632	20621739	108	*	Promoter	MLLT3	184	1_Active_Promoter
Brm_shBrg1_peak_11521	chr9	20684249	20684377	129	*	Promoter	FOCAD-AS1	371	1_Active_Promoter
Brm_shBrg1_peak_11522	chr9	20684442	20684516	75	*	Promoter	FOCAD-AS1	205	1_Active_Promoter
Brm_shBrg1_peak_11523	chr9	21335199	21335267	69	*	Promoter	KLHL9	143	1_Active_Promoter
Brm_shBrg1_peak_11524	chr9	26892597	26892773	177	*	Promoter	CAAP1	97	1_Active_Promoter
Brm_shBrg1_peak_11525	chr9	26946972	26947106	135	*	Promoter	IFT74	0	1_Active_Promoter
Brm_shBrg1_peak_11526	chr9	32384563	32384631	69	*	Promoter	ACO1	1	1_Active_Promoter
Brm_shBrg1_peak_11527	chr9	32550512	32550670	159	*	Promoter	TOPORS-AS1	548	1_Active_Promoter
Brm_shBrg1_peak_11528	chr9	32550780	32550852	73	*	Promoter	TOPORS-AS1	323	1_Active_Promoter
Brm_shBrg1_peak_11529	chr9	33025499	33025584	86	*	Promoter	DNAJA1	8714	1_Active_Promoter
Brm_shBrg1_peak_1153	chr10	5931519	5931703	185	*	Promoter	ANKRD16	220	1_Active_Promoter
Brm_shBrg1_peak_11530	chr9	33025652	33025870	219	*	Promoter	DNAJA1	8494	1_Active_Promoter
Brm_shBrg1_peak_11531	chr9	33166958	33167148	191	*	Promoter	B4GALT1	298	1_Active_Promoter
Brm_shBrg1_peak_11532	chr9	33523676	33523783	108	*	Promoter	ANKRD18B	660	2_Weak_Promoter
Brm_shBrg1_peak_11533	chr9	33523875	33523986	112	*	Promoter	ANKRD18B	459	2_Weak_Promoter
Brm_shBrg1_peak_11534	chr9	33816715	33816864	150	*	Promoter	UBE2R2	773	1_Active_Promoter
Brm_shBrg1_peak_11535	chr9	33817316	33817504	189	*	Promoter	UBE2R2	152	1_Active_Promoter
Brm_shBrg1_peak_11536	chr9	33817565	33817859	295	*	Promoter	UBE2R2-AS1	1078	1_Active_Promoter
Brm_shBrg1_peak_11537	chr9	34048610	34048721	112	*	Promoter	UBAP2	202	1_Active_Promoter
Brm_shBrg1_peak_11538	chr9	34126463	34126552	90	*	Promoter	DCAF12	261	1_Active_Promoter
Brm_shBrg1_peak_11539	chr9	34179092	34179199	108	*	Promoter	RP11-571F15.2	12405	1_Active_Promoter
Brm_shBrg1_peak_1154	chr10	6019533	6019730	198	*	Promoter	IL15RA	164	2_Weak_Promoter
Brm_shBrg1_peak_11540	chr9	35071660	35071810	151	*	Promoter	VCP	273	1_Active_Promoter
Brm_shBrg1_peak_11541	chr9	35071876	35072025	150	*	Promoter	VCP	58	1_Active_Promoter
Brm_shBrg1_peak_11542	chr9	35072105	35072309	205	*	Promoter	VCP	336	1_Active_Promoter
Brm_shBrg1_peak_11543	chr9	35072376	35072605	230	*	Promoter	VCP	53	1_Active_Promoter
Brm_shBrg1_peak_11544	chr9	35111418	35111508	91	*	Promoter	FAM214B	105	2_Weak_Promoter
Brm_shBrg1_peak_11545	chr9	35489709	35489836	128	*	Promoter	RUSC2	349	1_Active_Promoter
Brm_shBrg1_peak_11546	chr9	35489928	35490018	91	*	Promoter	RUSC2	148	1_Active_Promoter
Brm_shBrg1_peak_11547	chr9	35658366	35658500	135	*	Promoter	ARHGEF39	4205	1_Active_Promoter
Brm_shBrg1_peak_11548	chr9	35665023	35665121	99	*	Promoter	ARHGEF39	109	1_Active_Promoter
Brm_shBrg1_peak_11549	chr9	35749023	35749165	143	*	Promoter	GBA2	118	1_Active_Promoter
Brm_shBrg1_peak_1155	chr10	6130962	6131204	243	*	Promoter	RBM17	223	1_Active_Promoter
Brm_shBrg1_peak_11550	chr9	35814680	35814959	280	*	Promoter	HINT2	167	1_Active_Promoter
Brm_shBrg1_peak_11551	chr9	35829389	35829457	69	*	Promoter	TMEM8B	69	2_Weak_Promoter
Brm_shBrg1_peak_11552	chr9	36137001	36137079	79	*	Promoter	GLIPR2	7230	2_Weak_Promoter
Brm_shBrg1_peak_11553	chr9	36190955	36191025	71	*	Promoter	CLTA	169	1_Active_Promoter
Brm_shBrg1_peak_11554	chr9	36258073	36258194	122	*	Promoter	GNE	190	1_Active_Promoter
Brm_shBrg1_peak_11555	chr9	36400366	36400556	191	*	Promoter	RNF38	405	1_Active_Promoter
Brm_shBrg1_peak_11556	chr9	36400637	36400805	169	*	Promoter	RNF38	145	1_Active_Promoter
Brm_shBrg1_peak_11557	chr9	36400977	36401084	108	*	Promoter	RNF38	160	1_Active_Promoter
Brm_shBrg1_peak_11558	chr9	36487956	36488036	81	*	Promoter	MELK	84860	2_Weak_Promoter
Brm_shBrg1_peak_11559	chr9	37027669	37027750	82	*	Intron	PAX5	6316	3_Poised_Promoter
Brm_shBrg1_peak_1156	chr10	6187001	6187253	253	*	Promoter	PFKFB3	1149	2_Weak_Promoter
Brm_shBrg1_peak_11560	chr9	37120630	37120699	70	*	Promoter	ZCCHC7	24262	1_Active_Promoter
Brm_shBrg1_peak_11561	chr9	37576087	37576351	265	*	Promoter	FBXO10	28	1_Active_Promoter
Brm_shBrg1_peak_11562	chr9	37784781	37784912	132	*	Promoter	EXOSC3	205	1_Active_Promoter
Brm_shBrg1_peak_11563	chr9	37800701	37801192	492	*	Promoter	EXOSC3	485	1_Active_Promoter
Brm_shBrg1_peak_11564	chr9	37903748	37904052	305	*	Promoter	SLC25A51	204	1_Active_Promoter
Brm_shBrg1_peak_11565	chr9	37904176	37904311	136	*	Promoter	SLC25A51	104	1_Active_Promoter
Brm_shBrg1_peak_11566	chr9	38067537	38068444	908	*	Promoter	RP11-613M10.9	691	1_Active_Promoter
Brm_shBrg1_peak_11567	chr9	38068749	38069102	354	*	Promoter	SHB	280	1_Active_Promoter
Brm_shBrg1_peak_11568	chr9	38325179	38325257	79	*	Distal	RP11-113O24.3	35203	13_Heterochrom/lo
Brm_shBrg1_peak_11569	chr9	42128187	42128284	98	*	Distal	AL772307.1	1181	13_Heterochrom/lo
Brm_shBrg1_peak_1157	chr10	7830176	7830244	69	*	Promoter	ATP5C1	11802	1_Active_Promoter
Brm_shBrg1_peak_11570	chr9	42251235	42251303	69	*	Promoter	C2orf27AP3	15708	1_Active_Promoter
Brm_shBrg1_peak_11571	chr9	42743897	42744005	109	*	Distal	IGKV1OR9-2	7773	2_Weak_Promoter
Brm_shBrg1_peak_11572	chr9	43133931	43134013	83	*	Promoter	AL513478.1	1120	2_Weak_Promoter
Brm_shBrg1_peak_11574	chr9	44992786	44993087	302	*	Distal	RP11-12A20.10	5195	15_Repetitive/CNV
Brm_shBrg1_peak_11578	chr9	45729133	45729248	116	*	Promoter	RP11-7G23.4	516	1_Active_Promoter
Brm_shBrg1_peak_11579	chr9	66455906	66456021	116	*	Distal	LINC01410	1319	2_Weak_Promoter
Brm_shBrg1_peak_1158	chr10	11653228	11653608	381	*	Promoter	USP6NL	244	1_Active_Promoter
Brm_shBrg1_peak_11580	chr9	66458222	66458516	295	*	Promoter	AL512625.1	15003	1_Active_Promoter
Brm_shBrg1_peak_11586	chr9	68305005	68305106	102	*	Distal	RP11-149F8.3	10540	2_Weak_Promoter
Brm_shBrg1_peak_11589	chr9	68380399	68380607	209	*	Distal	RNA5SP284	28418	12_Repressed
Brm_shBrg1_peak_1159	chr10	11865384	11865579	196	*	Promoter	PROSER2	8198	1_Active_Promoter
Brm_shBrg1_peak_11591	chr9	68496005	68496109	105	*	Distal	CR786580.2	16286	15_Repetitive/CNV
Brm_shBrg1_peak_11592	chr9	68726151	68726348	198	*	Promoter	RP11-391M20.1	377	1_Active_Promoter
Brm_shBrg1_peak_11593	chr9	69262291	69262361	71	*	Promoter	CBWD6	180	1_Active_Promoter
Brm_shBrg1_peak_11594	chr9	69262540	69262637	98	*	Promoter	CBWD6	2	1_Active_Promoter
Brm_shBrg1_peak_11595	chr9	69381508	69381627	120	*	Promoter	ANKRD20A4	242	2_Weak_Promoter
Brm_shBrg1_peak_11596	chr9	69786301	69786436	136	*	Distal	AL359955.1	35470	2_Weak_Promoter
Brm_shBrg1_peak_11597	chr9	69786539	69786748	210	*	Distal	AL359955.1	35195	2_Weak_Promoter
Brm_shBrg1_peak_11598	chr9	70402594	70402779	186	*	Distal	FOXD4L4	27042	2_Weak_Promoter
Brm_shBrg1_peak_11599	chr9	70403003	70403249	247	*	Distal	FOXD4L4	26602	2_Weak_Promoter
Brm_shBrg1_peak_116	chr1	6507946	6508038	93	*	Promoter	ESPN	108	1_Active_Promoter
Brm_shBrg1_peak_1160	chr10	11865652	11865993	342	*	Promoter	PROSER2	7857	1_Active_Promoter
Brm_shBrg1_peak_11600	chr9	70646100	70646168	69	*	Promoter	AL591479.1	452	1_Active_Promoter
Brm_shBrg1_peak_11601	chr9	70856821	70856985	165	*	Promoter	CBWD3	0	1_Active_Promoter
Brm_shBrg1_peak_11602	chr9	71319830	71320006	177	*	Promoter	PIP5K1B	409	1_Active_Promoter
Brm_shBrg1_peak_11603	chr9	71320190	71320369	180	*	Promoter	PIP5K1B	48	1_Active_Promoter
Brm_shBrg1_peak_11604	chr9	71395240	71395311	72	*	Promoter	RP11-203L2.3	9308	1_Active_Promoter
Brm_shBrg1_peak_11605	chr9	71650795	71650963	169	*	Promoter	FXN	195	1_Active_Promoter
Brm_shBrg1_peak_11606	chr9	71736126	71736270	145	*	Promoter	TJP2	8	1_Active_Promoter
Brm_shBrg1_peak_11607	chr9	71736481	71736858	378	*	Promoter	TJP2	29890	1_Active_Promoter
Brm_shBrg1_peak_11608	chr9	71788671	71789524	854	*	Promoter	TJP2	93	1_Active_Promoter
Brm_shBrg1_peak_11609	chr9	72374695	72374853	159	*	Promoter	PTAR1	80	1_Active_Promoter
Brm_shBrg1_peak_1161	chr10	12171350	12171434	85	*	Promoter	SEC61A2	241	1_Active_Promoter
Brm_shBrg1_peak_11610	chr9	73034473	73034552	80	*	Distal	Metazoa_SRP	159862	1_Active_Promoter
Brm_shBrg1_peak_11611	chr9	74383597	74383681	85	*	Promoter	TMEM2	158	1_Active_Promoter
Brm_shBrg1_peak_11612	chr9	74525527	74525787	261	*	Promoter	ABHD17B	0	1_Active_Promoter
Brm_shBrg1_peak_11613	chr9	74525886	74526058	173	*	Promoter	C9orf85	451	1_Active_Promoter
Brm_shBrg1_peak_11614	chr9	74764406	74764489	84	*	Promoter	GDA	44288	3_Poised_Promoter
Brm_shBrg1_peak_11615	chr9	74979710	74980123	414	*	Promoter	ZFAND5	194	1_Active_Promoter
Brm_shBrg1_peak_11616	chr9	77567154	77567265	112	*	Promoter	C9orf40	590	1_Active_Promoter
Brm_shBrg1_peak_11617	chr9	77567365	77567603	239	*	Promoter	C9orf40	315	1_Active_Promoter
Brm_shBrg1_peak_11618	chr9	77567699	77567793	95	*	Promoter	C9orf40	53	1_Active_Promoter
Brm_shBrg1_peak_11619	chr9	77642802	77643295	494	*	Promoter	CARNMT1	259	1_Active_Promoter
Brm_shBrg1_peak_1162	chr10	12793045	12793127	83	*	Intron	CAMK1D	9486	13_Heterochrom/lo
Brm_shBrg1_peak_11620	chr9	77702875	77703073	199	*	Promoter	NMRK1	74	1_Active_Promoter
Brm_shBrg1_peak_11621	chr9	77703735	77703803	69	*	Promoter	Y_RNA	92765	1_Active_Promoter
Brm_shBrg1_peak_11622	chr9	79008788	79009247	460	*	Promoter	RFK	28	1_Active_Promoter
Brm_shBrg1_peak_11624	chr9	79792728	79792924	197	*	Promoter	VPS13A-AS1	81	1_Active_Promoter
Brm_shBrg1_peak_11625	chr9	79792993	79793078	86	*	Promoter	VPS13A	31366	1_Active_Promoter
Brm_shBrg1_peak_11626	chr9	80376867	80376976	110	*	Intron	GNAQ	268596	11_Weak_Txn
Brm_shBrg1_peak_11627	chr9	80645902	80645970	69	*	Promoter	GNAQ	435	1_Active_Promoter
Brm_shBrg1_peak_11628	chr9	80647291	80647414	124	*	Promoter	RP11-336N8.1	118754	1_Active_Promoter
Brm_shBrg1_peak_11629	chr9	80851052	80851145	94	*	Promoter	CEP78	22	1_Active_Promoter
Brm_shBrg1_peak_1163	chr10	13142147	13142330	184	*	Promoter	SNRPGP5	4552	2_Weak_Promoter
Brm_shBrg1_peak_11630	chr9	80851227	80851311	85	*	Promoter	CEP78	0	1_Active_Promoter
Brm_shBrg1_peak_11631	chr9	80912142	80912258	117	*	Promoter	RP11-216F5.1	291871	1_Active_Promoter
Brm_shBrg1_peak_11632	chr9	80912377	80912557	181	*	Promoter	RP11-216F5.1	291604	1_Active_Promoter
Brm_shBrg1_peak_11633	chr9	84303286	84303547	262	*	Promoter	TLE1	801	1_Active_Promoter
Brm_shBrg1_peak_11634	chr9	84303618	84303791	174	*	Promoter	TLE1	513	1_Active_Promoter
Brm_shBrg1_peak_11635	chr9	84303939	84304045	107	*	Promoter	TLE1	225	1_Active_Promoter
Brm_shBrg1_peak_11636	chr9	84304164	84304541	378	*	Promoter	RP11-154D17.1	273	6_Weak_Enhancer
Brm_shBrg1_peak_11637	chr9	86153202	86153404	203	*	Promoter	FRMD3	47	1_Active_Promoter
Brm_shBrg1_peak_11638	chr9	86237929	86238523	595	*	Promoter	UBQLN1	42079	1_Active_Promoter
Brm_shBrg1_peak_11639	chr9	86322467	86322869	403	*	Promoter	UBQLN1	178	1_Active_Promoter
Brm_shBrg1_peak_1164	chr10	13341475	13341581	107	*	Promoter	PHYH	18	1_Active_Promoter
Brm_shBrg1_peak_11640	chr9	86322974	86323099	126	*	Promoter	UBQLN1	79	1_Active_Promoter
Brm_shBrg1_peak_11641	chr9	86432207	86432380	174	*	Promoter	GKAP1	251	1_Active_Promoter
Brm_shBrg1_peak_11642	chr9	86432446	86432680	235	*	Promoter	GKAP1	91	1_Active_Promoter
Brm_shBrg1_peak_11643	chr9	86535932	86536000	69	*	Promoter	KIF27	373	1_Active_Promoter
Brm_shBrg1_peak_11644	chr9	86536173	86536302	130	*	Promoter	KIF27	102	1_Active_Promoter
Brm_shBrg1_peak_11645	chr9	86595051	86595119	69	*	Promoter	HNRNPK	17	1_Active_Promoter
Brm_shBrg1_peak_11646	chr9	88356245	88356466	222	*	Promoter	AGTPBP1	375	1_Active_Promoter
Brm_shBrg1_peak_11647	chr9	88356597	88356746	150	*	Promoter	AGTPBP1	59	1_Active_Promoter
Brm_shBrg1_peak_11648	chr9	88420278	88420387	110	*	Distal	RP11-213G2.3	10546	2_Weak_Promoter
Brm_shBrg1_peak_11649	chr9	88556219	88556291	73	*	Promoter	NAA35	186	1_Active_Promoter
Brm_shBrg1_peak_1165	chr10	13341666	13342078	413	*	Promoter	PHYH	177	1_Active_Promoter
Brm_shBrg1_peak_11650	chr9	88556369	88556490	122	*	Promoter	NAA35	12	1_Active_Promoter
Brm_shBrg1_peak_11651	chr9	88896864	88897057	194	*	Promoter	ISCA1	60	1_Active_Promoter
Brm_shBrg1_peak_11652	chr9	88897124	88897202	79	*	Promoter	ISCA1	278	1_Active_Promoter
Brm_shBrg1_peak_11653	chr9	88897262	88897400	139	*	Promoter	ISCA1	110	1_Active_Promoter
Brm_shBrg1_peak_11654	chr9	88969250	88969494	245	*	Promoter	RP11-229M1.2	21246	2_Weak_Promoter
Brm_shBrg1_peak_11655	chr9	88969561	88969739	179	*	Promoter	RP11-229M1.2	20968	1_Active_Promoter
Brm_shBrg1_peak_11656	chr9	90112626	90112694	69	*	Promoter	DAPK1	87	1_Active_Promoter
Brm_shBrg1_peak_11657	chr9	90113132	90113286	155	*	Promoter	DAPK1	238	1_Active_Promoter
Brm_shBrg1_peak_11658	chr9	90341297	90341402	106	*	Promoter	RP11-65B23.3	14796	1_Active_Promoter
Brm_shBrg1_peak_11659	chr9	90373427	90373505	79	*	Distal	CTSL3P	13899	13_Heterochrom/lo
Brm_shBrg1_peak_1166	chr10	13389853	13389994	142	*	Promoter	SEPHS1	354	1_Active_Promoter
Brm_shBrg1_peak_11660	chr9	91003708	91003821	114	*	Promoter	SPIN1	519	2_Weak_Promoter
Brm_shBrg1_peak_11661	chr9	91925332	91925469	138	*	Promoter	CKS2	710	1_Active_Promoter
Brm_shBrg1_peak_11662	chr9	91926158	91926297	140	*	Promoter	MIR3153	910	1_Active_Promoter
Brm_shBrg1_peak_11663	chr9	91926406	91926475	70	*	Promoter	MIR3153	697	1_Active_Promoter
Brm_shBrg1_peak_11664	chr9	91933359	91933674	316	*	Promoter	SECISBP2	247	1_Active_Promoter
Brm_shBrg1_peak_11665	chr9	93955673	93955770	98	*	Distal	RP11-305L7.7	16857	1_Active_Promoter
Brm_shBrg1_peak_11666	chr9	94123998	94124137	140	*	Promoter	AUH	99	1_Active_Promoter
Brm_shBrg1_peak_11667	chr9	94124206	94124274	69	*	Promoter	NFIL3	61901	2_Weak_Promoter
Brm_shBrg1_peak_11668	chr9	94183465	94183901	437	*	Intron	NFIL3	2458	1_Active_Promoter
Brm_shBrg1_peak_11669	chr9	94186338	94186640	303	*	Promoter	RP11-440G5.2	2028	1_Active_Promoter
Brm_shBrg1_peak_1167	chr10	14880375	14880475	101	*	Promoter	HSPA14	8	1_Active_Promoter
Brm_shBrg1_peak_11670	chr9	94186774	94186900	127	*	Promoter	RP11-440G5.2	1680	1_Active_Promoter
Brm_shBrg1_peak_11671	chr9	95088174	95088348	175	*	Promoter	CENPP	17	1_Active_Promoter
Brm_shBrg1_peak_11672	chr9	95527486	95527562	77	*	Promoter	ANKRD19P	44143	1_Active_Promoter
Brm_shBrg1_peak_11673	chr9	95820993	95821061	69	*	Promoter	SUSD3	31	2_Weak_Promoter
Brm_shBrg1_peak_11674	chr9	95896902	95896970	69	*	Promoter	RP11-370F5.4	12383	1_Active_Promoter
Brm_shBrg1_peak_11675	chr9	96214679	96214813	135	*	Promoter	FAM120AOS	790	1_Active_Promoter
Brm_shBrg1_peak_11676	chr9	96214888	96214971	84	*	Promoter	FAM120AOS	607	1_Active_Promoter
Brm_shBrg1_peak_11677	chr9	96793123	96793313	191	*	Promoter	CYCSP24	7091	1_Active_Promoter
Brm_shBrg1_peak_11678	chr9	96928503	96928976	474	*	Promoter	MIRLET7A1	9492	1_Active_Promoter
Brm_shBrg1_peak_11679	chr9	96929281	96929444	164	*	Promoter	MIRLET7A1	8869	1_Active_Promoter
Brm_shBrg1_peak_1168	chr10	14880665	14880733	69	*	Promoter	HSPA14	12012	1_Active_Promoter
Brm_shBrg1_peak_11680	chr9	97766830	97766993	164	*	Promoter	C9orf3	348	1_Active_Promoter
Brm_shBrg1_peak_11681	chr9	97767428	97767631	204	*	Promoter	C9orf3	13641	1_Active_Promoter
Brm_shBrg1_peak_11682	chr9	97810840	97810925	86	*	Promoter	C9orf3	165	1_Active_Promoter
Brm_shBrg1_peak_11683	chr9	98079618	98079917	300	*	Promoter	FANCC	214	1_Active_Promoter
Brm_shBrg1_peak_11684	chr9	98080176	98080252	77	*	Promoter	RP11-435O5.7	89727	1_Active_Promoter
Brm_shBrg1_peak_11685	chr9	98189049	98189386	338	*	Promoter	PTCH1	22998	1_Active_Promoter
Brm_shBrg1_peak_11686	chr9	98268882	98269236	355	*	Promoter	PTCH1	419	1_Active_Promoter
Brm_shBrg1_peak_11687	chr9	98269590	98269683	94	*	Promoter	PTCH1	60	1_Active_Promoter
Brm_shBrg1_peak_11688	chr9	98279278	98279398	121	*	Promoter	PTCH1	0	2_Weak_Promoter
Brm_shBrg1_peak_11689	chr9	98638186	98638356	171	*	Promoter	ERCC6L2	151	1_Active_Promoter
Brm_shBrg1_peak_1169	chr10	14920476	14920633	158	*	Promoter	RP11-398C13.6	128	1_Active_Promoter
Brm_shBrg1_peak_11690	chr9	99145597	99145729	133	*	Promoter	SLC35D2	296	1_Active_Promoter
Brm_shBrg1_peak_11691	chr9	99179512	99179664	153	*	Intron	ZNF367	1020	1_Active_Promoter
Brm_shBrg1_peak_11692	chr9	99180496	99180627	132	*	Promoter	ZNF367	47	1_Active_Promoter
Brm_shBrg1_peak_11693	chr9	99181309	99181696	388	*	Promoter	HABP4	30978	1_Active_Promoter
Brm_shBrg1_peak_11694	chr9	99212459	99212534	76	*	Promoter	HABP4	32808	1_Active_Promoter
Brm_shBrg1_peak_11695	chr9	99329200	99329807	608	*	Promoter	CDC14B	30	1_Active_Promoter
Brm_shBrg1_peak_11696	chr9	99380868	99381211	344	*	Promoter	CDC14B	537	1_Active_Promoter
Brm_shBrg1_peak_11697	chr9	99417118	99417195	78	*	Promoter	AAED1	95	1_Active_Promoter
Brm_shBrg1_peak_11698	chr9	99417276	99417344	69	*	Promoter	AAED1	250	1_Active_Promoter
Brm_shBrg1_peak_11699	chr9	99984805	99984904	100	*	Intron	RP11-498P14.4	10626	2_Weak_Promoter
Brm_shBrg1_peak_117	chr1	6509022	6509136	115	*	Promoter	ESPN	33	2_Weak_Promoter
Brm_shBrg1_peak_1170	chr10	14920921	14921156	236	*	Promoter	SUV39H2	774	1_Active_Promoter
Brm_shBrg1_peak_11700	chr9	100174246	100174519	274	*	Promoter	TDRD7	68239	1_Active_Promoter
Brm_shBrg1_peak_11701	chr9	100174587	100174723	137	*	Promoter	TDRD7	67966	1_Active_Promoter
Brm_shBrg1_peak_11702	chr9	100336641	100336735	95	*	Intron	TSTD2	28746	12_Repressed
Brm_shBrg1_peak_11703	chr9	100746191	100746305	115	*	Promoter	ANP32B	623	1_Active_Promoter
Brm_shBrg1_peak_11704	chr9	100746420	100746554	135	*	Promoter	ANP32B	384	1_Active_Promoter
Brm_shBrg1_peak_11705	chr9	100746630	100746790	161	*	Promoter	ANP32B	161	1_Active_Promoter
Brm_shBrg1_peak_11706	chr9	100746890	100747379	490	*	Promoter	RP11-535C21.3	2801	1_Active_Promoter
Brm_shBrg1_peak_11707	chr9	100747468	100747536	69	*	Promoter	RP11-535C21.3	2433	4_Strong_Enhancer
Brm_shBrg1_peak_11708	chr9	100819249	100819369	121	*	Promoter	NANS	17613	1_Active_Promoter
Brm_shBrg1_peak_11709	chr9	100881324	100881541	218	*	Promoter	TRIM14	45	1_Active_Promoter
Brm_shBrg1_peak_1171	chr10	14921220	14921321	102	*	Promoter	SUV39H2	542	1_Active_Promoter
Brm_shBrg1_peak_11710	chr9	100954468	100954569	102	*	Promoter	CORO2A	401	1_Active_Promoter
Brm_shBrg1_peak_11711	chr9	100954760	100954868	109	*	Promoter	CORO2A	105	1_Active_Promoter
Brm_shBrg1_peak_11712	chr9	101983773	101984190	418	*	Promoter	ALG2	240	1_Active_Promoter
Brm_shBrg1_peak_11713	chr9	102581851	102581943	93	*	Promoter	RP11-554F20.1	271	1_Active_Promoter
Brm_shBrg1_peak_11714	chr9	102582013	102582146	134	*	Promoter	RP11-554F20.1	89	1_Active_Promoter
Brm_shBrg1_peak_11715	chr9	102583877	102583980	104	*	Promoter	NR4A3	206	2_Weak_Promoter
Brm_shBrg1_peak_11716	chr9	102669065	102669265	201	*	Promoter	STX17	21892	1_Active_Promoter
Brm_shBrg1_peak_11717	chr9	103791103	103791171	69	*	Promoter	RP11-70K10.2	97063	1_Active_Promoter
Brm_shBrg1_peak_11718	chr9	103791399	103791490	92	*	Promoter	RP11-70K10.2	96756	2_Weak_Promoter
Brm_shBrg1_peak_11719	chr9	108006604	108006761	158	*	Promoter	SLC44A1	218	2_Weak_Promoter
Brm_shBrg1_peak_1172	chr10	15001936	15002025	90	*	Promoter	MEIG1	6455	1_Active_Promoter
Brm_shBrg1_peak_11720	chr9	108006916	108006997	82	*	Promoter	SLC44A1	49988	2_Weak_Promoter
Brm_shBrg1_peak_11721	chr9	108210583	108210665	83	*	Promoter	FSD1L	52313	1_Active_Promoter
Brm_shBrg1_peak_11722	chr9	108282091	108282259	169	*	Promoter	RALGAPA1P	231	1_Active_Promoter
Brm_shBrg1_peak_11723	chr9	110045560	110046047	488	*	Promoter	RAD23B	528	1_Active_Promoter
Brm_shBrg1_peak_11724	chr9	110046125	110046256	132	*	Promoter	RAD23B	141	1_Active_Promoter
Brm_shBrg1_peak_11725	chr9	110252315	110252480	166	*	Promoter	KLF4	363	2_Weak_Promoter
Brm_shBrg1_peak_11726	chr9	111775111	111775702	592	*	Promoter	CTNNAL1	383	1_Active_Promoter
Brm_shBrg1_peak_11727	chr9	111881925	111882171	247	*	Promoter	TMEM245	174	1_Active_Promoter
Brm_shBrg1_peak_11728	chr9	112262042	112262183	142	*	Distal	MIR3927	11710	2_Weak_Promoter
Brm_shBrg1_peak_11729	chr9	113018499	113018603	105	*	Promoter	TXN	192	1_Active_Promoter
Brm_shBrg1_peak_1173	chr10	15139300	15139472	173	*	Promoter	RPP38	30	1_Active_Promoter
Brm_shBrg1_peak_11730	chr9	113018676	113018764	89	*	Promoter	TXN	23	1_Active_Promoter
Brm_shBrg1_peak_11731	chr9	113800309	113800393	85	*	Promoter	LPAR1	11	2_Weak_Promoter
Brm_shBrg1_peak_11732	chr9	114246365	114246713	349	*	Promoter	KIAA0368	95	1_Active_Promoter
Brm_shBrg1_peak_11733	chr9	114393653	114394124	472	*	Promoter	GNG10	29724	1_Active_Promoter
Brm_shBrg1_peak_11734	chr9	114403504	114403618	115	*	Intron	GNG10	20051	11_Weak_Txn
Brm_shBrg1_peak_11735	chr9	114659211	114659311	101	*	Promoter	UGCG	193	1_Active_Promoter
Brm_shBrg1_peak_11736	chr9	114937174	114937420	247	*	Promoter	SUSD1	165	1_Active_Promoter
Brm_shBrg1_peak_11737	chr9	114937499	114937668	170	*	Promoter	SUSD1	102	1_Active_Promoter
Brm_shBrg1_peak_11738	chr9	114994218	114994300	83	*	Intron	RN7SL57P	10857	10_Txn_Elongation
Brm_shBrg1_peak_11739	chr9	115095415	115095887	473	*	Promoter	PTBP3	172	1_Active_Promoter
Brm_shBrg1_peak_1174	chr10	15139630	15139706	77	*	Promoter	NMT2	12156	1_Active_Promoter
Brm_shBrg1_peak_11740	chr9	115142470	115142567	98	*	Promoter	HSDL2	33761	1_Active_Promoter
Brm_shBrg1_peak_11741	chr9	115249400	115249609	210	*	Promoter	RP11-576C12.1	95363	1_Active_Promoter
Brm_shBrg1_peak_11742	chr9	115249684	115249761	78	*	Promoter	RP11-576C12.1	95145	1_Active_Promoter
Brm_shBrg1_peak_11743	chr9	115822300	115822430	131	*	Distal	FAM225B	51385	13_Heterochrom/lo
Brm_shBrg1_peak_11744	chr9	116840929	116840997	69	*	Promoter	KIF12	15231	4_Strong_Enhancer
Brm_shBrg1_peak_11745	chr9	117267625	117267695	71	*	Promoter	DFNB31	67	1_Active_Promoter
Brm_shBrg1_peak_11746	chr9	123476357	123476512	156	*	Promoter	MEGF9	311	1_Active_Promoter
Brm_shBrg1_peak_11747	chr9	123476611	123476712	102	*	Promoter	MEGF9	84	2_Weak_Promoter
Brm_shBrg1_peak_11748	chr9	123476980	123477085	106	*	Promoter	AHCYP2	5916	2_Weak_Promoter
Brm_shBrg1_peak_11749	chr9	123555528	123555636	109	*	Promoter	FBXW2	60	1_Active_Promoter
Brm_shBrg1_peak_1175	chr10	15209918	15209986	69	*	Promoter	NMT2	672	1_Active_Promoter
Brm_shBrg1_peak_11750	chr9	123638558	123638749	192	*	Promoter	PHF19	55	1_Active_Promoter
Brm_shBrg1_peak_11751	chr9	123691165	123691427	263	*	Promoter	TRAF1	152	2_Weak_Promoter
Brm_shBrg1_peak_11752	chr9	123963444	123963729	286	*	Promoter	RAB14	558	1_Active_Promoter
Brm_shBrg1_peak_11753	chr9	123963823	123963930	108	*	Promoter	RAB14	268	1_Active_Promoter
Brm_shBrg1_peak_11754	chr9	124413953	124414055	103	*	Promoter	DAB2IP	47642	2_Weak_Promoter
Brm_shBrg1_peak_11755	chr9	125667439	125667608	170	*	Promoter	RC3H2	33	1_Active_Promoter
Brm_shBrg1_peak_11756	chr9	125693622	125693810	189	*	Promoter	ZBTB26	60	1_Active_Promoter
Brm_shBrg1_peak_11757	chr9	127269384	127269486	103	*	Promoter	NR5A1	76	1_Active_Promoter
Brm_shBrg1_peak_11758	chr9	127532456	127532537	82	*	Promoter	NR6A1	1057	1_Active_Promoter
Brm_shBrg1_peak_11759	chr9	127533152	127533525	374	*	Promoter	NR6A1	215	1_Active_Promoter
Brm_shBrg1_peak_1176	chr10	15210046	15210249	204	*	Promoter	NMT2	477	1_Active_Promoter
Brm_shBrg1_peak_11760	chr9	127623854	127623989	136	*	Promoter	RPL35	270	1_Active_Promoter
Brm_shBrg1_peak_11761	chr9	127624091	127624200	110	*	Promoter	RPL35	46	1_Active_Promoter
Brm_shBrg1_peak_11762	chr9	127631390	127632001	612	*	Promoter	ARPC5L	3170	1_Active_Promoter
Brm_shBrg1_peak_11763	chr9	127703131	127703238	108	*	Promoter	GOLGA1	191	1_Active_Promoter
Brm_shBrg1_peak_11764	chr9	127703299	127703439	141	*	Promoter	GOLGA1	6	1_Active_Promoter
Brm_shBrg1_peak_11765	chr9	127703498	127703730	233	*	Promoter	GOLGA1	6675	1_Active_Promoter
Brm_shBrg1_peak_11766	chr9	128003144	128003368	225	*	Promoter	HSPA5	350	1_Active_Promoter
Brm_shBrg1_peak_11767	chr9	128003459	128003532	74	*	Promoter	HSPA5	111	1_Active_Promoter
Brm_shBrg1_peak_11768	chr9	128469301	128469419	119	*	Promoter	MAPKAP1	93	1_Active_Promoter
Brm_shBrg1_peak_11769	chr9	128509952	128510020	69	*	Promoter	PBX3	472	2_Weak_Promoter
Brm_shBrg1_peak_1177	chr10	15210367	15210575	209	*	Promoter	NMT2	153	1_Active_Promoter
Brm_shBrg1_peak_11770	chr9	128510101	128510244	144	*	Promoter	PBX3	286	2_Weak_Promoter
Brm_shBrg1_peak_11771	chr9	130159479	130160094	616	*	Promoter	SLC2A8	673	1_Active_Promoter
Brm_shBrg1_peak_11772	chr9	130160189	130160347	159	*	Promoter	SLC2A8	191	1_Active_Promoter
Brm_shBrg1_peak_11773	chr9	130213157	130213609	453	*	Promoter	RPL12	266	1_Active_Promoter
Brm_shBrg1_peak_11774	chr9	130497467	130497537	71	*	Promoter	TOR2A	49	1_Active_Promoter
Brm_shBrg1_peak_11775	chr9	130548574	130548690	117	*	Promoter	CDK9	1144	1_Active_Promoter
Brm_shBrg1_peak_11776	chr9	130661061	130661195	135	*	Promoter	ST6GALNAC6	564	1_Active_Promoter
Brm_shBrg1_peak_11777	chr9	130661566	130661673	108	*	Promoter	ST6GALNAC6	73	1_Active_Promoter
Brm_shBrg1_peak_11778	chr9	130830514	130830827	314	*	Promoter	SLC25A25	23070	1_Active_Promoter
Brm_shBrg1_peak_11779	chr9	130890075	130890180	106	*	Promoter	PTGES2	263	1_Active_Promoter
Brm_shBrg1_peak_1178	chr10	15412411	15412591	181	*	Promoter	FAM171A1	554	1_Active_Promoter
Brm_shBrg1_peak_11780	chr9	131085199	131085293	95	*	Promoter	COQ4	7442	1_Active_Promoter
Brm_shBrg1_peak_11781	chr9	131102989	131103122	134	*	Promoter	TMSB4XP4	1374	1_Active_Promoter
Brm_shBrg1_peak_11782	chr9	131182926	131182994	69	*	Promoter	CERCAM	2221	2_Weak_Promoter
Brm_shBrg1_peak_11783	chr9	131218462	131218553	92	*	Promoter	ODF2	191	1_Active_Promoter
Brm_shBrg1_peak_11784	chr9	131218698	131218809	112	*	Promoter	ODF2	442	1_Active_Promoter
Brm_shBrg1_peak_11785	chr9	131314882	131315036	155	*	Promoter	SPTAN1	14058	1_Active_Promoter
Brm_shBrg1_peak_11786	chr9	131315144	131315262	119	*	Promoter	SPTAN1	13814	1_Active_Promoter
Brm_shBrg1_peak_11787	chr9	131315368	131315436	69	*	Promoter	SPTAN1	13615	1_Active_Promoter
Brm_shBrg1_peak_11788	chr9	131451031	131451183	153	*	Promoter	SET	395	1_Active_Promoter
Brm_shBrg1_peak_11789	chr9	131451516	131451584	69	*	Promoter	SET	713	2_Weak_Promoter
Brm_shBrg1_peak_1179	chr10	17243597	17243738	142	*	Promoter	TRDMT1	1	1_Active_Promoter
Brm_shBrg1_peak_11790	chr9	131464982	131465130	149	*	Promoter	RN7SL560P	7000	1_Active_Promoter
Brm_shBrg1_peak_11791	chr9	131465195	131465263	69	*	Promoter	RN7SL560P	6827	1_Active_Promoter
Brm_shBrg1_peak_11792	chr9	131534239	131534320	82	*	Promoter	ZER1	411	1_Active_Promoter
Brm_shBrg1_peak_11793	chr9	131549481	131549718	238	*	Promoter	TBC1D13	10	1_Active_Promoter
Brm_shBrg1_peak_11794	chr9	131591891	131592067	177	*	Promoter	C9orf114	76	1_Active_Promoter
Brm_shBrg1_peak_11795	chr9	131644702	131644770	69	*	Promoter	CCBL1	34	1_Active_Promoter
Brm_shBrg1_peak_11796	chr9	131709718	131709791	74	*	Promoter	DOLK	141	1_Active_Promoter
Brm_shBrg1_peak_11797	chr9	131710274	131710342	69	*	Promoter	NUP188	927	1_Active_Promoter
Brm_shBrg1_peak_11798	chr9	131710435	131710532	98	*	Promoter	NUP188	752	1_Active_Promoter
Brm_shBrg1_peak_11799	chr9	131790101	131790188	88	*	Promoter	SH3GLB2	317	1_Active_Promoter
Brm_shBrg1_peak_118	chr1	6662106	6662913	808	*	Promoter	KLHL21	417	1_Active_Promoter
Brm_shBrg1_peak_1180	chr10	17659140	17659336	197	*	Promoter	HACD1	125	1_Active_Promoter
Brm_shBrg1_peak_11800	chr9	131937399	131937468	70	*	Promoter	RP11-247A12.8	650	1_Active_Promoter
Brm_shBrg1_peak_11801	chr9	131939121	131939235	115	*	Promoter	IER5L	1360	1_Active_Promoter
Brm_shBrg1_peak_11802	chr9	131939328	131939497	170	*	Promoter	IER5L	1126	2_Weak_Promoter
Brm_shBrg1_peak_11803	chr9	131940329	131940428	100	*	Promoter	IER5L	160	1_Active_Promoter
Brm_shBrg1_peak_11804	chr9	132083045	132083113	69	*	Promoter	C9orf106	213	2_Weak_Promoter
Brm_shBrg1_peak_11805	chr9	132176146	132176244	99	*	Distal	RP11-65J3.2	24297	6_Weak_Enhancer
Brm_shBrg1_peak_11806	chr9	132176451	132176599	149	*	Distal	RP11-65J3.2	23967	4_Strong_Enhancer
Brm_shBrg1_peak_11807	chr9	132250629	132251025	397	*	Promoter	LINC00963	361	1_Active_Promoter
Brm_shBrg1_peak_11808	chr9	132258134	132258302	169	*	Promoter	LINC00963	67	1_Active_Promoter
Brm_shBrg1_peak_11809	chr9	132258931	132259060	130	*	Promoter	LINC00963	204	1_Active_Promoter
Brm_shBrg1_peak_1181	chr10	17659447	17659550	104	*	Promoter	STAM-AS1	26376	1_Active_Promoter
Brm_shBrg1_peak_11810	chr9	132331328	132331398	71	*	Distal	RP11-492E3.2	6322	2_Weak_Promoter
Brm_shBrg1_peak_11811	chr9	132331458	132331539	82	*	Distal	RP11-492E3.2	6187	2_Weak_Promoter
Brm_shBrg1_peak_11812	chr9	132359434	132359579	146	*	Distal	NTMT1	11654	4_Strong_Enhancer
Brm_shBrg1_peak_11813	chr9	132359698	132359995	298	*	Distal	NTMT1	11314	1_Active_Promoter
Brm_shBrg1_peak_11814	chr9	132382699	132382767	69	*	Promoter	C9orf50	286	2_Weak_Promoter
Brm_shBrg1_peak_11815	chr9	132388436	132388504	69	*	Promoter	NTMT1	6	1_Active_Promoter
Brm_shBrg1_peak_11816	chr9	132565471	132565574	104	*	Promoter	TOR1B	22	1_Active_Promoter
Brm_shBrg1_peak_11817	chr9	132804941	132805105	165	*	Promoter	FNBP1	415	1_Active_Promoter
Brm_shBrg1_peak_11818	chr9	132805165	132805744	580	*	Promoter	FNBP1	16	2_Weak_Promoter
Brm_shBrg1_peak_11819	chr9	132816214	132816289	76	*	Promoter	GPR107	29327	1_Active_Promoter
Brm_shBrg1_peak_1182	chr10	18948380	18948576	197	*	Promoter	AIFM1P1	76193	1_Active_Promoter
Brm_shBrg1_peak_11820	chr9	133454893	133455173	281	*	Promoter	FUBP3	1446	1_Active_Promoter
Brm_shBrg1_peak_11821	chr9	133556565	133556633	69	*	Intron	EXOSC2	12506	2_Weak_Promoter
Brm_shBrg1_peak_11822	chr9	133588469	133588548	80	*	Promoter	ABL1	822	1_Active_Promoter
Brm_shBrg1_peak_11823	chr9	133588703	133588771	69	*	Promoter	ABL1	593	1_Active_Promoter
Brm_shBrg1_peak_11824	chr9	133710298	133710541	244	*	Promoter	ABL1	31	1_Active_Promoter
Brm_shBrg1_peak_11825	chr9	133710956	133711024	69	*	Promoter	QRFP	58232	1_Active_Promoter
Brm_shBrg1_peak_11826	chr9	134270167	134270259	93	*	Promoter	PRRC2B	35261	1_Active_Promoter
Brm_shBrg1_peak_11827	chr9	134378347	134378450	104	*	Promoter	POMT1	0	1_Active_Promoter
Brm_shBrg1_peak_11828	chr9	134406736	134406844	109	*	Promoter	RAPGEF1	90432	2_Weak_Promoter
Brm_shBrg1_peak_11829	chr9	135230167	135230328	162	*	Promoter	SETX	122	1_Active_Promoter
Brm_shBrg1_peak_1183	chr10	21783765	21783838	74	*	Exon	MIR1915	1766	1_Active_Promoter
Brm_shBrg1_peak_11830	chr9	135545325	135545416	92	*	Promoter	DDX31	41	1_Active_Promoter
Brm_shBrg1_peak_11831	chr9	135545497	135545635	139	*	Promoter	DDX31	219	1_Active_Promoter
Brm_shBrg1_peak_11832	chr9	135545876	135546120	245	*	Promoter	AK8	56984	1_Active_Promoter
Brm_shBrg1_peak_11833	chr9	135753589	135753824	236	*	Promoter	AK8	455	2_Weak_Promoter
[truncated: 9,651 more rows]
