# Supplementary material for: Co-regulation of transcription by BRG1 and BRM, two mutually exclusive SWI/SNF ATPase subunits
Source: Epigenetics Chromatin. 2017 Dec 22;10:62. doi: 10.1186/s13072-017-0167-8 (PMC5740901; doi:10.1186/s13072-017-0167-8)
Supplement: Supplementary file 11 — Additional file 11. Group assignments for BRG1 and BRM. Peak locations for BRG1 and BRM for each of the four groups in Fig. 5e, f. [file 13072_2017_167_MOESM11_ESM.csv]

seqnames	start	end	V4	type
chr1	437696	437832	Brm_shNS_peak_4	BrmLoss_BrgLoss
chr1	544728	545225	Brm_shNS_peak_5	BrmLoss_BrgLoss
chr1	545494	546203	Brm_shNS_peak_6	BrmLoss_BrgLoss
chr1	714487	714638	Brm_shNS_peak_7	BrmLoss_BrgLoss
chr1	762518	762639	Brm_shNS_peak_8	BrmLoss_BrgLoss
chr1	763075	763143	Brm_shNS_peak_9	BrmLoss_BrgLoss
chr1	763233	763434	Brm_shNS_peak_10	BrmLoss_BrgLoss
chr1	856910	856980	Brm_shNS_peak_11	BrmLoss_BrgLoss
chr1	896551	896706	Brm_shNS_peak_15	BrmLoss_BrgLoss
chr1	911700	911782	Brm_shNS_peak_16	BrmLoss_BrgLoss
chr1	911983	912083	Brm_shNS_peak_17	BrmLoss_BrgLoss
chr1	912315	912383	Brm_shNS_peak_18	BrmLoss_BrgLoss
chr1	931696	932015	Brm_shNS_peak_19	BrmLoss_BrgLoss
chr1	932311	932384	Brm_shNS_peak_20	BrmLoss_BrgLoss
chr1	954647	954722	Brm_shNS_peak_27	BrmLoss_BrgLoss
chr1	955507	956028	Brm_shNS_peak_28	BrmLoss_BrgLoss
chr1	956136	956219	Brm_shNS_peak_29	BrmLoss_BrgLoss
chr1	956283	956501	Brm_shNS_peak_30	BrmLoss_BrgLoss
chr1	1003917	1004005	Brm_shNS_peak_33	BrmLoss_BrgLoss
chr1	1004793	1004911	Brm_shNS_peak_34	BrmLoss_BrgLoss
chr1	1015316	1015425	Brm_shNS_peak_35	BrmLoss_BrgLoss
chr1	1051166	1051425	Brm_shNS_peak_36	BrmLoss_BrgLoss
chr1	1051887	1052024	Brm_shNS_peak_37	BrmLoss_BrgLoss
chr1	1059063	1059138	Brm_shNS_peak_38	BrmLoss_BrgLoss
chr1	1059337	1059458	Brm_shNS_peak_39	BrmLoss_BrgLoss
chr1	1059566	1059638	Brm_shNS_peak_40	BrmLoss_BrgLoss
chr1	1060010	1060183	Brm_shNS_peak_41	BrmLoss_BrgLoss
chr1	1060644	1060720	Brm_shNS_peak_42	BrmLoss_BrgLoss
chr1	1064049	1064117	Brm_shNS_peak_43	BrmLoss_BrgLoss
chr1	1064231	1064352	Brm_shNS_peak_44	BrmLoss_BrgLoss
chr1	1093729	1093820	Brm_shNS_peak_45	BrmLoss_BrgLoss
chr1	1100246	1100319	Brm_shNS_peak_46	BrmLoss_BrgLoss
chr1	1100954	1101083	Brm_shNS_peak_47	BrmLoss_BrgLoss
chr1	1136428	1136496	Brm_shNS_peak_48	BrmLoss_BrgLoss
chr1	1172443	1172521	Brm_shNS_peak_50	BrmLoss_BrgLoss
chr1	1172986	1173182	Brm_shNS_peak_51	BrmLoss_BrgLoss
chr1	1173425	1173517	Brm_shNS_peak_52	BrmLoss_BrgLoss
chr1	1173772	1173859	Brm_shNS_peak_53	BrmLoss_BrgLoss
chr1	1174025	1174105	Brm_shNS_peak_54	BrmLoss_BrgLoss
chr1	1176615	1176715	Brm_shNS_peak_55	BrmLoss_BrgLoss
chr1	1184314	1184874	Brm_shNS_peak_56	BrmLoss_BrgLoss
chr1	1240130	1240262	Brm_shNS_peak_61	BrmLoss_BrgLoss
chr1	1241254	1241362	Brm_shNS_peak_62	BrmLoss_BrgLoss
chr1	1242657	1242782	Brm_shNS_peak_63	BrmLoss_BrgLoss
chr1	1243571	1243868	Brm_shNS_peak_64	BrmLoss_BrgLoss
chr1	1243932	1244710	Brm_shNS_peak_65	BrmLoss_BrgLoss
chr1	1244780	1245053	Brm_shNS_peak_66	BrmLoss_BrgLoss
chr1	1245295	1245415	Brm_shNS_peak_67	BrmLoss_BrgLoss
chr1	1246432	1246570	Brm_shNS_peak_68	BrmLoss_BrgLoss
chr1	1259624	1259771	Brm_shNS_peak_69	BrmLoss_BrgLoss
chr1	1259832	1260030	Brm_shNS_peak_70	BrmLoss_BrgLoss
chr1	1260235	1260374	Brm_shNS_peak_71	BrmLoss_BrgLoss
chr1	1260447	1260588	Brm_shNS_peak_72	BrmLoss_BrgLoss
chr1	1268014	1268182	Brm_shNS_peak_73	BrmLoss_BrgLoss
chr1	1270320	1270417	Brm_shNS_peak_74	BrmLoss_BrgLoss
chr1	1285224	1285330	Brm_shNS_peak_75	BrmLoss_BrgLoss
chr1	1290883	1291056	Brm_shNS_peak_76	BrmLoss_BrgLoss
chr1	1293572	1293739	Brm_shNS_peak_77	BrmLoss_BrgLoss
chr1	1311215	1311333	Brm_shNS_peak_79	BrmLoss_BrgLoss
chr1	1334262	1334691	Brm_shNS_peak_80	BrmLoss_BrgLoss
chr1	1335210	1335287	Brm_shNS_peak_81	BrmLoss_BrgLoss
chr1	1335393	1335608	Brm_shNS_peak_82	BrmLoss_BrgLoss
chr1	1341890	1341958	Brm_shNS_peak_83	BrmLoss_BrgLoss
chr1	1342321	1342654	Brm_shNS_peak_84	BrmLoss_BrgLoss
chr1	1342738	1343167	Brm_shNS_peak_85	BrmLoss_BrgLoss
chr1	1343274	1343440	Brm_shNS_peak_86	BrmLoss_BrgLoss
chr1	1361518	1361701	Brm_shNS_peak_87	BrmLoss_BrgLoss
chr1	1362726	1362854	Brm_shNS_peak_88	BrmLoss_BrgLoss
chr1	1365868	1365957	Brm_shNS_peak_89	BrmLoss_BrgLoss
chr1	1366035	1366204	Brm_shNS_peak_90	BrmLoss_BrgLoss
chr1	1366751	1366869	Brm_shNS_peak_91	BrmLoss_BrgLoss
chr1	1366948	1367186	Brm_shNS_peak_92	BrmLoss_BrgLoss
chr1	1367537	1367625	Brm_shNS_peak_93	BrmLoss_BrgLoss
chr1	1368033	1368316	Brm_shNS_peak_94	BrmLoss_BrgLoss
chr1	1376525	1376603	Brm_shNS_peak_104	BrmLoss_BrgLoss
chr1	1407491	1407648	Brm_shNS_peak_105	BrmLoss_BrgLoss
chr1	1447544	1447623	Brm_shNS_peak_107	BrmLoss_BrgLoss
chr1	1447957	1448157	Brm_shNS_peak_108	BrmLoss_BrgLoss
chr1	1478991	1479059	Brm_shNS_peak_109	BrmLoss_BrgLoss
chr1	1535051	1535119	Brm_shNS_peak_113	BrmLoss_BrgLoss
chr1	1550921	1551197	Brm_shNS_peak_114	BrmLoss_BrgLoss
chr1	1551584	1551736	Brm_shNS_peak_115	BrmLoss_BrgLoss
chr1	1552202	1552271	Brm_shNS_peak_116	BrmLoss_BrgLoss
chr1	1567520	1567636	Brm_shNS_peak_117	BrmLoss_BrgLoss
chr1	1591142	1591254	Brm_shNS_peak_118	BrmLoss_BrgLoss
chr1	1623903	1624334	Brm_shNS_peak_119	BrmLoss_BrgLoss
chr1	1655616	1655694	Brm_shNS_peak_120	BrmLoss_BrgLoss
chr1	1710437	1710513	Brm_shNS_peak_125	BrmLoss_BrgLoss
chr1	1714084	1714152	Brm_shNS_peak_126	BrmLoss_BrgLoss
chr1	1840221	1840470	Brm_shNS_peak_129	BrmLoss_BrgLoss
chr1	1850482	1850707	Brm_shNS_peak_130	BrmLoss_BrgLoss
chr1	1976377	1976459	Brm_shNS_peak_131	BrmLoss_BrgLoss
chr1	2065441	2065509	Brm_shNS_peak_136	BrmLoss_BrgLoss
chr1	2125283	2125354	Brm_shNS_peak_138	BrmLoss_BrgLoss
chr1	2126341	2126568	Brm_shNS_peak_139	BrmLoss_BrgLoss
chr1	2136998	2137155	Brm_shNS_peak_140	BrmLoss_BrgLoss
chr1	2139434	2139753	Brm_shNS_peak_141	BrmLoss_BrgLoss
chr1	2158962	2159048	Brm_shNS_peak_142	BrmLoss_BrgLoss
chr1	2165442	2165515	Brm_shNS_peak_151	BrmLoss_BrgLoss
chr1	2245851	2245933	Brm_shNS_peak_152	BrmLoss_BrgLoss
chr1	2246035	2246114	Brm_shNS_peak_153	BrmLoss_BrgLoss
chr1	2246213	2246501	Brm_shNS_peak_154	BrmLoss_BrgLoss
chr1	2322906	2322974	Brm_shNS_peak_155	BrmLoss_BrgLoss
chr1	2323709	2323823	Brm_shNS_peak_156	BrmLoss_BrgLoss
chr1	2343645	2343739	Brm_shNS_peak_157	BrmLoss_BrgLoss
chr1	2343809	2344001	Brm_shNS_peak_158	BrmLoss_BrgLoss
chr1	2477880	2477998	Brm_shNS_peak_161	BrmLoss_BrgLoss
chr1	2478130	2478362	Brm_shNS_peak_162	BrmLoss_BrgLoss
chr1	2517671	2517806	Brm_shNS_peak_164	BrmLoss_BrgLoss
chr1	2518273	2518394	Brm_shNS_peak_165	BrmLoss_BrgLoss
chr1	2687455	2687657	Brm_shNS_peak_194	BrmLoss_BrgLoss
chr1	2689533	2689749	Brm_shNS_peak_195	BrmLoss_BrgLoss
chr1	2693474	2693544	Brm_shNS_peak_197	BrmLoss_BrgLoss
chr1	2987680	2987867	Brm_shNS_peak_200	BrmLoss_BrgLoss
chr1	3370831	3371009	Brm_shNS_peak_201	BrmLoss_BrgLoss
chr1	3371176	3371477	Brm_shNS_peak_202	BrmLoss_BrgLoss
chr1	3371752	3371840	Brm_shNS_peak_203	BrmLoss_BrgLoss
chr1	3372448	3372545	Brm_shNS_peak_204	BrmLoss_BrgLoss
chr1	3374015	3374294	Brm_shNS_peak_205	BrmLoss_BrgLoss
chr1	3376653	3376721	Brm_shNS_peak_206	BrmLoss_BrgLoss
chr1	3541157	3541273	Brm_shNS_peak_207	BrmLoss_BrgLoss
chr1	3568481	3568585	Brm_shNS_peak_209	BrmLoss_BrgLoss
chr1	3568649	3568796	Brm_shNS_peak_210	BrmLoss_BrgLoss
chr1	3663568	3663844	Brm_shNS_peak_211	BrmLoss_BrgLoss
chr1	3688386	3688454	Brm_shNS_peak_212	BrmLoss_BrgLoss
chr1	3688787	3688877	Brm_shNS_peak_213	BrmLoss_BrgLoss
chr1	3690559	3690749	Brm_shNS_peak_215	BrmLoss_BrgLoss
chr1	3692527	3692650	Brm_shNS_peak_216	BrmLoss_BrgLoss
chr1	3692737	3692827	Brm_shNS_peak_217	BrmLoss_BrgLoss
chr1	3816972	3817070	Brm_shNS_peak_221	BrmLoss_BrgLoss
chr1	3817472	3817900	Brm_shNS_peak_222	BrmLoss_BrgLoss
chr1	6052788	6052980	Brm_shNS_peak_223	BrmLoss_BrgLoss
chr1	6305228	6305390	Brm_shNS_peak_227	BrmLoss_BrgLoss
chr1	6320285	6320353	Brm_shNS_peak_228	BrmLoss_BrgLoss
chr1	6320480	6320580	Brm_shNS_peak_229	BrmLoss_BrgLoss
chr1	6453629	6453747	Brm_shNS_peak_230	BrmLoss_BrgLoss
chr1	6479402	6479542	Brm_shNS_peak_231	BrmLoss_BrgLoss
chr1	6479943	6480106	Brm_shNS_peak_232	BrmLoss_BrgLoss
chr1	6500802	6500979	Brm_shNS_peak_233	BrmLoss_BrgLoss
chr1	6507333	6507440	Brm_shNS_peak_234	BrmLoss_BrgLoss
chr1	6508118	6508313	Brm_shNS_peak_235	BrmLoss_BrgLoss
chr1	6508414	6508596	Brm_shNS_peak_236	BrmLoss_BrgLoss
chr1	6508684	6508789	Brm_shNS_peak_237	BrmLoss_BrgLoss
chr1	6509013	6509151	Brm_shNS_peak_238	BrmLoss_BrgLoss
chr1	6550689	6550779	Brm_shNS_peak_239	BrmLoss_BrgLoss
chr1	6614292	6614638	Brm_shNS_peak_240	BrmLoss_BrgLoss
chr1	6846082	6846150	Brm_shNS_peak_256	BrmLoss_BrgLoss
chr1	8021792	8022103	Brm_shNS_peak_260	BrmLoss_BrgLoss
chr1	9188742	9189058	Brm_shNS_peak_273	BrmLoss_BrgLoss
chr1	9712032	9712219	Brm_shNS_peak_282	BrmLoss_BrgLoss
chr1	9883378	9883455	Brm_shNS_peak_283	BrmLoss_BrgLoss
chr1	10535074	10535218	Brm_shNS_peak_287	BrmLoss_BrgLoss
chr1	10854083	10854202	Brm_shNS_peak_288	BrmLoss_BrgLoss
chr1	11119657	11119805	Brm_shNS_peak_290	BrmLoss_BrgLoss
chr1	11120382	11120496	Brm_shNS_peak_291	BrmLoss_BrgLoss
chr1	11159532	11159600	Brm_shNS_peak_292	BrmLoss_BrgLoss
chr1	11322455	11322555	Brm_shNS_peak_293	BrmLoss_BrgLoss
chr1	11714038	11714173	Brm_shNS_peak_295	BrmLoss_BrgLoss
chr1	11724301	11724420	Brm_shNS_peak_296	BrmLoss_BrgLoss
chr1	11740836	11741068	Brm_shNS_peak_297	BrmLoss_BrgLoss
chr1	11741142	11741210	Brm_shNS_peak_298	BrmLoss_BrgLoss
chr1	11751273	11751395	Brm_shNS_peak_299	BrmLoss_BrgLoss
chr1	11898561	11898642	Brm_shNS_peak_301	BrmLoss_BrgLoss
chr1	11969202	11969287	Brm_shNS_peak_302	BrmLoss_BrgLoss
chr1	11969410	11969499	Brm_shNS_peak_303	BrmLoss_BrgLoss
chr1	11994747	11994821	Brm_shNS_peak_305	BrmLoss_BrgLoss
chr1	11995020	11995106	Brm_shNS_peak_306	BrmLoss_BrgLoss
chr1	12040473	12040706	Brm_shNS_peak_307	BrmLoss_BrgLoss
chr1	15251426	15251512	Brm_shNS_peak_311	BrmLoss_BrgLoss
chr1	15479326	15479427	Brm_shNS_peak_312	BrmLoss_BrgLoss
chr1	15479705	15479799	Brm_shNS_peak_313	BrmLoss_BrgLoss
chr1	15736432	15736500	Brm_shNS_peak_316	BrmLoss_BrgLoss
chr1	15853353	15853482	Brm_shNS_peak_317	BrmLoss_BrgLoss
chr1	15929943	15930011	Brm_shNS_peak_320	BrmLoss_BrgLoss
chr1	16010237	16010364	Brm_shNS_peak_322	BrmLoss_BrgLoss
chr1	16085099	16085168	Brm_shNS_peak_323	BrmLoss_BrgLoss
chr1	16085230	16085570	Brm_shNS_peak_324	BrmLoss_BrgLoss
chr1	16085638	16085815	Brm_shNS_peak_325	BrmLoss_BrgLoss
chr1	16302395	16302543	Brm_shNS_peak_330	BrmLoss_BrgLoss
chr1	16339656	16339732	Brm_shNS_peak_331	BrmLoss_BrgLoss
chr1	16339798	16339891	Brm_shNS_peak_332	BrmLoss_BrgLoss
chr1	16502177	16502261	Brm_shNS_peak_342	BrmLoss_BrgLoss
chr1	16533535	16533636	Brm_shNS_peak_343	BrmLoss_BrgLoss
chr1	16872410	16872521	Brm_shNS_peak_350	BrmLoss_BrgLoss
chr1	16983356	16983467	Brm_shNS_peak_354	BrmLoss_BrgLoss
chr1	16983547	16983648	Brm_shNS_peak_355	BrmLoss_BrgLoss
chr1	16983718	16983928	Brm_shNS_peak_356	BrmLoss_BrgLoss
chr1	16992851	16992945	Brm_shNS_peak_358	BrmLoss_BrgLoss
chr1	17023279	17023371	Brm_shNS_peak_360	BrmLoss_BrgLoss
chr1	17075315	17075462	Brm_shNS_peak_363	BrmLoss_BrgLoss
chr1	17075543	17075693	Brm_shNS_peak_364	BrmLoss_BrgLoss
chr1	17222391	17222609	Brm_shNS_peak_368	BrmLoss_BrgLoss
chr1	17223004	17223157	Brm_shNS_peak_369	BrmLoss_BrgLoss
chr1	17231617	17231700	Brm_shNS_peak_370	BrmLoss_BrgLoss
chr1	17240758	17241033	Brm_shNS_peak_371	BrmLoss_BrgLoss
chr1	17907016	17907084	Brm_shNS_peak_373	BrmLoss_BrgLoss
chr1	19228904	19229016	Brm_shNS_peak_374	BrmLoss_BrgLoss
chr1	19275876	19275956	Brm_shNS_peak_375	BrmLoss_BrgLoss
chr1	19578026	19578464	Brm_shNS_peak_378	BrmLoss_BrgLoss
chr1	19578536	19578684	Brm_shNS_peak_379	BrmLoss_BrgLoss
chr1	19971269	19971410	Brm_shNS_peak_389	BrmLoss_BrgLoss
chr1	20879283	20879360	Brm_shNS_peak_398	BrmLoss_BrgLoss
chr1	21350826	21350894	Brm_shNS_peak_403	BrmLoss_BrgLoss
chr1	21672168	21672323	Brm_shNS_peak_404	BrmLoss_BrgLoss
chr1	21986085	21986172	Brm_shNS_peak_405	BrmLoss_BrgLoss
chr1	22109477	22109560	Brm_shNS_peak_407	BrmLoss_BrgLoss
chr1	22263266	22263380	Brm_shNS_peak_408	BrmLoss_BrgLoss
chr1	22263482	22263550	Brm_shNS_peak_409	BrmLoss_BrgLoss
chr1	22352073	22352148	Brm_shNS_peak_410	BrmLoss_BrgLoss
chr1	22379209	22379377	Brm_shNS_peak_411	BrmLoss_BrgLoss
chr1	22379576	22379711	Brm_shNS_peak_412	BrmLoss_BrgLoss
chr1	22379807	22379913	Brm_shNS_peak_413	BrmLoss_BrgLoss
chr1	23671127	23671252	Brm_shNS_peak_420	BrmLoss_BrgLoss
chr1	23810355	23810474	Brm_shNS_peak_424	BrmLoss_BrgLoss
chr1	23810541	23810672	Brm_shNS_peak_425	BrmLoss_BrgLoss
chr1	24018368	24018491	Brm_shNS_peak_435	BrmLoss_BrgLoss
chr1	24104923	24105061	Brm_shNS_peak_438	BrmLoss_BrgLoss
chr1	24117712	24117780	Brm_shNS_peak_439	BrmLoss_BrgLoss
chr1	24127512	24127607	Brm_shNS_peak_442	BrmLoss_BrgLoss
chr1	24151802	24151889	Brm_shNS_peak_443	BrmLoss_BrgLoss
chr1	24347652	24347728	Brm_shNS_peak_446	BrmLoss_BrgLoss
chr1	24969841	24969913	Brm_shNS_peak_448	BrmLoss_BrgLoss
chr1	24970002	24970171	Brm_shNS_peak_449	BrmLoss_BrgLoss
chr1	24970283	24970358	Brm_shNS_peak_450	BrmLoss_BrgLoss
chr1	25558644	25558739	Brm_shNS_peak_453	BrmLoss_BrgLoss
chr1	25664975	25665113	Brm_shNS_peak_454	BrmLoss_BrgLoss
chr1	25757502	25757721	Brm_shNS_peak_455	BrmLoss_BrgLoss
chr1	26146727	26147142	Brm_shNS_peak_457	BrmLoss_BrgLoss
chr1	26185725	26185808	Brm_shNS_peak_458	BrmLoss_BrgLoss
chr1	26232215	26232379	Brm_shNS_peak_460	BrmLoss_BrgLoss
chr1	26232476	26232723	Brm_shNS_peak_461	BrmLoss_BrgLoss
chr1	26232813	26232910	Brm_shNS_peak_462	BrmLoss_BrgLoss
chr1	26372569	26372707	Brm_shNS_peak_463	BrmLoss_BrgLoss
chr1	26496420	26496488	Brm_shNS_peak_466	BrmLoss_BrgLoss
chr1	26606563	26606707	Brm_shNS_peak_467	BrmLoss_BrgLoss
chr1	26798703	26798831	Brm_shNS_peak_468	BrmLoss_BrgLoss
chr1	27114320	27114436	Brm_shNS_peak_479	BrmLoss_BrgLoss
chr1	27216360	27216723	Brm_shNS_peak_480	BrmLoss_BrgLoss
chr1	27226750	27226884	Brm_shNS_peak_481	BrmLoss_BrgLoss
chr1	27270479	27270554	Brm_shNS_peak_485	BrmLoss_BrgLoss
chr1	27339016	27339087	Brm_shNS_peak_489	BrmLoss_BrgLoss
chr1	27561367	27561498	Brm_shNS_peak_491	BrmLoss_BrgLoss
chr1	27930497	27930565	Brm_shNS_peak_497	BrmLoss_BrgLoss
chr1	28052571	28052739	Brm_shNS_peak_498	BrmLoss_BrgLoss
chr1	28099836	28100037	Brm_shNS_peak_499	BrmLoss_BrgLoss
chr1	28559371	28559480	Brm_shNS_peak_502	BrmLoss_BrgLoss
chr1	28844843	28844924	Brm_shNS_peak_513	BrmLoss_BrgLoss
chr1	28845236	28845306	Brm_shNS_peak_514	BrmLoss_BrgLoss
chr1	28907999	28908292	Brm_shNS_peak_515	BrmLoss_BrgLoss
chr1	28918978	28919312	Brm_shNS_peak_516	BrmLoss_BrgLoss
chr1	28995782	28995907	Brm_shNS_peak_517	BrmLoss_BrgLoss
chr1	29563902	29564060	Brm_shNS_peak_524	BrmLoss_BrgLoss
chr1	29564665	29564891	Brm_shNS_peak_525	BrmLoss_BrgLoss
chr1	29564990	29565076	Brm_shNS_peak_526	BrmLoss_BrgLoss
chr1	31191906	31192014	Brm_shNS_peak_527	BrmLoss_BrgLoss
chr1	31628307	31628389	Brm_shNS_peak_528	BrmLoss_BrgLoss
chr1	32538611	32538761	Brm_shNS_peak_530	BrmLoss_BrgLoss
chr1	32816628	32816769	Brm_shNS_peak_537	BrmLoss_BrgLoss
chr1	32817218	32817457	Brm_shNS_peak_538	BrmLoss_BrgLoss
chr1	32817552	32817668	Brm_shNS_peak_539	BrmLoss_BrgLoss
chr1	33283295	33283378	Brm_shNS_peak_541	BrmLoss_BrgLoss
chr1	33283617	33283746	Brm_shNS_peak_542	BrmLoss_BrgLoss
chr1	33352146	33352214	Brm_shNS_peak_543	BrmLoss_BrgLoss
chr1	33429559	33429674	Brm_shNS_peak_544	BrmLoss_BrgLoss
chr1	33430228	33430350	Brm_shNS_peak_545	BrmLoss_BrgLoss
chr1	33502279	33502383	Brm_shNS_peak_546	BrmLoss_BrgLoss
chr1	35325246	35325371	Brm_shNS_peak_550	BrmLoss_BrgLoss
chr1	35450708	35450869	Brm_shNS_peak_552	BrmLoss_BrgLoss
chr1	36235175	36235325	Brm_shNS_peak_562	BrmLoss_BrgLoss
chr1	36235443	36235531	Brm_shNS_peak_563	BrmLoss_BrgLoss
chr1	36274279	36274392	Brm_shNS_peak_564	BrmLoss_BrgLoss
chr1	36622060	36622150	Brm_shNS_peak_569	BrmLoss_BrgLoss
chr1	36622420	36622527	Brm_shNS_peak_570	BrmLoss_BrgLoss
chr1	36690148	36690220	Brm_shNS_peak_571	BrmLoss_BrgLoss
chr1	36772005	36772123	Brm_shNS_peak_572	BrmLoss_BrgLoss
chr1	36772247	36772416	Brm_shNS_peak_573	BrmLoss_BrgLoss
chr1	36850806	36850874	Brm_shNS_peak_574	BrmLoss_BrgLoss
chr1	36851099	36851303	Brm_shNS_peak_575	BrmLoss_BrgLoss
chr1	36851375	36851451	Brm_shNS_peak_576	BrmLoss_BrgLoss
chr1	36863343	36863470	Brm_shNS_peak_577	BrmLoss_BrgLoss
chr1	38259410	38259658	Brm_shNS_peak_582	BrmLoss_BrgLoss
chr1	38273492	38273571	Brm_shNS_peak_583	BrmLoss_BrgLoss
chr1	38273781	38273877	Brm_shNS_peak_584	BrmLoss_BrgLoss
chr1	38274214	38274328	Brm_shNS_peak_585	BrmLoss_BrgLoss
chr1	38325478	38325664	Brm_shNS_peak_586	BrmLoss_BrgLoss
chr1	38471093	38471161	Brm_shNS_peak_588	BrmLoss_BrgLoss
chr1	38512699	38512972	Brm_shNS_peak_589	BrmLoss_BrgLoss
chr1	39324991	39325110	Brm_shNS_peak_590	BrmLoss_BrgLoss
chr1	40367160	40367312	Brm_shNS_peak_600	BrmLoss_BrgLoss
chr1	40505737	40505857	Brm_shNS_peak_601	BrmLoss_BrgLoss
chr1	40506470	40506585	Brm_shNS_peak_602	BrmLoss_BrgLoss
chr1	40781427	40781499	Brm_shNS_peak_604	BrmLoss_BrgLoss
chr1	40782517	40782695	Brm_shNS_peak_605	BrmLoss_BrgLoss
chr1	40974388	40974505	Brm_shNS_peak_607	BrmLoss_BrgLoss
chr1	41445444	41445534	Brm_shNS_peak_610	BrmLoss_BrgLoss
chr1	41445701	41445886	Brm_shNS_peak_611	BrmLoss_BrgLoss
chr1	41445956	41446154	Brm_shNS_peak_612	BrmLoss_BrgLoss
chr1	41826913	41826998	Brm_shNS_peak_616	BrmLoss_BrgLoss
chr1	41827534	41827677	Brm_shNS_peak_617	BrmLoss_BrgLoss
chr1	41827745	41827813	Brm_shNS_peak_618	BrmLoss_BrgLoss
chr1	43232235	43232372	Brm_shNS_peak_623	BrmLoss_BrgLoss
chr1	43232536	43232650	Brm_shNS_peak_624	BrmLoss_BrgLoss
chr1	43282829	43283030	Brm_shNS_peak_626	BrmLoss_BrgLoss
chr1	43419343	43419438	Brm_shNS_peak_628	BrmLoss_BrgLoss
chr1	43421364	43421486	Brm_shNS_peak_629	BrmLoss_BrgLoss
chr1	43824684	43824800	Brm_shNS_peak_637	BrmLoss_BrgLoss
chr1	43832758	43832831	Brm_shNS_peak_638	BrmLoss_BrgLoss
chr1	43833507	43833663	Brm_shNS_peak_639	BrmLoss_BrgLoss
chr1	43833923	43834104	Brm_shNS_peak_640	BrmLoss_BrgLoss
chr1	43855670	43855801	Brm_shNS_peak_641	BrmLoss_BrgLoss
chr1	43996577	43996645	Brm_shNS_peak_642	BrmLoss_BrgLoss
chr1	43997485	43997556	Brm_shNS_peak_643	BrmLoss_BrgLoss
chr1	44116280	44116361	Brm_shNS_peak_644	BrmLoss_BrgLoss
chr1	44440735	44440889	Brm_shNS_peak_649	BrmLoss_BrgLoss
chr1	44445326	44445520	Brm_shNS_peak_650	BrmLoss_BrgLoss
chr1	44457282	44457410	Brm_shNS_peak_651	BrmLoss_BrgLoss
chr1	44495786	44495865	Brm_shNS_peak_652	BrmLoss_BrgLoss
chr1	44495965	44496147	Brm_shNS_peak_653	BrmLoss_BrgLoss
chr1	44496352	44496530	Brm_shNS_peak_654	BrmLoss_BrgLoss
chr1	44496734	44496884	Brm_shNS_peak_655	BrmLoss_BrgLoss
chr1	44820526	44820915	Brm_shNS_peak_658	BrmLoss_BrgLoss
chr1	45097678	45097793	Brm_shNS_peak_659	BrmLoss_BrgLoss
chr1	45097893	45098018	Brm_shNS_peak_660	BrmLoss_BrgLoss
chr1	45272131	45272231	Brm_shNS_peak_669	BrmLoss_BrgLoss
chr1	45273663	45273731	Brm_shNS_peak_670	BrmLoss_BrgLoss
chr1	45274630	45274750	Brm_shNS_peak_671	BrmLoss_BrgLoss
chr1	46049733	46049876	Brm_shNS_peak_675	BrmLoss_BrgLoss
chr1	46049966	46050253	Brm_shNS_peak_676	BrmLoss_BrgLoss
chr1	46805975	46806046	Brm_shNS_peak_680	BrmLoss_BrgLoss
chr1	47082513	47082581	Brm_shNS_peak_682	BrmLoss_BrgLoss
chr1	47184430	47184573	Brm_shNS_peak_684	BrmLoss_BrgLoss
chr1	47184703	47184777	Brm_shNS_peak_685	BrmLoss_BrgLoss
chr1	47799791	47799963	Brm_shNS_peak_686	BrmLoss_BrgLoss
chr1	51425702	51425794	Brm_shNS_peak_687	BrmLoss_BrgLoss
chr1	51701987	51702128	Brm_shNS_peak_693	BrmLoss_BrgLoss
chr1	51702258	51702340	Brm_shNS_peak_694	BrmLoss_BrgLoss
chr1	51984313	51984478	Brm_shNS_peak_695	BrmLoss_BrgLoss
chr1	51984676	51984750	Brm_shNS_peak_696	BrmLoss_BrgLoss
chr1	52831541	52831620	Brm_shNS_peak_705	BrmLoss_BrgLoss
chr1	53018300	53018373	Brm_shNS_peak_706	BrmLoss_BrgLoss
chr1	53018483	53018575	Brm_shNS_peak_707	BrmLoss_BrgLoss
chr1	53018656	53018726	Brm_shNS_peak_708	BrmLoss_BrgLoss
chr1	53686071	53686233	Brm_shNS_peak_716	BrmLoss_BrgLoss
chr1	53792149	53792588	Brm_shNS_peak_717	BrmLoss_BrgLoss
chr1	53792673	53792886	Brm_shNS_peak_718	BrmLoss_BrgLoss
chr1	53793010	53793118	Brm_shNS_peak_719	BrmLoss_BrgLoss
chr1	54871141	54871281	Brm_shNS_peak_720	BrmLoss_BrgLoss
chr1	54872202	54872321	Brm_shNS_peak_721	BrmLoss_BrgLoss
chr1	54872435	54872562	Brm_shNS_peak_722	BrmLoss_BrgLoss
chr1	55181458	55181537	Brm_shNS_peak_725	BrmLoss_BrgLoss
chr1	55333077	55333211	Brm_shNS_peak_726	BrmLoss_BrgLoss
chr1	57110695	57110785	Brm_shNS_peak_735	BrmLoss_BrgLoss
chr1	57111024	57111174	Brm_shNS_peak_736	BrmLoss_BrgLoss
chr1	58715496	58715634	Brm_shNS_peak_737	BrmLoss_BrgLoss
chr1	58983953	58984022	Brm_shNS_peak_738	BrmLoss_BrgLoss
chr1	59012017	59012136	Brm_shNS_peak_739	BrmLoss_BrgLoss
chr1	59250125	59250278	Brm_shNS_peak_744	BrmLoss_BrgLoss
chr1	61516259	61516339	Brm_shNS_peak_747	BrmLoss_BrgLoss
chr1	62190655	62190803	Brm_shNS_peak_751	BrmLoss_BrgLoss
chr1	63833501	63833582	Brm_shNS_peak_760	BrmLoss_BrgLoss
chr1	64240020	64240123	Brm_shNS_peak_765	BrmLoss_BrgLoss
chr1	65886413	65886570	Brm_shNS_peak_775	BrmLoss_BrgLoss
chr1	65886690	65886759	Brm_shNS_peak_776	BrmLoss_BrgLoss
chr1	75198847	75198961	Brm_shNS_peak_786	BrmLoss_BrgLoss
chr1	78444430	78444506	Brm_shNS_peak_792	BrmLoss_BrgLoss
chr1	78445544	78445682	Brm_shNS_peak_793	BrmLoss_BrgLoss
chr1	82268461	82268626	Brm_shNS_peak_794	BrmLoss_BrgLoss
chr1	84543518	84543658	Brm_shNS_peak_795	BrmLoss_BrgLoss
chr1	85155937	85156182	Brm_shNS_peak_797	BrmLoss_BrgLoss
chr1	86046392	86046698	Brm_shNS_peak_804	BrmLoss_BrgLoss
chr1	87380410	87380527	Brm_shNS_peak_806	BrmLoss_BrgLoss
chr1	87797497	87797619	Brm_shNS_peak_808	BrmLoss_BrgLoss
chr1	89990071	89990212	Brm_shNS_peak_811	BrmLoss_BrgLoss
chr1	89990430	89990560	Brm_shNS_peak_812	BrmLoss_BrgLoss
chr1	89990618	89990748	Brm_shNS_peak_813	BrmLoss_BrgLoss
chr1	90098648	90098785	Brm_shNS_peak_814	BrmLoss_BrgLoss
chr1	91316836	91316916	Brm_shNS_peak_818	BrmLoss_BrgLoss
chr1	91316988	91317190	Brm_shNS_peak_819	BrmLoss_BrgLoss
chr1	91486682	91486783	Brm_shNS_peak_820	BrmLoss_BrgLoss
chr1	91487176	91487780	Brm_shNS_peak_821	BrmLoss_BrgLoss
chr1	91870196	91870338	Brm_shNS_peak_823	BrmLoss_BrgLoss
chr1	91966921	91967031	Brm_shNS_peak_824	BrmLoss_BrgLoss
chr1	93645540	93645647	Brm_shNS_peak_836	BrmLoss_BrgLoss
chr1	93645706	93645818	Brm_shNS_peak_837	BrmLoss_BrgLoss
chr1	97187001	97187069	Brm_shNS_peak_864	BrmLoss_BrgLoss
chr1	97187365	97187437	Brm_shNS_peak_865	BrmLoss_BrgLoss
chr1	99127131	99127199	Brm_shNS_peak_866	BrmLoss_BrgLoss
chr1	99127324	99127537	Brm_shNS_peak_867	BrmLoss_BrgLoss
chr1	100315435	100315618	Brm_shNS_peak_868	BrmLoss_BrgLoss
chr1	100315676	100315882	Brm_shNS_peak_869	BrmLoss_BrgLoss
chr1	100818203	100818399	Brm_shNS_peak_872	BrmLoss_BrgLoss
chr1	100818579	100818682	Brm_shNS_peak_873	BrmLoss_BrgLoss
chr1	109235067	109235135	Brm_shNS_peak_875	BrmLoss_BrgLoss
chr1	109235226	109235359	Brm_shNS_peak_876	BrmLoss_BrgLoss
chr1	109289562	109289660	Brm_shNS_peak_877	BrmLoss_BrgLoss
chr1	109584545	109584696	Brm_shNS_peak_879	BrmLoss_BrgLoss
chr1	109792494	109792568	Brm_shNS_peak_881	BrmLoss_BrgLoss
chr1	109968720	109968868	Brm_shNS_peak_882	BrmLoss_BrgLoss
chr1	110009141	110009271	Brm_shNS_peak_883	BrmLoss_BrgLoss
chr1	110009430	110009540	Brm_shNS_peak_884	BrmLoss_BrgLoss
chr1	110026831	110026918	Brm_shNS_peak_885	BrmLoss_BrgLoss
chr1	110162468	110162598	Brm_shNS_peak_886	BrmLoss_BrgLoss
chr1	110162861	110162940	Brm_shNS_peak_887	BrmLoss_BrgLoss
chr1	110453390	110453526	Brm_shNS_peak_888	BrmLoss_BrgLoss
chr1	110454068	110454203	Brm_shNS_peak_889	BrmLoss_BrgLoss
chr1	110577299	110577616	Brm_shNS_peak_892	BrmLoss_BrgLoss
chr1	110753137	110753219	Brm_shNS_peak_893	BrmLoss_BrgLoss
chr1	110949888	110950201	Brm_shNS_peak_898	BrmLoss_BrgLoss
chr1	111506356	111506514	Brm_shNS_peak_899	BrmLoss_BrgLoss
chr1	112162512	112162617	Brm_shNS_peak_901	BrmLoss_BrgLoss
chr1	112162692	112162811	Brm_shNS_peak_902	BrmLoss_BrgLoss
chr1	112298379	112298459	Brm_shNS_peak_906	BrmLoss_BrgLoss
chr1	112298585	112298683	Brm_shNS_peak_907	BrmLoss_BrgLoss
chr1	113051319	113051433	Brm_shNS_peak_908	BrmLoss_BrgLoss
chr1	113161574	113161735	Brm_shNS_peak_909	BrmLoss_BrgLoss
chr1	113183228	113183334	Brm_shNS_peak_910	BrmLoss_BrgLoss
chr1	113249333	113249528	Brm_shNS_peak_913	BrmLoss_BrgLoss
chr1	113249605	113249731	Brm_shNS_peak_914	BrmLoss_BrgLoss
chr1	115300472	115300552	Brm_shNS_peak_925	BrmLoss_BrgLoss
chr1	118148945	118149124	Brm_shNS_peak_933	BrmLoss_BrgLoss
chr1	118472088	118472173	Brm_shNS_peak_934	BrmLoss_BrgLoss
chr1	119683109	119683266	Brm_shNS_peak_935	BrmLoss_BrgLoss
chr1	120190468	120190536	Brm_shNS_peak_938	BrmLoss_BrgLoss
chr1	120190725	120190825	Brm_shNS_peak_939	BrmLoss_BrgLoss
chr1	120254994	120255238	Brm_shNS_peak_940	BrmLoss_BrgLoss
chr1	120839226	120839325	Brm_shNS_peak_952	BrmLoss_BrgLoss
chr1	121137793	121137881	Brm_shNS_peak_953	BrmLoss_BrgLoss
chr1	121138003	121138596	Brm_shNS_peak_954	BrmLoss_BrgLoss
chr1	121138720	121138874	Brm_shNS_peak_955	BrmLoss_BrgLoss
chr1	142890796	142890913	Brm_shNS_peak_958	BrmLoss_BrgLoss
chr1	143467248	143467331	Brm_shNS_peak_959	BrmLoss_BrgLoss
chr1	143467411	143467545	Brm_shNS_peak_960	BrmLoss_BrgLoss
chr1	143468051	143468309	Brm_shNS_peak_961	BrmLoss_BrgLoss
chr1	144519968	144520242	Brm_shNS_peak_972	BrmLoss_BrgLoss
chr1	144520404	144520549	Brm_shNS_peak_973	BrmLoss_BrgLoss
chr1	144931903	144932027	Brm_shNS_peak_976	BrmLoss_BrgLoss
chr1	144932246	144932408	Brm_shNS_peak_977	BrmLoss_BrgLoss
chr1	145611199	145611309	Brm_shNS_peak_983	BrmLoss_BrgLoss
chr1	145826709	145826946	Brm_shNS_peak_984	BrmLoss_BrgLoss
chr1	145969328	145969514	Brm_shNS_peak_985	BrmLoss_BrgLoss
chr1	146374264	146374400	Brm_shNS_peak_986	BrmLoss_BrgLoss
chr1	147400988	147401056	Brm_shNS_peak_991	BrmLoss_BrgLoss
chr1	147511086	147511251	Brm_shNS_peak_992	BrmLoss_BrgLoss
chr1	148000660	148000769	Brm_shNS_peak_994	BrmLoss_BrgLoss
chr1	148556247	148556391	Brm_shNS_peak_997	BrmLoss_BrgLoss
chr1	148760735	148760835	Brm_shNS_peak_998	BrmLoss_BrgLoss
chr1	148760924	148761057	Brm_shNS_peak_999	BrmLoss_BrgLoss
chr1	148761192	148761270	Brm_shNS_peak_1000	BrmLoss_BrgLoss
chr1	148854139	148854277	Brm_shNS_peak_1001	BrmLoss_BrgLoss
chr1	148854358	148854605	Brm_shNS_peak_1002	BrmLoss_BrgLoss
chr1	148854663	148855013	Brm_shNS_peak_1003	BrmLoss_BrgLoss
chr1	148855072	148855393	Brm_shNS_peak_1004	BrmLoss_BrgLoss
chr1	149223441	149223529	Brm_shNS_peak_1007	BrmLoss_BrgLoss
chr1	149379524	149379687	Brm_shNS_peak_1008	BrmLoss_BrgLoss
chr1	149576068	149576136	Brm_shNS_peak_1009	BrmLoss_BrgLoss
chr1	149784941	149785034	Brm_shNS_peak_1011	BrmLoss_BrgLoss
chr1	149804331	149804480	Brm_shNS_peak_1013	BrmLoss_BrgLoss
chr1	149813357	149814294	Brm_shNS_peak_1015	BrmLoss_BrgLoss
chr1	149814575	149814894	Brm_shNS_peak_1016	BrmLoss_BrgLoss
chr1	149814964	149815050	Brm_shNS_peak_1017	BrmLoss_BrgLoss
chr1	149822017	149822199	Brm_shNS_peak_1018	BrmLoss_BrgLoss
chr1	149822614	149822994	Brm_shNS_peak_1019	BrmLoss_BrgLoss
chr1	149823093	149823680	Brm_shNS_peak_1020	BrmLoss_BrgLoss
chr1	149824143	149825007	Brm_shNS_peak_1021	BrmLoss_BrgLoss
chr1	149825085	149825301	Brm_shNS_peak_1022	BrmLoss_BrgLoss
chr1	149832334	149832528	Brm_shNS_peak_1023	BrmLoss_BrgLoss
chr1	149833207	149833296	Brm_shNS_peak_1024	BrmLoss_BrgLoss
chr1	149857649	149857930	Brm_shNS_peak_1025	BrmLoss_BrgLoss
chr1	149858514	149859461	Brm_shNS_peak_1026	BrmLoss_BrgLoss
chr1	150241197	150241423	Brm_shNS_peak_1032	BrmLoss_BrgLoss
chr1	151227161	151227247	Brm_shNS_peak_1046	BrmLoss_BrgLoss
chr1	151299874	151300023	Brm_shNS_peak_1048	BrmLoss_BrgLoss
chr1	151584552	151584854	Brm_shNS_peak_1050	BrmLoss_BrgLoss
chr1	151584921	151585040	Brm_shNS_peak_1051	BrmLoss_BrgLoss
chr1	153580885	153581067	Brm_shNS_peak_1054	BrmLoss_BrgLoss
chr1	153606591	153606941	Brm_shNS_peak_1055	BrmLoss_BrgLoss
chr1	153651566	153651637	Brm_shNS_peak_1056	BrmLoss_BrgLoss
chr1	153651730	153651851	Brm_shNS_peak_1057	BrmLoss_BrgLoss
chr1	153651977	153652107	Brm_shNS_peak_1058	BrmLoss_BrgLoss
chr1	153748253	153748377	Brm_shNS_peak_1059	BrmLoss_BrgLoss
chr1	153748476	153748626	Brm_shNS_peak_1060	BrmLoss_BrgLoss
chr1	153895027	153895296	Brm_shNS_peak_1061	BrmLoss_BrgLoss
chr1	153930545	153930614	Brm_shNS_peak_1065	BrmLoss_BrgLoss
chr1	153930938	153931044	Brm_shNS_peak_1066	BrmLoss_BrgLoss
chr1	154192870	154192992	Brm_shNS_peak_1068	BrmLoss_BrgLoss
chr1	154193654	154194179	Brm_shNS_peak_1069	BrmLoss_BrgLoss
chr1	154377892	154378171	Brm_shNS_peak_1070	BrmLoss_BrgLoss
chr1	154378239	154378332	Brm_shNS_peak_1071	BrmLoss_BrgLoss
chr1	154531615	154531683	Brm_shNS_peak_1072	BrmLoss_BrgLoss
chr1	154599766	154599941	Brm_shNS_peak_1073	BrmLoss_BrgLoss
chr1	154600118	154600405	Brm_shNS_peak_1074	BrmLoss_BrgLoss
chr1	154975224	154975292	Brm_shNS_peak_1082	BrmLoss_BrgLoss
chr1	154975377	154975450	Brm_shNS_peak_1083	BrmLoss_BrgLoss
chr1	154976015	154976103	Brm_shNS_peak_1084	BrmLoss_BrgLoss
chr1	154976280	154976362	Brm_shNS_peak_1085	BrmLoss_BrgLoss
chr1	154976427	154976587	Brm_shNS_peak_1086	BrmLoss_BrgLoss
chr1	154989728	154989823	Brm_shNS_peak_1087	BrmLoss_BrgLoss
chr1	155023528	155023677	Brm_shNS_peak_1088	BrmLoss_BrgLoss
chr1	155036542	155036629	Brm_shNS_peak_1089	BrmLoss_BrgLoss
chr1	155112875	155112952	Brm_shNS_peak_1103	BrmLoss_BrgLoss
chr1	155161238	155161585	Brm_shNS_peak_1104	BrmLoss_BrgLoss
chr1	155224626	155224697	Brm_shNS_peak_1106	BrmLoss_BrgLoss
chr1	155243182	155243282	Brm_shNS_peak_1107	BrmLoss_BrgLoss
chr1	155247267	155247379	Brm_shNS_peak_1108	BrmLoss_BrgLoss
chr1	155247468	155247560	Brm_shNS_peak_1109	BrmLoss_BrgLoss
chr1	155277949	155278017	Brm_shNS_peak_1110	BrmLoss_BrgLoss
chr1	155294374	155294449	Brm_shNS_peak_1111	BrmLoss_BrgLoss
chr1	155532436	155532574	Brm_shNS_peak_1112	BrmLoss_BrgLoss
chr1	155532764	155532900	Brm_shNS_peak_1113	BrmLoss_BrgLoss
chr1	155533076	155533230	Brm_shNS_peak_1114	BrmLoss_BrgLoss
chr1	155580077	155580282	Brm_shNS_peak_1115	BrmLoss_BrgLoss
chr1	155658027	155658251	Brm_shNS_peak_1116	BrmLoss_BrgLoss
chr1	155670286	155670429	Brm_shNS_peak_1117	BrmLoss_BrgLoss
chr1	155670834	155670938	Brm_shNS_peak_1118	BrmLoss_BrgLoss
chr1	155715667	155715764	Brm_shNS_peak_1119	BrmLoss_BrgLoss
chr1	155903931	155903999	Brm_shNS_peak_1120	BrmLoss_BrgLoss
chr1	155904095	155904163	Brm_shNS_peak_1121	BrmLoss_BrgLoss
chr1	155947886	155947974	Brm_shNS_peak_1122	BrmLoss_BrgLoss
chr1	156023774	156023894	Brm_shNS_peak_1123	BrmLoss_BrgLoss
chr1	156052846	156052943	Brm_shNS_peak_1124	BrmLoss_BrgLoss
chr1	156084555	156084661	Brm_shNS_peak_1125	BrmLoss_BrgLoss
chr1	156084829	156085026	Brm_shNS_peak_1126	BrmLoss_BrgLoss
chr1	156085101	156085235	Brm_shNS_peak_1127	BrmLoss_BrgLoss
chr1	156085594	156085668	Brm_shNS_peak_1128	BrmLoss_BrgLoss
chr1	156215648	156215743	Brm_shNS_peak_1130	BrmLoss_BrgLoss
chr1	156252449	156252620	Brm_shNS_peak_1131	BrmLoss_BrgLoss
chr1	156307113	156307187	Brm_shNS_peak_1132	BrmLoss_BrgLoss
chr1	156307850	156307927	Brm_shNS_peak_1133	BrmLoss_BrgLoss
chr1	156358034	156358122	Brm_shNS_peak_1134	BrmLoss_BrgLoss
chr1	156470452	156470546	Brm_shNS_peak_1135	BrmLoss_BrgLoss
chr1	156470725	156470972	Brm_shNS_peak_1136	BrmLoss_BrgLoss
chr1	156471042	156471190	Brm_shNS_peak_1137	BrmLoss_BrgLoss
chr1	156698306	156698505	Brm_shNS_peak_1138	BrmLoss_BrgLoss
chr1	156721970	156722078	Brm_shNS_peak_1139	BrmLoss_BrgLoss
chr1	157015374	157015625	Brm_shNS_peak_1141	BrmLoss_BrgLoss
chr1	157015696	157015858	Brm_shNS_peak_1142	BrmLoss_BrgLoss
chr1	157015973	157016235	Brm_shNS_peak_1143	BrmLoss_BrgLoss
chr1	160068244	160068341	Brm_shNS_peak_1146	BrmLoss_BrgLoss
chr1	160313318	160313387	Brm_shNS_peak_1149	BrmLoss_BrgLoss
chr1	161068244	161068380	Brm_shNS_peak_1150	BrmLoss_BrgLoss
chr1	161124146	161124238	Brm_shNS_peak_1152	BrmLoss_BrgLoss
chr1	161129537	161129605	Brm_shNS_peak_1153	BrmLoss_BrgLoss
chr1	161191844	161191926	Brm_shNS_peak_1154	BrmLoss_BrgLoss
chr1	161192892	161193022	Brm_shNS_peak_1155	BrmLoss_BrgLoss
chr1	161697122	161697231	Brm_shNS_peak_1201	BrmLoss_BrgLoss
chr1	161719629	161719740	Brm_shNS_peak_1202	BrmLoss_BrgLoss
chr1	162039230	162039347	Brm_shNS_peak_1203	BrmLoss_BrgLoss
chr1	162039489	162039592	Brm_shNS_peak_1204	BrmLoss_BrgLoss
chr1	162039654	162039722	Brm_shNS_peak_1205	BrmLoss_BrgLoss
chr1	162039807	162039915	Brm_shNS_peak_1206	BrmLoss_BrgLoss
chr1	162435995	162436104	Brm_shNS_peak_1207	BrmLoss_BrgLoss
chr1	162760597	162760666	Brm_shNS_peak_1210	BrmLoss_BrgLoss
chr1	166808518	166808586	Brm_shNS_peak_1214	BrmLoss_BrgLoss
chr1	167189422	167189604	Brm_shNS_peak_1216	BrmLoss_BrgLoss
chr1	167905950	167906264	Brm_shNS_peak_1221	BrmLoss_BrgLoss
chr1	173446550	173446618	Brm_shNS_peak_1233	BrmLoss_BrgLoss
chr1	173446723	173446981	Brm_shNS_peak_1234	BrmLoss_BrgLoss
chr1	174128983	174129087	Brm_shNS_peak_1240	BrmLoss_BrgLoss
chr1	176175797	176175980	Brm_shNS_peak_1244	BrmLoss_BrgLoss
chr1	178006943	178007031	Brm_shNS_peak_1245	BrmLoss_BrgLoss
chr1	178063292	178063602	Brm_shNS_peak_1246	BrmLoss_BrgLoss
chr1	179051225	179051576	Brm_shNS_peak_1250	BrmLoss_BrgLoss
chr1	179198418	179198595	Brm_shNS_peak_1251	BrmLoss_BrgLoss
chr1	179198657	179198802	Brm_shNS_peak_1252	BrmLoss_BrgLoss
chr1	179851831	179851914	Brm_shNS_peak_1253	BrmLoss_BrgLoss
chr1	180198449	180198546	Brm_shNS_peak_1256	BrmLoss_BrgLoss
chr1	180200196	180200285	Brm_shNS_peak_1257	BrmLoss_BrgLoss
chr1	180923150	180923241	Brm_shNS_peak_1260	BrmLoss_BrgLoss
chr1	182808540	182808651	Brm_shNS_peak_1268	BrmLoss_BrgLoss
chr1	183440388	183440518	Brm_shNS_peak_1271	BrmLoss_BrgLoss
chr1	185125663	185125792	Brm_shNS_peak_1279	BrmLoss_BrgLoss
chr1	185285734	185285999	Brm_shNS_peak_1280	BrmLoss_BrgLoss
chr1	185286391	185286463	Brm_shNS_peak_1281	BrmLoss_BrgLoss
chr1	197170283	197170362	Brm_shNS_peak_1282	BrmLoss_BrgLoss
chr1	198126246	198126349	Brm_shNS_peak_1286	BrmLoss_BrgLoss
chr1	200008504	200008708	Brm_shNS_peak_1287	BrmLoss_BrgLoss
chr1	200378990	200379101	Brm_shNS_peak_1288	BrmLoss_BrgLoss
chr1	201437580	201437683	Brm_shNS_peak_1295	BrmLoss_BrgLoss
chr1	201437797	201438258	Brm_shNS_peak_1296	BrmLoss_BrgLoss
chr1	202317869	202318142	Brm_shNS_peak_1300	BrmLoss_BrgLoss
chr1	202780094	202780241	Brm_shNS_peak_1304	BrmLoss_BrgLoss
chr1	202780302	202780423	Brm_shNS_peak_1305	BrmLoss_BrgLoss
chr1	202780514	202780623	Brm_shNS_peak_1306	BrmLoss_BrgLoss
chr1	202830558	202830637	Brm_shNS_peak_1307	BrmLoss_BrgLoss
chr1	202857807	202858052	Brm_shNS_peak_1308	BrmLoss_BrgLoss
chr1	202976794	202976974	Brm_shNS_peak_1310	BrmLoss_BrgLoss
chr1	203274871	203275026	Brm_shNS_peak_1311	BrmLoss_BrgLoss
chr1	203296954	203297041	Brm_shNS_peak_1312	BrmLoss_BrgLoss
chr1	203830849	203830922	Brm_shNS_peak_1313	BrmLoss_BrgLoss
chr1	204380368	204380525	Brm_shNS_peak_1318	BrmLoss_BrgLoss
chr1	204485613	204485883	Brm_shNS_peak_1321	BrmLoss_BrgLoss
chr1	205418989	205419156	Brm_shNS_peak_1324	BrmLoss_BrgLoss
chr1	205718778	205719090	Brm_shNS_peak_1326	BrmLoss_BrgLoss
chr1	205719226	205719302	Brm_shNS_peak_1327	BrmLoss_BrgLoss
chr1	206681323	206681431	Brm_shNS_peak_1334	BrmLoss_BrgLoss
chr1	206859433	206859561	Brm_shNS_peak_1336	BrmLoss_BrgLoss
chr1	207495043	207495167	Brm_shNS_peak_1337	BrmLoss_BrgLoss
chr1	208416659	208416952	Brm_shNS_peak_1338	BrmLoss_BrgLoss
chr1	208417179	208417251	Brm_shNS_peak_1339	BrmLoss_BrgLoss
chr1	211751462	211751764	Brm_shNS_peak_1343	BrmLoss_BrgLoss
chr1	211751956	211752387	Brm_shNS_peak_1344	BrmLoss_BrgLoss
chr1	212731929	212732068	Brm_shNS_peak_1353	BrmLoss_BrgLoss
chr1	212782105	212782289	Brm_shNS_peak_1354	BrmLoss_BrgLoss
chr1	212964937	212965026	Brm_shNS_peak_1355	BrmLoss_BrgLoss
chr1	212965158	212965228	Brm_shNS_peak_1356	BrmLoss_BrgLoss
chr1	213031806	213031963	Brm_shNS_peak_1357	BrmLoss_BrgLoss
chr1	213032026	213032129	Brm_shNS_peak_1358	BrmLoss_BrgLoss
chr1	213188708	213188776	Brm_shNS_peak_1359	BrmLoss_BrgLoss
chr1	221916377	221916508	Brm_shNS_peak_1369	BrmLoss_BrgLoss
chr1	222791717	222791813	Brm_shNS_peak_1370	BrmLoss_BrgLoss
chr1	224370987	224371089	Brm_shNS_peak_1375	BrmLoss_BrgLoss
chr1	224371151	224371295	Brm_shNS_peak_1376	BrmLoss_BrgLoss
chr1	224544819	224545021	Brm_shNS_peak_1377	BrmLoss_BrgLoss
chr1	224621437	224621565	Brm_shNS_peak_1378	BrmLoss_BrgLoss
chr1	226069954	226070036	Brm_shNS_peak_1389	BrmLoss_BrgLoss
chr1	226070645	226070745	Brm_shNS_peak_1390	BrmLoss_BrgLoss
chr1	226111685	226111796	Brm_shNS_peak_1391	BrmLoss_BrgLoss
chr1	226298419	226298498	Brm_shNS_peak_1396	BrmLoss_BrgLoss
chr1	226411046	226411280	Brm_shNS_peak_1400	BrmLoss_BrgLoss
chr1	226496528	226496620	Brm_shNS_peak_1401	BrmLoss_BrgLoss
chr1	226595313	226595405	Brm_shNS_peak_1402	BrmLoss_BrgLoss
chr1	226595493	226595779	Brm_shNS_peak_1403	BrmLoss_BrgLoss
chr1	227058540	227058716	Brm_shNS_peak_1404	BrmLoss_BrgLoss
chr1	227128082	227128171	Brm_shNS_peak_1405	BrmLoss_BrgLoss
chr1	227128247	227128431	Brm_shNS_peak_1406	BrmLoss_BrgLoss
chr1	227729886	227730006	Brm_shNS_peak_1408	BrmLoss_BrgLoss
chr1	227915942	227916051	Brm_shNS_peak_1409	BrmLoss_BrgLoss
chr1	228270082	228270169	Brm_shNS_peak_1412	BrmLoss_BrgLoss
chr1	228337379	228337524	Brm_shNS_peak_1419	BrmLoss_BrgLoss
chr1	228593888	228594007	Brm_shNS_peak_1421	BrmLoss_BrgLoss
chr1	228674554	228674627	Brm_shNS_peak_1422	BrmLoss_BrgLoss
chr1	230778264	230778471	Brm_shNS_peak_1509	BrmLoss_BrgLoss
chr1	231298116	231298214	Brm_shNS_peak_1514	BrmLoss_BrgLoss
chr1	231473261	231473389	Brm_shNS_peak_1515	BrmLoss_BrgLoss
chr1	231762612	231762773	Brm_shNS_peak_1519	BrmLoss_BrgLoss
chr1	231762957	231763080	Brm_shNS_peak_1520	BrmLoss_BrgLoss
chr1	234614655	234614843	Brm_shNS_peak_1521	BrmLoss_BrgLoss
chr1	234952248	234952382	Brm_shNS_peak_1529	BrmLoss_BrgLoss
chr1	235668579	235668685	Brm_shNS_peak_1537	BrmLoss_BrgLoss
chr1	236686835	236686968	Brm_shNS_peak_1545	BrmLoss_BrgLoss
chr1	236687496	236687564	Brm_shNS_peak_1546	BrmLoss_BrgLoss
chr1	236687651	236687761	Brm_shNS_peak_1547	BrmLoss_BrgLoss
chr1	241682690	241682906	Brm_shNS_peak_1551	BrmLoss_BrgLoss
chr1	245317455	245317532	Brm_shNS_peak_1563	BrmLoss_BrgLoss
chr1	245320229	245320316	Brm_shNS_peak_1564	BrmLoss_BrgLoss
chr1	246729358	246729437	Brm_shNS_peak_1565	BrmLoss_BrgLoss
chr1	247170857	247170955	Brm_shNS_peak_1568	BrmLoss_BrgLoss
chr1	247267305	247267601	Brm_shNS_peak_1569	BrmLoss_BrgLoss
chr1	247289761	247289851	Brm_shNS_peak_1573	BrmLoss_BrgLoss
chr1	247289938	247290139	Brm_shNS_peak_1574	BrmLoss_BrgLoss
chr1	247334880	247335085	Brm_shNS_peak_1575	BrmLoss_BrgLoss
chr1	247335186	247335263	Brm_shNS_peak_1576	BrmLoss_BrgLoss
chr1	249120497	249120588	Brm_shNS_peak_1579	BrmLoss_BrgLoss
chr1	249132571	249132892	Brm_shNS_peak_1580	BrmLoss_BrgLoss
chr1	249200410	249200493	Brm_shNS_peak_1581	BrmLoss_BrgLoss
chr10	734704	734811	Brm_shNS_peak_1587	BrmLoss_BrgLoss
chr10	734919	735246	Brm_shNS_peak_1588	BrmLoss_BrgLoss
chr10	1034447	1034766	Brm_shNS_peak_1591	BrmLoss_BrgLoss
chr10	1034835	1034905	Brm_shNS_peak_1592	BrmLoss_BrgLoss
chr10	1094710	1094779	Brm_shNS_peak_1593	BrmLoss_BrgLoss
chr10	1095694	1095762	Brm_shNS_peak_1594	BrmLoss_BrgLoss
chr10	1281557	1281684	Brm_shNS_peak_1596	BrmLoss_BrgLoss
chr10	1282092	1282170	Brm_shNS_peak_1597	BrmLoss_BrgLoss
chr10	5488665	5488760	Brm_shNS_peak_1603	BrmLoss_BrgLoss
chr10	5590795	5590940	Brm_shNS_peak_1604	BrmLoss_BrgLoss
chr10	5708010	5708278	Brm_shNS_peak_1605	BrmLoss_BrgLoss
chr10	5708442	5708510	Brm_shNS_peak_1606	BrmLoss_BrgLoss
chr10	5726814	5727012	Brm_shNS_peak_1608	BrmLoss_BrgLoss
chr10	5727087	5727249	Brm_shNS_peak_1609	BrmLoss_BrgLoss
chr10	6019646	6019916	Brm_shNS_peak_1616	BrmLoss_BrgLoss
chr10	6019979	6020049	Brm_shNS_peak_1617	BrmLoss_BrgLoss
chr10	6244860	6244961	Brm_shNS_peak_1621	BrmLoss_BrgLoss
chr10	7742104	7742174	Brm_shNS_peak_1622	BrmLoss_BrgLoss
chr10	7830405	7830480	Brm_shNS_peak_1623	BrmLoss_BrgLoss
chr10	11917392	11917472	Brm_shNS_peak_1628	BrmLoss_BrgLoss
chr10	12391246	12391329	Brm_shNS_peak_1629	BrmLoss_BrgLoss
chr10	12793046	12793127	Brm_shNS_peak_1630	BrmLoss_BrgLoss
chr10	13142114	13142233	Brm_shNS_peak_1631	BrmLoss_BrgLoss
chr10	13142304	13142377	Brm_shNS_peak_1632	BrmLoss_BrgLoss
chr10	13142544	13142612	Brm_shNS_peak_1633	BrmLoss_BrgLoss
chr10	13390436	13390552	Brm_shNS_peak_1637	BrmLoss_BrgLoss
chr10	14880338	14880439	Brm_shNS_peak_1638	BrmLoss_BrgLoss
chr10	14880541	14880668	Brm_shNS_peak_1639	BrmLoss_BrgLoss
chr10	14920331	14920578	Brm_shNS_peak_1640	BrmLoss_BrgLoss
chr10	21463058	21463189	Brm_shNS_peak_1653	BrmLoss_BrgLoss
chr10	21806373	21806480	Brm_shNS_peak_1660	BrmLoss_BrgLoss
chr10	23003669	23003762	Brm_shNS_peak_1675	BrmLoss_BrgLoss
chr10	27793465	27793602	Brm_shNS_peak_1685	BrmLoss_BrgLoss
chr10	28821416	28821672	Brm_shNS_peak_1687	BrmLoss_BrgLoss
chr10	28821742	28821857	Brm_shNS_peak_1688	BrmLoss_BrgLoss
chr10	29698642	29698791	Brm_shNS_peak_1695	BrmLoss_BrgLoss
chr10	29698885	29699010	Brm_shNS_peak_1696	BrmLoss_BrgLoss
chr10	30894160	30894228	Brm_shNS_peak_1701	BrmLoss_BrgLoss
chr10	31609141	31609309	Brm_shNS_peak_1704	BrmLoss_BrgLoss
chr10	35930638	35930770	Brm_shNS_peak_1732	BrmLoss_BrgLoss
chr10	38146742	38146967	Brm_shNS_peak_1733	BrmLoss_BrgLoss
chr10	38265152	38265327	Brm_shNS_peak_1734	BrmLoss_BrgLoss
chr10	38383553	38383621	Brm_shNS_peak_1735	BrmLoss_BrgLoss
chr10	38645338	38645434	Brm_shNS_peak_1736	BrmLoss_BrgLoss
chr10	38691583	38691723	Brm_shNS_peak_1737	BrmLoss_BrgLoss
chr10	42672427	42672512	Brm_shNS_peak_1738	BrmLoss_BrgLoss
chr10	42673210	42673398	Brm_shNS_peak_1739	BrmLoss_BrgLoss
chr10	42738666	42738765	Brm_shNS_peak_1740	BrmLoss_BrgLoss
chr10	42738899	42739040	Brm_shNS_peak_1741	BrmLoss_BrgLoss
chr10	43133774	43133944	Brm_shNS_peak_1742	BrmLoss_BrgLoss
chr10	43261799	43261870	Brm_shNS_peak_1743	BrmLoss_BrgLoss
chr10	43633470	43633601	Brm_shNS_peak_1745	BrmLoss_BrgLoss
chr10	43903344	43903634	Brm_shNS_peak_1751	BrmLoss_BrgLoss
chr10	43903712	43904057	Brm_shNS_peak_1752	BrmLoss_BrgLoss
chr10	43904145	43904279	Brm_shNS_peak_1753	BrmLoss_BrgLoss
chr10	44143830	44143926	Brm_shNS_peak_1758	BrmLoss_BrgLoss
chr10	44143990	44144239	Brm_shNS_peak_1759	BrmLoss_BrgLoss
chr10	45470649	45470829	Brm_shNS_peak_1762	BrmLoss_BrgLoss
chr10	45472835	45473162	Brm_shNS_peak_1763	BrmLoss_BrgLoss
chr10	45473976	45474048	Brm_shNS_peak_1764	BrmLoss_BrgLoss
chr10	46222891	46222988	Brm_shNS_peak_1767	BrmLoss_BrgLoss
chr10	46970360	46970636	Brm_shNS_peak_1769	BrmLoss_BrgLoss
chr10	46970781	46970889	Brm_shNS_peak_1770	BrmLoss_BrgLoss
chr10	47654199	47654270	Brm_shNS_peak_1772	BrmLoss_BrgLoss
chr10	51573289	51573360	Brm_shNS_peak_1779	BrmLoss_BrgLoss
chr10	51623490	51623578	Brm_shNS_peak_1780	BrmLoss_BrgLoss
chr10	51623690	51623858	Brm_shNS_peak_1781	BrmLoss_BrgLoss
chr10	51827752	51827828	Brm_shNS_peak_1782	BrmLoss_BrgLoss
chr10	52499543	52499620	Brm_shNS_peak_1786	BrmLoss_BrgLoss
chr10	60028987	60029128	Brm_shNS_peak_1789	BrmLoss_BrgLoss
chr10	60144773	60144931	Brm_shNS_peak_1790	BrmLoss_BrgLoss
chr10	62538308	62538455	Brm_shNS_peak_1796	BrmLoss_BrgLoss
chr10	62761457	62761525	Brm_shNS_peak_1797	BrmLoss_BrgLoss
chr10	63662894	63663177	Brm_shNS_peak_1798	BrmLoss_BrgLoss
chr10	64028133	64028213	Brm_shNS_peak_1799	BrmLoss_BrgLoss
chr10	64028336	64028482	Brm_shNS_peak_1800	BrmLoss_BrgLoss
chr10	64893168	64893523	Brm_shNS_peak_1804	BrmLoss_BrgLoss
chr10	69524125	69524324	Brm_shNS_peak_1809	BrmLoss_BrgLoss
chr10	69834725	69834799	Brm_shNS_peak_1810	BrmLoss_BrgLoss
chr10	70286921	70287000	Brm_shNS_peak_1816	BrmLoss_BrgLoss
chr10	71992790	71993109	Brm_shNS_peak_1833	BrmLoss_BrgLoss
chr10	72647773	72647841	Brm_shNS_peak_1835	BrmLoss_BrgLoss
chr10	73079066	73079200	Brm_shNS_peak_1836	BrmLoss_BrgLoss
chr10	73448781	73448866	Brm_shNS_peak_1837	BrmLoss_BrgLoss
chr10	73610864	73610971	Brm_shNS_peak_1838	BrmLoss_BrgLoss
chr10	73847356	73847445	Brm_shNS_peak_1842	BrmLoss_BrgLoss
chr10	74033355	74033450	Brm_shNS_peak_1843	BrmLoss_BrgLoss
chr10	74113758	74113866	Brm_shNS_peak_1848	BrmLoss_BrgLoss
chr10	74114532	74114635	Brm_shNS_peak_1849	BrmLoss_BrgLoss
chr10	74928167	74928324	Brm_shNS_peak_1853	BrmLoss_BrgLoss
chr10	75006714	75006862	Brm_shNS_peak_1854	BrmLoss_BrgLoss
chr10	75173367	75173525	Brm_shNS_peak_1855	BrmLoss_BrgLoss
chr10	75255331	75255509	Brm_shNS_peak_1856	BrmLoss_BrgLoss
chr10	75490411	75490493	Brm_shNS_peak_1857	BrmLoss_BrgLoss
chr10	75545456	75545525	Brm_shNS_peak_1860	BrmLoss_BrgLoss
chr10	75545877	75545983	Brm_shNS_peak_1861	BrmLoss_BrgLoss
chr10	75911046	75911161	Brm_shNS_peak_1866	BrmLoss_BrgLoss
chr10	76586417	76586548	Brm_shNS_peak_1870	BrmLoss_BrgLoss
chr10	76993886	76993954	Brm_shNS_peak_1874	BrmLoss_BrgLoss
chr10	76994141	76994278	Brm_shNS_peak_1875	BrmLoss_BrgLoss
chr10	76994375	76994785	Brm_shNS_peak_1876	BrmLoss_BrgLoss
chr10	76994853	76995488	Brm_shNS_peak_1877	BrmLoss_BrgLoss
chr10	76995608	76995775	Brm_shNS_peak_1878	BrmLoss_BrgLoss
chr10	79794062	79794176	Brm_shNS_peak_1891	BrmLoss_BrgLoss
chr10	80826802	80826920	Brm_shNS_peak_1895	BrmLoss_BrgLoss
chr10	81204708	81204798	Brm_shNS_peak_1905	BrmLoss_BrgLoss
chr10	81586529	81586598	Brm_shNS_peak_1908	BrmLoss_BrgLoss
chr10	81586854	81586922	Brm_shNS_peak_1909	BrmLoss_BrgLoss
chr10	88853980	88854128	Brm_shNS_peak_1930	BrmLoss_BrgLoss
chr10	88854427	88854578	Brm_shNS_peak_1931	BrmLoss_BrgLoss
chr10	89577832	89577900	Brm_shNS_peak_1937	BrmLoss_BrgLoss
chr10	90640211	90640367	Brm_shNS_peak_1940	BrmLoss_BrgLoss
chr10	90640456	90640524	Brm_shNS_peak_1941	BrmLoss_BrgLoss
chr10	91011451	91011530	Brm_shNS_peak_1943	BrmLoss_BrgLoss
chr10	91174583	91174855	Brm_shNS_peak_1944	BrmLoss_BrgLoss
chr10	91175044	91175112	Brm_shNS_peak_1945	BrmLoss_BrgLoss
chr10	93668162	93668392	Brm_shNS_peak_1953	BrmLoss_BrgLoss
chr10	93668595	93668690	Brm_shNS_peak_1954	BrmLoss_BrgLoss
chr10	93999393	93999525	Brm_shNS_peak_1955	BrmLoss_BrgLoss
chr10	93999730	93999830	Brm_shNS_peak_1956	BrmLoss_BrgLoss
chr10	94050975	94051152	Brm_shNS_peak_1957	BrmLoss_BrgLoss
chr10	94051347	94051420	Brm_shNS_peak_1958	BrmLoss_BrgLoss
chr10	94135014	94135153	Brm_shNS_peak_1959	BrmLoss_BrgLoss
chr10	94455413	94455581	Brm_shNS_peak_1971	BrmLoss_BrgLoss
chr10	94455734	94455846	Brm_shNS_peak_1972	BrmLoss_BrgLoss
chr10	94833268	94833446	Brm_shNS_peak_1974	BrmLoss_BrgLoss
chr10	94833515	94833721	Brm_shNS_peak_1975	BrmLoss_BrgLoss
chr10	95326308	95326390	Brm_shNS_peak_1976	BrmLoss_BrgLoss
chr10	95462358	95462427	Brm_shNS_peak_1980	BrmLoss_BrgLoss
chr10	97849848	97849923	Brm_shNS_peak_1991	BrmLoss_BrgLoss
chr10	99036604	99036701	Brm_shNS_peak_1997	BrmLoss_BrgLoss
chr10	99052076	99052209	Brm_shNS_peak_1998	BrmLoss_BrgLoss
chr10	99093789	99093985	Brm_shNS_peak_2001	BrmLoss_BrgLoss
chr10	99094287	99094445	Brm_shNS_peak_2002	BrmLoss_BrgLoss
chr10	99094520	99094589	Brm_shNS_peak_2003	BrmLoss_BrgLoss
chr10	99094650	99094752	Brm_shNS_peak_2004	BrmLoss_BrgLoss
chr10	99186289	99186467	Brm_shNS_peak_2005	BrmLoss_BrgLoss
chr10	99497141	99497235	Brm_shNS_peak_2009	BrmLoss_BrgLoss
chr10	99894717	99894877	Brm_shNS_peak_2010	BrmLoss_BrgLoss
chr10	100206564	100206907	Brm_shNS_peak_2011	BrmLoss_BrgLoss
chr10	102106317	102106423	Brm_shNS_peak_2016	BrmLoss_BrgLoss
chr10	102106494	102106692	Brm_shNS_peak_2017	BrmLoss_BrgLoss
chr10	102107139	102107443	Brm_shNS_peak_2018	BrmLoss_BrgLoss
chr10	102279659	102279727	Brm_shNS_peak_2020	BrmLoss_BrgLoss
chr10	102672749	102672819	Brm_shNS_peak_2021	BrmLoss_BrgLoss
chr10	102672920	102673049	Brm_shNS_peak_2022	BrmLoss_BrgLoss
chr10	102746706	102746849	Brm_shNS_peak_2024	BrmLoss_BrgLoss
chr10	102747096	102747177	Brm_shNS_peak_2025	BrmLoss_BrgLoss
chr10	102756927	102757001	Brm_shNS_peak_2026	BrmLoss_BrgLoss
chr10	102757702	102757770	Brm_shNS_peak_2027	BrmLoss_BrgLoss
chr10	102759293	102759430	Brm_shNS_peak_2028	BrmLoss_BrgLoss
chr10	103329943	103330018	Brm_shNS_peak_2033	BrmLoss_BrgLoss
chr10	103815803	103815920	Brm_shNS_peak_2037	BrmLoss_BrgLoss
chr10	103825165	103825270	Brm_shNS_peak_2038	BrmLoss_BrgLoss
chr10	103825623	103825705	Brm_shNS_peak_2039	BrmLoss_BrgLoss
chr10	103892799	103892895	Brm_shNS_peak_2040	BrmLoss_BrgLoss
chr10	103892954	103893136	Brm_shNS_peak_2041	BrmLoss_BrgLoss
chr10	103893251	103893345	Brm_shNS_peak_2042	BrmLoss_BrgLoss
chr10	103991355	103991439	Brm_shNS_peak_2043	BrmLoss_BrgLoss
chr10	104159252	104159320	Brm_shNS_peak_2044	BrmLoss_BrgLoss
chr10	104180882	104181032	Brm_shNS_peak_2045	BrmLoss_BrgLoss
chr10	104181141	104181279	Brm_shNS_peak_2046	BrmLoss_BrgLoss
chr10	104181756	104181890	Brm_shNS_peak_2047	BrmLoss_BrgLoss
chr10	104473856	104474010	Brm_shNS_peak_2060	BrmLoss_BrgLoss
chr10	104503745	104503838	Brm_shNS_peak_2061	BrmLoss_BrgLoss
chr10	104629348	104629422	Brm_shNS_peak_2062	BrmLoss_BrgLoss
chr10	104677617	104677694	Brm_shNS_peak_2063	BrmLoss_BrgLoss
chr10	104889489	104889565	Brm_shNS_peak_2066	BrmLoss_BrgLoss
chr10	104889712	104889802	Brm_shNS_peak_2067	BrmLoss_BrgLoss
chr10	105036849	105036939	Brm_shNS_peak_2070	BrmLoss_BrgLoss
chr10	105127998	105128326	Brm_shNS_peak_2073	BrmLoss_BrgLoss
chr10	106098032	106098194	Brm_shNS_peak_2081	BrmLoss_BrgLoss
chr10	111682881	111682957	Brm_shNS_peak_2083	BrmLoss_BrgLoss
chr10	111767976	111768157	Brm_shNS_peak_2085	BrmLoss_BrgLoss
chr10	111969907	111970024	Brm_shNS_peak_2086	BrmLoss_BrgLoss
chr10	111987086	111987185	Brm_shNS_peak_2087	BrmLoss_BrgLoss
chr10	112678478	112678620	Brm_shNS_peak_2094	BrmLoss_BrgLoss
chr10	114207247	114207330	Brm_shNS_peak_2095	BrmLoss_BrgLoss
chr10	115614560	115614701	Brm_shNS_peak_2098	BrmLoss_BrgLoss
chr10	120513938	120514028	Brm_shNS_peak_2103	BrmLoss_BrgLoss
chr10	120514126	120514202	Brm_shNS_peak_2104	BrmLoss_BrgLoss
chr10	120789673	120789741	Brm_shNS_peak_2105	BrmLoss_BrgLoss
chr10	120790034	120790242	Brm_shNS_peak_2106	BrmLoss_BrgLoss
chr10	120863747	120863817	Brm_shNS_peak_2109	BrmLoss_BrgLoss
chr10	120967327	120967413	Brm_shNS_peak_2114	BrmLoss_BrgLoss
chr10	121302622	121302699	Brm_shNS_peak_2115	BrmLoss_BrgLoss
chr10	121302796	121302864	Brm_shNS_peak_2116	BrmLoss_BrgLoss
chr10	121303034	121303128	Brm_shNS_peak_2117	BrmLoss_BrgLoss
chr10	121355835	121355958	Brm_shNS_peak_2118	BrmLoss_BrgLoss
chr10	121356215	121356432	Brm_shNS_peak_2119	BrmLoss_BrgLoss
chr10	121410687	121410839	Brm_shNS_peak_2120	BrmLoss_BrgLoss
chr10	121411027	121411460	Brm_shNS_peak_2121	BrmLoss_BrgLoss
chr10	121411600	121411870	Brm_shNS_peak_2122	BrmLoss_BrgLoss
chr10	123733965	123734052	Brm_shNS_peak_2130	BrmLoss_BrgLoss
chr10	123734141	123734215	Brm_shNS_peak_2131	BrmLoss_BrgLoss
chr10	123734456	123734549	Brm_shNS_peak_2132	BrmLoss_BrgLoss
chr10	123734607	123734680	Brm_shNS_peak_2133	BrmLoss_BrgLoss
chr10	124713523	124713643	Brm_shNS_peak_2136	BrmLoss_BrgLoss
chr10	124713723	124713798	Brm_shNS_peak_2137	BrmLoss_BrgLoss
chr10	124767966	124768070	Brm_shNS_peak_2138	BrmLoss_BrgLoss
chr10	124894815	124894956	Brm_shNS_peak_2141	BrmLoss_BrgLoss
chr10	124896865	124897001	Brm_shNS_peak_2142	BrmLoss_BrgLoss
chr10	124907402	124907475	Brm_shNS_peak_2143	BrmLoss_BrgLoss
chr10	124907631	124907703	Brm_shNS_peak_2144	BrmLoss_BrgLoss
chr10	124913974	124914053	Brm_shNS_peak_2145	BrmLoss_BrgLoss
chr10	125851796	125851864	Brm_shNS_peak_2146	BrmLoss_BrgLoss
chr10	125851922	125852094	Brm_shNS_peak_2147	BrmLoss_BrgLoss
chr10	125852448	125852528	Brm_shNS_peak_2148	BrmLoss_BrgLoss
chr10	125852647	125852715	Brm_shNS_peak_2149	BrmLoss_BrgLoss
chr10	126106886	126107192	Brm_shNS_peak_2150	BrmLoss_BrgLoss
chr10	126150419	126150559	Brm_shNS_peak_2151	BrmLoss_BrgLoss
chr10	126605495	126605632	Brm_shNS_peak_2157	BrmLoss_BrgLoss
chr10	127407668	127407759	Brm_shNS_peak_2158	BrmLoss_BrgLoss
chr10	127408521	127408660	Brm_shNS_peak_2159	BrmLoss_BrgLoss
chr10	127584457	127584748	Brm_shNS_peak_2161	BrmLoss_BrgLoss
chr10	127585172	127585334	Brm_shNS_peak_2162	BrmLoss_BrgLoss
chr10	128593862	128593930	Brm_shNS_peak_2163	BrmLoss_BrgLoss
chr10	128594438	128594531	Brm_shNS_peak_2164	BrmLoss_BrgLoss
chr10	128594613	128594834	Brm_shNS_peak_2165	BrmLoss_BrgLoss
chr10	131908898	131909010	Brm_shNS_peak_2167	BrmLoss_BrgLoss
chr10	131909793	131909885	Brm_shNS_peak_2168	BrmLoss_BrgLoss
chr10	133175258	133175328	Brm_shNS_peak_2172	BrmLoss_BrgLoss
chr10	134120776	134120844	Brm_shNS_peak_2176	BrmLoss_BrgLoss
chr10	134121695	134121810	Brm_shNS_peak_2177	BrmLoss_BrgLoss
chr10	134260530	134260624	Brm_shNS_peak_2180	BrmLoss_BrgLoss
chr10	134350381	134350502	Brm_shNS_peak_2185	BrmLoss_BrgLoss
chr10	134350641	134350796	Brm_shNS_peak_2186	BrmLoss_BrgLoss
chr10	134586134	134586202	Brm_shNS_peak_2187	BrmLoss_BrgLoss
chr10	134586270	134586364	Brm_shNS_peak_2188	BrmLoss_BrgLoss
chr10	134639405	134639961	Brm_shNS_peak_2189	BrmLoss_BrgLoss
chr10	134640182	134640260	Brm_shNS_peak_2190	BrmLoss_BrgLoss
chr10	134727759	134727851	Brm_shNS_peak_2191	BrmLoss_BrgLoss
chr10	134756027	134756140	Brm_shNS_peak_2192	BrmLoss_BrgLoss
chr10	135171742	135171852	Brm_shNS_peak_2196	BrmLoss_BrgLoss
chr10	135186331	135186430	Brm_shNS_peak_2197	BrmLoss_BrgLoss
chr10	135186745	135186836	Brm_shNS_peak_2198	BrmLoss_BrgLoss
chr10	135450996	135451070	Brm_shNS_peak_2201	BrmLoss_BrgLoss
chr10	135477989	135478176	Brm_shNS_peak_2202	BrmLoss_BrgLoss
chr10	135478248	135478608	Brm_shNS_peak_2203	BrmLoss_BrgLoss
chr10	135480066	135480195	Brm_shNS_peak_2205	BrmLoss_BrgLoss
chr10	135480698	135480895	Brm_shNS_peak_2206	BrmLoss_BrgLoss
chr10	135481041	135481766	Brm_shNS_peak_2207	BrmLoss_BrgLoss
chr10	135481848	135481927	Brm_shNS_peak_2208	BrmLoss_BrgLoss
chr10	135483248	135483474	Brm_shNS_peak_2209	BrmLoss_BrgLoss
chr10	135483997	135484567	Brm_shNS_peak_2210	BrmLoss_BrgLoss
chr10	135484628	135484795	Brm_shNS_peak_2211	BrmLoss_BrgLoss
chr10	135484885	135485041	Brm_shNS_peak_2212	BrmLoss_BrgLoss
chr10	135485142	135485241	Brm_shNS_peak_2213	BrmLoss_BrgLoss
chr10	135485412	135485543	Brm_shNS_peak_2214	BrmLoss_BrgLoss
chr10	135486680	135486822	Brm_shNS_peak_2215	BrmLoss_BrgLoss
chr10	135487294	135487537	Brm_shNS_peak_2216	BrmLoss_BrgLoss
chr10	135487660	135488385	Brm_shNS_peak_2217	BrmLoss_BrgLoss
chr10	135488444	135488546	Brm_shNS_peak_2218	BrmLoss_BrgLoss
chr10	135489840	135490085	Brm_shNS_peak_2219	BrmLoss_BrgLoss
chr10	135493142	135493229	Brm_shNS_peak_2224	BrmLoss_BrgLoss
chr10	135493974	135494482	Brm_shNS_peak_2225	BrmLoss_BrgLoss
chr10	135494654	135494993	Brm_shNS_peak_2226	BrmLoss_BrgLoss
chr11	206838	206906	Brm_shNS_peak_2234	BrmLoss_BrgLoss
chr11	207162	207341	Brm_shNS_peak_2235	BrmLoss_BrgLoss
chr11	207973	208042	Brm_shNS_peak_2236	BrmLoss_BrgLoss
chr11	208138	208281	Brm_shNS_peak_2237	BrmLoss_BrgLoss
chr11	208838	208911	Brm_shNS_peak_2238	BrmLoss_BrgLoss
chr11	209047	209126	Brm_shNS_peak_2239	BrmLoss_BrgLoss
chr11	236751	236842	Brm_shNS_peak_2242	BrmLoss_BrgLoss
chr11	237078	237168	Brm_shNS_peak_2243	BrmLoss_BrgLoss
chr11	280343	280443	Brm_shNS_peak_2244	BrmLoss_BrgLoss
chr11	355670	356067	Brm_shNS_peak_2249	BrmLoss_BrgLoss
chr11	373815	373892	Brm_shNS_peak_2251	BrmLoss_BrgLoss
chr11	398528	398664	Brm_shNS_peak_2256	BrmLoss_BrgLoss
chr11	416572	416872	Brm_shNS_peak_2257	BrmLoss_BrgLoss
chr11	416983	417201	Brm_shNS_peak_2258	BrmLoss_BrgLoss
chr11	448245	448313	Brm_shNS_peak_2259	BrmLoss_BrgLoss
chr11	450464	450600	Brm_shNS_peak_2260	BrmLoss_BrgLoss
chr11	450782	450863	Brm_shNS_peak_2261	BrmLoss_BrgLoss
chr11	506455	506548	Brm_shNS_peak_2262	BrmLoss_BrgLoss
chr11	507048	507274	Brm_shNS_peak_2263	BrmLoss_BrgLoss
chr11	507479	507671	Brm_shNS_peak_2264	BrmLoss_BrgLoss
chr11	534725	534797	Brm_shNS_peak_2265	BrmLoss_BrgLoss
chr11	534949	535047	Brm_shNS_peak_2266	BrmLoss_BrgLoss
chr11	535769	535952	Brm_shNS_peak_2267	BrmLoss_BrgLoss
chr11	537021	537164	Brm_shNS_peak_2268	BrmLoss_BrgLoss
chr11	537258	537402	Brm_shNS_peak_2269	BrmLoss_BrgLoss
chr11	554925	555018	Brm_shNS_peak_2270	BrmLoss_BrgLoss
chr11	561016	561103	Brm_shNS_peak_2273	BrmLoss_BrgLoss
chr11	561322	561476	Brm_shNS_peak_2274	BrmLoss_BrgLoss
chr11	568810	568946	Brm_shNS_peak_2275	BrmLoss_BrgLoss
chr11	575724	575792	Brm_shNS_peak_2276	BrmLoss_BrgLoss
chr11	695889	696342	Brm_shNS_peak_2282	BrmLoss_BrgLoss
chr11	710601	710937	Brm_shNS_peak_2287	BrmLoss_BrgLoss
chr11	734726	734844	Brm_shNS_peak_2288	BrmLoss_BrgLoss
chr11	746841	747007	Brm_shNS_peak_2289	BrmLoss_BrgLoss
chr11	747119	747239	Brm_shNS_peak_2290	BrmLoss_BrgLoss
chr11	747516	747611	Brm_shNS_peak_2291	BrmLoss_BrgLoss
chr11	747720	747835	Brm_shNS_peak_2292	BrmLoss_BrgLoss
chr11	747898	748284	Brm_shNS_peak_2293	BrmLoss_BrgLoss
chr11	796731	796890	Brm_shNS_peak_2298	BrmLoss_BrgLoss
chr11	798509	798577	Brm_shNS_peak_2299	BrmLoss_BrgLoss
chr11	804246	804405	Brm_shNS_peak_2300	BrmLoss_BrgLoss
chr11	804721	804971	Brm_shNS_peak_2301	BrmLoss_BrgLoss
chr11	805076	805165	Brm_shNS_peak_2302	BrmLoss_BrgLoss
chr11	805480	805623	Brm_shNS_peak_2303	BrmLoss_BrgLoss
chr11	809151	809220	Brm_shNS_peak_2304	BrmLoss_BrgLoss
chr11	809392	809551	Brm_shNS_peak_2305	BrmLoss_BrgLoss
chr11	809981	810569	Brm_shNS_peak_2306	BrmLoss_BrgLoss
chr11	810874	810960	Brm_shNS_peak_2307	BrmLoss_BrgLoss
chr11	819122	819393	Brm_shNS_peak_2308	BrmLoss_BrgLoss
chr11	819547	820053	Brm_shNS_peak_2309	BrmLoss_BrgLoss
chr11	820463	820561	Brm_shNS_peak_2310	BrmLoss_BrgLoss
chr11	820680	820748	Brm_shNS_peak_2311	BrmLoss_BrgLoss
chr11	827072	827196	Brm_shNS_peak_2312	BrmLoss_BrgLoss
chr11	827280	827493	Brm_shNS_peak_2313	BrmLoss_BrgLoss
chr11	830892	831094	Brm_shNS_peak_2314	BrmLoss_BrgLoss
chr11	832963	833093	Brm_shNS_peak_2316	BrmLoss_BrgLoss
chr11	833298	833756	Brm_shNS_peak_2317	BrmLoss_BrgLoss
chr11	838579	838664	Brm_shNS_peak_2318	BrmLoss_BrgLoss
chr11	841156	841236	Brm_shNS_peak_2319	BrmLoss_BrgLoss
chr11	841471	841539	Brm_shNS_peak_2320	BrmLoss_BrgLoss
chr11	841952	843290	Brm_shNS_peak_2321	BrmLoss_BrgLoss
chr11	843358	843673	Brm_shNS_peak_2322	BrmLoss_BrgLoss
chr11	843918	844167	Brm_shNS_peak_2323	BrmLoss_BrgLoss
chr11	844444	844586	Brm_shNS_peak_2324	BrmLoss_BrgLoss
chr11	910629	910771	Brm_shNS_peak_2325	BrmLoss_BrgLoss
chr11	925418	925507	Brm_shNS_peak_2328	BrmLoss_BrgLoss
chr11	925611	925732	Brm_shNS_peak_2329	BrmLoss_BrgLoss
chr11	1092848	1092923	Brm_shNS_peak_2331	BrmLoss_BrgLoss
chr11	1093275	1093452	Brm_shNS_peak_2332	BrmLoss_BrgLoss
chr11	1283753	1283927	Brm_shNS_peak_2333	BrmLoss_BrgLoss
chr11	1710792	1710962	Brm_shNS_peak_2340	BrmLoss_BrgLoss
chr11	1715177	1715302	Brm_shNS_peak_2341	BrmLoss_BrgLoss
chr11	1897045	1897125	Brm_shNS_peak_2342	BrmLoss_BrgLoss
chr11	1989809	1989913	Brm_shNS_peak_2344	BrmLoss_BrgLoss
chr11	1990271	1990500	Brm_shNS_peak_2345	BrmLoss_BrgLoss
chr11	1990841	1991318	Brm_shNS_peak_2346	BrmLoss_BrgLoss
chr11	2000464	2000536	Brm_shNS_peak_2347	BrmLoss_BrgLoss
chr11	2011625	2011814	Brm_shNS_peak_2355	BrmLoss_BrgLoss
chr11	2011934	2012188	Brm_shNS_peak_2356	BrmLoss_BrgLoss
chr11	2118843	2118925	Brm_shNS_peak_2357	BrmLoss_BrgLoss
chr11	2157835	2157992	Brm_shNS_peak_2358	BrmLoss_BrgLoss
chr11	2158060	2158491	Brm_shNS_peak_2359	BrmLoss_BrgLoss
chr11	2159951	2160132	Brm_shNS_peak_2360	BrmLoss_BrgLoss
chr11	2160191	2160466	Brm_shNS_peak_2361	BrmLoss_BrgLoss
chr11	2161089	2161176	Brm_shNS_peak_2362	BrmLoss_BrgLoss
chr11	2161277	2161345	Brm_shNS_peak_2363	BrmLoss_BrgLoss
chr11	2161925	2162085	Brm_shNS_peak_2364	BrmLoss_BrgLoss
chr11	2165234	2165472	Brm_shNS_peak_2365	BrmLoss_BrgLoss
chr11	2165581	2165675	Brm_shNS_peak_2366	BrmLoss_BrgLoss
chr11	2421136	2421284	Brm_shNS_peak_2367	BrmLoss_BrgLoss
chr11	2421401	2421512	Brm_shNS_peak_2368	BrmLoss_BrgLoss
chr11	2422261	2422339	Brm_shNS_peak_2369	BrmLoss_BrgLoss
chr11	2749779	2749994	Brm_shNS_peak_2372	BrmLoss_BrgLoss
chr11	3443572	3443654	Brm_shNS_peak_2378	BrmLoss_BrgLoss
chr11	3862040	3862170	Brm_shNS_peak_2380	BrmLoss_BrgLoss
chr11	3862724	3862954	Brm_shNS_peak_2381	BrmLoss_BrgLoss
chr11	3876506	3876579	Brm_shNS_peak_2382	BrmLoss_BrgLoss
chr11	6633036	6633104	Brm_shNS_peak_2384	BrmLoss_BrgLoss
chr11	8008924	8008994	Brm_shNS_peak_2385	BrmLoss_BrgLoss
chr11	8615701	8615813	Brm_shNS_peak_2386	BrmLoss_BrgLoss
chr11	8704042	8704122	Brm_shNS_peak_2387	BrmLoss_BrgLoss
chr11	8892265	8892375	Brm_shNS_peak_2391	BrmLoss_BrgLoss
chr11	8933213	8933281	Brm_shNS_peak_2392	BrmLoss_BrgLoss
chr11	8986057	8986319	Brm_shNS_peak_2393	BrmLoss_BrgLoss
chr11	9025505	9025581	Brm_shNS_peak_2394	BrmLoss_BrgLoss
chr11	9406558	9406706	Brm_shNS_peak_2397	BrmLoss_BrgLoss
chr11	12132364	12132432	Brm_shNS_peak_2415	BrmLoss_BrgLoss
chr11	16947123	16947243	Brm_shNS_peak_2420	BrmLoss_BrgLoss
chr11	18609926	18609995	Brm_shNS_peak_2432	BrmLoss_BrgLoss
chr11	19262730	19262881	Brm_shNS_peak_2433	BrmLoss_BrgLoss
chr11	22647215	22647331	Brm_shNS_peak_2434	BrmLoss_BrgLoss
chr11	22688584	22688671	Brm_shNS_peak_2435	BrmLoss_BrgLoss
chr11	31833125	31833205	Brm_shNS_peak_2439	BrmLoss_BrgLoss
chr11	32112643	32112771	Brm_shNS_peak_2440	BrmLoss_BrgLoss
chr11	32112937	32113020	Brm_shNS_peak_2441	BrmLoss_BrgLoss
chr11	32456448	32456541	Brm_shNS_peak_2442	BrmLoss_BrgLoss
chr11	32851307	32851387	Brm_shNS_peak_2446	BrmLoss_BrgLoss
chr11	33721613	33721706	Brm_shNS_peak_2455	BrmLoss_BrgLoss
chr11	33757857	33757984	Brm_shNS_peak_2456	BrmLoss_BrgLoss
chr11	34378580	34378762	Brm_shNS_peak_2462	BrmLoss_BrgLoss
chr11	34379087	34379258	Brm_shNS_peak_2463	BrmLoss_BrgLoss
chr11	34379408	34379526	Brm_shNS_peak_2464	BrmLoss_BrgLoss
chr11	34380306	34380375	Brm_shNS_peak_2465	BrmLoss_BrgLoss
chr11	35640011	35640082	Brm_shNS_peak_2466	BrmLoss_BrgLoss
chr11	35640449	35640593	Brm_shNS_peak_2467	BrmLoss_BrgLoss
chr11	36531474	36531814	Brm_shNS_peak_2469	BrmLoss_BrgLoss
chr11	43380506	43380715	Brm_shNS_peak_2471	BrmLoss_BrgLoss
chr11	43380775	43380844	Brm_shNS_peak_2472	BrmLoss_BrgLoss
chr11	43702567	43702706	Brm_shNS_peak_2473	BrmLoss_BrgLoss
chr11	43902085	43902154	Brm_shNS_peak_2474	BrmLoss_BrgLoss
chr11	45825693	45825828	Brm_shNS_peak_2475	BrmLoss_BrgLoss
chr11	45825905	45826081	Brm_shNS_peak_2476	BrmLoss_BrgLoss
chr11	45826889	45826990	Brm_shNS_peak_2477	BrmLoss_BrgLoss
chr11	45869090	45869397	Brm_shNS_peak_2478	BrmLoss_BrgLoss
chr11	45907261	45907329	Brm_shNS_peak_2479	BrmLoss_BrgLoss
chr11	45921975	45922149	Brm_shNS_peak_2480	BrmLoss_BrgLoss
chr11	46143497	46143685	Brm_shNS_peak_2483	BrmLoss_BrgLoss
chr11	46259566	46259670	Brm_shNS_peak_2484	BrmLoss_BrgLoss
chr11	46259794	46259868	Brm_shNS_peak_2485	BrmLoss_BrgLoss
chr11	46369116	46369184	Brm_shNS_peak_2486	BrmLoss_BrgLoss
chr11	46402353	46402507	Brm_shNS_peak_2487	BrmLoss_BrgLoss
chr11	46402565	46402943	Brm_shNS_peak_2488	BrmLoss_BrgLoss
chr11	46403011	46403103	Brm_shNS_peak_2489	BrmLoss_BrgLoss
chr11	46403380	46403623	Brm_shNS_peak_2490	BrmLoss_BrgLoss
chr11	46403891	46403978	Brm_shNS_peak_2491	BrmLoss_BrgLoss
chr11	46411223	46411291	Brm_shNS_peak_2492	BrmLoss_BrgLoss
chr11	46740874	46740956	Brm_shNS_peak_2495	BrmLoss_BrgLoss
chr11	46741354	46741459	Brm_shNS_peak_2496	BrmLoss_BrgLoss
chr11	47197867	47197967	Brm_shNS_peak_2499	BrmLoss_BrgLoss
chr11	47198266	47198373	Brm_shNS_peak_2500	BrmLoss_BrgLoss
chr11	47199318	47199437	Brm_shNS_peak_2502	BrmLoss_BrgLoss
chr11	47236222	47236304	Brm_shNS_peak_2507	BrmLoss_BrgLoss
chr11	47236779	47236922	Brm_shNS_peak_2508	BrmLoss_BrgLoss
chr11	47290948	47291016	Brm_shNS_peak_2509	BrmLoss_BrgLoss
chr11	47291155	47291244	Brm_shNS_peak_2510	BrmLoss_BrgLoss
chr11	47376734	47376802	Brm_shNS_peak_2511	BrmLoss_BrgLoss
chr11	47447610	47447737	Brm_shNS_peak_2513	BrmLoss_BrgLoss
chr11	47447835	47448000	Brm_shNS_peak_2514	BrmLoss_BrgLoss
chr11	57091725	57091901	Brm_shNS_peak_2525	BrmLoss_BrgLoss
chr11	57092095	57092230	Brm_shNS_peak_2526	BrmLoss_BrgLoss
chr11	57103133	57103244	Brm_shNS_peak_2527	BrmLoss_BrgLoss
chr11	57226801	57226916	Brm_shNS_peak_2528	BrmLoss_BrgLoss
chr11	57335258	57335398	Brm_shNS_peak_2532	BrmLoss_BrgLoss
chr11	57335458	57335526	Brm_shNS_peak_2533	BrmLoss_BrgLoss
chr11	57434668	57434741	Brm_shNS_peak_2534	BrmLoss_BrgLoss
chr11	57435616	57435816	Brm_shNS_peak_2535	BrmLoss_BrgLoss
chr11	57435903	57436024	Brm_shNS_peak_2536	BrmLoss_BrgLoss
chr11	58346660	58347102	Brm_shNS_peak_2537	BrmLoss_BrgLoss
chr11	59324965	59325090	Brm_shNS_peak_2538	BrmLoss_BrgLoss
chr11	59436201	59436298	Brm_shNS_peak_2540	BrmLoss_BrgLoss
chr11	59578264	59578334	Brm_shNS_peak_2542	BrmLoss_BrgLoss
chr11	60609816	60609886	Brm_shNS_peak_2543	BrmLoss_BrgLoss
chr11	60692135	60692241	Brm_shNS_peak_2546	BrmLoss_BrgLoss
chr11	60928538	60929151	Brm_shNS_peak_2547	BrmLoss_BrgLoss
chr11	61100453	61100542	Brm_shNS_peak_2553	BrmLoss_BrgLoss
chr11	61100712	61100816	Brm_shNS_peak_2554	BrmLoss_BrgLoss
chr11	61129460	61129577	Brm_shNS_peak_2555	BrmLoss_BrgLoss
chr11	61129647	61129715	Brm_shNS_peak_2556	BrmLoss_BrgLoss
chr11	62341774	62341889	Brm_shNS_peak_2578	BrmLoss_BrgLoss
chr11	62389148	62389463	Brm_shNS_peak_2583	BrmLoss_BrgLoss
chr11	62420582	62420869	Brm_shNS_peak_2586	BrmLoss_BrgLoss
chr11	62432492	62432595	Brm_shNS_peak_2587	BrmLoss_BrgLoss
chr11	62432793	62433008	Brm_shNS_peak_2588	BrmLoss_BrgLoss
chr11	62433493	62433598	Brm_shNS_peak_2589	BrmLoss_BrgLoss
chr11	62446395	62446463	Brm_shNS_peak_2590	BrmLoss_BrgLoss
chr11	62493913	62494177	Brm_shNS_peak_2591	BrmLoss_BrgLoss
chr11	62494264	62494399	Brm_shNS_peak_2592	BrmLoss_BrgLoss
chr11	62494475	62494797	Brm_shNS_peak_2593	BrmLoss_BrgLoss
chr11	62494888	62494968	Brm_shNS_peak_2594	BrmLoss_BrgLoss
chr11	62538892	62538960	Brm_shNS_peak_2595	BrmLoss_BrgLoss
chr11	62539177	62539253	Brm_shNS_peak_2596	BrmLoss_BrgLoss
chr11	62554917	62555177	Brm_shNS_peak_2598	BrmLoss_BrgLoss
chr11	62558750	62558852	Brm_shNS_peak_2599	BrmLoss_BrgLoss
chr11	62559302	62559507	Brm_shNS_peak_2600	BrmLoss_BrgLoss
chr11	62572731	62572894	Brm_shNS_peak_2601	BrmLoss_BrgLoss
chr11	62598893	62599117	Brm_shNS_peak_2602	BrmLoss_BrgLoss
chr11	62606720	62606794	Brm_shNS_peak_2603	BrmLoss_BrgLoss
chr11	62609084	62609296	Brm_shNS_peak_2604	BrmLoss_BrgLoss
chr11	62622887	62622962	Brm_shNS_peak_2605	BrmLoss_BrgLoss
chr11	62623057	62623125	Brm_shNS_peak_2606	BrmLoss_BrgLoss
chr11	62623201	62623300	Brm_shNS_peak_2607	BrmLoss_BrgLoss
chr11	63532592	63532740	Brm_shNS_peak_2611	BrmLoss_BrgLoss
chr11	63581356	63581424	Brm_shNS_peak_2613	BrmLoss_BrgLoss
chr11	63684797	63684887	Brm_shNS_peak_2615	BrmLoss_BrgLoss
chr11	63684960	63685111	Brm_shNS_peak_2616	BrmLoss_BrgLoss
chr11	63686887	63686965	Brm_shNS_peak_2617	BrmLoss_BrgLoss
chr11	63687065	63687215	Brm_shNS_peak_2618	BrmLoss_BrgLoss
chr11	63753952	63754080	Brm_shNS_peak_2621	BrmLoss_BrgLoss
chr11	63754148	63754455	Brm_shNS_peak_2622	BrmLoss_BrgLoss
chr11	63952718	63952790	Brm_shNS_peak_2627	BrmLoss_BrgLoss
chr11	63952933	63953142	Brm_shNS_peak_2628	BrmLoss_BrgLoss
chr11	63953765	63954105	Brm_shNS_peak_2629	BrmLoss_BrgLoss
chr11	63954166	63954250	Brm_shNS_peak_2630	BrmLoss_BrgLoss
chr11	63997990	63998155	Brm_shNS_peak_2631	BrmLoss_BrgLoss
chr11	64002368	64002521	Brm_shNS_peak_2632	BrmLoss_BrgLoss
chr11	64008550	64008641	Brm_shNS_peak_2633	BrmLoss_BrgLoss
chr11	64009311	64009457	Brm_shNS_peak_2634	BrmLoss_BrgLoss
chr11	64012818	64012973	Brm_shNS_peak_2635	BrmLoss_BrgLoss
chr11	64014653	64014829	Brm_shNS_peak_2636	BrmLoss_BrgLoss
chr11	64015253	64015358	Brm_shNS_peak_2637	BrmLoss_BrgLoss
chr11	64037775	64037877	Brm_shNS_peak_2639	BrmLoss_BrgLoss
chr11	64073484	64073552	Brm_shNS_peak_2643	BrmLoss_BrgLoss
chr11	64084466	64084564	Brm_shNS_peak_2644	BrmLoss_BrgLoss
chr11	64084646	64084749	Brm_shNS_peak_2645	BrmLoss_BrgLoss
chr11	64085704	64085801	Brm_shNS_peak_2646	BrmLoss_BrgLoss
chr11	64545707	64546013	Brm_shNS_peak_2647	BrmLoss_BrgLoss
chr11	64570092	64570213	Brm_shNS_peak_2648	BrmLoss_BrgLoss
chr11	64577528	64577629	Brm_shNS_peak_2649	BrmLoss_BrgLoss
chr11	64612138	64612250	Brm_shNS_peak_2650	BrmLoss_BrgLoss
chr11	64612311	64612400	Brm_shNS_peak_2651	BrmLoss_BrgLoss
chr11	64645683	64645898	Brm_shNS_peak_2653	BrmLoss_BrgLoss
chr11	64646394	64646559	Brm_shNS_peak_2654	BrmLoss_BrgLoss
chr11	64655332	64655400	Brm_shNS_peak_2655	BrmLoss_BrgLoss
chr11	64684333	64684402	Brm_shNS_peak_2656	BrmLoss_BrgLoss
chr11	64781375	64781536	Brm_shNS_peak_2657	BrmLoss_BrgLoss
chr11	64781786	64781969	Brm_shNS_peak_2658	BrmLoss_BrgLoss
chr11	64782114	64782205	Brm_shNS_peak_2659	BrmLoss_BrgLoss
chr11	64782292	64782372	Brm_shNS_peak_2660	BrmLoss_BrgLoss
chr11	64851655	64851832	Brm_shNS_peak_2664	BrmLoss_BrgLoss
chr11	64879951	64880331	Brm_shNS_peak_2666	BrmLoss_BrgLoss
chr11	64880586	64880671	Brm_shNS_peak_2667	BrmLoss_BrgLoss
chr11	64884225	64884310	Brm_shNS_peak_2668	BrmLoss_BrgLoss
chr11	64901795	64901952	Brm_shNS_peak_2670	BrmLoss_BrgLoss
chr11	64948631	64948840	Brm_shNS_peak_2671	BrmLoss_BrgLoss
chr11	65101730	65101799	Brm_shNS_peak_2675	BrmLoss_BrgLoss
chr11	65149731	65149934	Brm_shNS_peak_2677	BrmLoss_BrgLoss
chr11	65153892	65153982	Brm_shNS_peak_2678	BrmLoss_BrgLoss
chr11	65185479	65185795	Brm_shNS_peak_2679	BrmLoss_BrgLoss
chr11	65192963	65193063	Brm_shNS_peak_2691	BrmLoss_BrgLoss
chr11	65194835	65194941	Brm_shNS_peak_2692	BrmLoss_BrgLoss
chr11	65219328	65219412	Brm_shNS_peak_2693	BrmLoss_BrgLoss
chr11	65257185	65257293	Brm_shNS_peak_2696	BrmLoss_BrgLoss
chr11	65318760	65318876	Brm_shNS_peak_2700	BrmLoss_BrgLoss
chr11	65341841	65341918	Brm_shNS_peak_2704	BrmLoss_BrgLoss
chr11	65341996	65342338	Brm_shNS_peak_2705	BrmLoss_BrgLoss
chr11	65343184	65343359	Brm_shNS_peak_2706	BrmLoss_BrgLoss
chr11	65343565	65343651	Brm_shNS_peak_2707	BrmLoss_BrgLoss
chr11	65343754	65343912	Brm_shNS_peak_2708	BrmLoss_BrgLoss
chr11	65405606	65405778	Brm_shNS_peak_2712	BrmLoss_BrgLoss
chr11	65420079	65420147	Brm_shNS_peak_2713	BrmLoss_BrgLoss
chr11	65420257	65420383	Brm_shNS_peak_2714	BrmLoss_BrgLoss
chr11	65429378	65429477	Brm_shNS_peak_2715	BrmLoss_BrgLoss
chr11	65479515	65479628	Brm_shNS_peak_2716	BrmLoss_BrgLoss
chr11	65487825	65488238	Brm_shNS_peak_2717	BrmLoss_BrgLoss
chr11	65547635	65547788	Brm_shNS_peak_2718	BrmLoss_BrgLoss
chr11	65548021	65548401	Brm_shNS_peak_2719	BrmLoss_BrgLoss
chr11	65549063	65549191	Brm_shNS_peak_2720	BrmLoss_BrgLoss
chr11	65585570	65585651	Brm_shNS_peak_2721	BrmLoss_BrgLoss
chr11	65585766	65585834	Brm_shNS_peak_2722	BrmLoss_BrgLoss
chr11	65627994	65628596	Brm_shNS_peak_2724	BrmLoss_BrgLoss
chr11	65666602	65666680	Brm_shNS_peak_2727	BrmLoss_BrgLoss
chr11	65666749	65667461	Brm_shNS_peak_2728	BrmLoss_BrgLoss
chr11	65667587	65667875	Brm_shNS_peak_2729	BrmLoss_BrgLoss
chr11	65686795	65687263	Brm_shNS_peak_2731	BrmLoss_BrgLoss
chr11	65729415	65729538	Brm_shNS_peak_2732	BrmLoss_BrgLoss
chr11	65819893	65819995	Brm_shNS_peak_2736	BrmLoss_BrgLoss
chr11	66024805	66024873	Brm_shNS_peak_2740	BrmLoss_BrgLoss
chr11	66025098	66025288	Brm_shNS_peak_2741	BrmLoss_BrgLoss
chr11	66025360	66025455	Brm_shNS_peak_2742	BrmLoss_BrgLoss
chr11	66025894	66026023	Brm_shNS_peak_2743	BrmLoss_BrgLoss
chr11	66036172	66036282	Brm_shNS_peak_2744	BrmLoss_BrgLoss
chr11	66056936	66057004	Brm_shNS_peak_2746	BrmLoss_BrgLoss
chr11	66084192	66084265	Brm_shNS_peak_2747	BrmLoss_BrgLoss
chr11	66094588	66094657	Brm_shNS_peak_2748	BrmLoss_BrgLoss
chr11	66114599	66114672	Brm_shNS_peak_2749	BrmLoss_BrgLoss
chr11	66114785	66114856	Brm_shNS_peak_2750	BrmLoss_BrgLoss
chr11	66139392	66139468	Brm_shNS_peak_2751	BrmLoss_BrgLoss
chr11	66206107	66206238	Brm_shNS_peak_2752	BrmLoss_BrgLoss
chr11	66247517	66247592	Brm_shNS_peak_2753	BrmLoss_BrgLoss
chr11	66278020	66278128	Brm_shNS_peak_2754	BrmLoss_BrgLoss
chr11	66355929	66356070	Brm_shNS_peak_2756	BrmLoss_BrgLoss
chr11	66383626	66383705	Brm_shNS_peak_2757	BrmLoss_BrgLoss
chr11	66384115	66384265	Brm_shNS_peak_2758	BrmLoss_BrgLoss
chr11	66445625	66445707	Brm_shNS_peak_2759	BrmLoss_BrgLoss
chr11	66610417	66610735	Brm_shNS_peak_2760	BrmLoss_BrgLoss
chr11	66610928	66611272	Brm_shNS_peak_2761	BrmLoss_BrgLoss
chr11	66725700	66725807	Brm_shNS_peak_2762	BrmLoss_BrgLoss
chr11	66824525	66824676	Brm_shNS_peak_2763	BrmLoss_BrgLoss
chr11	67034474	67034565	Brm_shNS_peak_2764	BrmLoss_BrgLoss
chr11	67056886	67057069	Brm_shNS_peak_2767	BrmLoss_BrgLoss
chr11	67070568	67070636	Brm_shNS_peak_2768	BrmLoss_BrgLoss
chr11	67070729	67070797	Brm_shNS_peak_2769	BrmLoss_BrgLoss
chr11	67070906	67071117	Brm_shNS_peak_2770	BrmLoss_BrgLoss
chr11	67071204	67071505	Brm_shNS_peak_2771	BrmLoss_BrgLoss
chr11	67071617	67071780	Brm_shNS_peak_2772	BrmLoss_BrgLoss
chr11	67084855	67084929	Brm_shNS_peak_2773	BrmLoss_BrgLoss
chr11	67085033	67085101	Brm_shNS_peak_2774	BrmLoss_BrgLoss
chr11	67141252	67141325	Brm_shNS_peak_2777	BrmLoss_BrgLoss
chr11	67141400	67141538	Brm_shNS_peak_2778	BrmLoss_BrgLoss
chr11	67188319	67188566	Brm_shNS_peak_2781	BrmLoss_BrgLoss
chr11	67196082	67196160	Brm_shNS_peak_2782	BrmLoss_BrgLoss
chr11	67210886	67211010	Brm_shNS_peak_2783	BrmLoss_BrgLoss
chr11	67232348	67232467	Brm_shNS_peak_2784	BrmLoss_BrgLoss
chr11	67232642	67232710	Brm_shNS_peak_2785	BrmLoss_BrgLoss
chr11	67236548	67236644	Brm_shNS_peak_2786	BrmLoss_BrgLoss
chr11	67250670	67250785	Brm_shNS_peak_2787	BrmLoss_BrgLoss
chr11	67272003	67272080	Brm_shNS_peak_2788	BrmLoss_BrgLoss
chr11	67272715	67272793	Brm_shNS_peak_2789	BrmLoss_BrgLoss
chr11	67276061	67276133	Brm_shNS_peak_2790	BrmLoss_BrgLoss
chr11	67374464	67374588	Brm_shNS_peak_2791	BrmLoss_BrgLoss
chr11	67396950	67397018	Brm_shNS_peak_2792	BrmLoss_BrgLoss
chr11	67397121	67397200	Brm_shNS_peak_2793	BrmLoss_BrgLoss
chr11	67397275	67397476	Brm_shNS_peak_2794	BrmLoss_BrgLoss
chr11	67397981	67398099	Brm_shNS_peak_2795	BrmLoss_BrgLoss
chr11	67771181	67771260	Brm_shNS_peak_2798	BrmLoss_BrgLoss
chr11	67784852	67784948	Brm_shNS_peak_2799	BrmLoss_BrgLoss
chr11	67805115	67805187	Brm_shNS_peak_2800	BrmLoss_BrgLoss
chr11	67913706	67913804	Brm_shNS_peak_2810	BrmLoss_BrgLoss
chr11	67965897	67965975	Brm_shNS_peak_2811	BrmLoss_BrgLoss
chr11	67983929	67983998	Brm_shNS_peak_2813	BrmLoss_BrgLoss
chr11	68038897	68039151	Brm_shNS_peak_2814	BrmLoss_BrgLoss
chr11	68039287	68039364	Brm_shNS_peak_2815	BrmLoss_BrgLoss
chr11	68079602	68079714	Brm_shNS_peak_2816	BrmLoss_BrgLoss
chr11	68098864	68098999	Brm_shNS_peak_2819	BrmLoss_BrgLoss
chr11	68141449	68141519	Brm_shNS_peak_2820	BrmLoss_BrgLoss
chr11	68141591	68141714	Brm_shNS_peak_2821	BrmLoss_BrgLoss
chr11	68227623	68227745	Brm_shNS_peak_2822	BrmLoss_BrgLoss
chr11	68816454	68816535	Brm_shNS_peak_2827	BrmLoss_BrgLoss
chr11	69452847	69452915	Brm_shNS_peak_2828	BrmLoss_BrgLoss
chr11	69469285	69469449	Brm_shNS_peak_2835	BrmLoss_BrgLoss
chr11	69469596	69469684	Brm_shNS_peak_2836	BrmLoss_BrgLoss
chr11	69489763	69490075	Brm_shNS_peak_2837	BrmLoss_BrgLoss
chr11	69490342	69490430	Brm_shNS_peak_2838	BrmLoss_BrgLoss
chr11	70042460	70042541	Brm_shNS_peak_2839	BrmLoss_BrgLoss
chr11	70117044	70117157	Brm_shNS_peak_2841	BrmLoss_BrgLoss
chr11	70117238	70117368	Brm_shNS_peak_2842	BrmLoss_BrgLoss
chr11	70244373	70244493	Brm_shNS_peak_2843	BrmLoss_BrgLoss
chr11	70244586	70244836	Brm_shNS_peak_2844	BrmLoss_BrgLoss
chr11	71159308	71159381	Brm_shNS_peak_2848	BrmLoss_BrgLoss
chr11	71813986	71814332	Brm_shNS_peak_2849	BrmLoss_BrgLoss
chr11	72145449	72145518	Brm_shNS_peak_2854	BrmLoss_BrgLoss
chr11	72462970	72463064	Brm_shNS_peak_2856	BrmLoss_BrgLoss
chr11	72463310	72463627	Brm_shNS_peak_2857	BrmLoss_BrgLoss
chr11	72492375	72492469	Brm_shNS_peak_2858	BrmLoss_BrgLoss
chr11	73694018	73694120	Brm_shNS_peak_2870	BrmLoss_BrgLoss
chr11	74204461	74204577	Brm_shNS_peak_2871	BrmLoss_BrgLoss
chr11	74952406	74952525	Brm_shNS_peak_2872	BrmLoss_BrgLoss
chr11	75480079	75480154	Brm_shNS_peak_2880	BrmLoss_BrgLoss
chr11	75920417	75920552	Brm_shNS_peak_2883	BrmLoss_BrgLoss
chr11	75921293	75921438	Brm_shNS_peak_2884	BrmLoss_BrgLoss
chr11	75921690	75921760	Brm_shNS_peak_2885	BrmLoss_BrgLoss
chr11	77899984	77900099	Brm_shNS_peak_2898	BrmLoss_BrgLoss
chr11	78128161	78128376	Brm_shNS_peak_2899	BrmLoss_BrgLoss
chr11	82868453	82868567	Brm_shNS_peak_2900	BrmLoss_BrgLoss
chr11	82868657	82868779	Brm_shNS_peak_2901	BrmLoss_BrgLoss
chr11	85779452	85779536	Brm_shNS_peak_2907	BrmLoss_BrgLoss
chr11	85779933	85780073	Brm_shNS_peak_2908	BrmLoss_BrgLoss
chr11	86748571	86748716	Brm_shNS_peak_2910	BrmLoss_BrgLoss
chr11	93517716	93517785	Brm_shNS_peak_2914	BrmLoss_BrgLoss
chr11	93517847	93518010	Brm_shNS_peak_2915	BrmLoss_BrgLoss
chr11	93679800	93679880	Brm_shNS_peak_2916	BrmLoss_BrgLoss
chr11	94227354	94227422	Brm_shNS_peak_2918	BrmLoss_BrgLoss
chr11	94823261	94823347	Brm_shNS_peak_2919	BrmLoss_BrgLoss
chr11	95522637	95522723	Brm_shNS_peak_2920	BrmLoss_BrgLoss
chr11	95657075	95657236	Brm_shNS_peak_2921	BrmLoss_BrgLoss
chr11	107729240	107729485	Brm_shNS_peak_2932	BrmLoss_BrgLoss
chr11	111169824	111169923	Brm_shNS_peak_2941	BrmLoss_BrgLoss
chr11	111170007	111170146	Brm_shNS_peak_2942	BrmLoss_BrgLoss
chr11	111170248	111170370	Brm_shNS_peak_2943	BrmLoss_BrgLoss
chr11	111636627	111636837	Brm_shNS_peak_2945	BrmLoss_BrgLoss
chr11	111896229	111896419	Brm_shNS_peak_2949	BrmLoss_BrgLoss
chr11	111957302	111957406	Brm_shNS_peak_2951	BrmLoss_BrgLoss
chr11	116643535	116643604	Brm_shNS_peak_2955	BrmLoss_BrgLoss
chr11	116699777	116699874	Brm_shNS_peak_2956	BrmLoss_BrgLoss
chr11	116701049	116701145	Brm_shNS_peak_2957	BrmLoss_BrgLoss
chr11	117103377	117103533	Brm_shNS_peak_2965	BrmLoss_BrgLoss
chr11	117198742	117198919	Brm_shNS_peak_2966	BrmLoss_BrgLoss
chr11	118443161	118443309	Brm_shNS_peak_2970	BrmLoss_BrgLoss
chr11	118443388	118443458	Brm_shNS_peak_2971	BrmLoss_BrgLoss
chr11	118443540	118443627	Brm_shNS_peak_2972	BrmLoss_BrgLoss
chr11	118792681	118792766	Brm_shNS_peak_2982	BrmLoss_BrgLoss
chr11	118799860	118799974	Brm_shNS_peak_2983	BrmLoss_BrgLoss
chr11	118868914	118869019	Brm_shNS_peak_2984	BrmLoss_BrgLoss
chr11	118888424	118888492	Brm_shNS_peak_2985	BrmLoss_BrgLoss
chr11	118927136	118927244	Brm_shNS_peak_2986	BrmLoss_BrgLoss
chr11	118927612	118927813	Brm_shNS_peak_2987	BrmLoss_BrgLoss
chr11	118978129	118978273	Brm_shNS_peak_2990	BrmLoss_BrgLoss
chr11	119039284	119039360	Brm_shNS_peak_2991	BrmLoss_BrgLoss
chr11	119039537	119039848	Brm_shNS_peak_2992	BrmLoss_BrgLoss
chr11	119210658	119210751	Brm_shNS_peak_2993	BrmLoss_BrgLoss
chr11	119598298	119598429	Brm_shNS_peak_2995	BrmLoss_BrgLoss
chr11	119599131	119599235	Brm_shNS_peak_2996	BrmLoss_BrgLoss
chr11	119599504	119599638	Brm_shNS_peak_2997	BrmLoss_BrgLoss
chr11	119600026	119600151	Brm_shNS_peak_2998	BrmLoss_BrgLoss
chr11	120894862	120894936	Brm_shNS_peak_3008	BrmLoss_BrgLoss
chr11	122526599	122526746	Brm_shNS_peak_3009	BrmLoss_BrgLoss
chr11	122526838	122526974	Brm_shNS_peak_3010	BrmLoss_BrgLoss
chr11	122931180	122931255	Brm_shNS_peak_3011	BrmLoss_BrgLoss
chr11	122933537	122933777	Brm_shNS_peak_3014	BrmLoss_BrgLoss
chr11	123612023	123612091	Brm_shNS_peak_3015	BrmLoss_BrgLoss
chr11	123612177	123612252	Brm_shNS_peak_3016	BrmLoss_BrgLoss
chr11	125439368	125439466	Brm_shNS_peak_3019	BrmLoss_BrgLoss
chr11	125495345	125495563	Brm_shNS_peak_3020	BrmLoss_BrgLoss
chr11	126173804	126173874	Brm_shNS_peak_3024	BrmLoss_BrgLoss
chr11	129765200	129765304	Brm_shNS_peak_3026	BrmLoss_BrgLoss
chr12	679173	679263	Brm_shNS_peak_3042	BrmLoss_BrgLoss
chr12	679360	679481	Brm_shNS_peak_3043	BrmLoss_BrgLoss
chr12	1703015	1703179	Brm_shNS_peak_3051	BrmLoss_BrgLoss
chr12	1771010	1771108	Brm_shNS_peak_3052	BrmLoss_BrgLoss
chr12	1771207	1771498	Brm_shNS_peak_3053	BrmLoss_BrgLoss
chr12	1771568	1771844	Brm_shNS_peak_3054	BrmLoss_BrgLoss
chr12	2113366	2113459	Brm_shNS_peak_3056	BrmLoss_BrgLoss
chr12	2904173	2904253	Brm_shNS_peak_3057	BrmLoss_BrgLoss
chr12	2904867	2905104	Brm_shNS_peak_3058	BrmLoss_BrgLoss
chr12	2921920	2922031	Brm_shNS_peak_3059	BrmLoss_BrgLoss
chr12	2985932	2986067	Brm_shNS_peak_3060	BrmLoss_BrgLoss
chr12	3000116	3000210	Brm_shNS_peak_3062	BrmLoss_BrgLoss
chr12	3069167	3069258	Brm_shNS_peak_3063	BrmLoss_BrgLoss
chr12	3072099	3072186	Brm_shNS_peak_3064	BrmLoss_BrgLoss
chr12	3073311	3073405	Brm_shNS_peak_3065	BrmLoss_BrgLoss
chr12	3186152	3186363	Brm_shNS_peak_3066	BrmLoss_BrgLoss
chr12	6387818	6387903	Brm_shNS_peak_3067	BrmLoss_BrgLoss
chr12	6445156	6445387	Brm_shNS_peak_3070	BrmLoss_BrgLoss
chr12	6446566	6446638	Brm_shNS_peak_3071	BrmLoss_BrgLoss
chr12	6450840	6450937	Brm_shNS_peak_3072	BrmLoss_BrgLoss
chr12	6472725	6472793	Brm_shNS_peak_3073	BrmLoss_BrgLoss
chr12	6473166	6473259	Brm_shNS_peak_3074	BrmLoss_BrgLoss
chr12	6493297	6493480	Brm_shNS_peak_3075	BrmLoss_BrgLoss
chr12	6493560	6493798	Brm_shNS_peak_3076	BrmLoss_BrgLoss
chr12	6579691	6579833	Brm_shNS_peak_3077	BrmLoss_BrgLoss
chr12	6602847	6602962	Brm_shNS_peak_3078	BrmLoss_BrgLoss
chr12	6642098	6642224	Brm_shNS_peak_3079	BrmLoss_BrgLoss
chr12	6642492	6642723	Brm_shNS_peak_3080	BrmLoss_BrgLoss
chr12	6642806	6642887	Brm_shNS_peak_3081	BrmLoss_BrgLoss
chr12	6642977	6643294	Brm_shNS_peak_3082	BrmLoss_BrgLoss
chr12	6643365	6643506	Brm_shNS_peak_3083	BrmLoss_BrgLoss
chr12	6643674	6645203	Brm_shNS_peak_3084	BrmLoss_BrgLoss
chr12	6645301	6645458	Brm_shNS_peak_3085	BrmLoss_BrgLoss
chr12	6646281	6646361	Brm_shNS_peak_3086	BrmLoss_BrgLoss
chr12	6647028	6647112	Brm_shNS_peak_3087	BrmLoss_BrgLoss
chr12	6664680	6664821	Brm_shNS_peak_3088	BrmLoss_BrgLoss
chr12	6665005	6665073	Brm_shNS_peak_3089	BrmLoss_BrgLoss
chr12	6937775	6937873	Brm_shNS_peak_3093	BrmLoss_BrgLoss
chr12	6938026	6938231	Brm_shNS_peak_3094	BrmLoss_BrgLoss
chr12	6938293	6938380	Brm_shNS_peak_3095	BrmLoss_BrgLoss
chr12	6981370	6981440	Brm_shNS_peak_3097	BrmLoss_BrgLoss
chr12	7036883	7037030	Brm_shNS_peak_3098	BrmLoss_BrgLoss
chr12	7046882	7046974	Brm_shNS_peak_3099	BrmLoss_BrgLoss
chr12	7047110	7047254	Brm_shNS_peak_3100	BrmLoss_BrgLoss
chr12	7053408	7053592	Brm_shNS_peak_3101	BrmLoss_BrgLoss
chr12	7261222	7261356	Brm_shNS_peak_3105	BrmLoss_BrgLoss
chr12	7342450	7342615	Brm_shNS_peak_3106	BrmLoss_BrgLoss
chr12	8087817	8087954	Brm_shNS_peak_3108	BrmLoss_BrgLoss
chr12	8395284	8395352	Brm_shNS_peak_3110	BrmLoss_BrgLoss
chr12	9216882	9216987	Brm_shNS_peak_3111	BrmLoss_BrgLoss
chr12	9217312	9217433	Brm_shNS_peak_3112	BrmLoss_BrgLoss
chr12	9217526	9217673	Brm_shNS_peak_3113	BrmLoss_BrgLoss
chr12	9600607	9600751	Brm_shNS_peak_3114	BrmLoss_BrgLoss
chr12	9800575	9800656	Brm_shNS_peak_3115	BrmLoss_BrgLoss
chr12	12503353	12503433	Brm_shNS_peak_3123	BrmLoss_BrgLoss
chr12	12764894	12765153	Brm_shNS_peak_3127	BrmLoss_BrgLoss
chr12	13154299	13154424	Brm_shNS_peak_3136	BrmLoss_BrgLoss
chr12	19592506	19593243	Brm_shNS_peak_3145	BrmLoss_BrgLoss
chr12	22697250	22697319	Brm_shNS_peak_3147	BrmLoss_BrgLoss
chr12	25101925	25102011	Brm_shNS_peak_3149	BrmLoss_BrgLoss
chr12	27091495	27091726	Brm_shNS_peak_3153	BrmLoss_BrgLoss
chr12	27167126	27167250	Brm_shNS_peak_3154	BrmLoss_BrgLoss
chr12	27357069	27357139	Brm_shNS_peak_3155	BrmLoss_BrgLoss
chr12	28343397	28343672	Brm_shNS_peak_3160	BrmLoss_BrgLoss
chr12	32259540	32260050	Brm_shNS_peak_3170	BrmLoss_BrgLoss
chr12	39299398	39299468	Brm_shNS_peak_3173	BrmLoss_BrgLoss
chr12	42631497	42631569	Brm_shNS_peak_3181	BrmLoss_BrgLoss
chr12	42631929	42632120	Brm_shNS_peak_3182	BrmLoss_BrgLoss
chr12	44199756	44199883	Brm_shNS_peak_3183	BrmLoss_BrgLoss
chr12	44200311	44200379	Brm_shNS_peak_3184	BrmLoss_BrgLoss
chr12	48099406	48099649	Brm_shNS_peak_3198	BrmLoss_BrgLoss
chr12	48167382	48167459	Brm_shNS_peak_3199	BrmLoss_BrgLoss
chr12	48398198	48398266	Brm_shNS_peak_3200	BrmLoss_BrgLoss
chr12	49075830	49076006	Brm_shNS_peak_3202	BrmLoss_BrgLoss
chr12	49208521	49208590	Brm_shNS_peak_3203	BrmLoss_BrgLoss
chr12	49371980	49372287	Brm_shNS_peak_3204	BrmLoss_BrgLoss
chr12	49392370	49392452	Brm_shNS_peak_3205	BrmLoss_BrgLoss
chr12	49412168	49412274	Brm_shNS_peak_3206	BrmLoss_BrgLoss
chr12	49524228	49524359	Brm_shNS_peak_3210	BrmLoss_BrgLoss
chr12	49524711	49524874	Brm_shNS_peak_3211	BrmLoss_BrgLoss
chr12	49525015	49525148	Brm_shNS_peak_3212	BrmLoss_BrgLoss
chr12	49760921	49760989	Brm_shNS_peak_3217	BrmLoss_BrgLoss
chr12	50017300	50017447	Brm_shNS_peak_3218	BrmLoss_BrgLoss
chr12	50221924	50222012	Brm_shNS_peak_3219	BrmLoss_BrgLoss
chr12	50419094	50419173	Brm_shNS_peak_3220	BrmLoss_BrgLoss
chr12	50479154	50479384	Brm_shNS_peak_3221	BrmLoss_BrgLoss
chr12	50505982	50506365	Brm_shNS_peak_3222	BrmLoss_BrgLoss
chr12	51157488	51157560	Brm_shNS_peak_3226	BrmLoss_BrgLoss
chr12	51158040	51158162	Brm_shNS_peak_3227	BrmLoss_BrgLoss
chr12	51158228	51158382	Brm_shNS_peak_3228	BrmLoss_BrgLoss
chr12	51158498	51158667	Brm_shNS_peak_3229	BrmLoss_BrgLoss
chr12	51477050	51477371	Brm_shNS_peak_3231	BrmLoss_BrgLoss
chr12	51611231	51611299	Brm_shNS_peak_3232	BrmLoss_BrgLoss
chr12	51632656	51632724	Brm_shNS_peak_3233	BrmLoss_BrgLoss
chr12	51663887	51663974	Brm_shNS_peak_3234	BrmLoss_BrgLoss
chr12	52208248	52208445	Brm_shNS_peak_3235	BrmLoss_BrgLoss
chr12	52456087	52456205	Brm_shNS_peak_3239	BrmLoss_BrgLoss
chr12	52463862	52463939	Brm_shNS_peak_3240	BrmLoss_BrgLoss
chr12	53292548	53292683	Brm_shNS_peak_3241	BrmLoss_BrgLoss
chr12	53343860	53343975	Brm_shNS_peak_3249	BrmLoss_BrgLoss
chr12	53400279	53400466	Brm_shNS_peak_3250	BrmLoss_BrgLoss
chr12	53441432	53441517	Brm_shNS_peak_3251	BrmLoss_BrgLoss
chr12	53574517	53575094	Brm_shNS_peak_3252	BrmLoss_BrgLoss
chr12	53615368	53615453	Brm_shNS_peak_3253	BrmLoss_BrgLoss
chr12	53645914	53646078	Brm_shNS_peak_3254	BrmLoss_BrgLoss
chr12	53718830	53718971	Brm_shNS_peak_3255	BrmLoss_BrgLoss
chr12	53774108	53774226	Brm_shNS_peak_3256	BrmLoss_BrgLoss
chr12	54674614	54674705	Brm_shNS_peak_3260	BrmLoss_BrgLoss
chr12	54676675	54676748	Brm_shNS_peak_3261	BrmLoss_BrgLoss
chr12	54721953	54722021	Brm_shNS_peak_3263	BrmLoss_BrgLoss
chr12	56109915	56110005	Brm_shNS_peak_3264	BrmLoss_BrgLoss
chr12	56122129	56122237	Brm_shNS_peak_3265	BrmLoss_BrgLoss
chr12	56122400	56122477	Brm_shNS_peak_3266	BrmLoss_BrgLoss
chr12	56122575	56122744	Brm_shNS_peak_3267	BrmLoss_BrgLoss
chr12	56122803	56122871	Brm_shNS_peak_3268	BrmLoss_BrgLoss
chr12	56122938	56123082	Brm_shNS_peak_3269	BrmLoss_BrgLoss
chr12	56473942	56474191	Brm_shNS_peak_3272	BrmLoss_BrgLoss
chr12	56474275	56474400	Brm_shNS_peak_3273	BrmLoss_BrgLoss
chr12	56474482	56474573	Brm_shNS_peak_3274	BrmLoss_BrgLoss
chr12	56475053	56475248	Brm_shNS_peak_3275	BrmLoss_BrgLoss
chr12	56497886	56497983	Brm_shNS_peak_3276	BrmLoss_BrgLoss
chr12	56498473	56499059	Brm_shNS_peak_3277	BrmLoss_BrgLoss
chr12	56652087	56652158	Brm_shNS_peak_3278	BrmLoss_BrgLoss
chr12	56660909	56660990	Brm_shNS_peak_3279	BrmLoss_BrgLoss
chr12	56693978	56694061	Brm_shNS_peak_3280	BrmLoss_BrgLoss
chr12	57118755	57118995	Brm_shNS_peak_3286	BrmLoss_BrgLoss
chr12	57472192	57472262	Brm_shNS_peak_3287	BrmLoss_BrgLoss
chr12	57482102	57482354	Brm_shNS_peak_3288	BrmLoss_BrgLoss
chr12	57482733	57482891	Brm_shNS_peak_3289	BrmLoss_BrgLoss
chr12	57504693	57504767	Brm_shNS_peak_3290	BrmLoss_BrgLoss
chr12	57521455	57521617	Brm_shNS_peak_3291	BrmLoss_BrgLoss
chr12	57623528	57623596	Brm_shNS_peak_3292	BrmLoss_BrgLoss
chr12	57916065	57916144	Brm_shNS_peak_3295	BrmLoss_BrgLoss
chr12	57916653	57916824	Brm_shNS_peak_3296	BrmLoss_BrgLoss
chr12	58005231	58005352	Brm_shNS_peak_3297	BrmLoss_BrgLoss
chr12	58005429	58005570	Brm_shNS_peak_3298	BrmLoss_BrgLoss
chr12	58131650	58131789	Brm_shNS_peak_3299	BrmLoss_BrgLoss
chr12	58149657	58149725	Brm_shNS_peak_3300	BrmLoss_BrgLoss
chr12	58166443	58166525	Brm_shNS_peak_3301	BrmLoss_BrgLoss
chr12	59313794	59313891	Brm_shNS_peak_3308	BrmLoss_BrgLoss
chr12	59313967	59314142	Brm_shNS_peak_3309	BrmLoss_BrgLoss
chr12	65672983	65673108	Brm_shNS_peak_3325	BrmLoss_BrgLoss
chr12	67663204	67663365	Brm_shNS_peak_3331	BrmLoss_BrgLoss
chr12	67663679	67663751	Brm_shNS_peak_3332	BrmLoss_BrgLoss
chr12	67663933	67664038	Brm_shNS_peak_3333	BrmLoss_BrgLoss
chr12	69864214	69864288	Brm_shNS_peak_3345	BrmLoss_BrgLoss
chr12	69979274	69979384	Brm_shNS_peak_3346	BrmLoss_BrgLoss
chr12	69979497	69979568	Brm_shNS_peak_3347	BrmLoss_BrgLoss
chr12	89919089	89919157	Brm_shNS_peak_3372	BrmLoss_BrgLoss
chr12	89919672	89919815	Brm_shNS_peak_3373	BrmLoss_BrgLoss
chr12	94071315	94071416	Brm_shNS_peak_3391	BrmLoss_BrgLoss
chr12	95611865	95611980	Brm_shNS_peak_3403	BrmLoss_BrgLoss
chr12	96337094	96337170	Brm_shNS_peak_3407	BrmLoss_BrgLoss
chr12	98987544	98987858	Brm_shNS_peak_3414	BrmLoss_BrgLoss
chr12	99038230	99038367	Brm_shNS_peak_3415	BrmLoss_BrgLoss
chr12	99038447	99038560	Brm_shNS_peak_3416	BrmLoss_BrgLoss
chr12	99039070	99039148	Brm_shNS_peak_3417	BrmLoss_BrgLoss
chr12	104234700	104234772	Brm_shNS_peak_3425	BrmLoss_BrgLoss
chr12	104234869	104234971	Brm_shNS_peak_3426	BrmLoss_BrgLoss
chr12	104324282	104324450	Brm_shNS_peak_3427	BrmLoss_BrgLoss
chr12	104324574	104324700	Brm_shNS_peak_3428	BrmLoss_BrgLoss
chr12	105629632	105629837	Brm_shNS_peak_3434	BrmLoss_BrgLoss
chr12	105629997	105630105	Brm_shNS_peak_3435	BrmLoss_BrgLoss
chr12	105724592	105724738	Brm_shNS_peak_3436	BrmLoss_BrgLoss
chr12	106640777	106641011	Brm_shNS_peak_3442	BrmLoss_BrgLoss
chr12	107486739	107486884	Brm_shNS_peak_3446	BrmLoss_BrgLoss
chr12	107487255	107487327	Brm_shNS_peak_3447	BrmLoss_BrgLoss
chr12	107713263	107713348	Brm_shNS_peak_3448	BrmLoss_BrgLoss
chr12	107714195	107714337	Brm_shNS_peak_3449	BrmLoss_BrgLoss
chr12	108956469	108956582	Brm_shNS_peak_3450	BrmLoss_BrgLoss
chr12	109535625	109535696	Brm_shNS_peak_3455	BrmLoss_BrgLoss
chr12	109536019	109536107	Brm_shNS_peak_3456	BrmLoss_BrgLoss
chr12	110011057	110011194	Brm_shNS_peak_3459	BrmLoss_BrgLoss
chr12	110152044	110152227	Brm_shNS_peak_3461	BrmLoss_BrgLoss
chr12	110164802	110164882	Brm_shNS_peak_3462	BrmLoss_BrgLoss
chr12	110841358	110841435	Brm_shNS_peak_3471	BrmLoss_BrgLoss
chr12	110906694	110906842	Brm_shNS_peak_3472	BrmLoss_BrgLoss
chr12	110906967	110907060	Brm_shNS_peak_3473	BrmLoss_BrgLoss
chr12	112036019	112036122	Brm_shNS_peak_3481	BrmLoss_BrgLoss
chr12	112036259	112036327	Brm_shNS_peak_3482	BrmLoss_BrgLoss
chr12	112123591	112123697	Brm_shNS_peak_3485	BrmLoss_BrgLoss
chr12	112123949	112124042	Brm_shNS_peak_3486	BrmLoss_BrgLoss
chr12	112819573	112819660	Brm_shNS_peak_3491	BrmLoss_BrgLoss
chr12	112820441	112820579	Brm_shNS_peak_3492	BrmLoss_BrgLoss
chr12	112847026	112847111	Brm_shNS_peak_3493	BrmLoss_BrgLoss
chr12	112847242	112847354	Brm_shNS_peak_3494	BrmLoss_BrgLoss
chr12	113659300	113659611	Brm_shNS_peak_3501	BrmLoss_BrgLoss
chr12	113796529	113796599	Brm_shNS_peak_3502	BrmLoss_BrgLoss
chr12	115106748	115106927	Brm_shNS_peak_3503	BrmLoss_BrgLoss
chr12	115107214	115107297	Brm_shNS_peak_3504	BrmLoss_BrgLoss
chr12	117483037	117483183	Brm_shNS_peak_3512	BrmLoss_BrgLoss
chr12	118454584	118454671	Brm_shNS_peak_3515	BrmLoss_BrgLoss
chr12	118814205	118814552	Brm_shNS_peak_3522	BrmLoss_BrgLoss
chr12	118814618	118814686	Brm_shNS_peak_3523	BrmLoss_BrgLoss
chr12	120356135	120356232	Brm_shNS_peak_3526	BrmLoss_BrgLoss
chr12	120554785	120554884	Brm_shNS_peak_3527	BrmLoss_BrgLoss
chr12	120555001	120555227	Brm_shNS_peak_3528	BrmLoss_BrgLoss
chr12	120638415	120638492	Brm_shNS_peak_3530	BrmLoss_BrgLoss
chr12	120638737	120638902	Brm_shNS_peak_3531	BrmLoss_BrgLoss
chr12	120806322	120806418	Brm_shNS_peak_3533	BrmLoss_BrgLoss
chr12	120884313	120884452	Brm_shNS_peak_3534	BrmLoss_BrgLoss
chr12	120933950	120934054	Brm_shNS_peak_3538	BrmLoss_BrgLoss
chr12	120966774	120966903	Brm_shNS_peak_3539	BrmLoss_BrgLoss
chr12	120972181	120972363	Brm_shNS_peak_3540	BrmLoss_BrgLoss
chr12	121022375	121022543	Brm_shNS_peak_3541	BrmLoss_BrgLoss
chr12	121124636	121124747	Brm_shNS_peak_3543	BrmLoss_BrgLoss
chr12	121124983	121125054	Brm_shNS_peak_3544	BrmLoss_BrgLoss
chr12	121125173	121125363	Brm_shNS_peak_3545	BrmLoss_BrgLoss
chr12	121148296	121148364	Brm_shNS_peak_3546	BrmLoss_BrgLoss
chr12	121148511	121148620	Brm_shNS_peak_3547	BrmLoss_BrgLoss
chr12	121163860	121163946	Brm_shNS_peak_3548	BrmLoss_BrgLoss
chr12	121790000	121790136	Brm_shNS_peak_3554	BrmLoss_BrgLoss
chr12	121905079	121905191	Brm_shNS_peak_3556	BrmLoss_BrgLoss
chr12	122018359	122018687	Brm_shNS_peak_3559	BrmLoss_BrgLoss
chr12	122150708	122150976	Brm_shNS_peak_3562	BrmLoss_BrgLoss
chr12	122230732	122230957	Brm_shNS_peak_3563	BrmLoss_BrgLoss
chr12	122231133	122231202	Brm_shNS_peak_3564	BrmLoss_BrgLoss
chr12	122231358	122231558	Brm_shNS_peak_3565	BrmLoss_BrgLoss
chr12	122231645	122231852	Brm_shNS_peak_3566	BrmLoss_BrgLoss
chr12	122242827	122242909	Brm_shNS_peak_3573	BrmLoss_BrgLoss
chr12	122243346	122243485	Brm_shNS_peak_3574	BrmLoss_BrgLoss
chr12	122249940	122250053	Brm_shNS_peak_3575	BrmLoss_BrgLoss
chr12	122250133	122250236	Brm_shNS_peak_3576	BrmLoss_BrgLoss
chr12	122516190	122516506	Brm_shNS_peak_3580	BrmLoss_BrgLoss
chr12	122711000	122711167	Brm_shNS_peak_3582	BrmLoss_BrgLoss
chr12	123011331	123011432	Brm_shNS_peak_3587	BrmLoss_BrgLoss
chr12	123237465	123237693	Brm_shNS_peak_3588	BrmLoss_BrgLoss
chr12	123459589	123459667	Brm_shNS_peak_3590	BrmLoss_BrgLoss
chr12	123717471	123717649	Brm_shNS_peak_3595	BrmLoss_BrgLoss
chr12	123718070	123718138	Brm_shNS_peak_3596	BrmLoss_BrgLoss
chr12	123868905	123869077	Brm_shNS_peak_3599	BrmLoss_BrgLoss
chr12	123873128	123873236	Brm_shNS_peak_3600	BrmLoss_BrgLoss
chr12	123942936	123943034	Brm_shNS_peak_3601	BrmLoss_BrgLoss
chr12	124017777	124017907	Brm_shNS_peak_3602	BrmLoss_BrgLoss
chr12	124068793	124068861	Brm_shNS_peak_3603	BrmLoss_BrgLoss
chr12	124069107	124069482	Brm_shNS_peak_3604	BrmLoss_BrgLoss
chr12	124118128	124118241	Brm_shNS_peak_3608	BrmLoss_BrgLoss
chr12	124395814	124395914	Brm_shNS_peak_3610	BrmLoss_BrgLoss
chr12	124396094	124396406	Brm_shNS_peak_3611	BrmLoss_BrgLoss
chr12	124396529	124396756	Brm_shNS_peak_3612	BrmLoss_BrgLoss
chr12	125051451	125051546	Brm_shNS_peak_3616	BrmLoss_BrgLoss
chr12	125051647	125051885	Brm_shNS_peak_3617	BrmLoss_BrgLoss
chr12	125412411	125412512	Brm_shNS_peak_3628	BrmLoss_BrgLoss
chr12	129308715	129308783	Brm_shNS_peak_3633	BrmLoss_BrgLoss
chr12	131260631	131260740	Brm_shNS_peak_3634	BrmLoss_BrgLoss
chr12	131355866	131356010	Brm_shNS_peak_3635	BrmLoss_BrgLoss
chr12	131357186	131357324	Brm_shNS_peak_3636	BrmLoss_BrgLoss
chr12	132312735	132312864	Brm_shNS_peak_3639	BrmLoss_BrgLoss
chr12	132380502	132380591	Brm_shNS_peak_3642	BrmLoss_BrgLoss
chr12	132413556	132413646	Brm_shNS_peak_3643	BrmLoss_BrgLoss
chr12	132568828	132569118	Brm_shNS_peak_3649	BrmLoss_BrgLoss
chr12	132628977	132629197	Brm_shNS_peak_3650	BrmLoss_BrgLoss
chr12	133065742	133065841	Brm_shNS_peak_3651	BrmLoss_BrgLoss
chr12	133066137	133066223	Brm_shNS_peak_3652	BrmLoss_BrgLoss
chr12	133066302	133066420	Brm_shNS_peak_3653	BrmLoss_BrgLoss
chr12	133136766	133137475	Brm_shNS_peak_3654	BrmLoss_BrgLoss
chr12	133338061	133338184	Brm_shNS_peak_3659	BrmLoss_BrgLoss
chr12	133338271	133338378	Brm_shNS_peak_3660	BrmLoss_BrgLoss
chr12	133339020	133339138	Brm_shNS_peak_3661	BrmLoss_BrgLoss
chr12	133563020	133563090	Brm_shNS_peak_3663	BrmLoss_BrgLoss
chr12	133614185	133614328	Brm_shNS_peak_3664	BrmLoss_BrgLoss
chr13	20437989	20438089	Brm_shNS_peak_3676	BrmLoss_BrgLoss
chr13	20438187	20438302	Brm_shNS_peak_3677	BrmLoss_BrgLoss
chr13	20734864	20734985	Brm_shNS_peak_3680	BrmLoss_BrgLoss
chr13	21277135	21277335	Brm_shNS_peak_3685	BrmLoss_BrgLoss
chr13	21872409	21872477	Brm_shNS_peak_3693	BrmLoss_BrgLoss
chr13	23949095	23949255	Brm_shNS_peak_3697	BrmLoss_BrgLoss
chr13	23949469	23949595	Brm_shNS_peak_3698	BrmLoss_BrgLoss
chr13	24040651	24040751	Brm_shNS_peak_3699	BrmLoss_BrgLoss
chr13	24463164	24463274	Brm_shNS_peak_3702	BrmLoss_BrgLoss
chr13	24735098	24735228	Brm_shNS_peak_3703	BrmLoss_BrgLoss
chr13	27132403	27132517	Brm_shNS_peak_3711	BrmLoss_BrgLoss
chr13	27825649	27825918	Brm_shNS_peak_3712	BrmLoss_BrgLoss
chr13	27998666	27998986	Brm_shNS_peak_3716	BrmLoss_BrgLoss
chr13	28024565	28024634	Brm_shNS_peak_3717	BrmLoss_BrgLoss
chr13	28195609	28195738	Brm_shNS_peak_3720	BrmLoss_BrgLoss
chr13	28195834	28196253	Brm_shNS_peak_3721	BrmLoss_BrgLoss
chr13	28494143	28494265	Brm_shNS_peak_3722	BrmLoss_BrgLoss
chr13	28494337	28494511	Brm_shNS_peak_3723	BrmLoss_BrgLoss
chr13	28542499	28542683	Brm_shNS_peak_3726	BrmLoss_BrgLoss
chr13	28543314	28543443	Brm_shNS_peak_3727	BrmLoss_BrgLoss
chr13	28552449	28552556	Brm_shNS_peak_3728	BrmLoss_BrgLoss
chr13	30881302	30881393	Brm_shNS_peak_3737	BrmLoss_BrgLoss
chr13	30881595	30881710	Brm_shNS_peak_3738	BrmLoss_BrgLoss
chr13	31039869	31039957	Brm_shNS_peak_3740	BrmLoss_BrgLoss
chr13	31248141	31248222	Brm_shNS_peak_3743	BrmLoss_BrgLoss
chr13	31248332	31248407	Brm_shNS_peak_3744	BrmLoss_BrgLoss
chr13	31735571	31736012	Brm_shNS_peak_3745	BrmLoss_BrgLoss
chr13	32889836	32889937	Brm_shNS_peak_3747	BrmLoss_BrgLoss
chr13	33001372	33001625	Brm_shNS_peak_3748	BrmLoss_BrgLoss
chr13	33001710	33001857	Brm_shNS_peak_3749	BrmLoss_BrgLoss
chr13	34116945	34117083	Brm_shNS_peak_3750	BrmLoss_BrgLoss
chr13	34392377	34392471	Brm_shNS_peak_3751	BrmLoss_BrgLoss
chr13	36920496	36920637	Brm_shNS_peak_3752	BrmLoss_BrgLoss
chr13	37494043	37494119	Brm_shNS_peak_3753	BrmLoss_BrgLoss
chr13	37494705	37494788	Brm_shNS_peak_3754	BrmLoss_BrgLoss
chr13	37573356	37573424	Brm_shNS_peak_3755	BrmLoss_BrgLoss
chr13	42031363	42031531	Brm_shNS_peak_3772	BrmLoss_BrgLoss
chr13	42615170	42615247	Brm_shNS_peak_3775	BrmLoss_BrgLoss
chr13	43597764	43597902	Brm_shNS_peak_3778	BrmLoss_BrgLoss
chr13	44453275	44453351	Brm_shNS_peak_3779	BrmLoss_BrgLoss
chr13	44453446	44453538	Brm_shNS_peak_3780	BrmLoss_BrgLoss
chr13	44453603	44453802	Brm_shNS_peak_3781	BrmLoss_BrgLoss
chr13	45563245	45563343	Brm_shNS_peak_3782	BrmLoss_BrgLoss
chr13	45992050	45992210	Brm_shNS_peak_3785	BrmLoss_BrgLoss
chr13	45992367	45992460	Brm_shNS_peak_3786	BrmLoss_BrgLoss
chr13	46039045	46039226	Brm_shNS_peak_3787	BrmLoss_BrgLoss
chr13	46626698	46626778	Brm_shNS_peak_3788	BrmLoss_BrgLoss
chr13	47371146	47371234	Brm_shNS_peak_3792	BrmLoss_BrgLoss
chr13	50018642	50018781	Brm_shNS_peak_3800	BrmLoss_BrgLoss
chr13	50070271	50070426	Brm_shNS_peak_3801	BrmLoss_BrgLoss
chr13	53029619	53029714	Brm_shNS_peak_3831	BrmLoss_BrgLoss
chr13	60737891	60737988	Brm_shNS_peak_3833	BrmLoss_BrgLoss
chr13	73301401	73301510	Brm_shNS_peak_3834	BrmLoss_BrgLoss
chr13	73301663	73301731	Brm_shNS_peak_3835	BrmLoss_BrgLoss
chr13	73355940	73356017	Brm_shNS_peak_3836	BrmLoss_BrgLoss
chr13	73633276	73633393	Brm_shNS_peak_3837	BrmLoss_BrgLoss
chr13	76111792	76111905	Brm_shNS_peak_3840	BrmLoss_BrgLoss
chr13	77566271	77566377	Brm_shNS_peak_3843	BrmLoss_BrgLoss
chr13	91999944	92000188	Brm_shNS_peak_3850	BrmLoss_BrgLoss
chr13	95953255	95953487	Brm_shNS_peak_3855	BrmLoss_BrgLoss
chr13	95953930	95954089	Brm_shNS_peak_3856	BrmLoss_BrgLoss
chr13	97910076	97910144	Brm_shNS_peak_3862	BrmLoss_BrgLoss
chr13	100153986	100154064	Brm_shNS_peak_3874	BrmLoss_BrgLoss
chr13	100623228	100623296	Brm_shNS_peak_3876	BrmLoss_BrgLoss
chr13	100623518	100623626	Brm_shNS_peak_3877	BrmLoss_BrgLoss
chr13	100632695	100632826	Brm_shNS_peak_3878	BrmLoss_BrgLoss
chr13	100634066	100634288	Brm_shNS_peak_3879	BrmLoss_BrgLoss
chr13	100634357	100634574	Brm_shNS_peak_3880	BrmLoss_BrgLoss
chr13	100741352	100741466	Brm_shNS_peak_3881	BrmLoss_BrgLoss
chr13	100741534	100741727	Brm_shNS_peak_3882	BrmLoss_BrgLoss
chr13	101240706	101240780	Brm_shNS_peak_3883	BrmLoss_BrgLoss
chr13	101240917	101241009	Brm_shNS_peak_3884	BrmLoss_BrgLoss
chr13	103249408	103249492	Brm_shNS_peak_3886	BrmLoss_BrgLoss
chr13	103249550	103249714	Brm_shNS_peak_3887	BrmLoss_BrgLoss
chr13	103249778	103249956	Brm_shNS_peak_3888	BrmLoss_BrgLoss
chr13	111214233	111214458	Brm_shNS_peak_3895	BrmLoss_BrgLoss
chr13	111268163	111268611	Brm_shNS_peak_3896	BrmLoss_BrgLoss
chr13	113548679	113548747	Brm_shNS_peak_3911	BrmLoss_BrgLoss
chr13	113549462	113549557	Brm_shNS_peak_3912	BrmLoss_BrgLoss
chr13	114018810	114018938	Brm_shNS_peak_3923	BrmLoss_BrgLoss
chr13	114448191	114448304	Brm_shNS_peak_3928	BrmLoss_BrgLoss
chr13	114448391	114448459	Brm_shNS_peak_3929	BrmLoss_BrgLoss
chr13	114462244	114462312	Brm_shNS_peak_3931	BrmLoss_BrgLoss
chr13	114520267	114520372	Brm_shNS_peak_3932	BrmLoss_BrgLoss
chr14	19641301	19641442	Brm_shNS_peak_3939	BrmLoss_BrgLoss
chr14	19642613	19642718	Brm_shNS_peak_3940	BrmLoss_BrgLoss
chr14	19925664	19925777	Brm_shNS_peak_3945	BrmLoss_BrgLoss
chr14	19932685	19932776	Brm_shNS_peak_3946	BrmLoss_BrgLoss
chr14	19933961	19934041	Brm_shNS_peak_3947	BrmLoss_BrgLoss
chr14	19934396	19934479	Brm_shNS_peak_3948	BrmLoss_BrgLoss
chr14	20778753	20778838	Brm_shNS_peak_3949	BrmLoss_BrgLoss
chr14	20881468	20881582	Brm_shNS_peak_3950	BrmLoss_BrgLoss
chr14	20922856	20922958	Brm_shNS_peak_3951	BrmLoss_BrgLoss
chr14	20923849	20923960	Brm_shNS_peak_3952	BrmLoss_BrgLoss
chr14	20929257	20929354	Brm_shNS_peak_3953	BrmLoss_BrgLoss
chr14	20929446	20929542	Brm_shNS_peak_3954	BrmLoss_BrgLoss
chr14	21077963	21078147	Brm_shNS_peak_3956	BrmLoss_BrgLoss
chr14	21078233	21078401	Brm_shNS_peak_3957	BrmLoss_BrgLoss
chr14	21101133	21101227	Brm_shNS_peak_3960	BrmLoss_BrgLoss
chr14	21492850	21493293	Brm_shNS_peak_3966	BrmLoss_BrgLoss
chr14	21493383	21493470	Brm_shNS_peak_3967	BrmLoss_BrgLoss
chr14	21560405	21560711	Brm_shNS_peak_3973	BrmLoss_BrgLoss
chr14	21560933	21561179	Brm_shNS_peak_3974	BrmLoss_BrgLoss
chr14	21566060	21566129	Brm_shNS_peak_3975	BrmLoss_BrgLoss
chr14	21924052	21924129	Brm_shNS_peak_3985	BrmLoss_BrgLoss
chr14	21979209	21979393	Brm_shNS_peak_3986	BrmLoss_BrgLoss
chr14	21979769	21979928	Brm_shNS_peak_3987	BrmLoss_BrgLoss
chr14	23026093	23026267	Brm_shNS_peak_3988	BrmLoss_BrgLoss
chr14	23066953	23067023	Brm_shNS_peak_3989	BrmLoss_BrgLoss
chr14	23067192	23067336	Brm_shNS_peak_3990	BrmLoss_BrgLoss
chr14	23067411	23067489	Brm_shNS_peak_3991	BrmLoss_BrgLoss
chr14	23105822	23105892	Brm_shNS_peak_3992	BrmLoss_BrgLoss
chr14	23168894	23168968	Brm_shNS_peak_3993	BrmLoss_BrgLoss
chr14	23169223	23169364	Brm_shNS_peak_3994	BrmLoss_BrgLoss
chr14	23235964	23236085	Brm_shNS_peak_3995	BrmLoss_BrgLoss
chr14	23236151	23236280	Brm_shNS_peak_3996	BrmLoss_BrgLoss
chr14	23299155	23299279	Brm_shNS_peak_3997	BrmLoss_BrgLoss
chr14	23306464	23306657	Brm_shNS_peak_3998	BrmLoss_BrgLoss
chr14	23306750	23306865	Brm_shNS_peak_3999	BrmLoss_BrgLoss
chr14	23398239	23398317	Brm_shNS_peak_4001	BrmLoss_BrgLoss
chr14	23398397	23398560	Brm_shNS_peak_4002	BrmLoss_BrgLoss
chr14	23398885	23399011	Brm_shNS_peak_4003	BrmLoss_BrgLoss
chr14	23503929	23504074	Brm_shNS_peak_4019	BrmLoss_BrgLoss
chr14	23527543	23527619	Brm_shNS_peak_4024	BrmLoss_BrgLoss
chr14	23834938	23835142	Brm_shNS_peak_4034	BrmLoss_BrgLoss
chr14	24021091	24021223	Brm_shNS_peak_4035	BrmLoss_BrgLoss
chr14	24049624	24050089	Brm_shNS_peak_4038	BrmLoss_BrgLoss
chr14	24050254	24050424	Brm_shNS_peak_4039	BrmLoss_BrgLoss
chr14	24051010	24051194	Brm_shNS_peak_4040	BrmLoss_BrgLoss
chr14	24051819	24052076	Brm_shNS_peak_4041	BrmLoss_BrgLoss
chr14	24053020	24053165	Brm_shNS_peak_4042	BrmLoss_BrgLoss
chr14	24053345	24053422	Brm_shNS_peak_4043	BrmLoss_BrgLoss
chr14	24054057	24054268	Brm_shNS_peak_4044	BrmLoss_BrgLoss
chr14	24104874	24105060	Brm_shNS_peak_4046	BrmLoss_BrgLoss
chr14	24105143	24105256	Brm_shNS_peak_4047	BrmLoss_BrgLoss
chr14	24105754	24107779	Brm_shNS_peak_4048	BrmLoss_BrgLoss
chr14	24107856	24107933	Brm_shNS_peak_4049	BrmLoss_BrgLoss
chr14	24107999	24109487	Brm_shNS_peak_4050	BrmLoss_BrgLoss
chr14	24110907	24111062	Brm_shNS_peak_4051	BrmLoss_BrgLoss
chr14	24111238	24111397	Brm_shNS_peak_4052	BrmLoss_BrgLoss
chr14	24111749	24111881	Brm_shNS_peak_4053	BrmLoss_BrgLoss
chr14	24112853	24112957	Brm_shNS_peak_4054	BrmLoss_BrgLoss
chr14	24114194	24114287	Brm_shNS_peak_4055	BrmLoss_BrgLoss
chr14	24115393	24115501	Brm_shNS_peak_4056	BrmLoss_BrgLoss
chr14	24116036	24116216	Brm_shNS_peak_4057	BrmLoss_BrgLoss
chr14	24116369	24116457	Brm_shNS_peak_4058	BrmLoss_BrgLoss
chr14	24116683	24116939	Brm_shNS_peak_4059	BrmLoss_BrgLoss
chr14	24439126	24439276	Brm_shNS_peak_4061	BrmLoss_BrgLoss
chr14	24476025	24476289	Brm_shNS_peak_4062	BrmLoss_BrgLoss
chr14	24520985	24521120	Brm_shNS_peak_4063	BrmLoss_BrgLoss
chr14	24550374	24550622	Brm_shNS_peak_4064	BrmLoss_BrgLoss
chr14	24550686	24551047	Brm_shNS_peak_4065	BrmLoss_BrgLoss
chr14	24616154	24616258	Brm_shNS_peak_4073	BrmLoss_BrgLoss
chr14	24616731	24616892	Brm_shNS_peak_4074	BrmLoss_BrgLoss
chr14	24616953	24617189	Brm_shNS_peak_4075	BrmLoss_BrgLoss
chr14	24630568	24630641	Brm_shNS_peak_4076	BrmLoss_BrgLoss
chr14	24685122	24685203	Brm_shNS_peak_4084	BrmLoss_BrgLoss
chr14	24701899	24702010	Brm_shNS_peak_4085	BrmLoss_BrgLoss
chr14	24801840	24802026	Brm_shNS_peak_4094	BrmLoss_BrgLoss
chr14	24835795	24835907	Brm_shNS_peak_4095	BrmLoss_BrgLoss
chr14	24951391	24951465	Brm_shNS_peak_4101	BrmLoss_BrgLoss
chr14	25287642	25287727	Brm_shNS_peak_4103	BrmLoss_BrgLoss
chr14	27067195	27067270	Brm_shNS_peak_4106	BrmLoss_BrgLoss
chr14	27067395	27067465	Brm_shNS_peak_4107	BrmLoss_BrgLoss
chr14	30396932	30397061	Brm_shNS_peak_4109	BrmLoss_BrgLoss
chr14	30397150	30397348	Brm_shNS_peak_4110	BrmLoss_BrgLoss
chr14	33408882	33408977	Brm_shNS_peak_4129	BrmLoss_BrgLoss
chr14	34529456	34529535	Brm_shNS_peak_4130	BrmLoss_BrgLoss
chr14	34529661	34529858	Brm_shNS_peak_4131	BrmLoss_BrgLoss
chr14	35855017	35855085	Brm_shNS_peak_4159	BrmLoss_BrgLoss
chr14	38061126	38061280	Brm_shNS_peak_4180	BrmLoss_BrgLoss
chr14	38061984	38062127	Brm_shNS_peak_4181	BrmLoss_BrgLoss
chr14	38678316	38678384	Brm_shNS_peak_4187	BrmLoss_BrgLoss
chr14	45431457	45431587	Brm_shNS_peak_4202	BrmLoss_BrgLoss
chr14	50087010	50087082	Brm_shNS_peak_4207	BrmLoss_BrgLoss
chr14	52117982	52118083	Brm_shNS_peak_4227	BrmLoss_BrgLoss
chr14	52118630	52118698	Brm_shNS_peak_4228	BrmLoss_BrgLoss
chr14	52119082	52119245	Brm_shNS_peak_4229	BrmLoss_BrgLoss
chr14	52456290	52456380	Brm_shNS_peak_4230	BrmLoss_BrgLoss
chr14	53196999	53197105	Brm_shNS_peak_4233	BrmLoss_BrgLoss
chr14	54418712	54418825	Brm_shNS_peak_4239	BrmLoss_BrgLoss
chr14	54863749	54863867	Brm_shNS_peak_4247	BrmLoss_BrgLoss
chr14	54864172	54864279	Brm_shNS_peak_4248	BrmLoss_BrgLoss
chr14	55596256	55596339	Brm_shNS_peak_4263	BrmLoss_BrgLoss
chr14	55878344	55878515	Brm_shNS_peak_4264	BrmLoss_BrgLoss
chr14	56047377	56047732	Brm_shNS_peak_4265	BrmLoss_BrgLoss
chr14	57046502	57046628	Brm_shNS_peak_4266	BrmLoss_BrgLoss
chr14	58618554	58618653	Brm_shNS_peak_4270	BrmLoss_BrgLoss
chr14	58765517	58765626	Brm_shNS_peak_4271	BrmLoss_BrgLoss
chr14	58765690	58765759	Brm_shNS_peak_4272	BrmLoss_BrgLoss
chr14	58765922	58766237	Brm_shNS_peak_4273	BrmLoss_BrgLoss
chr14	58893930	58893999	Brm_shNS_peak_4276	BrmLoss_BrgLoss
chr14	58894105	58894202	Brm_shNS_peak_4277	BrmLoss_BrgLoss
chr14	61188513	61188659	Brm_shNS_peak_4289	BrmLoss_BrgLoss
chr14	61447650	61447743	Brm_shNS_peak_4293	BrmLoss_BrgLoss
chr14	61788080	61788168	Brm_shNS_peak_4294	BrmLoss_BrgLoss
chr14	64108314	64108397	Brm_shNS_peak_4300	BrmLoss_BrgLoss
chr14	64194340	64194511	Brm_shNS_peak_4301	BrmLoss_BrgLoss
chr14	64194587	64194750	Brm_shNS_peak_4302	BrmLoss_BrgLoss
chr14	64854469	64854605	Brm_shNS_peak_4305	BrmLoss_BrgLoss
chr14	65381443	65381513	Brm_shNS_peak_4309	BrmLoss_BrgLoss
chr14	68141034	68141112	Brm_shNS_peak_4317	BrmLoss_BrgLoss
chr14	68141228	68141310	Brm_shNS_peak_4318	BrmLoss_BrgLoss
chr14	68141517	68141721	Brm_shNS_peak_4319	BrmLoss_BrgLoss
chr14	69727658	69727756	Brm_shNS_peak_4333	BrmLoss_BrgLoss
chr14	69864816	69864950	Brm_shNS_peak_4334	BrmLoss_BrgLoss
chr14	69951412	69951500	Brm_shNS_peak_4335	BrmLoss_BrgLoss
chr14	70078499	70078674	Brm_shNS_peak_4337	BrmLoss_BrgLoss
chr14	70233878	70234015	Brm_shNS_peak_4338	BrmLoss_BrgLoss
chr14	70234096	70234177	Brm_shNS_peak_4339	BrmLoss_BrgLoss
chr14	70234269	70234337	Brm_shNS_peak_4340	BrmLoss_BrgLoss
chr14	73393214	73393329	Brm_shNS_peak_4348	BrmLoss_BrgLoss
chr14	73393559	73393675	Brm_shNS_peak_4349	BrmLoss_BrgLoss
chr14	73603284	73603359	Brm_shNS_peak_4350	BrmLoss_BrgLoss
chr14	73603431	73603514	Brm_shNS_peak_4351	BrmLoss_BrgLoss
chr14	73924806	73924876	Brm_shNS_peak_4352	BrmLoss_BrgLoss
chr14	73925118	73925214	Brm_shNS_peak_4353	BrmLoss_BrgLoss
chr14	73957728	73958157	Brm_shNS_peak_4354	BrmLoss_BrgLoss
chr14	74180621	74180721	Brm_shNS_peak_4360	BrmLoss_BrgLoss
chr14	74180807	74180906	Brm_shNS_peak_4361	BrmLoss_BrgLoss
chr14	74180991	74181059	Brm_shNS_peak_4362	BrmLoss_BrgLoss
chr14	74417046	74417186	Brm_shNS_peak_4369	BrmLoss_BrgLoss
chr14	75078505	75078609	Brm_shNS_peak_4372	BrmLoss_BrgLoss
chr14	75078698	75078833	Brm_shNS_peak_4373	BrmLoss_BrgLoss
chr14	75230004	75230172	Brm_shNS_peak_4374	BrmLoss_BrgLoss
chr14	75230278	75230386	Brm_shNS_peak_4375	BrmLoss_BrgLoss
chr14	75517826	75518095	Brm_shNS_peak_4378	BrmLoss_BrgLoss
chr14	75642943	75643070	Brm_shNS_peak_4382	BrmLoss_BrgLoss
chr14	75643148	75643250	Brm_shNS_peak_4383	BrmLoss_BrgLoss
chr14	75745551	75745626	Brm_shNS_peak_4385	BrmLoss_BrgLoss
chr14	75745830	75746028	Brm_shNS_peak_4386	BrmLoss_BrgLoss
chr14	77279023	77279173	Brm_shNS_peak_4389	BrmLoss_BrgLoss
chr14	77499802	77499917	Brm_shNS_peak_4395	BrmLoss_BrgLoss
chr14	77564152	77564220	Brm_shNS_peak_4396	BrmLoss_BrgLoss
chr14	77787029	77787170	Brm_shNS_peak_4397	BrmLoss_BrgLoss
chr14	77924469	77924591	Brm_shNS_peak_4399	BrmLoss_BrgLoss
chr14	77964943	77965177	Brm_shNS_peak_4400	BrmLoss_BrgLoss
chr14	77965247	77965384	Brm_shNS_peak_4401	BrmLoss_BrgLoss
chr14	81686942	81687233	Brm_shNS_peak_4402	BrmLoss_BrgLoss
chr14	81902400	81902728	Brm_shNS_peak_4403	BrmLoss_BrgLoss
chr14	82000015	82000087	Brm_shNS_peak_4404	BrmLoss_BrgLoss
chr14	89882879	89883025	Brm_shNS_peak_4410	BrmLoss_BrgLoss
chr14	90527201	90527406	Brm_shNS_peak_4412	BrmLoss_BrgLoss
chr14	90528540	90528705	Brm_shNS_peak_4413	BrmLoss_BrgLoss
chr14	91526705	91526989	Brm_shNS_peak_4420	BrmLoss_BrgLoss
chr14	92588561	92588647	Brm_shNS_peak_4427	BrmLoss_BrgLoss
chr14	94492753	94492841	Brm_shNS_peak_4440	BrmLoss_BrgLoss
chr14	94492964	94493090	Brm_shNS_peak_4441	BrmLoss_BrgLoss
chr14	94547174	94547344	Brm_shNS_peak_4442	BrmLoss_BrgLoss
chr14	94640721	94640795	Brm_shNS_peak_4443	BrmLoss_BrgLoss
chr14	94849278	94849388	Brm_shNS_peak_4444	BrmLoss_BrgLoss
chr14	94850808	94850878	Brm_shNS_peak_4445	BrmLoss_BrgLoss
chr14	94852414	94852514	Brm_shNS_peak_4446	BrmLoss_BrgLoss
chr14	94853026	94853130	Brm_shNS_peak_4447	BrmLoss_BrgLoss
chr14	94853996	94854107	Brm_shNS_peak_4448	BrmLoss_BrgLoss
chr14	94854204	94854332	Brm_shNS_peak_4449	BrmLoss_BrgLoss
chr14	94854569	94854694	Brm_shNS_peak_4450	BrmLoss_BrgLoss
chr14	96000781	96000892	Brm_shNS_peak_4455	BrmLoss_BrgLoss
chr14	96968489	96968590	Brm_shNS_peak_4458	BrmLoss_BrgLoss
chr14	96968820	96969049	Brm_shNS_peak_4459	BrmLoss_BrgLoss
chr14	96969263	96969346	Brm_shNS_peak_4460	BrmLoss_BrgLoss
chr14	100437853	100437976	Brm_shNS_peak_4466	BrmLoss_BrgLoss
chr14	100611325	100611417	Brm_shNS_peak_4467	BrmLoss_BrgLoss
chr14	100751719	100752207	Brm_shNS_peak_4475	BrmLoss_BrgLoss
chr14	100752265	100752337	Brm_shNS_peak_4476	BrmLoss_BrgLoss
chr14	100772567	100772684	Brm_shNS_peak_4477	BrmLoss_BrgLoss
chr14	100773034	100773141	Brm_shNS_peak_4478	BrmLoss_BrgLoss
chr14	102227663	102227772	Brm_shNS_peak_4481	BrmLoss_BrgLoss
chr14	102605686	102605935	Brm_shNS_peak_4486	BrmLoss_BrgLoss
chr14	102638790	102638875	Brm_shNS_peak_4487	BrmLoss_BrgLoss
chr14	102783370	102783495	Brm_shNS_peak_4488	BrmLoss_BrgLoss
chr14	102983152	102983237	Brm_shNS_peak_4491	BrmLoss_BrgLoss
chr14	103006655	103006751	Brm_shNS_peak_4492	BrmLoss_BrgLoss
chr14	103006882	103006962	Brm_shNS_peak_4493	BrmLoss_BrgLoss
chr14	103059530	103059712	Brm_shNS_peak_4500	BrmLoss_BrgLoss
chr14	103059809	103059996	Brm_shNS_peak_4501	BrmLoss_BrgLoss
chr14	103242774	103242962	Brm_shNS_peak_4505	BrmLoss_BrgLoss
chr14	103243048	103243135	Brm_shNS_peak_4506	BrmLoss_BrgLoss
chr14	103389220	103389490	Brm_shNS_peak_4508	BrmLoss_BrgLoss
chr14	103523265	103523509	Brm_shNS_peak_4509	BrmLoss_BrgLoss
chr14	103524160	103524303	Brm_shNS_peak_4510	BrmLoss_BrgLoss
chr14	103541924	103542005	Brm_shNS_peak_4511	BrmLoss_BrgLoss
chr14	103569748	103569898	Brm_shNS_peak_4514	BrmLoss_BrgLoss
chr14	103988694	103988859	Brm_shNS_peak_4524	BrmLoss_BrgLoss
chr14	103995510	103995583	Brm_shNS_peak_4525	BrmLoss_BrgLoss
chr14	103995653	103995784	Brm_shNS_peak_4526	BrmLoss_BrgLoss
chr14	104028603	104029044	Brm_shNS_peak_4527	BrmLoss_BrgLoss
chr14	104181285	104181630	Brm_shNS_peak_4533	BrmLoss_BrgLoss
chr14	104181709	104181799	Brm_shNS_peak_4534	BrmLoss_BrgLoss
chr14	105132121	105132472	Brm_shNS_peak_4538	BrmLoss_BrgLoss
chr14	105189847	105189985	Brm_shNS_peak_4542	BrmLoss_BrgLoss
chr14	105190544	105190844	Brm_shNS_peak_4543	BrmLoss_BrgLoss
chr14	105218014	105218106	Brm_shNS_peak_4544	BrmLoss_BrgLoss
chr14	105261139	105261252	Brm_shNS_peak_4546	BrmLoss_BrgLoss
chr14	105261346	105261640	Brm_shNS_peak_4547	BrmLoss_BrgLoss
chr14	105267279	105267729	Brm_shNS_peak_4548	BrmLoss_BrgLoss
chr14	105292825	105292947	Brm_shNS_peak_4552	BrmLoss_BrgLoss
chr14	105331233	105331338	Brm_shNS_peak_4553	BrmLoss_BrgLoss
chr14	105332074	105332198	Brm_shNS_peak_4554	BrmLoss_BrgLoss
chr14	105399625	105399704	Brm_shNS_peak_4555	BrmLoss_BrgLoss
chr14	105399794	105399867	Brm_shNS_peak_4556	BrmLoss_BrgLoss
chr14	105451941	105452047	Brm_shNS_peak_4557	BrmLoss_BrgLoss
chr14	105553937	105554046	Brm_shNS_peak_4559	BrmLoss_BrgLoss
chr14	105699541	105699682	Brm_shNS_peak_4560	BrmLoss_BrgLoss
chr14	105780424	105780552	Brm_shNS_peak_4565	BrmLoss_BrgLoss
chr14	105864580	105864759	Brm_shNS_peak_4566	BrmLoss_BrgLoss
chr14	105864891	105865005	Brm_shNS_peak_4567	BrmLoss_BrgLoss
chr14	105865191	105865374	Brm_shNS_peak_4568	BrmLoss_BrgLoss
chr14	105887055	105887127	Brm_shNS_peak_4569	BrmLoss_BrgLoss
chr14	105941411	105941642	Brm_shNS_peak_4570	BrmLoss_BrgLoss
chr14	105942388	105942536	Brm_shNS_peak_4571	BrmLoss_BrgLoss
chr14	105947639	105947759	Brm_shNS_peak_4572	BrmLoss_BrgLoss
chr14	105947878	105947969	Brm_shNS_peak_4573	BrmLoss_BrgLoss
chr14	105948223	105948334	Brm_shNS_peak_4574	BrmLoss_BrgLoss
chr14	105948577	105948646	Brm_shNS_peak_4575	BrmLoss_BrgLoss
chr14	105953519	105953963	Brm_shNS_peak_4576	BrmLoss_BrgLoss
chr14	105954025	105954293	Brm_shNS_peak_4577	BrmLoss_BrgLoss
chr14	105957633	105958063	Brm_shNS_peak_4579	BrmLoss_BrgLoss
chr14	105962220	105962317	Brm_shNS_peak_4580	BrmLoss_BrgLoss
chr14	105962823	105962908	Brm_shNS_peak_4581	BrmLoss_BrgLoss
chr14	105965861	105965946	Brm_shNS_peak_4582	BrmLoss_BrgLoss
chr14	105966139	105966403	Brm_shNS_peak_4583	BrmLoss_BrgLoss
chr14	105993222	105993426	Brm_shNS_peak_4584	BrmLoss_BrgLoss
chr14	105993618	105993744	Brm_shNS_peak_4585	BrmLoss_BrgLoss
chr14	105994667	105994802	Brm_shNS_peak_4586	BrmLoss_BrgLoss
chr14	106146536	106146630	Brm_shNS_peak_4587	BrmLoss_BrgLoss
chr14	107253221	107253356	Brm_shNS_peak_4588	BrmLoss_BrgLoss
chr15	20305781	20306128	Brm_shNS_peak_4589	BrmLoss_BrgLoss
chr15	20306196	20306447	Brm_shNS_peak_4590	BrmLoss_BrgLoss
chr15	20306584	20306929	Brm_shNS_peak_4591	BrmLoss_BrgLoss
chr15	20307616	20307784	Brm_shNS_peak_4592	BrmLoss_BrgLoss
chr15	20308446	20308517	Brm_shNS_peak_4593	BrmLoss_BrgLoss
chr15	20310845	20310959	Brm_shNS_peak_4594	BrmLoss_BrgLoss
chr15	20546206	20546388	Brm_shNS_peak_4595	BrmLoss_BrgLoss
chr15	21312873	21313265	Brm_shNS_peak_4596	BrmLoss_BrgLoss
chr15	21313430	21313604	Brm_shNS_peak_4597	BrmLoss_BrgLoss
chr15	21313727	21314060	Brm_shNS_peak_4598	BrmLoss_BrgLoss
chr15	21315608	21315774	Brm_shNS_peak_4600	BrmLoss_BrgLoss
chr15	21315864	21315997	Brm_shNS_peak_4601	BrmLoss_BrgLoss
chr15	21316612	21316719	Brm_shNS_peak_4602	BrmLoss_BrgLoss
chr15	21318068	21318240	Brm_shNS_peak_4603	BrmLoss_BrgLoss
chr15	21987713	21987817	Brm_shNS_peak_4604	BrmLoss_BrgLoss
chr15	22461312	22461440	Brm_shNS_peak_4605	BrmLoss_BrgLoss
chr15	22461745	22461908	Brm_shNS_peak_4606	BrmLoss_BrgLoss
chr15	22546471	22546553	Brm_shNS_peak_4608	BrmLoss_BrgLoss
chr15	23085792	23086009	Brm_shNS_peak_4612	BrmLoss_BrgLoss
chr15	23086592	23086801	Brm_shNS_peak_4613	BrmLoss_BrgLoss
chr15	29561618	29561686	Brm_shNS_peak_4620	BrmLoss_BrgLoss
chr15	29967205	29967367	Brm_shNS_peak_4621	BrmLoss_BrgLoss
chr15	30685398	30685495	Brm_shNS_peak_4626	BrmLoss_BrgLoss
chr15	30918264	30918347	Brm_shNS_peak_4629	BrmLoss_BrgLoss
chr15	31507769	31507989	Brm_shNS_peak_4634	BrmLoss_BrgLoss
chr15	31508110	31508314	Brm_shNS_peak_4635	BrmLoss_BrgLoss
chr15	31620449	31620517	Brm_shNS_peak_4638	BrmLoss_BrgLoss
chr15	31684106	31684199	Brm_shNS_peak_4639	BrmLoss_BrgLoss
chr15	32634420	32634619	Brm_shNS_peak_4640	BrmLoss_BrgLoss
chr15	32726634	32726800	Brm_shNS_peak_4641	BrmLoss_BrgLoss
chr15	34330944	34331029	Brm_shNS_peak_4644	BrmLoss_BrgLoss
chr15	34502096	34502191	Brm_shNS_peak_4645	BrmLoss_BrgLoss
chr15	34659666	34659875	Brm_shNS_peak_4646	BrmLoss_BrgLoss
chr15	35838344	35838571	Brm_shNS_peak_4648	BrmLoss_BrgLoss
chr15	37393650	37393718	Brm_shNS_peak_4649	BrmLoss_BrgLoss
chr15	37394022	37394131	Brm_shNS_peak_4650	BrmLoss_BrgLoss
chr15	38365010	38365085	Brm_shNS_peak_4651	BrmLoss_BrgLoss
chr15	38365238	38365320	Brm_shNS_peak_4652	BrmLoss_BrgLoss
chr15	39872653	39872809	Brm_shNS_peak_4657	BrmLoss_BrgLoss
chr15	40185774	40185876	Brm_shNS_peak_4658	BrmLoss_BrgLoss
chr15	40212127	40212288	Brm_shNS_peak_4659	BrmLoss_BrgLoss
chr15	40583399	40583596	Brm_shNS_peak_4661	BrmLoss_BrgLoss
chr15	40763473	40763698	Brm_shNS_peak_4663	BrmLoss_BrgLoss
chr15	40861760	40861885	Brm_shNS_peak_4664	BrmLoss_BrgLoss
chr15	40987387	40987479	Brm_shNS_peak_4665	BrmLoss_BrgLoss
chr15	40987627	40987730	Brm_shNS_peak_4666	BrmLoss_BrgLoss
chr15	41055907	41055980	Brm_shNS_peak_4667	BrmLoss_BrgLoss
chr15	41056302	41056558	Brm_shNS_peak_4668	BrmLoss_BrgLoss
chr15	41523527	41523598	Brm_shNS_peak_4673	BrmLoss_BrgLoss
chr15	41674931	41674999	Brm_shNS_peak_4677	BrmLoss_BrgLoss
chr15	41913721	41914187	Brm_shNS_peak_4686	BrmLoss_BrgLoss
chr15	41952813	41952934	Brm_shNS_peak_4687	BrmLoss_BrgLoss
chr15	43029511	43029579	Brm_shNS_peak_4689	BrmLoss_BrgLoss
chr15	43212714	43212798	Brm_shNS_peak_4690	BrmLoss_BrgLoss
chr15	43212903	43212971	Brm_shNS_peak_4691	BrmLoss_BrgLoss
chr15	43425800	43426141	Brm_shNS_peak_4692	BrmLoss_BrgLoss
chr15	43663065	43663289	Brm_shNS_peak_4695	BrmLoss_BrgLoss
chr15	44038290	44038427	Brm_shNS_peak_4696	BrmLoss_BrgLoss
chr15	44084606	44084690	Brm_shNS_peak_4698	BrmLoss_BrgLoss
chr15	44084790	44085286	Brm_shNS_peak_4699	BrmLoss_BrgLoss
chr15	44093034	44093129	Brm_shNS_peak_4700	BrmLoss_BrgLoss
chr15	44580721	44580813	Brm_shNS_peak_4701	BrmLoss_BrgLoss
chr15	44955428	44955650	Brm_shNS_peak_4704	BrmLoss_BrgLoss
chr15	45003780	45003874	Brm_shNS_peak_4705	BrmLoss_BrgLoss
chr15	45003978	45004046	Brm_shNS_peak_4706	BrmLoss_BrgLoss
chr15	45722752	45722849	Brm_shNS_peak_4714	BrmLoss_BrgLoss
chr15	45879654	45879861	Brm_shNS_peak_4715	BrmLoss_BrgLoss
chr15	48937455	48937560	Brm_shNS_peak_4719	BrmLoss_BrgLoss
chr15	49842428	49842539	Brm_shNS_peak_4721	BrmLoss_BrgLoss
chr15	50978739	50978890	Brm_shNS_peak_4727	BrmLoss_BrgLoss
chr15	52311929	52312002	Brm_shNS_peak_4736	BrmLoss_BrgLoss
chr15	52312403	52312472	Brm_shNS_peak_4737	BrmLoss_BrgLoss
chr15	52821365	52821455	Brm_shNS_peak_4741	BrmLoss_BrgLoss
chr15	52970996	52971097	Brm_shNS_peak_4744	BrmLoss_BrgLoss
chr15	52971203	52971340	Brm_shNS_peak_4745	BrmLoss_BrgLoss
chr15	52971407	52971541	Brm_shNS_peak_4746	BrmLoss_BrgLoss
chr15	55488801	55488883	Brm_shNS_peak_4747	BrmLoss_BrgLoss
chr15	55581829	55582000	Brm_shNS_peak_4748	BrmLoss_BrgLoss
chr15	56285340	56285562	Brm_shNS_peak_4750	BrmLoss_BrgLoss
chr15	56535671	56535769	Brm_shNS_peak_4751	BrmLoss_BrgLoss
chr15	57668749	57668896	Brm_shNS_peak_4760	BrmLoss_BrgLoss
chr15	57998917	57999106	Brm_shNS_peak_4761	BrmLoss_BrgLoss
chr15	59063553	59063689	Brm_shNS_peak_4764	BrmLoss_BrgLoss
chr15	59063945	59064090	Brm_shNS_peak_4765	BrmLoss_BrgLoss
[truncated: 16,975 more rows]
